# Supplementary material for: Moth olfactory receptor neurons adjust their encoding efficiency to temporal statistics of pheromone fluctuations
Source: PLoS Comput Biol. 2018 Nov 13;14(11):e1006586. doi: 10.1371/journal.pcbi.1006586 (PMC6258558; doi:10.1371/journal.pcbi.1006586)
Supplement: S1 Data — (ZIP) [file pcbi.1006586.s001.zip]

Archive with 516 entries (477 files):
- data/128m/
- data/128m/100fg/
- data/128m/100fg/spikes_times_01.txt
- data/128m/100fg/spikes_times_02.txt
- data/128m/100fg/spikes_times_03.txt
- data/128m/100fg/spikes_times_04.txt
- data/128m/100fg/spikes_times_05.txt
- data/128m/100fg/spikes_times_06.txt
- data/128m/100fg/spikes_times_07.txt
- data/128m/100fg/valve_states_01.txt
- data/128m/100fg/valve_states_02.txt
- data/128m/100fg/valve_states_03.txt
- data/128m/100fg/valve_states_04.txt
- data/128m/100fg/valve_states_05.txt
- data/128m/100fg/valve_states_06.txt
- data/128m/100fg/valve_states_07.txt
- data/128m/100pg/
- data/128m/100pg/spikes_times_01.txt
- data/128m/100pg/spikes_times_02.txt
- data/128m/100pg/spikes_times_03.txt
- data/128m/100pg/spikes_times_04.txt
- data/128m/100pg/spikes_times_05.txt
- data/128m/100pg/spikes_times_06.txt
- data/128m/100pg/spikes_times_07.txt
- data/128m/100pg/spikes_times_08.txt
- data/128m/100pg/valve_states_01.txt
- data/128m/100pg/valve_states_02.txt
- data/128m/100pg/valve_states_03.txt
- data/128m/100pg/valve_states_04.txt
- data/128m/100pg/valve_states_05.txt
- data/128m/100pg/valve_states_06.txt
- data/128m/100pg/valve_states_07.txt
- data/128m/100pg/valve_states_08.txt
- data/128m/10fg/
- data/128m/10fg/spikes_times_01.txt
- data/128m/10fg/spikes_times_02.txt
- data/128m/10fg/spikes_times_03.txt
- data/128m/10fg/spikes_times_04.txt
- data/128m/10fg/spikes_times_05.txt
- data/128m/10fg/spikes_times_06.txt
- data/128m/10fg/spikes_times_07.txt
- data/128m/10fg/valve_states_01.txt
- data/128m/10fg/valve_states_02.txt
- data/128m/10fg/valve_states_03.txt
- data/128m/10fg/valve_states_04.txt
- data/128m/10fg/valve_states_05.txt
- data/128m/10fg/valve_states_06.txt
- data/128m/10fg/valve_states_07.txt
- data/128m/10pg/
- data/128m/10pg/spikes_times_01.txt
- data/128m/10pg/spikes_times_02.txt
- data/128m/10pg/spikes_times_03.txt
- data/128m/10pg/spikes_times_04.txt
- data/128m/10pg/spikes_times_05.txt
- data/128m/10pg/spikes_times_06.txt
- data/128m/10pg/spikes_times_07.txt
- data/128m/10pg/valve_states_01.txt
- data/128m/10pg/valve_states_02.txt
- data/128m/10pg/valve_states_03.txt
- data/128m/10pg/valve_states_04.txt
- data/128m/10pg/valve_states_05.txt
- data/128m/10pg/valve_states_06.txt
- data/128m/10pg/valve_states_07.txt
- data/128m/1fg/
- data/128m/1fg/spikes_times_01.txt
- data/128m/1fg/spikes_times_02.txt
- data/128m/1fg/spikes_times_03.txt
- data/128m/1fg/spikes_times_04.txt
- data/128m/1fg/spikes_times_05.txt
- data/128m/1fg/spikes_times_06.txt
- data/128m/1fg/spikes_times_07.txt
- data/128m/1fg/spikes_times_08.txt
- data/128m/1fg/valve_states_01.txt
- data/128m/1fg/valve_states_02.txt
- data/128m/1fg/valve_states_03.txt
- data/128m/1fg/valve_states_04.txt
- data/128m/1fg/valve_states_05.txt
- data/128m/1fg/valve_states_06.txt
- data/128m/1fg/valve_states_07.txt
- data/128m/1fg/valve_states_08.txt
- data/128m/1pg/
- data/128m/1pg/spikes_times_01.txt
- data/128m/1pg/spikes_times_02.txt
- data/128m/1pg/spikes_times_03.txt
- data/128m/1pg/spikes_times_04.txt
- data/128m/1pg/spikes_times_05.txt
- data/128m/1pg/spikes_times_06.txt
- data/128m/1pg/spikes_times_07.txt
- data/128m/1pg/spikes_times_08.txt
- data/128m/1pg/valve_states_01.txt
- data/128m/1pg/valve_states_02.txt
- data/128m/1pg/valve_states_03.txt
- data/128m/1pg/valve_states_04.txt
- data/128m/1pg/valve_states_05.txt
- data/128m/1pg/valve_states_06.txt
- data/128m/1pg/valve_states_07.txt
- data/128m/1pg/valve_states_08.txt
- data/16m/
- data/16m/100fg/
- data/16m/100fg/spikes_times_01.txt
- data/16m/100fg/spikes_times_02.txt
- data/16m/100fg/spikes_times_03.txt
- data/16m/100fg/spikes_times_04.txt
- data/16m/100fg/spikes_times_05.txt
- data/16m/100fg/spikes_times_06.txt
- data/16m/100fg/spikes_times_07.txt
- data/16m/100fg/valve_states_01.txt
- data/16m/100fg/valve_states_02.txt
- data/16m/100fg/valve_states_03.txt
- data/16m/100fg/valve_states_04.txt
- data/16m/100fg/valve_states_05.txt
- data/16m/100fg/valve_states_06.txt
- data/16m/100fg/valve_states_07.txt
- data/16m/100pg/
- data/16m/100pg/spikes_times_01.txt
- data/16m/100pg/spikes_times_02.txt
- data/16m/100pg/spikes_times_03.txt
- data/16m/100pg/spikes_times_04.txt
- data/16m/100pg/spikes_times_05.txt
- data/16m/100pg/valve_states_01.txt
- data/16m/100pg/valve_states_02.txt
- data/16m/100pg/valve_states_03.txt
- data/16m/100pg/valve_states_04.txt
- data/16m/100pg/valve_states_05.txt
- data/16m/10fg/
- data/16m/10fg/spikes_times_01.txt
- data/16m/10fg/spikes_times_02.txt
- data/16m/10fg/spikes_times_03.txt
- data/16m/10fg/spikes_times_04.txt
- data/16m/10fg/spikes_times_05.txt
- data/16m/10fg/spikes_times_06.txt
- data/16m/10fg/spikes_times_07.txt
- data/16m/10fg/valve_states_01.txt
- data/16m/10fg/valve_states_02.txt
- data/16m/10fg/valve_states_03.txt
- data/16m/10fg/valve_states_04.txt
- data/16m/10fg/valve_states_05.txt
- data/16m/10fg/valve_states_06.txt
- data/16m/10fg/valve_states_07.txt
- data/16m/10pg/
- data/16m/10pg/spikes_times_01.txt
- data/16m/10pg/spikes_times_02.txt
- data/16m/10pg/spikes_times_03.txt
- data/16m/10pg/spikes_times_04.txt
- data/16m/10pg/spikes_times_05.txt
- data/16m/10pg/spikes_times_06.txt
- data/16m/10pg/spikes_times_07.txt
- data/16m/10pg/valve_states_01.txt
- data/16m/10pg/valve_states_02.txt
- data/16m/10pg/valve_states_03.txt
- data/16m/10pg/valve_states_04.txt
- data/16m/10pg/valve_states_05.txt
- data/16m/10pg/valve_states_06.txt
- data/16m/10pg/valve_states_07.txt
- data/16m/1fg/
- data/16m/1fg/spikes_times_01.txt
- data/16m/1fg/spikes_times_02.txt
- data/16m/1fg/spikes_times_03.txt
- data/16m/1fg/spikes_times_04.txt
- data/16m/1fg/spikes_times_05.txt
- data/16m/1fg/spikes_times_06.txt
- data/16m/1fg/spikes_times_07.txt
- data/16m/1fg/valve_states_01.txt
- data/16m/1fg/valve_states_02.txt
- data/16m/1fg/valve_states_03.txt
- data/16m/1fg/valve_states_04.txt
- data/16m/1fg/valve_states_05.txt
- data/16m/1fg/valve_states_06.txt
- data/16m/1fg/valve_states_07.txt
- data/16m/1ng/
- data/16m/1ng/spikes_times_01.txt
- data/16m/1ng/spikes_times_02.txt
- data/16m/1ng/spikes_times_03.txt
- data/16m/1ng/spikes_times_04.txt
- data/16m/1ng/spikes_times_05.txt
- data/16m/1ng/spikes_times_06.txt
- data/16m/1ng/valve_states_01.txt
- data/16m/1ng/valve_states_02.txt
- data/16m/1ng/valve_states_03.txt
- data/16m/1ng/valve_states_04.txt
- data/16m/1ng/valve_states_05.txt
- data/16m/1ng/valve_states_06.txt
- data/16m/1pg/
- data/16m/1pg/spikes_times_01.txt
- data/16m/1pg/spikes_times_02.txt
- data/16m/1pg/spikes_times_03.txt
- data/16m/1pg/spikes_times_04.txt
- data/16m/1pg/spikes_times_05.txt
- data/16m/1pg/spikes_times_06.txt
- data/16m/1pg/spikes_times_07.txt
- data/16m/1pg/valve_states_01.txt
- data/16m/1pg/valve_states_02.txt
- data/16m/1pg/valve_states_03.txt
- data/16m/1pg/valve_states_04.txt
- data/16m/1pg/valve_states_05.txt
- data/16m/1pg/valve_states_06.txt
- data/16m/1pg/valve_states_07.txt
- data/32m/
- data/32m/100fg/
- data/32m/100fg/spikes_times_01.txt
- data/32m/100fg/spikes_times_02.txt
- data/32m/100fg/spikes_times_03.txt
- data/32m/100fg/spikes_times_04.txt
- data/32m/100fg/spikes_times_05.txt
- data/32m/100fg/spikes_times_06.txt
- data/32m/100fg/spikes_times_07.txt
- data/32m/100fg/spikes_times_08.txt
- data/32m/100fg/valve_states_01.txt
- data/32m/100fg/valve_states_02.txt
- data/32m/100fg/valve_states_03.txt
- data/32m/100fg/valve_states_04.txt
- data/32m/100fg/valve_states_05.txt
- data/32m/100fg/valve_states_06.txt
- data/32m/100fg/valve_states_07.txt
- data/32m/100fg/valve_states_08.txt
- data/32m/100pg/
- data/32m/100pg/spikes_times_01.txt
- data/32m/100pg/spikes_times_02.txt
- data/32m/100pg/spikes_times_03.txt
- data/32m/100pg/spikes_times_04.txt
- data/32m/100pg/spikes_times_05.txt
- data/32m/100pg/spikes_times_06.txt
- data/32m/100pg/valve_states_01.txt
- data/32m/100pg/valve_states_02.txt
- data/32m/100pg/valve_states_03.txt
- data/32m/100pg/valve_states_04.txt
- data/32m/100pg/valve_states_05.txt
- data/32m/100pg/valve_states_06.txt
- data/32m/10fg/
- data/32m/10fg/spikes_times_01.txt
- data/32m/10fg/spikes_times_02.txt
- data/32m/10fg/spikes_times_03.txt
- data/32m/10fg/spikes_times_04.txt
- data/32m/10fg/spikes_times_05.txt
- data/32m/10fg/spikes_times_06.txt
- data/32m/10fg/valve_states_01.txt
- data/32m/10fg/valve_states_02.txt
- data/32m/10fg/valve_states_03.txt
- data/32m/10fg/valve_states_04.txt
- data/32m/10fg/valve_states_05.txt
- data/32m/10fg/valve_states_06.txt
- data/32m/10pg/
- data/32m/10pg/spikes_times_01.txt
- data/32m/10pg/spikes_times_02.txt
- data/32m/10pg/spikes_times_03.txt
- data/32m/10pg/spikes_times_04.txt
- data/32m/10pg/spikes_times_05.txt
- data/32m/10pg/spikes_times_06.txt
- data/32m/10pg/spikes_times_07.txt
- data/32m/10pg/valve_states_01.txt
- data/32m/10pg/valve_states_02.txt
- data/32m/10pg/valve_states_03.txt
- data/32m/10pg/valve_states_04.txt
- data/32m/10pg/valve_states_05.txt
- data/32m/10pg/valve_states_06.txt
- data/32m/10pg/valve_states_07.txt
- data/32m/1fg/
- data/32m/1fg/spikes_times_01.txt
- data/32m/1fg/spikes_times_02.txt
- data/32m/1fg/spikes_times_03.txt
- data/32m/1fg/spikes_times_04.txt
- data/32m/1fg/spikes_times_05.txt
- data/32m/1fg/spikes_times_06.txt
- data/32m/1fg/spikes_times_07.txt
- data/32m/1fg/valve_states_01.txt
- data/32m/1fg/valve_states_02.txt
- data/32m/1fg/valve_states_03.txt
- data/32m/1fg/valve_states_04.txt
- data/32m/1fg/valve_states_05.txt
- data/32m/1fg/valve_states_06.txt
- data/32m/1fg/valve_states_07.txt
- data/32m/1ng/
- data/32m/1ng/spikes_times_01.txt
- data/32m/1ng/spikes_times_02.txt
- data/32m/1ng/spikes_times_03.txt
- data/32m/1ng/spikes_times_04.txt
- data/32m/1ng/spikes_times_05.txt
- data/32m/1ng/spikes_times_06.txt
- data/32m/1ng/spikes_times_07.txt
- data/32m/1ng/spikes_times_08.txt
- data/32m/1ng/valve_states_01.txt
- data/32m/1ng/valve_states_02.txt
- data/32m/1ng/valve_states_03.txt
- data/32m/1ng/valve_states_04.txt
- data/32m/1ng/valve_states_05.txt
- data/32m/1ng/valve_states_06.txt
- data/32m/1ng/valve_states_07.txt
- data/32m/1ng/valve_states_08.txt
- data/32m/1pg/
- data/32m/1pg/spikes_times_01.txt
- data/32m/1pg/spikes_times_02.txt
- data/32m/1pg/spikes_times_03.txt
- data/32m/1pg/spikes_times_04.txt
- data/32m/1pg/spikes_times_05.txt
- data/32m/1pg/spikes_times_06.txt
- data/32m/1pg/spikes_times_07.txt
- data/32m/1pg/valve_states_01.txt
- data/32m/1pg/valve_states_02.txt
- data/32m/1pg/valve_states_03.txt
- data/32m/1pg/valve_states_04.txt
[truncated: 216 more entries]
