# Supplementary material for: Moth olfactory receptor neurons adjust their encoding efficiency to temporal statistics of pheromone fluctuations
Source: PLoS Comput Biol. 2018 Nov 13;14(11):e1006586. doi: 10.1371/journal.pcbi.1006586 (PMC6258558; doi:10.1371/journal.pcbi.1006586)
Supplement: S1 Data — (ZIP) [file pcbi.1006586.s001.zip › data/128m/100fg/spikes_times_01.txt]

0	087954
0	092931
0	098458
0	106040
0	110721
0	115132
0	120584
0	126030
0	131758
0	138370
0	144571
0	150793
0	159952
0	168458
0	176541
0	183694
0	189552
0	195537
0	202035
0	208637
0	218437
0	224257
0	234942
0	247114
0	254252
0	262115
0	269322
0	276170
0	283033
0	291070
0	298836
0	306598
0	313752
0	320475
0	329401
0	339234
0	347061
0	354952
0	364364
0	372617
0	381065
0	392804
0	399782
0	406266
0	415203
0	428961
0	437834
0	448571
0	457630
0	466731
0	485582
0	494343
0	504073
0	514484
0	526897
0	535676
0	551570
0	570755
0	579666
0	593665
0	606989
0	618746
0	632834
0	640444
0	650210
0	672116
0	682897
0	696084
0	713231
0	724594
0	742720
0	753848
0	771414
0	781279
0	800330
0	813284
0	828258
0	838543
0	848062
0	869143
0	885417
0	910560
0	922304
0	955888
0	980404
0	987630
0	998164
1	015398
1	029183
1	053709
1	070943
1	088493
1	102906
1	125662
1	149953
1	181468
1	213970
1	228778
1	253566
1	268114
1	282325
1	302578
1	318076
1	330678
1	357934
1	377691
1	423820
1	448771
1	464500
1	483208
1	491305
1	536666
1	549787
1	562711
1	575914
1	586144
1	612905
1	628267
1	659995
1	678764
1	698576
1	717531
1	740721
1	778652
1	816838
1	861085
1	877128
1	888211
1	913751
1	966068
1	982227
1	998721
2	059669
2	081389
2	102351
2	124300
2	134338
2	157610
2	207376
2	223683
2	240425
2	250538
2	293078
2	343574
2	356694
2	368332
2	382791
2	398804
2	409645
2	419770
2	451869
2	486137
2	543146
2	557504
2	598158
2	626090
2	647305
2	655954
2	681651
2	722256
2	743868
2	803280
2	814762
2	833313
2	858348
2	888071
3	010142
3	086745
3	126221
3	154808
3	174254
3	196486
3	214403
3	255110
3	314594
3	331765
3	345464
3	365582
3	432376
3	546717
3	578893
3	616151
3	627618
3	646400
3	671027
3	716171
3	728259
3	760765
3	787928
3	804907
3	856068
3	871746
3	886805
3	898731
3	918640
3	951388
3	980828
3	996167
4	047986
4	064327
4	081081
4	143522
4	219443
4	251470
4	283932
4	382825
4	415117
4	442708
4	506779
4	547470
4	581106
4	663057
4	732070
4	786775
4	843769
4	882813
4	932722
4	981210
5	006027
5	026059
5	066936
5	099188
5	156102
5	207502
5	256666
5	289718
5	303448
5	324921
5	375132
5	402110
5	422941
5	536877
5	586468
5	753411
5	773389
5	870662
6	109005
6	176557
6	206287
6	237963
6	309631
6	416168
6	433440
6	502135
6	635820
6	693533
6	840184
6	864293
6	889389
7	109103
7	137025
7	200766
7	335664
7	349015
7	526963
7	560636
7	672245
7	736916
7	764905
7	821959
7	881062
8	026919
8	043586
8	068770
8	079374
8	178364
8	251077
8	264731
8	370722
8	766792
8	792875
8	865293
8	922954
8	976185
9	104181
9	130811
9	143836
9	566342
9	768142
9	779128
9	828484
9	863784
9	952823
10	090714
10	343325
10	396451
10	486007
10	594373
10	650848
10	720168
10	741339
10	870637
10	985875
11	000663
11	063578
11	144608
11	194290
11	211741
11	304891
11	448978
11	691659
11	789992
11	833923
11	894157
11	932189
11	975358
11	986767
12	107314
12	292952
12	316114
12	482734
12	736658
12	811835
12	870269
12	893427
13	118944
13	156992
13	175293
13	214602
13	245307
13	270198
13	711695
13	812884
14	105155
14	276837
14	337037
14	752342
14	785340
14	860989
15	055544
15	296197
15	369726
15	427306
15	563432
15	593821
15	800178
15	883420
15	901624
15	951038
16	015026
16	086924
16	232936
16	579213
16	621841
16	679132
16	932952
17	407029
17	681439
17	697553
17	815890
17	850206
17	924561
18	151391
18	263966
18	437327
18	641204
18	711209
18	801495
18	977958
18	986948
19	702177
19	757960
20	292714
20	326503
20	560227
20	950317
21	043914
21	545766
21	725719
22	115053
23	034594
23	347748
23	386854
23	525187
24	518118
24	801637
25	634019
25	644984
25	717086
25	763872
25	849210
25	866118
25	933905
26	245066
26	835015
27	585076
27	604156
27	619139
27	792212
27	816354
27	949788
27	964889
28	158654
28	468537
28	484538
28	531548
28	866185
29	175486
29	239339
29	330834
29	349347
29	410269
29	427862
29	725408
29	926058
30	111286
30	406830
30	448685
30	466271
30	505597
30	528477
30	555423
30	628816
31	114228
31	520515
31	566054
31	587647
31	625843
31	844962
31	948701
31	988841
32	435185
32	561033
32	802344
33	160470
33	342348
33	394022
33	734263
33	742927
33	764135
33	962795
34	233691
34	601555
34	858770
34	902314
34	931410
35	052266
35	063657
35	079927
35	118807
35	212792
35	264543
35	282006
35	345567
35	371945
35	379625
35	428485
35	537626
35	584285
35	592215
35	775389
35	825525
35	831583
35	841054
35	852226
35	880358
36	015236
36	028875
36	042890
36	050454
36	064100
36	073286
36	117242
36	143036
36	151790
36	161964
36	172003
36	187822
36	211589
36	224307
36	249783
36	326518
36	338883
36	374504
36	404403
36	461489
36	478726
36	505687
36	529730
36	573542
36	582291
36	591725
36	606170
36	671639
36	697857
36	863258
36	906083
36	936563
36	948549
36	989472
37	007776
37	096769
37	131932
37	212966
37	258278
37	575096
37	598453
37	916818
38	548504
38	560157
38	834691
38	853537
38	880763
38	992259
39	033954
39	063238
39	254334
39	658062
39	678680
39	694572
39	711809
40	046407
40	168237
40	212797
40	289173
40	349246
40	386450
40	424515
40	467416
40	493914
40	566167
40	592368
40	670394
40	683270
40	691646
40	743214
40	825877
40	985496
41	001694
41	011752
41	025217
41	042254
41	182049
41	191652
41	214969
41	232957
41	344494
41	362454
41	380296
41	394473
41	437685
41	448878
41	521289
41	532979
41	556096
41	607753
41	626221
41	641837
41	686095
41	700329
41	775431
41	879883
41	929260
42	026044
42	042707
42	073423
42	112318
42	164121
42	186620
42	248263
42	280185
42	291604
42	304286
42	318858
42	375535
42	382849
42	404126
42	421074
42	433609
42	480613
42	492194
42	518417
42	543783
42	561700
42	614365
42	663287
42	674031
42	697018
42	726399
42	747968
42	759872
42	921146
42	950269
42	985302
43	006669
43	041125
43	075616
43	115528
43	172354
43	186467
43	210479
43	327946
43	399563
43	450709
43	539885
43	557127
43	585346
43	627910
43	667950
43	788536
43	819307
43	831442
43	904527
43	922987
43	973239
44	005743
44	087394
44	144704
44	179340
44	280557
44	303436
44	339120
44	351571
44	418920
44	481281
44	691473
44	714145
44	730304
44	830818
44	878085
44	970411
45	013591
45	098095
45	201077
45	813152
45	860686
45	883997
45	963081
46	033068
46	079278
46	123212
46	161926
46	300794
46	419580
46	476867
46	757205
46	790128
46	887417
47	471414
47	496030
47	603537
47	677538
47	744606
47	844811
48	063932
48	078439
48	105015
48	140689
48	148891
48	334665
48	369988
48	604056
48	711478
48	860079
49	012216
49	193466
49	505657
49	560814
51	417357
51	535732
51	707274
51	776410
51	827385
51	909527
52	096713
52	292693
52	544390
52	594575
52	609948
52	666804
52	678225
52	708546
52	730012
52	818321
52	842484
52	872619
52	894633
52	941130
52	956601
52	976185
52	991601
53	003356
53	034478
53	054254
53	074539
53	145253
53	165966
53	228800
53	251773
53	261063
53	272931
53	292247
53	345330
53	552696
54	265884
54	378295
54	397337
54	415183
54	435892
54	490414
54	502408
54	534595
54	579642
54	615068
54	654445
54	999027
55	587374
55	642289
56	749092
56	760283
56	784451
57	860039
57	875252
57	924646
58	046155
58	089268
58	448113
58	574384
58	713135
58	945721
59	489032
59	582533
60	301224
60	342666
60	377598
60	476937
60	743304
60	915317
61	016723
61	130260
61	153975
61	772041
61	801323
62	993123
63	065167
63	828294
64	168365
64	208763
64	258290
64	268358
64	363136
64	401190
64	440690
64	559432
64	603025
64	640017
64	714787
64	792341
65	716972
65	754188
65	772858
66	222626
66	975208
67	417959
67	435239
67	618151
67	650645
67	707214
67	729447
67	742594
67	760646
67	770255
67	899375
67	912475
68	019807
68	151815
68	262016
68	279523
68	293380
68	328951
68	347458
68	407414
68	503083
68	572738
68	588547
68	646572
68	656002
68	687710
68	894378
69	126506
69	138079
69	146835
69	155261
69	285712
69	297917
69	311157
70	197023
70	291332
71	624931
71	985125
72	129250
72	148190
72	405479
72	414176
72	431394
72	544821
72	553434
72	745475
73	141646
73	719797
74	022154
74	121402
74	135786
74	261211
74	564729
74	581744
74	595803
74	609333
74	622106
74	657923
74	699004
74	722096
75	282471
75	495891
75	815192
75	827359
76	217662
76	305366
76	312182
76	321776
76	329814
76	346352
76	403890
76	417693
76	599107
76	991145
77	025547
77	161988
77	287239
77	339389
77	369330
77	450128
77	467343
77	491282
77	642346
77	841634
77	887042
78	082895
78	090401
78	117761
78	223425
78	240667
78	786039
79	075939
79	216404
79	226054
79	319183
79	370034
79	504829
79	516724
79	541859
79	561382
79	636261
79	687370
79	790217
79	806051
79	816275
79	880840
79	893460
79	915542
79	939848
79	949563
79	965245
80	812341
80	924739
82	349712
82	723747
82	749403
82	759627
82	774844
82	788363
83	544883
83	833255
84	272984
84	387752
85	592583
85	623352
85	632052
86	117204
86	194913
86	410681
86	809988
87	052614
87	100257
87	118936
87	126419
87	144960
87	167914
87	266308
87	275679
87	307413
87	449619
87	678558
87	693677
87	704878
88	017226
88	124308
89	349164
89	866606
90	030751
90	394580
90	407096
90	419513
90	435980
90	458626
90	476316
90	483893
90	494581
90	509914
90	524881
90	534926
90	602182
90	724936
90	786862
90	795414
90	814102
90	844190
90	894491
90	903901
90	932194
90	991828
91	130831
91	152672
91	259234
91	280951
91	305792
91	374871
91	387195
91	442760
91	454518
91	468157
91	541997
91	557139
91	594636
91	604685
91	614228
91	630466
91	638991
91	660036
91	670839
91	683049
91	696939
91	715263
91	746452
91	776824
91	785389
91	806134
91	815068
91	843287
91	878535
91	900028
91	908987
91	921592
91	930656
91	966977
92	001340
92	020374
92	031000
92	044081
92	072502
92	096814
92	108235
92	135288
92	150390
92	174980
92	186829
92	210351
92	256146
92	267043
92	414643
92	423456
92	437664
92	452325
92	501978
92	524866
92	547596
92	591337
92	609454
92	621514
92	704011
92	749491
92	780251
92	809792
92	821513
92	854015
92	946018
92	959222
92	978617
93	013217
93	029229
93	051364
93	082305
93	106505
93	156070
93	163661
93	180110
93	202070
93	218622
93	244182
93	282933
93	316097
93	345275
93	360067
93	392987
93	545060
93	592059
93	653114
93	734496
93	835089
93	857290
93	882292
93	922606
93	941001
93	965795
94	087647
94	167687
94	183525
94	197126
94	243791
94	279614
94	316053
94	340276
94	378339
94	391990
94	420125
94	434056
94	455865
94	511289
94	587684
94	619165
94	668193
94	716068
94	767303
94	828106
94	853708
94	879293
94	894951
95	091803
95	136611
95	181451
95	261461
95	344173
95	457661
95	485791
95	542767
95	554848
95	568177
95	604991
95	625798
95	660587
95	721282
95	842415
95	988663
96	006865
96	070275
96	119295
96	156175
96	186487
96	210144
96	219634
96	230856
96	351073
96	378075
96	422472
96	803292
97	238343
97	279955
97	302880
97	369902
97	465464
97	609206
97	752239
97	838741
97	884044
98	064090
98	135112
98	184816
98	201896
98	303123
98	554567
98	572343
98	583479
98	593443
98	716482
98	765720
98	919306
99	108623
99	227500
99	478568
99	488120
99	559620
99	769878
