# Supplementary material for: Moth olfactory receptor neurons adjust their encoding efficiency to temporal statistics of pheromone fluctuations
Source: PLoS Comput Biol. 2018 Nov 13;14(11):e1006586. doi: 10.1371/journal.pcbi.1006586 (PMC6258558; doi:10.1371/journal.pcbi.1006586)
Supplement: S1 Data — (ZIP) [file pcbi.1006586.s001.zip › data/128m/100fg/spikes_times_02.txt]

0	089250
0	096047
0	104957
0	114930
0	121779
0	127895
0	134437
0	140652
0	147038
0	156175
0	169816
0	180215
0	199083
0	207628
0	224587
0	236186
0	249982
0	266034
0	286968
0	536939
0	607586
0	755834
0	763437
0	772159
0	782064
0	790897
0	798934
0	807209
0	817792
0	835606
0	846592
0	879828
0	899866
0	907866
0	926804
0	992096
1	012655
1	037313
1	141669
1	160797
1	170271
1	177735
1	189170
1	247178
1	303493
1	320914
1	337206
1	392983
1	399942
1	421988
1	554385
1	566039
1	577073
1	614270
1	735344
1	745015
1	759926
1	783403
1	803539
1	817529
1	847904
1	862233
1	879919
1	985174
2	077552
2	133557
2	156378
2	176304
2	184212
2	279264
2	321100
2	340177
2	428031
2	498148
2	523702
2	582157
2	602359
2	618592
2	630015
2	648306
2	655905
2	680023
2	703096
2	824429
2	860845
2	901395
2	913080
2	937583
2	967195
3	028570
3	076084
3	184476
3	192210
3	208416
3	328531
3	349829
3	360023
3	381255
3	441727
3	455156
3	500091
3	598780
3	637411
3	662804
3	683902
3	716125
3	731177
3	821072
3	829806
3	897377
3	983671
3	994591
4	058460
4	072415
4	119937
4	203204
4	211838
4	231411
4	281718
4	397855
4	448143
4	459945
4	489253
4	500044
4	609137
4	625588
4	655419
4	676924
4	752911
4	796719
4	876769
5	548322
5	601514
5	658303
5	667093
5	674058
5	686789
5	699009
5	716745
5	728805
5	842942
5	854976
5	865352
5	878966
5	902757
5	917945
5	935993
5	944059
5	952731
5	969480
5	989564
6	011520
6	050594
6	060586
6	097436
6	151977
6	160964
6	179392
6	201687
6	213179
6	299094
6	345524
6	358896
6	386061
6	395542
6	459827
6	470442
6	497171
6	515876
6	583328
6	611928
6	740302
6	775810
6	783664
6	877785
6	895352
6	920243
6	944943
6	960387
7	055312
7	109126
7	123016
7	142764
7	205951
7	217618
7	256228
7	309003
7	366639
7	439980
7	482176
7	503939
7	514583
7	545095
7	567649
7	637206
7	667411
7	682985
7	776150
7	791864
7	869140
7	877312
7	908767
7	957997
7	977047
8	014413
8	175711
8	441298
8	480021
8	527387
8	623595
9	205642
9	293728
9	433535
9	521152
9	536501
9	838351
9	857430
9	959058
10	028663
10	037008
10	052920
10	063847
10	092396
10	099966
10	110309
10	117900
10	125423
10	145759
10	171822
10	193268
10	206238
10	228244
10	295430
10	344372
10	397768
10	404942
10	419536
10	464944
10	474520
10	493309
10	507679
10	556057
10	585823
10	687916
10	698782
10	724361
10	796685
10	812670
10	831465
10	844822
10	887697
10	950616
11	024560
11	038278
11	065772
11	080233
11	226806
11	424044
11	589204
11	605617
11	617293
11	627346
11	646070
11	662106
11	677452
11	762671
11	769352
11	778390
11	818208
11	864554
11	885836
11	972967
11	981863
12	004800
12	024615
12	076383
12	142003
12	150681
12	164488
12	178508
12	245167
12	262634
12	381610
12	394962
12	410601
12	429869
12	440387
12	477468
12	572491
12	626238
12	650008
12	667651
12	762084
12	772154
12	836959
12	850114
12	877628
12	926134
12	973865
13	064966
13	135718
13	192572
13	228348
13	237058
13	261528
13	294566
13	336040
13	358323
13	396665
13	486219
13	495504
13	539788
13	567178
13	601781
13	691612
13	721457
13	735227
13	752788
13	774481
13	849372
13	869900
13	918006
13	936384
13	973264
14	038557
14	050470
14	104114
14	136773
14	162867
14	243271
14	323538
14	335945
14	365677
14	421547
14	500542
14	547920
14	559341
14	686513
14	740913
14	799250
14	813002
14	971849
14	979393
14	992939
15	014406
15	045973
15	058728
15	097354
15	113493
15	193683
15	327309
15	392563
15	405092
15	416872
15	434089
15	453066
15	499241
15	558448
15	610645
15	636104
15	702481
15	768060
15	800655
15	838207
15	854326
15	882547
15	890569
15	913869
15	960988
15	985001
15	997819
16	109389
16	169396
16	185388
16	312862
16	335175
16	369774
16	380922
16	428410
16	452945
16	474856
16	502745
16	579824
16	661370
16	713874
16	777814
16	829804
17	023259
17	103276
17	212425
17	229080
17	306705
17	473768
17	484427
17	496310
17	516678
17	556291
17	565776
17	581815
17	649539
17	691416
17	716066
17	736521
17	771029
17	867514
17	879668
17	907263
17	915742
18	009893
18	030306
18	051753
18	147347
18	299330
18	312108
18	354521
18	396005
18	451611
18	516093
18	526099
18	570709
18	622750
18	633790
18	679758
18	766258
18	797667
18	861096
18	922225
18	967944
18	986660
19	028870
19	096880
19	118716
19	184035
19	230404
19	246409
19	286031
19	297825
19	476201
19	504855
19	548041
19	597174
19	624653
19	690236
19	705187
19	785548
19	811872
19	860142
19	872187
19	905436
19	956721
19	991477
20	117628
20	156532
20	228050
20	241126
20	259314
20	280465
20	303663
20	325850
20	388722
20	402807
20	566091
20	587354
20	612165
20	624123
20	689135
20	749502
20	899239
20	914403
20	924505
20	950043
21	001482
21	025252
21	083944
21	112960
21	239653
21	282408
21	318169
21	334306
21	396833
21	407750
21	429945
21	568652
21	581479
21	678398
21	734408
21	789889
21	806873
21	905431
21	921757
21	940900
21	974260
22	008744
22	022345
22	165452
22	192209
22	240215
22	256368
22	279793
22	306329
22	345175
22	394577
22	473889
22	556018
22	586378
22	636878
22	658457
22	713580
22	725105
22	794479
22	822847
22	908661
22	945518
22	987393
23	045337
23	105158
23	125142
23	146484
23	185865
23	204086
23	296782
23	416399
23	468821
23	478375
23	495172
23	537543
23	577258
23	613226
23	692226
23	711832
23	775216
23	789704
23	848645
23	881071
23	933326
23	957004
23	969554
23	983470
24	014830
24	095240
24	248786
24	387981
24	400939
24	421763
24	434024
24	505195
24	514218
24	572895
24	656693
24	698428
24	747537
24	758445
24	815257
24	826601
24	901445
24	920709
25	044358
25	107986
25	121941
25	203885
25	259682
25	277367
25	306506
25	421748
25	543212
25	568681
25	619375
25	657379
25	719128
25	759458
25	871866
25	879925
26	001138
26	028608
26	060082
26	147039
26	191702
26	212039
26	232526
26	301195
26	318405
26	329124
26	428227
26	440610
26	460577
26	636104
26	720100
26	763550
26	774025
26	785723
26	913907
26	943369
27	032453
27	061284
27	071019
27	145476
27	157789
27	202098
27	227662
27	300797
27	399790
27	439875
27	570205
27	609218
27	631740
27	706311
27	725289
27	813616
27	827836
27	904085
27	980505
28	012152
28	051446
28	062720
28	114523
28	144993
28	165433
28	268836
28	350214
28	386689
28	401323
28	427962
28	450658
28	518251
28	628268
28	761105
28	776823
28	800424
28	815054
28	830578
28	975260
28	986578
29	049264
29	059115
29	092629
29	135207
29	188433
29	390577
29	404844
29	445767
29	468824
29	502057
29	587543
29	710503
29	729542
29	772769
29	845566
29	883195
29	907502
30	002826
30	086738
30	096132
30	133020
30	155863
30	220712
30	325534
30	371042
30	550445
30	582515
30	604639
30	650905
30	694689
30	726010
30	749984
30	770371
30	788503
30	938308
30	952352
30	995604
31	011315
31	043267
31	104776
31	124979
31	140284
31	157416
31	214189
31	289244
31	334203
31	427842
31	442246
31	559018
31	707527
31	792711
31	825851
31	861107
31	872980
31	907472
31	948535
32	002764
32	027946
32	074508
32	092563
32	263312
32	288048
32	312101
32	564735
32	594763
32	620845
32	698183
32	766885
32	828493
33	078045
33	140860
33	420582
33	608318
33	665340
33	680154
33	691335
33	741809
33	845393
34	208888
34	298223
34	322413
34	377113
34	399754
34	414174
34	645843
34	668508
34	877833
34	931561
34	960004
34	983065
35	175143
35	287924
35	722936
35	755832
35	775677
35	784684
35	804415
35	823439
35	858973
35	868774
35	878443
35	891637
35	952416
35	966621
36	003176
36	011686
36	020466
36	091931
36	210904
36	279521
36	335730
36	426964
36	501163
36	511892
36	523659
36	575843
36	649325
36	666380
36	705714
36	768400
36	813278
36	885484
36	894227
36	909822
37	183797
37	250232
37	340142
37	485019
37	643310
37	670310
37	976858
38	003434
38	075747
38	111215
38	121837
38	343873
38	368053
38	785912
38	797074
38	818829
39	124710
39	152982
39	172910
39	181729
39	436704
39	450302
39	575403
39	693962
39	703934
39	714244
39	723830
39	732360
39	849985
40	087328
40	115124
40	311576
40	402729
40	602877
40	908385
40	955996
41	041515
41	347083
41	359651
41	372509
41	507635
41	522478
41	645529
41	977089
42	056496
42	114266
42	126902
42	183685
42	339673
42	351866
42	515934
42	726237
42	834189
42	852535
42	876033
42	891629
42	921340
42	934244
43	069728
43	283153
43	296985
43	464192
43	933206
43	966612
43	982381
43	995538
44	005583
44	021610
44	032170
44	046559
44	110979
44	138427
44	171776
44	208193
44	671959
44	757997
44	972693
45	121218
45	268343
45	287030
45	499711
45	531203
45	581142
46	032108
46	251870
46	482901
46	725961
46	872972
46	901417
46	917963
46	956938
46	971456
47	331339
47	512916
47	533013
47	554254
47	801314
47	812648
47	821638
47	829837
47	838345
47	845851
47	856315
47	876401
47	898564
47	910595
47	921208
47	930409
47	943911
48	257201
48	398138
48	408745
48	472225
48	484031
48	508469
48	517959
48	527018
48	579428
48	635654
48	719968
48	790492
48	997371
49	072070
49	298417
49	320395
49	571304
49	826724
49	956838
50	070778
50	079035
50	130572
50	620069
50	692070
50	802123
50	833387
51	091416
51	674368
51	835885
51	857330
51	868932
52	080729
52	092580
52	236973
52	253544
52	302807
52	543827
52	887114
53	228141
53	247182
53	262804
53	275971
53	423055
53	438615
53	607543
53	642814
53	670912
53	920989
53	970587
53	989036
54	005320
54	022037
54	037974
54	100931
54	156891
54	170061
54	181645
54	196613
54	210875
54	224132
54	234831
54	279055
54	289660
54	307478
54	344977
54	353130
54	388433
54	397201
54	418675
54	429283
54	453981
54	473609
54	495953
54	525738
54	543652
54	552874
54	667579
54	675145
54	690451
54	844488
54	853826
54	884271
54	918936
54	959933
54	968717
54	977194
54	988124
54	999212
55	013602
55	051827
55	061146
55	071453
55	108913
55	119875
55	133808
55	220944
55	309556
55	318151
55	340652
55	357581
55	437104
55	451386
55	684202
55	771406
55	791668
55	816816
55	879142
55	889301
55	913133
55	931110
55	954561
55	964795
56	323755
56	340720
56	347742
56	356072
56	366093
56	382042
56	433213
56	494265
56	546754
56	568505
56	887933
56	907383
56	927127
56	939937
56	949764
57	056701
57	076153
57	094384
57	157905
57	178151
57	194411
57	217951
57	271374
57	282224
57	297368
57	312944
57	386578
57	404272
57	438446
57	474084
57	503328
57	571824
57	600109
57	659859
57	668878
57	711842
57	735377
57	744582
57	758921
57	760444
57	796911
57	841158
57	883536
57	903035
57	919300
58	052196
58	072527
58	082921
58	239485
58	268567
58	281372
58	409428
58	437646
58	568316
58	584819
58	643901
58	657439
58	677333
58	744380
58	904271
58	954100
59	020288
59	088526
59	332113
59	386142
59	455262
59	465661
59	515277
59	729143
59	991591
60	003574
60	005906
60	041629
60	083432
60	695630
60	769367
60	807787
60	929918
61	365391
61	465225
61	503586
61	731787
61	925800
61	992695
62	048504
62	067638
62	118725
62	131935
62	142785
62	151913
62	163321
62	177686
62	195263
62	204683
62	235400
62	248679
62	261488
62	273857
62	281845
62	321907
62	379614
62	421137
62	462126
62	553509
62	582746
62	634629
62	656909
62	708122
62	715188
62	726481
62	740727
62	754260
62	830389
62	918310
62	934869
63	054045
63	063337
63	098211
63	148859
63	161753
63	237406
63	273307
63	288820
63	301258
63	315221
63	333042
63	358213
63	372771
63	391825
63	401894
63	794165
63	805693
63	820804
63	834921
63	861787
63	873184
63	927944
63	946436
64	034513
64	050454
64	076219
64	416110
64	466646
64	567276
64	832911
64	954252
65	301711
65	424524
65	441192
65	452629
65	852077
66	161378
66	186325
66	267523
66	456220
66	924659
66	947539
66	956005
66	971010
66	989089
67	053394
67	235238
67	596747
67	643669
67	757433
68	092590
68	131831
68	416151
68	563668
69	106352
69	450414
69	985783
70	020485
70	189533
70	363615
70	377005
70	466460
70	478615
70	492180
70	511424
70	529218
70	604531
70	617897
70	899018
71	162087
71	489483
71	505003
71	515509
71	524125
71	646304
71	756940
71	794933
71	915439
72	141751
72	458015
72	483697
72	586481
72	830973
72	870690
72	889971
73	149555
73	168071
73	180741
73	225317
73	287175
73	379432
74	124916
74	516141
74	527674
74	550121
74	565455
74	579407
74	603880
74	615682
74	701479
74	714455
75	214451
75	249935
75	269268
75	291942
75	308417
75	964484
75	978580
76	021514
76	156577
76	168027
76	189996
77	111646
77	123691
77	133921
77	292515
77	689557
77	709732
77	735472
77	769173
78	305178
78	316466
78	323425
78	330814
78	339193
78	348339
78	355703
78	364641
78	373429
78	383459
78	393023
78	405566
78	419639
78	444620
78	454384
78	467841
78	482785
78	508163
78	517173
78	562989
78	607311
78	642058
78	653232
78	662473
78	702870
78	749953
78	761092
78	779404
78	902943
78	913193
78	922869
79	015228
79	024655
79	038219
79	076897
79	103788
79	185925
79	213165
79	248379
79	346942
79	389519
79	418064
79	531753
79	564550
79	574877
79	589356
79	603560
79	614027
79	739908
79	755614
79	828037
79	840967
79	944370
80	001308
80	011803
80	033605
80	149780
80	161047
80	205632
80	251361
80	307155
80	349012
80	377332
80	384635
80	396144
80	424320
80	512177
80	521168
80	532845
80	565328
80	645738
80	737254
80	756069
80	838333
80	890293
80	926128
80	966507
81	006669
81	062703
81	110822
81	175410
81	180016
81	262187
81	274237
81	323941
81	390136
81	424246
81	452339
81	527207
81	595014
81	630061
81	649011
81	693193
81	715824
81	813255
81	826721
81	843945
82	086775
82	124601
82	150092
82	189051
82	215070
82	257181
82	292838
82	322147
82	348286
82	376361
82	432931
82	480018
82	519817
82	650838
82	667323
82	674373
82	686090
82	696672
82	753153
82	947683
82	962934
82	977329
83	055025
83	083492
83	108760
83	166965
83	201343
83	272389
83	305141
83	331151
83	514727
83	530659
83	557617
83	602215
83	655750
83	669943
83	683268
83	700052
83	814118
83	841156
83	863951
83	886045
83	927285
83	989453
84	007887
84	062283
84	323156
84	349871
84	363335
84	389900
84	493976
84	684833
84	716179
84	827326
84	858152
84	952329
85	000474
85	071613
85	102760
85	118417
85	156419
85	180616
85	313860
85	366313
85	384361
85	399207
85	413447
85	428622
85	461625
85	726995
85	782074
85	808317
85	821184
85	841303
85	893935
85	915507
85	934626
86	003152
86	054463
86	085625
86	111765
86	375637
86	835409
86	865840
86	996150
87	010375
87	041104
87	078121
87	269148
87	290990
87	313311
87	339220
87	434954
87	481784
87	498923
87	563279
87	603430
87	747573
87	762627
87	797670
87	823923
87	947527
87	981027
88	025198
88	392880
88	825114
88	976664
89	025293
89	081297
89	340129
89	364905
89	393424
89	409462
89	447143
89	695098
89	712578
89	742000
89	831867
89	918159
89	933218
89	979369
90	053847
90	098210
90	234621
90	244030
90	273883
90	289589
90	300953
90	417406
90	459886
90	521906
90	539342
90	609107
90	620562
90	639265
90	649315
90	865734
90	889208
90	898776
90	911279
90	939816
91	132108
91	192086
91	215526
91	247656
91	339834
91	529298
91	556625
91	567095
91	611657
91	645786
91	685900
91	724837
91	819457
91	840859
91	855743
91	867840
91	917166
91	998915
92	012143
92	029921
92	067583
92	080145
92	205096
92	228355
92	311492
92	379510
92	469020
92	510091
92	520637
92	540326
92	624290
92	646815
92	672853
92	699236
92	859527
92	907142
92	985466
93	044604
93	073056
93	262446
93	280595
93	318533
93	409721
93	467823
93	481762
93	549620
93	602487
93	642174
93	701775
93	856632
93	902670
93	986524
94	022152
94	057075
94	220432
94	380576
94	403168
94	571075
94	652870
94	666697
94	689245
94	714377
94	725331
94	750241
94	767781
94	805378
94	875539
94	891235
94	973069
94	996521
95	008369
95	019103
95	034520
95	052712
95	114430
95	222732
95	304467
95	321713
95	365618
95	378174
95	446733
95	525172
95	667655
95	683884
96	050485
96	065668
96	097330
96	117186
96	141573
96	169253
96	212816
96	229759
96	292744
96	312214
96	327329
96	341467
96	358062
96	433175
96	703450
96	726981
96	848270
96	859740
96	879369
96	967586
96	988287
97	049114
97	131509
97	172250
97	238240
97	252534
97	337506
97	381738
97	478352
97	545092
97	559228
97	652422
97	670232
97	687861
97	779582
97	917085
97	938939
97	963414
97	984445
98	143690
98	161776
98	192653
98	205410
98	227356
98	252596
98	280784
98	352710
98	481483
98	699532
98	719781
98	742335
98	756839
98	777034
98	789821
98	844124
99	079861
99	092805
99	152676
99	198379
99	408152
99	563025
99	624445
99	789091
99	857326
99	895877
99	983062
100	026793
100	049123
100	171265
100	237689
100	262945
100	471531
100	647423
100	682415
100	698991
100	713198
100	729844
100	777938
100	790964
100	868374
101	042583
101	161555
101	178510
101	229862
101	305453
101	376951
101	389959
101	481728
101	500460
101	519832
101	578843
101	607651
101	660898
101	878058
101	893803
102	040489
102	157061
102	172810
102	227011
102	396975
102	438929
102	495418
102	544821
102	602335
102	623779
102	746569
102	764539
102	787159
102	805232
102	888068
102	949444
102	993443
103	083094
103	105044
103	259924
103	361416
103	376924
103	423089
103	458752
103	492946
103	542106
103	632771
103	656569
103	707084
103	720235
103	830844
103	870826
104	032571
104	208374
104	228440
104	283306
104	356357
104	368261
104	472625
104	596624
104	616233
104	827970
104	918824
105	062385
105	101480
105	147092
105	169285
105	201060
105	352363
105	450534
105	463617
105	510239
105	546208
105	563434
105	624516
105	650345
105	773737
105	788924
105	815675
105	922270
106	003274
106	118225
106	202691
106	252631
106	387186
106	452543
106	615612
106	653964
107	107995
107	135470
107	199616
107	256776
107	277459
107	332483
107	667154
107	877029
108	065038
108	369485
108	643817
108	665078
108	706663
108	965070
109	000164
109	012284
109	029630
109	057497
109	090467
109	104131
109	156976
109	165189
109	182521
109	203341
109	214265
109	240170
109	540993
109	610108
109	620515
109	629568
109	643541
109	684230
109	771435
109	784894
109	794412
109	804076
109	842247
109	869716
109	886410
109	912564
109	933525
110	037147
110	115782
110	145338
110	233054
110	250074
110	347045
110	405531
110	449975
110	570540
110	610306
110	698410
110	719415
110	845760
110	906490
110	922620
110	999989
111	050058
111	079091
111	170759
111	184342
111	196290
111	207121
111	223103
111	239431
111	249143
111	292051
111	325033
111	450187
111	501331
111	525640
111	618466
111	690058
111	701414
111	776092
111	794675
111	811967
111	938978
111	956667
112	358240
112	482341
112	694023
113	084456
113	103122
113	138016
113	206760
113	228983
113	258834
113	289457
113	306353
113	383419
113	399027
113	449531
113	870011
113	908352
113	966452
114	114354
114	136507
114	504293
114	537037
114	670159
114	704182
114	829908
114	923006
114	993213
115	065200
115	126336
115	277183
115	490102
115	907245
116	064491
116	084829
116	315488
116	617902
117	046074
117	211584
117	300735
117	615925
117	783826
118	112505
118	131168
118	143779
118	361086
118	516095
118	958525
118	975369
119	002767
119	166360
119	185740
119	197854
119	215674
119	239722
119	254270
119	496869
119	695555
119	710625
119	811670
119	830586
119	872405
119	886618
119	904433
119	963329
119	973253
119	983121
119	996021
120	024080
120	121417
120	176481
120	207414
120	274524
120	319878
120	333845
120	572656
120	792436
121	009302
121	174947
121	230829
121	391500
121	494642
122	038622
122	283236
122	478679
122	533587
122	580621
123	066183
123	400121
123	513297
123	570601
123	721219
123	749179
123	817371
123	836120
123	873855
123	966680
124	372759
124	433814
124	615651
124	735274
125	404055
125	672677
126	009106
126	433254
126	512868
126	711338
126	738390
126	878188
127	173120
127	521507
127	533288
127	553908
127	591430
127	767690
127	844068
128	045615
128	059736
128	080251
128	104580
128	124132
128	133353
128	140811
128	154403
128	172455
128	186351
128	204616
128	223350
128	244179
128	277622
128	292402
128	336892
128	356632
128	413984
128	426913
128	437744
128	527125
128	543409
128	573027
128	710266
128	722569
128	737061
128	753174
128	764043
128	798432
128	844575
128	957979
128	991740
129	004296
129	024772
129	044339
129	102997
129	162302
129	211457
129	222485
129	300177
129	365179
129	453971
129	495905
129	520946
129	624013
129	676160
129	691531
129	704780
129	729179
129	857429
129	883433
129	892132
129	902280
129	940420
129	973423
130	044023
130	210888
130	257434
130	270040
130	284685
130	295208
130	315505
130	419431
130	579751
130	601210
130	732805
130	746524
130	799244
130	865248
130	886663
130	900707
131	137096
131	146936
131	164500
131	196606
131	207370
131	225177
131	239861
131	290352
131	351521
131	362147
131	379174
131	429239
131	588113
131	675022
131	816013
131	839907
131	884776
131	897382
131	968059
132	005072
132	058191
132	307047
132	330410
132	344656
132	395865
132	420548
132	436212
132	583255
132	619504
132	670307
132	719386
132	759378
132	777116
132	881342
132	939084
132	972328
133	209023
133	235412
133	893164
[truncated: 2,373 more rows]
