# Supplementary material for: Moth olfactory receptor neurons adjust their encoding efficiency to temporal statistics of pheromone fluctuations
Source: PLoS Comput Biol. 2018 Nov 13;14(11):e1006586. doi: 10.1371/journal.pcbi.1006586 (PMC6258558; doi:10.1371/journal.pcbi.1006586)
Supplement: S1 Data — (ZIP) [file pcbi.1006586.s001.zip › data/128m/100fg/spikes_times_03.txt]

0	117123
0	125441
0	133569
0	142861
0	151702
0	159260
0	166871
0	176546
0	235756
0	243277
0	250535
0	260486
0	273637
0	304553
0	316764
0	325588
0	385858
0	524405
0	563888
0	644852
0	655237
0	661754
0	698647
0	711953
0	752033
0	759962
0	767317
0	789114
0	834714
0	859721
0	893788
0	921663
0	935503
0	952687
0	986188
0	995791
1	093157
1	103078
1	175707
1	182446
1	188274
1	196737
1	212167
1	292875
1	299806
1	316671
1	478626
1	495841
1	509006
1	530032
1	541803
1	561206
1	607653
1	639665
1	650576
1	715412
1	735372
1	761396
1	956361
1	971683
1	980183
2	014202
2	038509
2	314168
2	334130
2	374224
2	381959
2	389604
2	527636
2	542073
2	554777
2	582126
2	733313
2	789085
2	797378
2	824404
2	848028
2	859658
2	894014
2	909097
2	956350
2	971938
3	210928
3	233214
3	265950
3	333908
3	350034
3	381023
3	499836
3	547266
3	575459
3	588340
3	661224
3	751778
3	811032
3	824926
3	836459
3	849704
3	862936
3	876533
3	954884
4	127055
4	136163
4	149144
4	194707
4	525230
4	539989
4	547182
4	555363
4	589884
4	786312
4	792053
4	802365
4	843134
4	849654
4	913930
4	923510
4	932492
4	960125
5	064043
5	077421
5	085685
5	097716
5	149920
5	307156
5	316981
5	332678
5	405425
5	424939
5	667481
5	674304
5	682581
5	702555
5	713774
5	810077
5	830381
5	872805
5	886885
6	145116
6	158923
6	253967
6	264745
6	342980
6	365128
6	446060
6	606641
6	615370
6	757285
6	936229
7	152815
7	701257
7	709986
7	719582
7	728460
7	740777
7	750280
7	758546
7	774680
7	849051
7	867176
7	876798
7	907625
7	966782
8	183201
8	196352
8	210709
8	218400
8	234537
8	324263
8	332719
8	342772
8	571353
8	579186
8	597856
8	608752
8	620567
8	723543
8	740488
8	820436
8	840084
8	849292
8	907286
8	973443
8	980081
8	998271
9	012235
9	048928
9	128003
9	155426
9	172491
9	337020
9	345355
9	353861
9	373624
9	413815
9	425407
9	431998
9	440756
9	509055
9	527951
10	159044
10	166058
10	172213
10	179625
10	215943
10	375709
10	385081
10	392438
10	401970
10	412542
10	420506
10	459372
10	476666
10	495356
10	572668
10	742788
11	120477
11	130733
11	493230
11	514566
11	555611
11	581881
11	685525
11	868216
12	037579
12	043758
12	055584
12	070641
12	098454
12	103588
12	150579
12	162070
12	190867
12	358389
12	383058
12	481042
12	490542
12	664024
12	672274
12	684107
12	690671
12	697868
12	719389
12	727326
12	744366
12	755452
12	844085
13	000547
13	220065
13	235523
13	259636
13	266493
13	297108
13	340319
13	369769
13	377301
13	385674
13	393979
13	506111
13	518417
13	530205
13	647291
13	657241
13	676723
13	776395
13	919396
13	941618
13	951871
14	087623
14	101451
14	110871
15	784239
15	911706
15	917440
15	926295
15	949318
15	969420
15	977919
15	990254
16	002909
16	011047
16	022021
16	038105
16	083019
16	094294
16	119637
16	176960
16	185710
16	201743
16	266625
16	275229
16	432492
16	441839
16	524381
16	534876
16	554531
16	569339
16	606196
16	614252
16	637662
16	705763
16	899758
16	912091
16	951827
17	104373
17	138488
17	172642
17	185577
17	331225
17	337813
17	347230
17	403075
17	420233
17	468991
17	484000
17	499380
17	699338
17	707897
17	805272
17	819411
17	867726
17	948741
18	002396
18	011579
18	087122
18	098870
18	115721
18	224429
18	629176
18	646630
18	704596
18	712617
18	776406
18	787352
18	796997
18	810517
18	994737
19	927380
19	936924
19	957336
19	984402
19	997753
20	234367
20	244089
20	374660
20	381812
20	388786
20	406007
20	452787
20	549080
20	559257
20	568933
20	578802
20	731434
20	884179
20	894220
20	927271
20	936660
21	939032
22	852703
23	800890
25	792323
27	154463
28	155189
28	171151
28	189753
30	562284
31	807627
31	825231
31	835627
31	844963
33	453588
34	000805
34	022695
34	190834
34	201529
34	261193
34	712157
34	723328
35	073866
35	086367
35	688601
36	731019
36	749719
36	986074
37	221958
37	248087
38	570593
39	328858
40	809775
42	015366
42	046825
42	053080
42	059072
42	070943
42	083513
42	092498
42	106474
42	124115
42	133181
42	146259
42	170000
42	479570
42	486092
43	594094
43	606042
43	616311
43	630613
43	923453
43	935719
44	683933
44	732508
45	500765
45	512561
46	073989
47	570489
48	697425
49	954407
50	464553
51	029635
51	039259
51	084321
51	114709
51	179716
53	057531
53	068218
53	079831
54	288569
54	449760
54	459892
54	467444
54	528088
54	538957
54	546014
54	552545
54	559532
54	577839
54	633537
54	756000
54	788421
54	868319
54	943429
54	952506
54	961177
54	971079
55	026752
55	040439
55	059381
55	069723
55	090767
55	109890
55	168562
55	228835
55	250721
55	258623
55	270261
55	312880
55	323586
55	423260
55	596541
55	604363
55	632845
55	640013
55	648735
55	658136
55	664719
55	675931
55	779813
55	789540
55	797395
55	869465
56	003463
56	014254
56	111358
56	172061
56	234462
56	245284
56	628518
56	646923
56	658664
56	674753
56	682692
56	738129
56	805422
56	841640
56	851240
56	867285
56	968815
56	992162
57	081924
57	158876
57	169555
57	181144
57	241157
57	269864
57	684836
57	735690
57	752001
57	795084
57	815351
57	955352
57	964271
57	978621
57	989595
58	003169
58	019887
58	027021
58	117629
58	273991
58	561965
58	571364
58	582553
58	592318
58	628874
58	651800
58	678135
58	818315
58	859506
58	866803
58	893916
59	592761
60	465364
60	478236
60	722913
62	501912
63	018628
63	479836
63	490152
63	499904
63	521106
63	531370
63	585204
63	591626
63	598150
63	626807
63	657416
63	664642
63	759096
63	772246
63	780609
63	838821
63	857160
63	943582
63	952736
63	962225
63	979043
64	058411
64	072631
64	079245
64	134243
64	260859
64	275106
64	326459
64	384137
64	672493
64	783464
64	794625
64	807910
64	822503
64	915564
65	044259
65	102604
65	144994
65	257984
65	271997
65	284873
65	338270
65	369071
65	387841
65	624604
65	664156
65	676797
65	728384
65	803810
65	814529
65	836170
65	856084
65	969020
66	219461
66	259175
66	602040
66	611116
66	621648
66	632216
66	646018
66	660534
66	672028
66	808970
66	901283
66	911130
66	928882
67	256165
67	417660
67	434322
67	451135
68	456373
68	465693
68	486231
68	497838
68	873824
69	157082
69	168566
69	185079
70	137152
70	302015
70	321911
70	338015
70	355118
70	399476
70	603256
70	851528
70	860694
70	884238
72	215533
72	225458
72	413139
73	952378
73	961862
73	970530
73	990835
74	760024
74	772068
74	896115
75	726689
75	735340
76	019594
76	026853
76	037787
76	998041
77	009438
77	214852
77	873203
78	478714
78	601853
78	615612
80	310223
80	319940
80	335106
80	797616
80	961612
81	618763
81	678207
82	777186
83	037884
84	429733
84	610405
84	626445
85	702816
85	715788
85	777727
86	189485
87	653567
88	361176
88	373324
89	104445
90	068717
91	246930
91	923896
91	952255
91	965493
91	976271
92	055122
92	071359
92	213652
92	228346
92	888068
93	671420
95	228556
96	039178
96	065484
96	079780
96	089041
96	114869
96	142576
96	308356
96	322392
96	977169
97	712520
98	005569
98	366516
102	262595
103	280053
103	808836
103	833768
104	285447
104	293427
104	307064
104	315491
104	324287
104	330542
104	350330
104	391594
104	399111
104	419607
104	571529
104	580681
104	591557
104	603256
104	614706
104	678623
104	983134
104	990086
105	005271
105	028872
105	042194
105	078483
105	087222
105	094388
105	106421
105	119794
105	207317
105	215259
105	247467
105	288965
105	295893
105	336285
105	343682
105	391374
105	414795
105	430170
105	769720
105	777109
105	784310
105	873770
105	907212
105	924713
105	930514
106	090125
106	191225
106	204264
106	330763
106	348926
106	476013
106	494589
106	512496
106	527281
106	542026
106	553945
106	725974
106	736662
106	828479
106	974536
107	142457
107	225351
107	430904
107	442476
107	701255
107	718341
107	859772
107	885569
107	938806
108	214357
108	241461
108	258154
108	270724
108	368534
108	397527
108	545323
108	673075
109	049789
109	093926
109	207264
109	284288
109	293816
109	308232
109	430496
109	437121
109	446744
109	457590
109	590969
109	941702
110	303014
110	522384
110	623867
110	642764
110	861897
111	106185
111	212263
111	238544
111	278027
111	300915
111	327265
111	440156
111	486382
111	620053
111	630950
112	764352
112	778078
112	841606
113	152779
113	162641
113	189246
113	425326
113	437522
113	451662
113	459496
113	467633
113	487590
113	508905
113	531747
113	765011
113	840053
113	926159
113	934984
113	952234
114	024538
114	082347
114	100150
114	112985
114	164228
114	242011
114	484330
114	588371
114	599808
114	662119
114	671490
115	039152
115	280447
115	465794
115	982421
116	202525
117	214989
117	309174
117	317175
117	338097
117	821993
118	418700
118	428567
118	461680
118	481134
118	494504
118	506774
118	516003
118	524602
118	636078
119	155876
120	095586
120	104481
120	154670
120	162797
120	175357
120	192574
120	219702
120	229158
120	318369
120	359886
120	373547
120	602863
121	272106
122	125692
122	639326
122	650369
123	147507
123	157255
123	178527
123	186244
123	197222
123	240252
123	247689
123	355897
123	485675
123	553336
123	681179
123	693614
123	706972
123	721101
123	744856
123	761393
123	871678
123	881142
123	976965
124	046208
124	325993
124	343888
124	500403
124	904937
124	970234
125	064605
125	124670
125	312451
125	354702
125	364814
125	488036
125	516341
125	546061
125	626808
125	640472
125	744046
125	752686
125	794516
126	215493
126	237164
126	419896
126	431938
126	450934
126	478311
126	514963
126	597631
126	610345
126	671460
126	688693
126	743502
126	841069
126	855207
126	866248
127	013819
127	199924
127	233310
127	386114
127	530726
127	538553
127	548130
127	873882
127	960065
128	538292
128	656206
128	737687
128	749069
128	771978
129	074827
129	436443
129	884009
130	058314
130	121025
130	169676
130	221523
130	311994
130	337728
131	100735
131	117102
131	211024
131	222690
131	362237
131	377022
131	390808
131	401532
131	778396
131	787589
131	817143
132	210957
132	447395
132	739342
132	752569
132	768594
132	782926
132	822969
133	298256
133	760909
133	782705
133	872328
134	012846
134	169751
134	263852
134	274452
134	289826
134	320136
134	434931
134	661590
135	032735
135	044119
135	120327
135	169935
135	195869
135	615775
135	737281
135	948030
135	997063
136	176189
136	250961
136	384550
136	661392
136	752287
137	084970
137	229992
137	498290
137	720828
138	062894
138	102140
138	170444
138	241772
138	271013
138	285983
138	302166
138	314969
138	351123
138	402108
138	713759
139	426628
139	537934
139	979659
140	011584
140	224558
140	710551
140	738911
141	076870
141	087076
141	103819
141	227439
141	422078
141	732032
141	871161
142	414511
142	449151
142	469346
142	831128
142	935057
143	205408
143	400370
143	418905
143	712566
144	567939
145	295766
145	319982
145	365296
145	740285
145	768131
145	778501
147	018469
147	473029
147	682270
148	234366
148	244868
148	281112
149	541197
150	121795
151	015879
151	040522
151	066177
151	129405
151	136992
151	149473
151	156223
151	176947
151	187309
151	323105
151	343393
151	363361
151	502062
151	511631
151	662304
151	675292
151	773597
152	057873
152	069720
152	093687
152	169503
152	278257
152	932475
155	216889
155	448440
155	513145
155	567226
155	613823
155	622087
155	629872
155	639783
155	653851
155	663566
155	777397
157	843904
157	861923
158	301432
158	330784
158	343081
158	353280
158	368867
158	377291
158	487545
158	506817
158	553562
159	318723
161	299757
161	416205
161	851309
162	066802
162	574613
163	343268
166	159688
166	167509
166	196241
166	210535
166	245308
166	272883
166	383138
166	390778
166	424380
166	439481
166	448086
166	465496
166	488352
166	926262
166	947041
167	017131
167	023872
167	434085
167	563216
167	606284
167	666069
167	692236
167	719469
167	733018
167	854422
167	875915
168	096210
168	108200
168	121077
168	184017
168	216687
168	422129
168	429933
168	445919
168	454921
168	494609
168	509113
168	657983
168	776889
168	795257
169	088464
169	099462
169	139833
169	179159
169	187221
169	226242
169	252801
169	269629
169	398376
169	749606
169	771005
169	982631
169	997001
170	006353
170	193115
170	313916
170	390816
170	577693
170	647522
170	683864
170	694028
170	721236
170	857282
170	886572
170	897776
171	099945
171	412547
171	687156
171	700934
171	717255
171	728328
171	794970
171	913564
172	018439
172	035156
172	056368
172	064429
172	230856
172	454626
172	464610
172	476451
172	522976
172	534035
172	881386
172	898147
173	077926
173	462496
173	476377
173	588507
173	602759
173	668104
173	775268
173	891115
174	699808
174	716616
175	902755
175	971270
175	982376
176	008665
176	147830
176	536531
176	664489
176	743245
177	422472
177	434893
180	140646
180	678801
181	266745
183	617337
183	688251
184	488770
185	193153
185	292319
185	361704
186	102830
186	475970
186	999419
187	009544
187	017671
187	027884
187	234473
187	335006
187	345426
187	359960
187	388078
188	626569
188	745243
188	765065
189	698168
190	650979
190	676109
190	783552
191	623928
191	703354
191	728307
191	751701
191	774135
191	801769
192	090901
193	540965
193	562244
193	592372
194	742646
195	860153
195	890537
196	691946
197	385924
197	403443
197	536858
198	116381
198	125508
198	168896
198	182287
198	232623
198	926231
199	463080
200	156767
201	285435
201	410568
201	472432
202	135263
202	150650
202	945115
205	335397
206	465671
208	622060
208	665737
209	897503
209	916771
209	937790
210	295674
211	033216
211	165476
211	622762
211	668235
211	683428
211	749311
211	960393
212	446427
212	454957
212	463316
212	474886
212	484721
212	491887
212	499529
212	517671
212	549923
212	569948
212	583336
212	596779
212	609179
212	658979
212	711371
212	723735
212	734314
212	778154
212	792291
212	917568
212	926912
212	946577
212	959637
213	298213
213	305901
213	349443
213	383620
213	452843
213	461121
213	474779
213	490395
213	601034
213	611836
213	657412
213	711420
213	720151
213	732605
213	740341
213	801632
213	836098
213	843305
213	852613
213	970487
214	020317
214	028745
214	099873
214	215265
214	325783
214	704189
214	779253
214	795552
214	819664
214	838445
214	904301
214	914497
214	921005
215	077544
215	086192
215	115473
215	468773
215	535980
216	145292
216	679783
216	705508
217	730965
217	743305
217	824104
217	909127
217	930662
218	244615
218	618933
218	630077
220	641058
220	757565
221	208058
221	477780
222	864501
222	873123
224	066088
224	080461
224	104830
224	850563
224	862090
224	936039
225	320176
226	213429
227	679208
227	696930
228	104574
228	660537
228	894973
228	907981
228	921923
228	937673
228	946908
228	960866
228	973424
228	985001
229	006976
229	039586
229	094146
229	101859
229	108959
229	117557
229	125531
229	217795
229	309755
229	334540
229	342164
229	479404
229	488670
229	548844
229	666245
229	724727
229	860492
230	007046
230	050932
230	072432
230	098190
230	113434
230	196497
230	365969
230	476288
230	558063
230	565754
230	576637
230	587651
230	600337
230	630284
230	722564
230	946858
231	000784
231	021597
231	348719
231	358522
231	372338
231	567993
231	574914
231	584453
231	636253
231	691834
231	771595
231	827220
232	067617
232	411430
232	469177
232	480841
232	493158
232	513029
232	621285
232	642752
232	860763
232	873252
232	905247
232	945075
233	126530
233	473304
234	255890
234	864210
235	246708
236	333403
236	366213
236	712191
238	530083
238	719353
242	011559
242	018289
242	025693
243	816546
244	174738
244	568806
245	922845
246	243026
246	965305
247	284955
247	294423
247	306972
247	373753
248	855351
249	090205
249	097789
249	126818
249	180769
249	876427
250	075761
250	090672
250	100591
251	074388
251	197080
252	063823
252	604112
252	777230
252	786933
253	430378
253	438360
253	525603
253	642465
253	657470
253	777907
254	161978
254	185700
255	121064
255	411746
256	244871
258	136444
258	193523
258	740065
258	751534
258	763825
259	155495
259	410370
259	713002
259	727014
259	753741
260	366707
260	388964
261	388667
261	400334
261	421817
261	594711
261	929767
261	941373
262	583331
262	747926
262	795990
262	936593
262	963884
262	974824
262	983040
262	990578
262	997994
263	008345
263	280903
263	299047
263	308919
263	518016
263	539639
263	581537
263	592702
263	642730
263	651645
263	664835
263	692716
263	705765
263	773397
263	787377
263	863165
263	912691
264	011805
264	019654
264	091977
264	100383
264	108933
264	120477
264	830939
264	842302
264	850374
264	905066
265	050777
265	057567
265	068485
265	078745
265	089277
265	154588
265	168838
265	204046
265	210557
265	318596
265	507829
265	516176
265	525373
265	565033
265	597471
265	979355
265	997688
266	012769
266	028458
266	184727
267	890916
267	900026
269	447332
271	206006
271	217206
271	223426
271	230110
271	236259
271	242479
271	249272
271	255066
271	263811
271	351697
271	361346
271	373568
271	511261
271	520009
271	556878
271	565117
271	573569
271	588037
271	596100
271	610654
271	875358
271	909682
271	967671
271	976413
271	990520
272	002878
272	078341
272	089032
272	104051
272	117235
272	256451
272	269886
272	372225
272	406353
272	449313
272	540631
272	575936
272	742759
272	889437
272	896933
272	919404
272	973463
273	103700
273	114061
273	135701
273	275886
273	297158
273	319189
273	758624
274	706633
274	716345
274	737710
275	017872
275	033360
275	480774
275	509015
276	124178
277	212389
277	422109
277	449077
278	338631
279	521552
280	010759
280	030070
280	057758
280	074481
280	882919
280	905754
280	923957
280	960819
280	972875
280	983185
281	036786
281	535391
281	544208
281	562124
281	787219
281	792556
281	797919
281	804277
281	811545
281	818844
281	844743
281	856864
281	882219
281	890759
281	898905
281	935581
281	946566
281	958741
281	981837
282	078763
282	087063
282	235160
282	243037
282	250894
282	285786
282	319896
282	441788
282	451575
282	460407
282	473769
282	491344
282	533757
282	760431
282	819872
282	830352
283	158120
283	292986
283	298769
283	343746
283	395846
283	555966
283	572253
283	907033
283	923735
283	932547
284	104602
284	124580
284	251829
284	454057
284	469340
284	481344
284	617839
284	941717
284	951087
284	992661
285	015763
285	364939
285	372639
285	385658
285	428903
285	441073
285	452744
285	465935
285	501590
285	594972
285	726484
285	737725
285	750266
285	759569
285	831412
285	909110
286	022626
286	039723
286	052129
286	208217
286	215779
286	222603
286	235425
286	620467
286	910305
287	490066
287	801664
287	855478
287	889092
287	913796
288	682997
289	406814
289	591171
292	142155
292	167784
292	235169
292	252322
292	827220
293	065712
293	442603
293	921017
294	283339
295	105773
295	153861
295	640590
295	649160
295	725572
295	746352
295	764373
296	042795
296	054542
296	063563
296	079443
297	958389
298	269884
298	291010
298	906356
299	775485
299	810069
299	978971
300	832597
301	652201
301	683165
301	719333
301	728133
301	743261
301	922647
301	936785
302	421425
302	617261
302	637554
303	719816
304	700797
304	716091
304	732778
305	068013
305	568403
305	580873
305	635113
306	400980
306	427915
306	445527
306	526140
306	545409
306	560917
306	571034
306	580058
306	588815
306	598570
306	607881
306	631180
306	641762
306	759688
306	780121
306	806592
306	911461
307	032712
307	039567
307	046847
307	053121
307	101171
307	172081
307	189071
307	213023
307	222186
307	235152
307	250891
307	296294
307	470940
307	498382
307	515334
307	532928
307	544131
307	660244
307	861493
308	125381
308	269004
308	279914
308	288963
308	308686
308	375308
308	522725
308	532945
308	542887
308	594153
308	738024
309	077869
309	097190
309	127111
309	255022
309	293642
309	312081
309	407154
309	420971
309	564909
309	575520
309	608039
309	805141
309	830042
309	841704
309	851633
309	933601
309	941555
310	034976
310	047841
310	073978
310	282737
310	604832
310	616666
310	675693
311	272067
311	296140
311	395574
311	406453
311	426364
311	433943
311	441781
311	452079
311	499413
311	842470
311	854371
311	902994
311	987729
312	096086
312	797545
312	826592
312	847821
312	861254
312	869983
313	081167
313	096093
313	106257
313	252323
313	263756
313	598690
313	620671
313	984921
314	246284
314	518231
314	628303
316	078403
316	446576
316	488105
316	561878
316	611107
316	661684
316	674082
316	886372
317	478637
317	492692
317	663754
317	681512
317	697657
317	799542
318	248683
318	257620
318	280776
318	291870
318	306162
318	345046
318	356101
318	370136
318	418556
318	636028
318	650239
318	906088
319	041147
319	881069
319	891373
319	900511
319	915333
319	924755
319	971164
320	172594
320	372056
322	305495
322	580560
323	205519
323	241022
323	289801
323	813838
323	994572
324	359355
324	382734
324	555858
324	565771
324	576816
324	584041
324	600546
324	612635
324	642485
324	744486
324	754836
324	777962
324	844674
324	853637
324	888567
325	038850
325	136863
325	152561
325	177588
325	415359
325	451685
326	563924
326	579537
326	596682
326	608733
326	632281
326	645819
326	758629
326	766836
326	773657
326	783766
326	834837
326	862040
326	871675
327	042359
327	052512
327	071531
327	082283
327	094310
327	207053
327	367303
327	378831
327	387086
327	398227
327	480062
327	651633
327	660335
327	764309
327	796591
327	863734
327	969397
328	238005
328	454174
328	759791
328	911737
328	937187
329	570131
329	580368
329	881442
329	894183
329	903361
329	914024
329	928671
329	938491
330	201458
330	220372
330	252225
330	428013
330	643465
330	706893
330	717089
331	590688
331	788944
331	799979
332	823226
333	123675
333	259917
333	279686
333	396258
333	871592
333	901029
334	003322
334	166591
334	180921
334	205417
334	579556
334	594523
334	630476
334	640130
335	006629
335	015224
335	032696
335	074506
335	405844
335	472565
335	482736
335	550417
336	018135
336	290786
336	299481
336	339353
336	526303
336	567668
336	577147
336	998015
337	177008
337	249110
338	262482
338	367915
338	578951
338	592997
339	384817
341	773926
341	786844
341	795479
[truncated: 795 more rows]
