# Supplementary material for: Moth olfactory receptor neurons adjust their encoding efficiency to temporal statistics of pheromone fluctuations
Source: PLoS Comput Biol. 2018 Nov 13;14(11):e1006586. doi: 10.1371/journal.pcbi.1006586 (PMC6258558; doi:10.1371/journal.pcbi.1006586)
Supplement: S1 Data — (ZIP) [file pcbi.1006586.s001.zip › data/128m/100fg/spikes_times_04.txt]

0	083643
0	095076
0	114313
0	134473
0	145571
0	165142
0	195976
0	212765
0	409708
0	417717
0	452790
0	468645
0	476557
0	486065
0	507320
0	524993
0	532936
0	568032
0	585201
0	596531
0	605970
0	623576
0	652040
0	664518
0	695642
0	709948
0	778764
0	794094
1	016539
1	216267
1	251569
1	273077
1	289958
1	299853
1	405984
1	419647
1	449468
1	478376
1	541351
1	555194
1	623629
1	663228
1	672239
1	681474
1	707392
1	765691
1	783838
1	823005
1	834901
2	095492
2	108022
2	161862
2	179757
2	363427
2	370228
2	462409
2	473397
2	493979
2	500677
2	585624
2	599260
2	613648
2	624493
2	783697
2	797266
2	808900
2	966572
3	018432
3	044378
3	057011
3	104890
3	118360
3	181701
3	222526
3	236637
3	248616
3	262615
3	392036
3	502771
3	551116
3	570753
3	703778
3	813186
3	910120
3	966014
3	974405
4	091739
4	099566
4	108475
4	124522
4	185917
4	206940
4	304035
4	313601
4	321836
4	357006
4	374977
4	416390
4	580883
4	621931
4	681911
4	698109
4	844041
4	858366
4	898280
4	936887
5	073019
5	113344
5	270188
5	282086
5	300551
5	308830
5	318634
5	330007
5	450844
5	463375
5	488485
5	542404
5	654138
5	778642
5	797223
5	817445
5	852998
5	933947
5	944839
6	080610
6	157598
6	268869
6	395103
6	549740
6	557334
6	565843
6	617837
6	658070
6	706432
6	737239
6	931701
7	049588
7	077082
7	087409
7	098374
7	106093
7	137201
7	145461
7	201828
7	635305
7	647676
7	658581
7	669261
7	684528
7	693526
7	760620
7	778266
7	816123
7	888335
8	216607
8	226993
8	238302
8	763743
8	774225
8	875089
8	887093
8	904687
8	924307
8	936880
9	022109
9	038694
9	067813
9	077264
9	119719
9	175016
9	223147
9	252858
9	689640
10	015751
10	046936
10	055510
10	065883
10	084326
10	129136
10	136566
10	147279
10	222946
10	250002
10	272929
10	288106
10	350915
10	357661
10	369908
10	379203
10	388870
10	399777
10	428838
10	567347
10	582013
10	597843
10	773218
10	797583
10	809403
10	866688
10	874930
10	912402
10	941027
11	141966
11	221187
11	297326
11	307666
11	331652
11	349828
11	366885
11	376202
11	388114
11	587424
11	600203
11	624612
11	634733
11	650773
11	670418
11	797120
11	819156
11	827119
11	841430
11	852259
12	001115
12	135478
12	162165
12	174322
12	183462
12	198869
12	458729
12	483460
12	538901
12	552895
12	802264
12	824218
12	833337
12	845953
12	968089
12	993330
13	190601
13	204803
13	217619
13	285254
13	297015
13	416758
13	504257
13	513745
13	525391
13	639268
13	741663
13	756801
13	919422
13	938288
13	954474
13	962542
13	970110
14	014502
14	098368
14	118138
14	126203
14	156329
14	163758
14	177845
14	355218
14	364152
14	376986
14	466777
14	589724
14	608947
14	694977
14	731295
14	864565
14	882077
14	923777
14	958251
14	981329
15	119430
15	189451
15	197836
15	205969
15	254442
15	262531
15	273671
15	282163
15	351540
15	361569
15	384559
15	466538
15	619422
15	798868
15	808759
15	828941
15	839432
15	926898
15	993840
16	015016
16	027380
16	139205
16	157645
16	262052
16	275306
16	292382
16	298547
16	394938
16	622527
16	636135
16	684713
16	692974
16	869019
16	930203
16	951428
16	966417
17	033104
17	056791
17	217443
17	236265
17	248526
17	304623
17	543653
17	832716
17	851155
17	936021
17	956980
18	399147
18	524680
18	539585
18	583970
18	604287
18	626455
18	781567
18	824923
18	945167
18	954381
18	962952
18	982936
18	990920
19	025820
19	045927
19	068367
19	084744
19	101753
19	146998
19	183179
19	194697
19	206088
19	246235
19	281870
19	581322
19	645309
19	708441
19	741754
19	752615
20	089945
20	117460
20	147713
20	161791
20	181404
20	191604
20	219922
20	230957
20	250912
20	302079
20	352016
20	364395
20	374742
20	430240
20	763570
20	945581
20	954968
21	001941
21	165715
21	189536
21	202605
21	446904
21	455323
21	464022
21	478197
21	486513
21	638880
21	653217
21	665016
21	682811
21	701345
21	720869
21	935932
22	028045
22	075740
22	104055
22	157653
22	299973
22	330774
22	515210
22	529015
22	599783
22	608069
22	615334
22	637475
22	654272
22	671498
22	833287
22	863656
22	870052
22	896262
22	910653
23	150964
23	162538
23	173947
23	272596
23	323307
23	381001
23	404082
23	426512
23	458653
23	471139
23	590695
23	636397
23	664758
23	671433
23	725187
23	736766
23	863439
23	898781
23	915651
24	023896
24	143659
24	159081
24	349870
24	996567
25	022703
25	035091
25	063068
25	069584
25	080978
25	105607
25	135724
25	142828
25	150930
25	160580
25	214502
25	224413
25	262169
25	271092
25	313824
25	324565
25	483884
25	509230
25	585002
25	600162
25	608270
25	621173
25	628967
25	651937
25	668228
25	690190
25	781113
25	909307
26	082977
26	093787
26	260498
26	273677
26	294140
26	380132
26	442566
26	458338
26	468564
26	627726
26	684419
26	693883
26	719966
26	886921
26	903082
27	102208
27	165791
27	184763
27	243028
27	256774
27	317935
27	330297
27	374209
27	386690
27	542146
27	583022
27	591876
27	958606
28	495168
28	509427
28	892480
29	010807
29	595230
29	610435
29	623545
29	866711
29	904180
29	918717
32	156139
32	213733
32	248936
32	301808
32	310393
32	546263
32	610460
32	647902
32	859244
32	868001
33	014625
33	028120
33	036535
33	054391
33	091118
33	129286
33	164635
33	224309
33	238259
33	273713
33	285729
33	308222
33	364089
33	377586
33	391124
33	543894
33	583285
33	676145
33	688173
33	730922
33	739693
33	748886
33	769051
33	830554
33	850512
33	864077
33	872262
33	881194
33	911226
33	970539
34	110812
34	127380
34	194582
34	373980
34	408731
34	482209
34	497004
34	507973
34	818374
34	845707
34	855903
34	917922
34	973069
34	982034
35	046919
35	194166
35	238783
35	331065
35	351675
35	358938
35	366567
35	394845
35	422125
35	533411
35	556539
35	570686
35	582729
35	685788
35	707922
35	837968
35	857564
35	870954
35	892246
35	985840
36	064081
36	182960
36	214830
36	230634
36	348492
36	416813
36	430553
36	441680
36	464563
36	485432
36	506420
36	613168
36	632790
36	669128
36	678772
36	698216
36	783103
37	276482
37	299972
37	760571
37	906972
37	925155
37	959362
37	999865
38	053725
38	225469
38	333268
38	346176
38	964373
38	973257
39	255398
39	270626
39	473383
39	789307
39	901890
39	982090
40	062277
40	101129
40	127343
40	155988
40	977221
41	212132
41	967127
42	003004
42	019523
42	259583
42	567215
42	670853
44	064481
44	080144
44	089233
44	105474
44	114804
44	129060
44	155628
45	107467
45	143546
45	153060
45	222412
45	561035
45	577672
46	324251
46	335069
46	375604
46	385604
46	399655
46	942690
46	972254
47	141363
47	221926
48	368784
49	114867
49	171535
49	845641
51	559502
51	997488
52	023911
52	161392
52	250160
53	240655
53	250319
53	264735
53	282585
53	300576
54	083552
54	120888
55	778995
55	904824
55	929613
56	077265
56	810169
56	828153
56	863494
56	876446
57	058617
57	193339
57	212968
57	223540
57	251516
57	302426
58	774452
58	842684
58	969428
59	183028
59	661924
59	669955
59	677493
59	683767
59	691461
59	697188
59	705975
59	712464
59	718802
59	725884
59	736892
59	747455
59	766506
59	779970
59	827233
59	842734
59	862659
59	937509
59	948966
60	011893
60	019460
60	069379
60	078702
60	106923
60	120512
60	131970
60	141797
60	200940
60	291634
60	468562
60	477935
60	484741
60	493377
60	508784
60	612115
60	619704
60	640276
60	647815
60	661269
60	728634
60	761989
60	807058
60	817263
60	830916
60	842659
61	561361
61	568159
61	575223
61	586172
61	594956
61	601704
61	613242
61	625446
61	638531
61	647255
61	758662
61	768025
61	805472
62	207410
62	227597
62	246807
62	253962
62	263025
62	270381
62	282624
62	292506
62	301567
62	330707
62	356104
62	369823
62	384365
62	419888
62	465776
62	547812
62	569448
62	589442
62	601104
62	661638
62	730633
62	752926
62	806085
62	815910
62	848097
62	923935
62	986696
62	998387
63	006730
63	013393
63	089194
63	098705
63	112367
63	123544
63	286135
63	472465
63	481508
63	492201
63	529807
63	832059
63	842823
63	851714
63	893416
65	311434
65	353396
65	377401
65	538822
65	587962
66	127951
66	430513
67	116827
67	131840
67	425046
67	437769
67	451342
67	476459
67	507135
67	516084
67	531128
67	553789
67	595989
67	604068
67	611617
67	625060
67	633812
67	659515
67	679613
67	688012
67	705709
67	749193
67	810624
68	055375
68	085053
68	092315
68	101252
68	331890
68	343731
68	355126
68	507297
68	677826
68	746680
68	754228
68	850974
69	015805
69	030055
69	038856
69	063343
69	076815
69	107013
69	129731
69	171294
69	191102
69	216438
69	227007
69	302032
69	314234
69	392197
69	401116
69	426784
69	434330
69	450571
69	527762
69	629187
69	727801
69	812732
69	837680
69	851005
70	032727
70	039375
70	046333
70	054044
70	060457
70	105673
70	114572
70	172264
70	190524
70	235393
70	245892
70	253152
70	613614
70	673703
70	690325
70	777130
70	889488
70	897769
70	930522
70	990819
71	006090
71	046218
71	104665
71	133952
71	228672
71	236956
71	244616
71	255557
71	265846
71	455508
71	564267
71	602972
71	615691
71	639852
71	879237
71	985289
72	079790
72	089807
72	200747
72	210604
72	530130
72	553392
72	597537
72	620341
72	658978
72	823111
72	852862
72	907419
72	922863
72	933887
72	954203
72	960427
72	970621
72	984890
73	039230
73	050463
73	155336
73	216485
73	269801
73	363202
73	392844
73	585602
73	740935
73	833165
73	853816
73	883402
73	912684
74	065663
74	179668
74	187002
74	200508
74	233880
74	242640
74	290213
74	312377
74	326418
74	341576
74	491985
74	511441
74	536471
74	719558
74	826340
74	840504
74	863441
74	895795
74	924408
75	124760
75	140280
75	383158
75	436252
75	450360
75	464368
75	668888
75	710408
75	722362
75	733176
75	882334
75	897258
75	913596
75	922103
75	947945
75	956771
76	045238
76	057093
76	074329
76	095707
76	159758
76	369705
76	447253
76	551722
76	643236
76	654041
76	740207
76	752520
76	763888
76	777173
76	786315
77	338744
77	355144
77	385994
77	421517
77	453930
77	482422
77	521083
77	565028
77	750765
78	033085
78	039502
78	047709
78	057208
78	066010
78	082125
78	120729
78	137762
78	144911
78	167581
78	174934
78	184021
78	200845
78	543189
78	552315
78	561227
78	569059
78	601768
78	980258
78	991830
79	002757
79	034322
79	058218
79	148911
79	170216
79	178845
79	188740
79	200164
79	224480
79	273513
79	306235
79	464236
79	473693
79	560119
79	612582
79	728953
79	741007
79	750821
79	759982
79	771273
79	789688
80	061686
80	085211
80	178333
80	187286
80	226724
80	235354
80	247011
80	305569
80	347357
80	413001
80	521070
80	587558
80	600071
80	616136
80	623162
80	796412
81	045475
81	217123
81	236003
81	251657
81	359865
81	376922
81	447735
81	465997
81	507480
81	751130
81	763654
82	394719
82	637221
82	807795
82	836466
83	449475
83	466747
83	847075
83	860262
83	880612
83	896558
83	948901
84	011291
84	019352
84	029386
84	042706
84	051787
84	066574
84	077513
84	144001
84	359301
84	379126
84	391390
84	403460
84	588288
84	606908
85	745863
85	947502
85	994614
86	668559
86	681926
87	624397
87	634896
87	681514
87	690888
87	702855
87	714460
87	744312
87	754883
87	962047
88	027188
88	145408
88	165117
88	175979
88	481322
88	544852
88	557384
88	635230
88	647491
88	661558
88	687741
88	770237
88	871031
88	891481
88	900533
88	911465
88	985294
89	050210
89	058593
89	070513
89	102881
89	116202
89	171972
89	202734
89	393537
89	401090
89	416563
89	524640
89	547105
89	688365
89	696553
89	888741
89	897591
89	914646
89	923459
89	933569
89	961269
89	975670
90	000717
90	010406
90	051586
90	063089
90	073474
90	293553
90	305338
90	383524
90	411867
90	495315
90	660880
90	833275
90	842148
90	850664
90	858944
90	886480
90	993255
91	077838
91	314579
91	368055
91	885596
91	955496
93	873863
93	888495
93	904512
93	925456
94	771809
94	805715
96	363490
96	427866
96	448293
96	533515
96	803136
96	818383
96	825320
96	832463
96	839739
96	847150
96	874255
96	894744
96	903332
96	911702
96	923723
96	934875
96	990135
97	092487
97	110066
97	920216
98	188195
98	199356
98	317509
98	354677
98	362229
98	381801
98	388443
99	148308
99	178308
99	295740
99	310407
99	323778
99	332663
99	344183
99	397629
99	408710
99	427063
99	450271
99	512169
99	591952
99	618763
99	627989
99	638846
99	663182
99	785678
99	797127
99	975848
100	058255
100	076202
100	088759
100	173957
100	237057
100	243488
100	326284
100	371587
100	408754
100	416546
100	464995
100	478626
100	661305
100	673677
100	682161
100	705866
100	728639
100	785020
100	835687
100	849009
100	864889
100	877578
100	898426
100	908125
101	145032
101	469676
101	784344
101	802773
101	827688
101	915032
102	061301
102	530838
102	580564
102	588455
102	599752
102	610621
102	627718
102	637809
102	692016
102	749975
102	764929
102	774394
102	783877
102	897374
102	956880
103	017015
103	031473
103	088337
103	102923
103	113151
103	139605
103	152525
103	178627
103	261192
103	282641
103	292292
103	544115
103	593512
103	605666
103	673538
103	853067
103	861155
103	893475
103	918741
104	097167
104	134923
104	258932
104	278632
104	291773
104	299955
104	308103
104	335027
104	341181
104	418884
104	426739
104	667046
104	869961
105	080847
105	112720
105	173018
105	550002
105	587177
105	641822
105	654187
105	677260
105	744876
106	376297
106	733556
106	748107
106	760659
106	811138
106	823891
106	832042
106	839942
106	850655
106	862633
106	934447
106	948437
106	957170
106	980287
106	987313
106	999391
107	008720
107	125402
107	250787
107	261216
107	276932
107	291886
107	507979
107	533674
108	573432
108	952035
109	544886
109	631227
109	909564
110	033283
110	059188
110	067258
110	075662
110	273008
110	286560
110	298202
110	315275
110	527602
110	540750
110	554158
110	571523
110	718938
110	820904
110	898229
110	922126
111	396590
112	445814
112	546210
112	573571
112	591685
112	605688
112	660004
112	670029
112	690592
112	702907
112	721194
112	737705
112	801101
112	827169
112	844126
112	852019
112	869543
112	882444
112	897645
112	908332
112	957084
112	966113
113	081853
113	094813
113	122686
113	227286
113	270646
113	323983
113	380468
113	514620
113	553190
113	570728
113	585068
113	602804
113	613495
113	812616
114	394207
114	427321
114	567479
114	580607
114	650250
114	673747
114	691081
114	800386
114	816700
114	845138
114	870301
115	037243
115	043205
115	050532
115	074753
115	084886
115	094105
115	307922
115	314879
115	328387
115	391657
115	415340
115	753855
115	884430
115	907545
115	921688
115	935486
115	958484
115	965017
115	976408
116	405103
116	414035
116	430875
116	438780
116	466778
116	547067
116	769888
116	779763
116	790777
116	909853
116	939053
116	954867
117	004126
117	015437
117	057184
117	244706
117	377393
117	386231
117	718181
117	735690
117	767820
117	871214
117	910877
117	973803
118	034442
118	053205
118	164170
118	178651
118	203279
118	360424
118	535206
118	688485
118	697652
118	864805
119	119265
119	139452
119	271143
119	286606
119	382050
119	393723
119	412166
119	423467
119	586293
119	848316
119	865417
119	881018
119	894306
119	917305
119	928251
119	938146
120	087610
120	374671
120	383473
120	395112
120	403570
120	459684
120	482730
120	682695
120	695461
120	921204
121	273573
121	304748
121	400021
121	420267
121	438819
121	449358
121	461194
121	544681
121	583725
121	748633
121	761178
121	771673
122	320674
122	830996
122	840775
122	849637
122	866270
123	220519
123	240597
123	363721
123	561861
123	748018
123	832350
123	845273
123	854305
123	862494
123	889652
123	922925
123	930041
124	009156
124	019062
124	028556
124	143788
124	156451
124	171709
124	192964
124	202952
124	457582
124	470015
124	511481
124	522370
124	622391
124	646035
124	932417
124	940786
124	951641
124	961997
124	989791
125	164864
125	283830
125	342835
125	370179
125	382460
125	416176
125	428547
125	618573
125	638912
125	650554
125	711915
125	797396
125	944159
126	006814
126	263516
127	015673
127	427393
127	824828
127	843143
127	859911
127	873357
127	936657
127	972476
128	020418
128	295180
129	289215
129	336950
129	357794
129	968555
130	333809
131	145341
131	154289
131	168423
131	175368
131	182465
131	431853
131	451901
131	648743
131	675756
132	312029
132	324837
132	567480
132	578725
132	611228
132	836274
132	854751
132	979503
133	017720
133	666943
133	710406
133	732803
134	982853
135	328385
135	339285
135	374541
136	559032
136	571034
136	583535
136	595055
136	614300
136	650061
136	809435
137	007058
137	701605
137	711320
137	753817
138	520822
139	157874
139	263300
140	381313
140	414025
140	421287
140	428458
140	437235
140	444672
140	451787
140	459516
140	471385
140	503488
141	421694
141	481074
141	492701
142	441523
142	642973
142	652204
142	667079
142	676576
142	687488
142	698719
142	730043
142	763710
142	769838
142	777625
142	785237
142	800321
142	832064
142	841773
142	866427
143	149253
143	215424
143	903234
145	286114
145	967984
148	710733
148	827020
149	615891
149	626329
149	641441
149	663202
149	676823
149	691817
150	022312
150	076547
150	550462
150	631547
150	712635
151	055965
151	081015
151	101961
151	726705
151	745774
153	608119
153	628403
153	644252
153	659422
153	673320
153	682984
153	689652
153	697445
153	707356
153	718832
153	734184
153	750321
153	788287
153	795281
153	825880
153	858955
153	877783
153	930381
153	955592
154	003054
154	014142
154	028620
154	079617
154	110559
154	180693
154	342119
154	379970
154	563258
154	573975
154	581202
154	672869
154	741759
155	819904
155	836466
155	859582
155	899729
156	063927
156	085286
156	097836
156	318281
156	528472
156	566412
156	575532
156	582343
156	588416
156	594961
156	601460
156	610510
156	626232
156	638652
156	670918
156	678971
156	686205
156	703728
156	723282
156	750806
156	760119
157	040983
157	174025
157	184441
157	198887
157	285383
157	664374
157	704834
157	883722
157	912729
157	954046
158	011178
158	020845
158	035651
158	122456
158	133814
158	146052
158	152275
158	174338
158	183732
158	258830
158	291906
158	776772
158	785695
158	797817
158	816559
158	827837
158	837997
158	855250
158	911517
158	927775
158	931953
158	957622
159	174670
159	184118
159	260396
159	271779
159	287758
159	304152
159	315293
159	333997
159	506097
159	733411
159	787833
159	801375
159	810632
159	818510
159	842933
159	857572
160	168096
160	179774
160	203751
160	219317
161	173295
161	184724
161	193969
161	203222
161	211929
161	231954
162	377135
162	389600
162	407964
162	416619
162	426426
162	440683
162	449996
162	508776
162	536228
162	566102
162	581266
162	633493
162	661346
162	697563
162	844816
162	878672
162	886877
162	899970
162	922062
162	940026
163	126929
163	269438
163	565620
163	577163
163	601564
163	675561
163	839459
163	853310
163	879142
163	892193
163	910884
163	927773
163	943808
164	016769
164	025105
164	041947
164	053172
164	074972
164	361631
164	563622
164	658202
164	912969
164	926124
164	937126
164	950259
164	973863
164	982277
165	023657
165	235905
165	245224
165	299519
165	308780
165	323633
165	331970
165	341961
165	560195
165	577538
165	797620
165	812426
165	824403
165	840747
165	871569
165	884484
166	762174
166	774836
166	785267
166	793315
166	801065
166	830179
166	845273
166	856722
166	937618
166	946124
167	044934
167	124954
167	136072
167	173301
167	197932
167	218919
167	270415
167	285247
167	291804
167	628776
167	636481
167	652361
167	665396
167	834341
167	843555
167	877842
167	898367
167	915223
167	993522
168	197381
168	366246
168	532526
168	575132
168	987859
169	000828
169	047602
169	061389
169	218561
169	311800
169	352127
169	371559
169	513190
169	550672
169	558443
169	580586
169	590225
169	614844
169	625127
169	633930
169	660723
169	976228
169	986573
169	995494
170	013872
170	105240
170	142085
170	307690
170	526321
170	543131
170	561262
170	695191
170	707385
170	787883
170	796993
170	890541
170	914656
170	923656
170	932942
170	942255
170	953256
171	038387
171	053521
171	114993
171	211972
171	243180
171	254760
171	343991
171	818684
171	831453
171	838783
171	847424
172	040057
172	162495
172	184007
172	394888
172	416335
172	423957
172	452994
172	468464
172	484854
172	764780
172	822027
172	966776
173	117463
173	206036
173	339041
173	348891
173	360670
173	373883
173	406597
173	427238
173	498865
173	736066
173	765827
173	773427
173	833369
173	858194
173	874587
174	092835
174	213943
174	406162
174	522488
174	569584
174	580418
174	618032
174	659117
174	674092
174	795647
174	802816
174	812731
174	833808
174	862725
175	183480
175	193041
175	208753
175	221041
175	256907
175	265796
175	562418
175	582789
175	741994
175	899962
175	911618
175	943916
175	965293
176	031370
176	248158
176	268211
176	277122
176	287059
176	297616
176	306912
176	355035
176	444511
176	508537
176	669043
176	701483
176	718462
176	731716
176	748642
176	914496
177	243008
177	259288
177	324424
177	350216
177	479381
177	486093
177	772497
177	814429
177	878110
178	223538
178	247069
178	264860
178	280095
178	294821
178	323022
178	430801
178	536329
178	632674
178	640184
178	657964
178	684511
178	699066
179	149154
179	174162
179	195133
179	254370
179	392593
179	414581
179	432253
179	445120
179	453023
179	485846
179	494324
179	799207
179	823615
179	854022
179	882992
180	108809
180	226773
180	246058
180	308330
180	406164
180	494077
180	837879
181	028226
181	263139
181	353070
181	360609
181	391351
181	657980
181	669750
181	678096
181	691054
181	724243
181	736632
182	246929
182	258039
182	313059
182	498443
182	568575
182	629021
182	892677
[truncated: 3,023 more rows]
