# Supplementary material for: Moth olfactory receptor neurons adjust their encoding efficiency to temporal statistics of pheromone fluctuations
Source: PLoS Comput Biol. 2018 Nov 13;14(11):e1006586. doi: 10.1371/journal.pcbi.1006586 (PMC6258558; doi:10.1371/journal.pcbi.1006586)
Supplement: S1 Data — (ZIP) [file pcbi.1006586.s001.zip › data/128m/100fg/spikes_times_05.txt]

0	197757
0	205930
0	219425
0	229407
0	236716
0	242873
0	249055
0	258865
0	264718
0	271952
0	285016
0	314716
0	322895
0	398392
0	403506
0	408113
0	416101
0	429772
0	436482
0	447013
0	454175
0	470386
0	546256
0	551523
0	557790
0	564543
0	572295
0	578319
0	585458
0	592095
0	599801
0	631811
0	695644
0	712692
0	764783
0	862517
0	878013
0	888152
0	915557
0	956135
1	001593
1	075624
1	126883
1	133260
1	141813
1	149205
1	155827
1	171064
1	185363
1	278686
1	332263
1	341275
1	474285
1	488477
1	496529
1	508096
1	517270
1	522401
1	532435
1	606678
1	616742
1	657493
1	664155
1	670591
1	676970
1	683071
1	690067
1	900790
1	964221
1	971223
1	978778
1	987964
2	020811
2	091266
2	098138
2	105958
2	128297
2	158511
2	170796
2	194906
2	214195
2	264942
2	280793
2	294057
2	302957
2	342010
2	357994
2	373106
2	384562
2	391793
2	399348
2	409061
2	495989
2	545419
2	552636
2	559071
2	692097
2	698845
2	705445
2	733509
2	742273
2	924911
2	936837
2	953034
2	961069
2	978876
3	022254
3	033109
3	084616
3	132429
3	143000
3	499726
3	515291
3	521822
3	528807
3	535539
3	541474
3	550334
3	570756
3	582794
3	840969
3	857308
3	974860
3	980233
3	987585
4	014354
4	044073
4	050036
4	055755
4	064736
4	080532
4	152419
4	157772
4	162200
4	166896
4	314569
4	320929
4	327921
4	344645
4	889220
4	898394
4	912897
5	175176
5	186362
5	196980
5	204476
5	211324
5	219154
5	276515
5	296566
5	310564
5	322825
5	393456
5	413901
5	576491
5	590431
5	768547
5	782351
5	795640
6	429019
7	069795
7	079176
7	434409
7	445796
7	457172
7	908716
8	420712
8	432136
8	440046
8	987992
9	020370
9	031027
9	039987
9	123069
9	179037
10	094781
10	119634
10	126619
10	132307
10	140031
10	147017
10	152197
10	163680
10	170527
10	176805
10	190142
10	196858
10	203188
10	234536
10	241502
10	253677
10	301667
10	323900
10	333042
10	343290
10	404290
10	438672
10	448696
10	521828
10	565370
10	571332
10	577187
10	582592
10	588906
10	607971
10	616093
10	744979
10	750518
10	760107
10	766838
10	771634
10	776635
10	783376
10	791818
10	798152
10	805182
11	000515
11	055013
11	068338
11	204954
11	334639
11	339623
11	367623
11	376124
11	387226
11	395620
11	404885
11	502134
11	510727
11	517059
11	522863
11	532641
11	539210
11	548805
11	594077
11	624142
11	709412
11	755458
11	878209
12	003763
12	075579
12	082653
12	091147
12	101209
12	115953
12	129790
12	150581
12	163119
12	169357
12	217187
12	224651
12	232431
12	245179
12	285709
12	295697
12	359236
12	371894
12	390537
12	476062
12	488747
12	607761
12	613377
12	619188
12	632187
12	681904
12	687755
12	710468
12	717903
12	742573
12	769577
12	776985
12	787229
12	798260
12	846133
12	857305
12	879721
12	903581
12	954304
12	962666
13	130221
13	151855
13	158907
13	248970
13	453352
13	469530
13	493486
13	524573
13	589591
13	598468
13	606519
13	613515
13	679992
13	698374
13	767287
13	830186
13	836521
13	842305
13	849632
13	890304
13	899787
13	907479
13	919646
14	013364
14	083403
14	092237
14	102968
14	110478
14	124456
14	151385
14	179398
14	190079
14	252743
14	314585
14	328025
14	336438
14	443023
14	460950
14	509076
14	533672
14	541311
14	550511
14	656572
14	668224
14	679245
14	742321
14	752076
14	759392
14	808929
14	819909
14	976933
14	998274
15	192781
15	198195
15	203964
15	209237
15	215667
15	229611
15	251353
15	266201
15	304505
15	313243
15	385636
15	392602
15	481044
15	486621
15	494980
15	502606
15	552679
15	562843
15	572086
15	615336
15	626319
15	656051
15	665642
15	690418
15	780582
15	797669
15	916170
15	926166
15	935303
15	943309
16	002985
16	028731
16	039989
16	048046
16	068890
16	186959
16	316400
16	359756
16	419317
16	426676
16	432756
16	438709
16	446453
16	463657
16	471770
16	485012
16	535662
16	670102
16	723962
16	732022
16	738020
16	752120
16	786582
16	801882
16	819578
16	830623
16	986674
17	100992
17	124094
17	130547
17	139580
17	165013
17	247003
17	329502
17	341107
17	524366
17	536166
17	592733
17	599352
17	605385
17	611576
17	621056
17	644167
17	654827
17	702644
17	817325
17	867844
17	880308
17	934369
18	044428
18	062445
18	072209
18	080624
18	089136
18	098230
18	196367
18	207791
18	285857
18	291174
18	298181
18	314409
18	320317
18	330418
18	450258
18	457622
18	464142
18	565127
18	574039
18	584241
18	653433
18	708284
18	737223
18	833079
18	840468
18	923127
18	999816
19	006161
19	012305
19	067930
19	098789
19	216375
19	286435
19	331869
19	338973
19	355323
19	363079
19	369230
19	427894
19	483766
19	499211
19	512819
19	521809
19	531772
19	644904
19	722176
19	728181
19	863163
19	878379
19	896520
19	903238
19	908981
19	924024
20	037624
20	045993
20	064783
20	203253
20	256983
20	267523
20	349160
20	357778
20	364244
20	374094
20	392953
20	408657
20	559625
20	636088
20	645104
20	654529
20	662741
20	765323
20	780273
20	799401
20	807969
20	825121
20	989544
20	997980
21	074297
21	138680
21	151183
21	161070
21	190197
21	198933
21	210893
21	313131
21	362724
21	372648
21	504645
21	511240
21	520523
21	532684
21	544515
21	559485
21	570638
21	614882
21	619579
21	802607
21	832862
21	890303
21	898579
21	968660
21	975300
21	983013
22	055138
22	073108
22	079792
22	087370
22	092886
22	231273
22	244877
22	450653
22	466015
22	473034
22	485951
22	494774
22	511634
22	523415
22	531973
22	613070
22	694436
22	723576
22	730982
22	742475
22	779334
22	810538
22	976043
23	048446
23	059937
23	067028
23	168871
23	241885
23	316205
23	326675
23	352635
23	358871
23	367056
23	485863
23	494346
23	501835
23	536865
23	544562
23	649280
23	663684
23	678888
23	687846
23	715083
23	824108
23	834153
23	843478
23	858329
23	972705
24	058826
24	064488
24	076726
24	087588
24	103508
24	113154
24	119733
24	185430
24	216885
24	223926
24	231165
24	482617
24	492628
24	544476
24	552001
24	589945
24	609332
24	618763
25	151291
25	161818
25	169562
25	178878
25	191024
25	205318
25	365527
25	459636
25	466033
25	474080
25	480012
25	492206
25	502011
25	509623
25	794355
25	801273
25	809748
25	816206
26	034332
26	045513
26	060977
26	068551
26	074321
26	252175
26	257977
26	266640
26	275314
26	286474
26	314695
26	321174
26	326954
26	332901
26	345544
26	361030
26	371284
26	513017
26	529693
26	540175
26	601261
26	608671
26	906200
27	032091
27	040334
27	518636
27	532537
27	847422
27	858930
27	954122
28	282339
28	289619
28	883301
28	909617
29	042101
29	213081
29	219169
29	309282
29	410577
29	420073
29	430130
29	438443
29	447328
29	460561
29	469527
29	499236
29	512820
29	520887
29	527663
29	548057
29	563807
29	571646
29	577307
29	583779
29	686439
29	694443
29	773681
29	802583
29	815942
29	825446
29	862042
29	866970
29	953852
29	962657
29	997330
30	046565
30	054309
30	089309
30	157224
30	169143
30	180614
30	358621
30	561523
30	983171
31	398716
31	408294
31	743080
31	750769
31	760430
31	770019
31	779780
31	786004
31	799634
32	327068
32	552477
32	735934
32	746404
32	765480
32	936727
32	947500
32	961066
33	000405
33	090068
33	100887
33	121906
33	165788
33	229907
33	235366
33	240119
33	247247
33	254225
33	262360
33	272910
33	353364
33	414403
33	504903
33	514495
33	526640
33	533194
33	540214
33	573613
33	588006
33	616745
33	626916
33	638537
33	878004
33	884770
33	893266
33	903982
33	911644
33	918707
33	927438
33	935489
33	954413
33	966498
34	057945
34	064551
34	074231
34	080623
34	161209
34	189241
34	206181
34	308377
34	316178
34	324850
34	334882
34	453636
34	464583
34	472977
34	644236
34	652533
34	694747
34	741462
34	800678
34	809362
34	855616
34	946444
35	203174
35	211033
35	221763
35	269746
35	279755
35	341840
35	354346
35	368507
35	380073
35	438464
35	461159
35	523516
35	587608
35	600288
35	648469
35	713779
35	794341
35	806139
35	811584
35	817980
35	918538
35	925913
35	934451
35	990829
36	095444
36	213837
36	425631
36	435372
36	521760
36	527123
36	626162
36	676823
36	739171
36	782871
36	791860
36	798485
36	806912
36	815473
36	877061
36	907946
36	923906
37	000678
37	286308
37	293593
37	301661
37	366874
37	373094
37	381539
37	389782
37	396672
37	403323
37	408716
37	419813
37	586486
38	039425
38	052080
38	060151
38	604746
38	742757
38	766001
38	775240
38	787184
38	797501
39	042318
39	195643
39	673958
39	890282
39	908927
39	919665
39	927903
39	938185
39	948052
39	968200
39	977042
40	025615
40	033361
40	041964
40	052242
40	092087
40	133787
40	148502
40	234282
40	241047
40	246882
40	253241
40	262359
40	268365
40	287224
40	294434
40	303820
40	466046
40	832916
40	844591
40	862313
40	869942
40	996406
41	003887
41	010861
41	227158
41	243756
41	285534
41	485411
41	610719
41	617768
41	629852
41	645271
41	661704
41	741434
41	747930
41	754210
41	760234
41	769873
41	780358
41	805541
41	839862
41	958270
41	965475
42	004103
42	020231
42	027293
42	089889
42	169293
42	181800
42	193984
42	204610
42	215354
42	223950
42	291443
42	298933
42	306437
42	313157
42	320758
42	330388
42	337736
42	413448
42	419211
42	492891
42	500593
42	519365
42	554727
42	567866
42	577429
42	790726
42	801366
42	813354
42	901010
42	969130
42	977428
43	044361
43	050352
43	057721
43	066980
43	127295
43	139806
43	148141
43	166188
43	175547
43	191880
43	205954
43	219869
43	347826
43	354252
43	365891
43	375580
43	389092
43	423696
43	431902
43	440783
43	515821
43	525971
43	710914
44	205963
44	213586
44	224613
44	235573
44	245554
44	255685
44	273565
44	280773
44	287079
44	340716
44	347478
44	356089
44	364731
44	418210
44	427496
44	590472
44	595950
44	606270
44	642304
44	649921
44	663710
44	673611
44	699111
44	714930
44	805055
44	814079
44	899653
44	914625
44	923166
44	968355
44	998625
45	101613
45	107643
45	160805
45	228718
45	272009
45	285023
45	366251
45	373393
45	423469
45	441840
45	564431
45	570959
45	593705
45	704228
45	712894
45	729086
45	747000
45	771492
45	780903
45	795272
45	804453
45	815421
45	883775
45	890398
45	898270
45	972412
45	980010
45	990149
46	125779
46	153029
46	290787
46	302024
46	308880
46	356970
46	582675
46	590972
46	597428
46	603889
46	610188
46	620202
46	657745
46	691314
46	702783
46	712004
46	725830
46	959157
46	990759
47	002347
47	033275
47	297121
47	309155
47	322039
47	501772
47	516334
47	662378
47	669239
47	675187
47	684933
47	696454
47	730029
47	824335
47	831275
47	846067
47	857416
47	910425
48	048183
48	099436
48	122788
48	214956
48	325520
48	384433
48	394181
48	400321
48	414403
48	519026
48	527408
48	534922
48	543024
48	564513
48	581429
48	592507
48	610144
48	674371
48	727333
48	801379
48	806276
48	872589
48	882992
48	894212
49	013446
49	276320
49	288541
49	299143
49	308666
49	322157
49	358502
49	376754
49	423941
49	484322
49	497072
49	505072
49	828719
49	835202
49	850501
49	862215
49	886231
49	902189
49	914805
49	922976
49	936644
49	961408
50	075258
50	144559
50	155134
50	183803
50	346689
50	362436
50	400575
50	421297
50	429023
50	440436
50	452089
50	656414
50	663564
50	670755
50	678519
50	684957
50	704365
50	815985
50	825242
50	856324
50	867823
50	919904
50	926937
50	937152
50	946734
50	953562
51	133051
51	145434
51	161875
51	196025
51	201888
51	210481
51	218061
51	229062
51	302265
51	807486
52	334760
52	419789
52	472206
52	645571
52	656986
52	809758
52	850364
53	011295
53	018231
53	025729
53	256758
53	271903
53	283079
53	439416
53	468636
53	490346
53	497077
53	763005
53	771192
54	175896
54	732122
55	090638
55	106683
55	132103
55	186206
55	564578
55	841634
55	852067
55	867712
56	370821
56	770214
56	778626
57	099903
57	271339
57	286260
57	295881
57	305564
57	600635
57	666467
57	969320
57	986336
58	245836
58	556013
58	935888
58	947972
59	001459
59	028950
59	040742
59	100752
59	110219
59	416330
59	638312
59	646394
59	790409
59	821672
59	966308
59	973839
59	982342
60	013636
60	041054
60	051559
60	124685
60	132580
60	153581
60	413923
60	422674
60	429652
61	055771
61	079004
61	506338
61	517439
61	974632
62	101792
62	111514
62	607924
62	613527
62	623541
62	635326
62	647464
62	654968
62	668502
62	682478
62	689450
63	060790
63	072992
64	038764
64	044757
64	052904
64	059095
64	065376
64	074062
64	081523
64	909588
65	732992
65	742429
65	753089
65	850610
66	004467
66	225278
66	236153
66	251242
66	452754
66	461118
66	467496
66	477417
66	711286
66	807875
66	815133
67	692505
67	703200
67	711109
67	719896
67	730318
67	746662
67	756183
67	828620
67	835328
68	109042
68	504801
68	519286
69	238226
69	248545
69	258084
69	265107
69	274045
69	282562
69	304121
69	310002
69	315285
69	347376
69	355160
69	378227
69	388507
69	395567
69	443341
69	449282
69	465043
69	474527
69	480344
69	499270
69	574115
69	591792
69	601251
69	618421
69	631031
69	656822
69	747980
69	769692
69	779204
69	790739
69	813845
69	821914
70	977040
70	994677
71	003972
71	029071
71	037277
71	045390
71	053321
71	063889
71	111216
71	117541
71	135151
71	150232
71	165612
71	252234
71	260643
71	771417
71	781087
71	789468
71	796827
72	071386
72	078678
72	088024
72	095372
72	299706
72	312787
72	639517
73	180446
73	188766
73	309923
73	322159
73	445975
73	454090
73	465931
73	474080
73	483912
73	513143
73	702239
73	713692
74	450463
74	462139
74	489504
74	502151
74	523596
74	599166
75	293362
75	298945
75	306616
75	315624
75	325326
75	868941
75	881351
75	888773
75	898065
76	132989
76	139276
76	149114
76	203386
76	213837
76	249558
76	559726
76	573178
76	579156
76	600331
76	840138
76	850062
76	863572
76	869861
76	875532
76	882494
76	891814
76	923375
76	931130
76	938678
76	950464
76	966309
76	973416
77	011461
77	023039
77	884561
77	896909
77	903825
78	063966
78	072532
78	461371
78	499866
78	538516
79	179039
80	423842
80	432344
80	442410
80	452821
80	464936
80	783043
80	793689
81	486427
81	497503
81	698505
81	709445
81	717681
81	725945
82	570407
82	590879
82	607479
82	626560
82	645711
82	661131
83	425523
83	433151
83	451893
83	478435
83	497406
83	507120
83	522317
83	538923
83	553792
83	676527
83	689690
83	708934
83	743890
84	750419
84	760474
85	490686
85	498057
85	523860
85	535427
85	865228
86	171279
86	186629
86	199063
86	546877
86	579720
86	590865
86	600855
86	742542
86	818232
86	838045
86	895692
86	908568
86	933647
87	719896
87	727844
87	735605
87	752794
88	139611
88	152660
88	164668
88	176142
88	713816
88	823955
88	871137
90	294778
90	303803
91	324684
91	336832
91	352829
91	364708
91	372395
91	380879
91	402214
91	545626
91	553031
91	738768
91	754341
92	040392
92	096505
92	680368
92	691136
92	727563
93	745739
94	048804
94	059464
94	071856
94	518007
96	120288
96	133811
96	142700
96	153494
98	044637
98	066511
98	110318
98	127110
99	403380
99	416115
99	440988
99	467031
99	479567
99	490283
100	890531
101	051077
101	072254
101	152807
102	083385
102	093712
102	102109
102	109352
102	119127
102	129488
102	415045
102	757681
102	766613
102	788774
103	786662
103	807261
104	057176
104	064028
104	456152
104	464596
104	591674
104	787334
104	797347
107	268293
107	278722
107	292487
107	302127
109	400978
109	421252
109	435801
109	447243
109	462972
110	174520
110	195805
110	235724
110	261509
110	269243
110	291692
110	306716
111	039872
111	360288
111	368868
112	256289
112	267229
113	356003
113	373576
113	973756
114	000992
114	010891
114	019125
114	382706
115	843286
115	870975
115	882281
116	174310
116	189462
116	201834
116	241701
116	273742
116	478761
116	487930
116	498485
117	851861
117	865592
118	149809
118	162448
118	170433
118	179238
118	697516
118	710733
118	719621
118	730014
118	738834
119	302082
119	327429
119	339386
120	232437
120	268624
120	283415
121	759429
121	774809
121	782944
121	808520
121	821956
121	836693
122	530409
122	541779
122	565175
122	576032
122	582339
122	596370
123	549256
123	556382
123	580950
123	590874
123	706397
124	855824
124	876826
124	889140
124	901224
124	917303
124	929320
125	146796
125	162070
125	171985
125	185424
125	353029
127	224094
127	232255
127	240868
127	252116
127	263241
127	275083
128	231305
128	242206
128	263229
128	426094
128	433053
128	446295
128	485119
128	588879
132	813718
132	870836
132	894332
132	903616
133	114378
133	676595
133	685009
133	751657
133	763497
135	404866
135	411992
135	423105
135	445903
135	457472
135	934636
135	960871
135	971661
135	982132
136	590362
137	323876
137	332106
137	343304
138	240676
138	247864
139	412091
139	422607
141	675258
141	710461
141	722357
141	738006
141	785486
142	245712
142	260455
142	269020
142	276787
144	721251
144	730776
144	742052
144	755412
144	764588
144	923382
144	942632
145	194985
145	201993
145	221809
145	232567
145	245326
146	763693
146	776523
146	981801
147	790039
147	801544
147	968181
148	005183
149	914713
149	927494
149	945857
149	958912
149	976485
149	990847
150	005620
150	494041
150	500818
153	098766
153	105047
153	117096
153	127138
153	134597
153	148373
153	890860
153	900381
153	908391
153	923439
154	796283
154	804496
154	812900
154	820832
154	887897
154	901033
155	213718
155	232778
155	245280
155	743124
155	817476
156	535728
156	545774
156	555806
156	571760
156	580838
156	588927
156	601278
157	906161
157	918134
157	926292
157	960862
158	721589
158	728414
158	740370
158	750892
162	781943
162	790029
162	798722
162	808887
162	818658
162	840777
162	868004
164	467624
164	483887
164	496303
168	011142
168	018936
168	029067
168	285080
168	299415
168	322213
169	320408
169	329610
169	338711
169	346878
169	367165
173	753393
173	764276
173	772530
173	783569
173	797579
173	881931
174	303865
174	324393
176	273473
176	281809
178	134313
178	142383
178	151060
178	158346
178	169830
178	179540
178	194058
178	300538
178	334129
178	411509
178	422696
178	664072
178	677994
178	887002
178	915985
179	560276
179	593276
179	602397
179	629979
179	776907
181	105276
181	113907
181	125135
181	138257
181	157878
181	782392
181	804408
182	000051
183	690852
183	701984
183	712974
183	722912
183	762168
183	781081
183	800839
183	994487
184	006823
185	463926
185	492957
185	501725
185	512051
185	526097
187	860642
187	867977
187	887069
187	943194
187	963822
187	974195
188	084637
188	193043
189	365581
189	374324
189	396795
189	411943
189	420324
189	444633
189	669908
189	680197
189	829680
191	013807
191	025643
191	034704
191	043567
191	055351
191	084726
191	093169
191	350639
191	362102
191	375758
191	617594
191	632577
191	817982
191	839259
197	786451
197	794713
197	864934
197	882417
203	230613
203	238626
203	258765
203	286101
203	347984
203	363925
203	374378
204	363067
204	435738
204	460435
204	587833
204	653341
204	847696
204	881896
205	647470
205	666906
205	805683
207	032597
207	043384
207	064489
211	978850
211	992187
212	003676
212	021281
212	050759
212	076434
212	113515
213	769664
213	785455
213	849129
215	965485
215	975004
216	475419
216	485228
216	496893
216	522085
216	542081
216	593771
218	020020
218	028740
218	042131
218	056007
220	106838
220	133110
220	177868
225	725785
225	741563
227	665121
227	679725
227	694377
227	704515
227	731206
229	429119
229	439367
229	450785
229	464609
229	476429
229	486173
229	501795
231	199806
231	292122
231	304283
231	315133
232	795456
232	804402
232	813080
232	821970
232	835628
234	292227
234	920434
234	929025
234	939987
234	948364
234	958339
234	975544
235	003867
235	260264
235	270053
236	174780
236	184589
236	203651
236	212326
236	224070
236	234524
238	438611
238	445219
238	471161
238	481703
238	493043
238	907272
238	917085
239	016466
239	890019
239	899496
239	929897
239	939956
241	085911
241	096195
241	111814
241	141818
241	155327
241	164414
241	464741
241	476733
241	484809
241	591693
241	601369
244	013652
244	023116
244	605895
245	731605
245	742188
245	758479
245	768020
245	784547
245	901005
245	909481
245	922325
246	612804
246	627943
246	649922
246	666568
246	676001
247	448028
247	457359
247	467713
247	483896
247	538700
247	551317
247	693821
249	021594
249	035130
250	050751
251	656046
251	702132
251	717173
253	170074
253	179265
253	188362
253	196989
253	267502
253	312271
253	747411
253	779362
253	788838
253	806289
253	818845
255	005218
255	015273
255	186163
255	200328
255	208977
255	757769
255	803144
255	821769
255	830980
255	839430
255	848114
255	861857
255	872257
255	881282
255	888491
255	906132
255	951857
255	971526
255	979006
255	986015
255	993751
256	000174
256	163930
256	172317
256	179820
256	201728
256	210570
256	232674
256	249559
256	267162
256	275790
256	306611
256	317177
256	345071
256	350224
256	471130
256	479461
256	486366
256	574184
256	584965
256	622993
256	655184
256	665703
256	716264
256	775687
256	783305
256	807216
256	822962
256	840083
256	916740
256	923591
256	929975
256	962733
257	000760
257	008064
257	128777
257	134410
257	141071
257	159935
257	167070
257	178896
257	187792
257	256342
257	263024
257	271530
257	277378
257	286592
257	366330
257	435441
257	471523
257	479613
257	526567
257	538153
257	579354
257	626891
257	652829
257	759829
257	769193
257	778341
257	800662
258	025926
258	049043
258	058838
258	064781
258	076759
258	101027
258	114908
258	130579
258	252476
258	279505
258	288991
258	536975
258	548274
[truncated: 4,418 more rows]
