# Supplementary material for: Moth olfactory receptor neurons adjust their encoding efficiency to temporal statistics of pheromone fluctuations
Source: PLoS Comput Biol. 2018 Nov 13;14(11):e1006586. doi: 10.1371/journal.pcbi.1006586 (PMC6258558; doi:10.1371/journal.pcbi.1006586)
Supplement: S1 Data — (ZIP) [file pcbi.1006586.s001.zip › data/128m/100fg/spikes_times_06.txt]

0	255915
0	260679
0	264715
0	268995
0	274376
0	279634
0	286760
0	292108
0	297617
0	303110
0	308265
0	313797
0	321480
0	328212
0	336706
0	348260
0	357412
0	367996
0	378235
0	392855
0	421306
0	437673
0	487314
0	509194
0	526631
0	555478
0	819271
0	826508
0	929744
0	937486
0	962986
1	034896
1	077275
1	087744
1	095874
1	127293
1	136761
1	145088
1	170943
1	212818
1	263971
1	284350
1	421296
1	433062
1	441575
1	452046
1	470144
1	477810
1	487789
1	502008
1	596211
1	602165
1	612167
1	627865
1	642530
1	698222
1	719820
1	905526
2	015713
2	038165
2	075471
2	173159
2	184969
2	196434
2	231101
2	324081
2	332126
2	337703
2	359124
2	376120
2	386603
2	460460
2	468171
2	521908
2	693006
2	699879
2	708670
2	743746
2	850010
2	899117
2	995223
3	023328
3	037744
3	067823
3	254184
3	318707
3	377267
3	390261
3	461204
3	469697
3	487532
3	604215
3	631428
3	671072
3	749303
3	758296
3	776261
3	787307
4	055422
4	089025
4	095670
4	105687
4	117219
4	180936
4	204133
4	434571
4	480552
4	488173
4	504211
4	514332
4	521703
4	529057
4	618185
4	629792
4	659526
4	679745
4	704697
4	717493
4	818078
4	885120
4	895958
4	928911
4	935525
5	027304
5	043710
5	382897
5	500884
5	512162
5	639383
5	670532
5	832404
5	849072
5	856727
5	864624
5	873722
5	895410
6	076069
6	228868
6	262120
6	273637
6	342784
6	360742
6	389876
6	432254
6	524038
6	590152
6	607015
6	725120
6	738106
6	786240
6	821581
6	833950
6	842108
6	855877
6	912779
7	089634
7	298219
7	393535
7	566655
7	575506
7	617554
7	675885
7	841491
7	871959
7	937822
7	957235
8	023132
8	158632
8	359778
8	487281
8	646456
8	659385
8	888117
8	893987
8	929211
8	942251
8	952227
8	979615
9	040408
9	115080
9	272180
9	282767
9	474164
9	522267
9	539693
9	596486
9	741374
9	872044
9	956132
10	074932
10	212967
10	226762
10	308181
10	335507
10	404251
10	416157
10	431066
10	532773
10	656291
10	736726
11	139089
11	182280
11	204868
11	313125
11	333729
11	431013
11	461741
11	524974
11	537100
11	803801
11	811751
11	820576
11	994682
12	055013
12	291417
12	384071
12	409554
12	470417
12	489693
12	652852
12	808424
12	874896
12	972715
13	119588
13	211588
13	344839
13	352667
13	363036
13	492286
13	500103
13	753567
13	812494
13	920494
14	085860
14	130272
14	140532
14	254828
14	585364
14	621517
14	720574
14	882426
15	034112
15	058806
15	083693
15	118384
15	215255
15	282629
15	562525
15	691373
15	702841
15	714228
15	727253
15	742913
15	968171
15	975988
15	990072
16	098926
16	155927
16	169560
16	224591
16	264330
16	330879
16	394342
16	519256
16	530854
16	712328
16	861941
16	886393
17	108275
17	231533
17	263015
17	304874
17	483828
17	507178
17	720775
17	768016
17	776679
17	837468
18	019620
18	030847
18	079795
18	093254
18	189171
18	343280
18	364666
18	690488
19	062194
19	073119
19	203685
19	418882
19	439757
19	560988
19	574087
19	587029
19	597241
19	609711
19	638004
19	679482
19	712416
19	732158
20	154462
20	241434
20	463616
20	739490
20	823467
22	058217
22	181692
22	188137
22	195838
22	204530
22	211125
22	219329
22	251656
22	261214
22	274114
22	296188
22	310070
22	324937
22	335363
22	343804
22	353106
22	360727
22	378479
22	468069
22	479070
22	594639
22	601645
22	696538
22	847463
22	900955
22	908816
23	149461
23	222485
23	231991
23	240866
23	251884
23	389491
23	399460
23	418696
23	441525
23	448800
23	497966
23	512872
23	615483
23	625351
23	786427
23	849873
23	861426
23	874119
23	884072
23	930365
23	993438
24	055397
24	077174
24	227217
24	334564
24	342991
24	365873
24	374108
24	529242
24	544884
24	600828
24	610447
24	649227
24	885841
25	023614
25	029854
25	079509
25	132489
25	315251
25	338295
25	348996
25	572204
25	601230
25	612095
25	658128
25	850780
25	987625
26	029224
26	157337
26	173437
26	312062
26	322374
26	334126
26	391591
26	398655
26	416713
26	638164
26	656665
26	665836
26	707733
26	828205
26	845146
27	051954
27	318759
27	328753
27	387404
27	401151
27	441758
27	478384
27	544285
27	558827
27	662065
27	683257
27	693372
27	793302
27	803105
28	088613
28	189440
28	241565
28	295634
28	307019
28	673418
28	849973
29	141563
29	183327
29	236457
29	248405
29	260393
29	273807
29	280858
29	295090
29	307205
29	321328
29	330873
29	521522
29	571921
29	654748
29	712015
29	763119
29	950406
30	004166
30	064395
30	165758
30	270328
30	281411
30	311125
30	326830
30	336931
30	380669
30	476228
30	487733
30	500722
30	632125
30	782220
30	796451
31	127375
31	190945
31	238544
31	760433
31	786062
31	825179
31	886465
32	097623
32	106031
32	202812
32	233035
32	242124
32	342372
32	355822
32	379747
32	430144
32	604871
32	722166
32	756443
32	816832
32	956059
33	024019
33	174251
33	308737
33	481187
33	504651
33	519277
33	534073
33	730157
33	758578
33	781463
33	857098
33	904724
33	998129
34	237763
34	290337
34	378370
34	409262
34	562276
34	572494
35	035765
35	043804
35	051150
35	145334
35	201341
35	218346
35	226729
35	385135
35	535370
36	062515
36	103131
36	119321
36	148877
36	270788
36	385306
36	547935
36	851027
36	864660
37	095432
37	112184
37	526488
37	533802
37	954978
38	004991
38	179219
38	198270
38	217050
38	268512
38	277874
38	293262
38	302360
38	316897
38	372244
38	416781
38	637527
38	647546
38	663420
38	674431
38	696054
38	803502
38	826617
38	932145
39	101207
39	111965
39	262011
39	554177
39	599097
39	649180
39	660985
39	718759
39	727577
40	030875
40	058235
40	071094
40	296869
40	368692
40	438218
40	525820
40	576266
40	584909
40	800169
40	812294
40	838412
40	861645
41	111495
41	165971
41	380036
41	393678
41	401502
41	415219
41	425116
41	546826
41	817719
42	051005
42	057812
42	066336
42	075069
42	091304
42	504212
42	550907
42	570977
42	606306
42	821914
42	861909
42	873533
42	983014
43	126085
43	148254
43	297045
43	316525
43	334543
43	342115
43	398452
43	409461
43	705373
43	724733
43	857971
44	000355
44	028295
44	061651
44	084861
44	347843
44	410169
44	492377
44	503707
44	564673
44	651824
44	912734
45	003035
45	254941
45	466801
45	543812
45	563686
45	576632
45	590381
45	601837
45	628358
45	832573
45	931792
46	046598
46	295594
46	329358
46	423384
46	620731
46	633983
46	647031
46	690141
46	846148
46	957036
47	218172
47	365530
47	444024
47	609195
47	630992
47	647365
47	823441
47	841608
47	972959
47	987805
47	997968
48	013418
48	094316
48	114217
48	124066
48	358229
48	440043
48	456752
48	664723
48	906084
48	913431
48	928581
48	948345
48	991729
49	013301
49	187192
49	233155
49	251773
49	361394
49	511794
49	527379
49	537407
49	611588
49	655246
49	664142
49	827627
49	949608
50	124663
50	232741
50	392707
50	510714
50	521868
50	742758
50	753442
50	765904
50	810327
51	100273
51	114811
51	316618
51	515817
51	573356
51	943216
52	169222
52	190884
52	277289
52	353573
52	573163
52	586977
52	814485
52	827183
52	947563
53	149078
53	170571
53	274871
53	290862
53	301725
53	321037
53	413460
53	568603
53	783218
54	148336
54	160925
54	273972
54	321572
54	504279
54	547888
54	779989
54	959355
55	154742
55	174663
55	252823
55	316313
55	475327
55	566152
55	654827
55	794574
55	849814
56	046986
56	106603
56	114429
56	122236
56	136722
56	312452
56	437513
56	667568
57	121393
57	237378
57	248182
57	257086
57	272982
57	748901
57	756502
57	937995
57	948622
58	090784
58	120962
58	153779
58	167116
58	406866
58	436651
58	561866
58	818733
58	878514
59	062302
59	152394
59	186052
59	421538
59	431170
59	441876
59	457744
59	711863
59	826629
59	924764
59	935787
59	949867
59	966695
59	987987
59	999192
60	396772
60	706338
60	721324
60	733091
60	790874
60	801342
60	985466
61	031984
61	056955
61	187036
61	236024
61	426636
61	492693
61	669191
61	843680
61	922142
61	958739
62	039826
62	154335
62	463935
62	474831
62	586380
63	004136
63	033863
63	768417
63	872308
64	066903
64	099820
64	114241
64	915397
64	949647
64	964436
65	004512
65	070679
65	117340
65	160706
65	661617
65	680625
65	689081
65	750205
65	757885
65	771674
65	829621
65	934278
66	253316
66	283903
66	303720
66	311765
66	333601
66	354296
66	512408
67	345656
67	421807
67	433970
67	443886
67	453564
67	503847
67	643299
67	653216
67	664031
67	738160
67	981842
68	021659
68	115338
68	179078
68	236430
68	244233
68	256259
68	266390
68	303570
68	737139
68	755954
69	116780
69	444070
69	779360
69	950341
70	191485
70	401694
70	409266
70	634611
70	649144
70	707081
70	736309
70	745201
70	756445
70	794855
71	038611
71	105791
71	180885
71	419526
71	454164
71	478203
71	861517
71	872981
72	194981
72	326123
73	234184
73	327004
73	615387
73	882097
74	058772
74	328716
74	663756
75	165906
75	598898
75	613483
75	624631
75	658272
76	182882
77	481778
77	869621
78	157329
78	170138
78	393632
78	407520
78	773651
78	785823
78	879067
78	894711
79	096993
79	209228
79	973163
79	980109
79	991829
80	002579
80	940244
81	480333
81	487665
82	234473
83	090552
83	216002
83	332874
83	360157
83	952836
85	011659
85	050594
87	224934
87	260645
88	566027
88	693201
88	705309
88	937283
89	794522
89	806070
89	814110
89	827267
89	846685
89	858465
92	302491
92	312518
92	385626
92	403137
92	482072
93	167789
93	580134
93	602852
94	592966
95	085385
95	095861
95	104424
95	417996
95	426567
95	476413
96	082444
96	097767
98	453823
98	464373
98	475613
98	521346
98	890806
100	934414
101	244376
101	373326
101	390286
103	187659
103	196652
103	744267
104	593142
104	604429
104	625920
104	722132
105	300203
105	982004
105	999485
109	572678
110	733283
110	749542
110	812512
111	095419
111	100974
111	106929
111	114217
111	123780
111	130167
111	135708
111	142666
111	149740
111	155441
111	162164
111	169796
111	177269
111	184929
111	195877
111	243503
111	251784
111	259184
111	282294
111	293877
111	306640
111	337267
111	372081
111	381920
111	418203
111	435081
111	503415
111	512282
111	539917
111	549848
111	591833
111	665383
111	678644
111	687018
111	711160
111	751489
111	758570
111	786836
111	874879
112	018672
112	079465
112	207104
112	214832
112	222967
112	238097
112	262686
112	297030
112	339587
112	351479
112	384333
112	608311
113	074458
113	130524
113	150932
113	313466
113	336287
113	344442
113	354254
113	390628
113	421086
113	431754
113	444089
113	453855
113	470411
113	502389
113	509840
113	756666
113	766275
113	822084
113	831381
113	842710
113	852347
113	863980
113	921422
113	932507
113	973763
114	042060
114	053640
114	067309
114	084615
114	101826
114	280934
114	287801
114	340203
114	348333
114	374722
114	381353
114	514048
114	608021
114	640897
114	649691
114	658129
114	665755
114	743466
114	760421
114	781041
114	823682
114	983228
115	211646
115	217664
115	228574
115	256593
115	264124
115	271454
115	280740
115	296822
115	372003
115	524980
115	573521
115	584175
115	792290
115	963641
116	059386
116	071344
116	104452
116	196731
116	206012
116	349529
116	356685
116	366591
116	512825
116	526819
116	568687
116	774982
116	811941
116	862887
116	939286
117	060810
117	105342
117	171491
117	292533
117	347860
117	366688
117	514856
117	531576
117	706466
117	713111
117	788594
118	017148
118	026480
118	034608
118	043456
118	195543
118	211481
118	274027
118	363613
118	409945
118	707521
118	721403
118	752237
118	927343
118	943506
119	096584
119	106902
119	322195
119	333726
119	512777
119	616152
119	666731
119	876676
119	919770
119	983513
120	097852
120	172871
120	199122
120	264872
120	443163
120	628860
120	748294
120	759597
120	894590
120	945753
121	168813
121	180188
121	429826
121	489186
121	514284
121	572265
121	713860
121	742427
121	773103
121	976384
122	044276
122	190797
122	196545
122	212432
122	613893
122	640077
122	764745
122	842912
122	855010
122	887017
123	121012
123	282809
123	312588
123	370258
123	377942
123	431919
123	669546
123	682481
123	722359
123	742610
123	776468
123	793614
124	055914
124	161013
124	169304
124	247145
124	266370
124	285502
124	293227
124	512408
124	674693
124	695996
124	831495
124	883716
124	949596
125	074286
125	107090
125	363600
125	448505
125	724700
125	783277
125	838700
126	202196
126	215982
126	245848
126	513240
126	533257
126	553102
126	576167
126	801740
126	922992
126	931970
126	975663
126	986447
126	997552
127	099793
127	119152
127	137223
127	338784
127	358521
127	501927
127	518590
127	690296
127	795154
127	819978
127	873502
127	891359
128	016810
128	033986
128	052401
128	061267
128	069316
128	090128
128	118410
128	247709
128	264391
128	665092
128	680895
128	791461
128	802870
128	924458
128	932641
128	951901
129	027330
129	081623
129	390015
129	397683
129	437303
129	626998
129	637856
129	670742
130	190179
130	588617
130	596914
130	646404
130	750859
130	829394
130	849120
130	856658
130	908592
131	433384
131	912703
132	377359
132	517238
132	776168
132	786351
132	906701
132	922736
133	052373
133	231386
133	533713
133	542598
133	554315
133	561318
133	573841
133	584390
133	593371
133	602059
133	618330
133	629676
133	722874
133	938367
133	948581
134	022188
134	029627
134	033169
134	039764
134	064657
134	129905
134	336447
134	356281
134	417829
134	985880
135	206509
135	213259
135	232215
135	244977
135	262801
135	279168
135	287052
135	370653
135	388200
135	704066
135	807790
135	833041
136	029282
136	165395
136	289517
136	346073
136	981231
137	429712
137	439378
137	447358
137	654249
137	660008
137	673662
137	693078
137	794025
138	161785
138	170162
138	182369
138	276992
138	493795
138	568836
138	579404
138	621701
138	836017
139	088433
139	103364
139	920185
140	353563
140	532492
140	543820
141	127695
141	477461
141	500450
142	133240
143	256069
143	361809
143	371684
143	386217
143	654125
143	777724
145	651070
145	683039
145	874026
146	106063
147	636152
147	930289
151	787084
151	807541
151	969744
151	978844
151	992244
152	001292
152	296575
152	780294
153	279123
155	194218
155	533028
155	582963
155	595046
156	520447
156	536380
156	552093
157	663141
157	683294
157	743432
157	914543
160	361595
160	370374
160	378778
160	400862
160	417603
160	558273
161	503728
161	736820
162	769629
162	795637
162	810570
163	099323
163	107474
163	121804
163	129858
163	136940
163	144141
163	151857
163	161920
163	171345
163	178372
163	240555
163	253726
163	259460
163	269896
163	278612
163	284938
163	338525
163	346683
163	373727
163	398887
163	475095
163	486314
163	533624
163	581006
163	638252
163	659370
163	700137
163	726034
163	757271
163	896467
163	903188
163	911365
163	920855
163	926267
163	933584
163	945894
163	957544
164	029277
164	107330
164	114413
164	178575
164	216486
164	232724
164	424722
164	468863
164	489116
164	510669
164	522116
164	544871
164	557271
164	621799
164	699923
164	712105
164	757873
164	766283
164	842588
164	940015
164	970256
164	982149
165	237555
165	250699
165	259801
165	266931
165	412531
165	433274
165	460369
165	474984
165	788991
165	796730
165	809758
165	829305
165	837513
165	902130
165	992754
166	118927
166	152060
166	168996
166	187006
166	259920
166	308044
166	340086
166	439661
166	570102
166	584254
166	844321
166	952593
167	014114
167	025723
167	036492
167	115062
167	223111
167	539681
167	552256
167	561165
167	592902
167	671774
167	838884
167	856801
167	914315
168	217077
168	241986
168	322927
168	489046
168	500884
168	521773
168	531261
168	539335
168	568908
168	589017
168	616184
168	630461
169	371377
169	702793
169	710374
169	725152
169	818553
169	899945
169	914740
170	127743
170	801791
170	827593
170	847351
170	884068
170	948768
171	129909
171	843885
172	349134
172	361336
172	369181
172	406354
172	437679
172	447560
172	492436
172	900944
173	480779
173	491968
173	687603
174	459378
174	578640
174	588373
175	023765
175	034766
175	065053
175	608357
175	621502
175	807866
175	818745
175	826710
175	842275
175	853830
175	864106
175	903722
175	928368
175	970906
175	979930
175	989907
176	006779
176	037196
176	050030
176	060121
176	072766
176	090492
176	102507
178	029758
178	174272
179	394085
179	401628
179	408085
179	417323
179	423052
179	430509
179	438367
179	443709
179	453690
179	461822
179	468601
179	485431
179	491980
179	499561
179	509216
179	524671
179	542070
179	585796
179	602580
179	613117
179	651647
179	657678
179	691177
179	699288
179	720553
179	744966
179	764346
179	853408
179	867093
179	875182
179	884179
179	917307
180	039337
180	140007
180	299473
180	328564
180	344796
180	356444
180	368264
180	625916
180	729565
180	762943
180	845096
180	861528
180	877295
180	946082
180	954240
181	149193
181	158518
181	171205
181	251942
181	275669
181	549758
181	746521
182	058280
182	429373
182	883319
182	924801
182	934455
182	943282
182	955862
182	969327
182	981447
183	011681
183	870665
184	319570
184	666204
184	683511
185	200387
185	211936
186	744473
186	752482
186	924026
187	010891
187	763313
187	777946
187	866952
188	594756
188	606525
188	614872
188	624823
188	635006
188	646054
188	658573
188	667481
188	690225
189	125943
189	756716
190	073931
190	087378
190	230277
190	246960
190	279517
190	290652
190	307019
190	327367
191	983721
192	671612
192	688213
193	392292
193	620924
193	810691
194	067772
194	350307
194	481376
196	151707
196	187139
197	402013
197	426304
197	905016
197	912734
198	053043
198	811756
199	041430
201	634161
201	644737
201	878641
201	892695
204	312073
204	321375
204	436421
205	833319
205	840292
205	917371
206	033187
206	590345
206	597207
206	621358
206	722116
206	750957
206	778626
207	618712
207	629266
208	114470
208	120530
208	157844
208	344739
208	356415
208	368439
208	383405
208	394156
208	486943
208	502003
209	416988
210	001708
210	008405
210	015234
214	098277
214	604170
214	655134
214	695442
214	802051
214	809753
214	818917
214	828354
215	385044
215	408034
215	737292
215	746801
215	760491
216	701002
216	712402
216	723636
216	735036
216	868266
216	878167
217	092524
217	099656
217	423351
218	382673
218	661132
218	674588
218	684290
218	695224
219	268592
219	279472
219	288308
219	299128
219	402396
219	715607
220	254468
221	593371
222	932115
223	381634
223	402952
224	400804
225	321784
225	867433
226	265191
226	275612
226	282806
226	291605
226	305066
227	185635
227	213401
227	231882
227	501540
229	210122
229	431417
229	444381
230	616477
231	255402
231	264838
231	276087
231	305788
231	949906
231	963748
233	053330
233	063355
233	101677
233	146368
233	151700
233	360764
233	526926
233	539463
234	311149
234	319677
235	221630
235	236738
239	062313
239	099574
239	730831
239	741082
240	227595
242	260185
242	275939
242	335489
242	990825
243	005198
245	189897
246	895559
247	196856
247	303661
248	135535
250	005256
250	016019
250	050254
250	211557
250	221989
250	233825
250	999585
251	017354
251	032257
251	224762
252	404955
252	439996
252	921963
252	928752
252	934322
252	940456
252	949921
252	965918
252	973075
252	980888
253	008760
253	019671
253	122814
253	130593
253	507005
253	519687
253	529875
253	547783
254	561857
254	569881
254	594461
254	693030
256	326563
256	353644
256	369916
256	390676
258	854209
259	084201
259	225101
259	242106
259	705353
261	207031
261	228923
261	766794
261	777891
264	757052
264	778961
264	856068
264	897367
266	117813
266	644629
268	812085
269	260737
269	274554
269	461933
269	781701
269	796393
269	825057
270	270956
270	288712
270	301355
270	310767
271	527986
274	075922
275	421328
275	429880
275	436622
275	443239
275	448083
275	453093
275	458715
275	463354
275	468895
275	474263
275	480381
275	488852
275	496021
275	525644
275	545333
275	578015
275	592061
275	605603
275	648430
275	666554
275	689452
275	766175
275	789083
275	802605
275	824480
275	851804
275	893921
276	095181
276	106326
276	113413
276	129355
276	147933
277	272878
277	737801
277	766830
278	802590
278	810123
278	819383
279	346752
280	874387
281	276435
281	711134
281	723396
281	731730
281	945332
281	952805
281	985284
282	121918
282	128881
282	140828
282	162372
282	168824
282	176879
282	182468
282	189793
282	197110
282	209016
282	222026
282	264072
282	274774
282	286585
282	383207
282	428389
282	443154
282	485121
282	567930
282	747827
282	783921
282	850451
282	880426
282	925067
282	980811
283	055023
283	193641
283	222271
283	245531
283	344952
283	356020
283	368923
283	555686
283	616308
283	624385
283	639717
283	654326
283	669759
283	678385
283	760106
283	775211
283	796111
283	915191
283	952595
284	082659
284	265508
284	394442
284	419622
284	472604
284	495840
284	720433
284	728742
284	910745
284	922391
284	934304
284	954115
285	087253
285	101314
285	148670
285	156527
285	344081
285	492372
285	773673
285	780157
285	790914
285	800066
285	830989
285	844522
286	211937
286	222430
286	232802
286	372765
286	396113
286	488650
286	519873
286	764542
286	774204
286	786161
286	844116
287	048578
287	160572
287	377574
287	404378
287	595197
287	793519
288	058368
288	069838
288	101664
288	110049
288	152566
288	351125
288	362322
288	374465
288	646499
288	725922
288	737547
288	747271
288	763238
288	784046
288	790059
288	837643
288	845165
288	984111
288	992258
289	110633
289	366762
289	845183
289	854245
289	885676
289	995214
290	011445
290	032970
290	042511
290	138021
290	151333
290	347445
290	357771
290	377646
290	393795
290	557551
290	615716
290	636286
290	837258
290	875567
290	889643
290	895490
290	903387
290	912346
290	932979
291	002414
291	114928
291	331117
291	337644
291	573571
291	663841
291	678362
291	790891
291	827388
291	836150
291	846194
291	887107
291	984276
291	998470
292	191513
292	207874
292	501463
292	686732
292	846020
292	852223
292	861211
292	877118
293	034294
293	046132
293	063495
293	164370
293	174797
293	321522
[truncated: 1,210 more rows]
