# Supplementary material for: Moth olfactory receptor neurons adjust their encoding efficiency to temporal statistics of pheromone fluctuations
Source: PLoS Comput Biol. 2018 Nov 13;14(11):e1006586. doi: 10.1371/journal.pcbi.1006586 (PMC6258558; doi:10.1371/journal.pcbi.1006586)
Supplement: S1 Data — (ZIP) [file pcbi.1006586.s001.zip › data/128m/100fg/spikes_times_07.txt]

0	133031
0	138727
0	145146
0	161629
0	168678
0	176239
0	184853
0	426807
0	433851
0	442172
0	456604
0	466011
0	489393
0	615074
0	630526
0	706574
0	715730
0	732093
0	738628
0	751514
1	321017
1	334563
9	327227
9	337262
18	614611
26	207770
42	402177
46	558474
46	568489
46	577856
46	583961
46	595721
46	605281
46	611554
46	830300
46	838241
46	917809
46	964952
47	036552
47	335219
47	356091
47	375317
47	589341
47	638328
47	716084
48	086341
48	093995
48	112770
48	120680
48	129940
48	330723
48	339252
48	526090
48	560959
48	831746
48	988564
49	178128
49	198153
49	319110
49	547100
49	554703
49	682606
49	727585
49	737288
49	919159
49	998501
50	040562
50	050463
50	218077
50	371385
50	384357
50	516673
50	526175
50	643231
50	696270
50	704791
50	966933
50	978252
51	523009
51	531803
51	553772
51	561328
51	934895
52	090890
52	177061
52	296253
52	565374
52	574925
52	634652
52	737721
52	967913
52	982540
53	153128
53	258191
53	263996
53	453852
53	578274
54	095144
54	101729
54	273802
54	284985
54	389114
54	399325
54	539467
54	820282
55	153952
55	202977
55	420300
55	431528
55	695153
55	918532
55	954532
56	247206
56	257465
56	263725
56	270560
56	849295
57	037477
57	399079
57	488059
57	743804
57	760760
58	284929
58	295905
58	556461
58	617388
59	057595
59	178423
59	215977
59	776808
59	955110
59	965588
60	226905
60	234371
60	421903
60	648303
60	665161
60	672971
60	850780
60	927263
61	037025
61	179388
61	194723
61	212120
61	649302
61	702945
61	718156
61	977905
62	012017
62	322470
62	337187
62	349133
62	411234
62	521672
62	898590
63	005604
63	232880
63	429077
63	439759
63	594105
63	600668
63	612317
64	124875
64	202357
64	744164
64	948007
72	760918
74	285734
74	302276
74	320176
76	757662
76	792393
78	550200
78	567929
80	966989
81	367682
81	383323
81	414725
81	487237
81	494858
81	506219
81	715640
81	749713
81	765591
81	859536
81	867201
81	877323
81	889832
81	954868
81	964983
81	974900
82	171775
82	180123
82	405615
82	513867
82	657313
82	677360
82	845622
82	857224
82	929674
83	097541
83	108992
83	123580
83	129233
85	906777
86	994787
88	512138
88	519665
88	535176
89	600734
89	608291
89	622323
89	632194
90	751974
90	765889
90	939476
92	115212
92	124883
92	139714
92	152223
93	047526
93	055783
93	068817
93	317315
94	812776
94	828711
94	842351
95	732978
95	746220
96	974912
97	920630
98	357767
98	368909
98	379704
100	751941
101	477354
102	854735
102	862754
102	872723
106	180807
106	217530
106	228986
107	773201
107	780208
107	787538
107	802751
107	829385
108	858884
108	869412
108	879350
108	888209
110	602268
111	178812
111	187933
111	489115
111	495834
112	375166
113	428531
113	436031
113	442644
113	449515
113	457126
114	664935
114	681988
115	083428
115	110167
118	818582
119	552024
119	565503
119	578906
120	238872
121	915236
122	344559
124	164791
124	172575
124	186313
127	350804
127	360817
127	374892
129	450567
130	249235
130	464072
130	471178
130	479862
130	491184
130	500680
130	510733
130	607942
130	749078
130	758242
130	771265
131	271115
131	840586
132	640326
132	648781
132	660389
132	930040
132	946589
133	535142
133	544744
133	553943
133	564121
133	667920
133	673830
133	812581
133	947240
133	974558
134	503537
134	511968
134	531806
134	754160
134	761968
134	806422
134	927960
135	328924
135	334942
135	346116
135	523445
135	529151
135	535328
135	757686
135	769293
135	791905
135	840432
136	000964
136	015433
136	093951
136	263628
136	276865
136	538521
136	545863
136	552668
136	564963
136	673208
136	698595
136	738977
136	971633
137	126968
137	142932
137	184376
137	194929
137	357636
137	365440
137	379439
137	479123
137	488174
137	498387
137	677843
137	812272
137	945038
138	350644
138	445273
138	779493
138	787925
138	802509
139	079284
139	239965
139	533173
140	259477
140	266786
140	286375
143	026940
143	038923
143	051527
143	067189
143	358482
143	393512
143	500378
143	659587
143	671857
143	819080
143	881188
144	037592
144	092068
144	190400
144	799301
145	450863
145	457145
145	469577
145	483375
145	498393
145	785206
147	951432
147	957546
147	967179
147	978390
147	995222
148	615969
149	274164
151	793945
151	801473
153	439517
153	448252
154	000564
154	687920
156	406282
156	415050
159	245016
159	910060
162	854208
163	686635
163	720877
164	956103
164	964269
164	995326
165	016837
165	071092
165	088913
165	449857
165	462323
165	631352
165	644973
167	401780
170	278804
170	303044
170	326035
170	572422
170	587286
171	432157
171	440112
172	427475
172	435866
172	455443
172	821768
172	833119
172	843190
174	345637
174	988532
175	316227
175	326322
175	338604
175	555431
177	934382
177	939557
177	952075
178	301808
178	310193
178	335707
178	984888
178	993542
181	947258
181	960202
181	981115
182	964481
183	523784
183	535905
183	544484
183	573150
184	752584
186	731141
186	743367
188	215986
188	259202
188	287628
189	492501
189	504086
189	522415
190	039315
190	046229
190	053756
190	066440
190	732206
190	753959
190	762393
190	778246
193	970834
193	983191
193	993357
194	965374
194	977764
195	350644
195	365434
195	374635
197	659223
198	836726
198	863871
198	871764
202	572776
203	503882
203	514037
203	959974
203	967412
203	978210
203	994101
204	005111
205	422982
205	609110
206	426466
206	448640
206	465203
206	854676
207	294215
207	303394
208	200343
208	211285
208	221465
208	336140
209	688808
209	694879
210	193543
210	202054
210	225553
212	236967
212	246472
216	207002
216	218922
216	625212
216	641617
217	433512
219	919545
219	930869
222	434567
222	708455
222	715632
222	726553
223	782595
224	911355
227	372642
227	383352
231	590621
231	603016
232	287625
233	070545
233	081973
233	100611
233	306254
233	313863
233	324009
234	599251
234	613530
237	702726
237	719816
237	765141
238	646819
240	055557
240	074267
240	210128
240	222654
242	657633
243	378069
243	392478
243	409867
245	041666
245	048353
245	054154
245	060837
245	070230
245	081690
245	089391
245	098435
245	242688
245	257734
245	265736
245	276182
245	507246
246	588684
246	600685
246	617689
247	657815
247	666911
247	822703
248	570404
249	799874
249	839391
249	873142
251	207385
252	163812
252	175852
254	043114
254	053119
254	067885
254	390192
254	410643
255	050419
255	057818
255	067144
255	084696
256	679486
257	195807
257	204916
257	233431
257	707357
257	715566
258	306119
258	898457
258	938769
258	947363
261	079868
261	086161
261	092736
261	102920
261	111229
261	120295
261	146418
261	506003
266	054243
266	371464
266	381496
266	397214
266	405691
266	908643
266	920014
266	945443
268	826863
268	838305
269	070150
269	096743
271	259181
271	274429
271	285122
271	533233
272	189540
273	793866
273	961703
274	137400
274	152376
274	164601
274	539761
274	558530
274	567930
274	576942
275	027459
275	045489
275	456070
275	467980
275	873844
276	486195
278	797243
278	803558
278	812025
278	820112
278	925062
279	813962
279	822506
279	831580
279	877129
279	885057
279	894138
279	912468
279	979059
279	997704
280	170704
280	178804
280	322945
280	341182
280	355131
280	381275
280	395272
280	510543
280	524365
280	544190
280	760717
280	796731
280	805743
280	817592
280	980989
280	990270
281	000435
281	018885
281	292209
281	337133
281	496567
281	696635
281	805013
281	868726
282	197942
282	371816
282	378569
282	386080
282	564253
282	729103
282	799895
283	171050
283	426777
283	674167
283	681522
283	689990
283	701455
284	060541
284	071093
284	169223
284	177063
284	184432
284	193638
284	407373
284	416755
284	479241
284	779558
284	786483
284	800355
284	894123
284	910202
285	094243
285	284313
285	303229
285	312366
285	548359
286	498942
286	508357
287	486243
287	508768
287	533529
290	781513
290	799862
290	823126
290	890820
290	912979
290	931289
291	020828
291	177196
291	202669
291	387400
291	540357
291	554181
291	565538
291	575677
291	643273
291	713137
291	751000
291	762788
291	775605
291	832308
292	151145
292	162384
292	174738
292	205865
292	216978
292	227669
292	364308
292	471912
292	485307
292	790428
292	803268
292	812385
292	973962
292	984524
293	000422
293	152375
293	167252
293	227983
293	239086
293	258430
293	266330
293	672134
294	360128
294	369178
294	390560
294	999917
295	196865
296	919361
296	925062
296	930701
296	937083
297	154129
300	367520
300	380730
300	395436
300	710169
300	729017
300	917617
302	438920
302	447927
302	462046
302	651854
302	663013
302	684574
302	966087
304	178917
304	196540
304	223594
304	251866
304	600265
305	106523
306	109306
306	534840
306	832553
306	942515
307	750655
308	425210
310	688874
310	726162
311	201953
311	211041
311	449287
312	036479
312	050020
312	362452
312	754932
315	024034
315	217206
315	609771
315	728814
316	646977
316	667160
317	410743
317	437897
317	602654
317	627835
318	673427
318	735884
318	981081
319	463838
319	623570
319	635229
320	222036
320	239011
320	252837
320	654311
320	664762
321	077272
321	089576
322	047253
322	059217
322	066967
322	966594
324	060465
325	012555
326	325838
326	592959
326	610054
326	936003
326	948929
326	966839
327	434041
327	450725
328	287288
328	735909
328	770278
328	853243
329	346834
329	358620
329	388471
330	248493
330	255134
330	275972
330	291120
330	542038
331	402535
331	955512
331	963003
331	970410
331	978421
331	994017
332	005181
332	541884
333	694136
333	706251
334	356885
334	364627
334	372796
334	382019
335	117016
335	149353
335	172116
335	423816
335	626087
335	636291
335	648164
335	680973
336	369138
336	383984
337	869724
338	486285
338	980295
339	000712
339	421935
339	434583
339	452765
339	509518
341	193046
341	232620
341	267034
342	172074
342	183715
343	211967
343	227668
343	239563
343	250187
343	266290
343	512442
343	532485
344	295174
344	304340
344	314744
346	017885
346	032478
346	676797
347	578233
347	586365
347	992945
348	008727
348	023932
348	038539
348	618045
348	977966
349	567072
349	970001
349	978718
349	994533
350	363958
350	376236
350	722709
351	411271
351	643856
352	428389
352	444915
352	454133
352	478293
355	667656
355	698081
356	338745
356	892412
360	179361
360	346641
360	603079
360	611533
361	198062
362	152787
363	077095
363	088406
363	097325
363	116872
363	644584
363	655304
363	678769
363	899366
365	305945
365	318022
365	337983
365	360316
365	658930
366	449894
366	461154
367	247469
367	259841
369	350031
369	362364
369	369127
369	678017
370	712927
370	718793
371	514889
371	531631
371	554893
371	563567
371	571328
371	585874
371	593324
371	602569
371	680793
371	726301
371	854528
371	941450
371	947820
371	958474
372	081806
372	148868
372	157375
372	235511
372	250217
372	689503
372	891130
372	902280
372	916602
372	997128
373	702966
373	721690
373	732096
373	742069
373	748624
373	917113
373	939512
374	146485
374	391267
374	400826
374	408788
374	421061
374	439456
374	482792
374	575963
375	221844
375	233046
375	241456
375	974751
375	986021
376	006529
377	280178
377	531663
377	545913
377	740507
377	749303
377	760992
379	034010
379	044490
379	057709
379	070825
379	231118
379	398877
379	410091
379	418616
379	458758
379	472330
379	509672
379	565888
379	574750
379	586489
379	722116
379	907004
380	092869
380	103608
380	125952
380	197438
380	211701
380	241753
380	252124
380	490342
380	503175
380	531862
380	539666
380	566791
380	578066
380	590916
380	735068
381	425578
381	433007
381	445643
381	575355
381	588210
381	604282
382	581017
382	587263
382	595725
382	605067
382	621041
382	669194
382	676588
382	701275
382	846475
382	853068
382	870633
382	881391
383	024945
383	040164
383	079210
383	547867
383	906989
384	144896
384	158296
384	263623
384	272530
384	411636
384	427383
384	447711
384	456219
384	469010
384	627534
384	838693
384	850818
384	870345
385	043652
385	103071
385	114718
385	130971
385	347074
385	504756
385	517522
385	530950
385	852471
385	864942
385	874582
386	015692
386	097819
386	117904
386	125418
386	134706
386	145114
386	303390
386	476765
386	486571
386	504896
386	529811
386	555986
386	755854
386	893156
386	901394
387	018670
387	154207
387	166853
387	174705
387	186919
387	275332
387	311387
387	442297
387	455416
387	513713
387	796927
387	896044
387	913172
387	993190
388	244845
388	270070
388	278429
388	287120
388	526226
388	534974
388	548779
388	575618
388	854945
388	862352
389	147814
389	155458
389	167029
389	174704
389	373512
389	719394
389	741158
389	828035
389	842378
389	860763
390	165045
390	283180
390	304460
392	533489
392	563194
393	803127
393	817983
393	836140
394	095567
395	175980
395	513782
395	577485
396	078020
396	400787
396	542941
396	689586
396	707614
398	168902
398	180191
398	472231
399	000631
399	046117
399	062945
399	084003
399	611288
399	667775
401	080894
401	124545
401	599375
401	614876
402	278934
402	811388
403	125990
403	142362
404	219843
404	233051
405	620258
405	627692
405	777351
406	086503
406	094573
406	144033
407	256708
407	270492
407	288161
407	436118
408	074220
408	657571
408	665492
408	676245
408	702666
408	841417
409	227608
409	874329
409	999414
410	733217
411	556838
411	569042
412	398307
412	409372
412	431946
412	448602
413	323469
413	411442
413	423287
413	437204
413	647750
413	689317
415	162976
415	174894
415	690655
416	033345
416	040345
416	184808
416	194142
416	207346
416	492367
416	721551
416	737902
418	506687
418	514102
418	949717
420	049594
420	080724
421	408404
421	430673
421	839684
422	662979
423	109837
423	491079
423	500588
423	704404
423	718178
423	742123
423	750769
423	785184
424	109938
424	122096
424	150885
424	789421
424	845296
424	863626
425	350311
425	362112
425	374343
425	382910
425	393288
426	115494
426	127558
426	303878
426	565189
426	820629
426	827294
426	835729
427	449771
427	480940
427	598795
427	607582
428	071487
428	131628
428	148956
428	728963
428	740705
429	187357
429	196201
429	518838
430	432837
432	036191
432	338989
432	360796
433	679192
433	723081
434	012907
434	026994
434	034660
434	043212
434	199867
434	854529
435	576766
435	585825
435	627530
435	635728
436	072523
436	097542
436	687820
436	957026
437	745909
437	761257
437	891434
438	127205
438	778234
438	821902
438	828628
439	256346
439	394783
439	402485
439	795872
440	787816
442	020292
442	032768
442	158486
443	589255
443	594718
443	603026
444	211495
444	698910
444	713677
445	325978
445	364525
445	429681
445	446795
446	202037
446	585683
447	956988
447	964556
447	976084
447	992427
448	018036
448	202904
448	218865
448	674194
448	689651
448	743418
448	752771
448	762225
449	223132
450	540655
450	553589
450	623638
450	637090
450	649511
451	110655
451	123885
451	140959
451	210122
452	072786
452	623227
452	643218
453	158433
453	172507
453	181074
454	944874
455	360679
455	367268
455	377528
455	400123
455	405238
455	411182
456	029025
456	048417
456	304446
456	311291
456	320407
456	329333
456	607005
456	620544
456	633835
456	646686
458	133044
458	148180
458	816344
458	922562
458	932288
458	976297
459	236990
460	142076
460	658724
460	815062
461	098458
462	225496
462	241529
462	257147
462	401394
462	416322
462	885233
462	905207
462	922495
462	936585
463	281338
463	293882
464	134828
464	148940
464	176320
464	205605
464	220821
465	426011
466	448473
466	457661
466	467937
466	620868
466	920509
466	930309
466	943864
467	322883
467	332196
467	339947
467	346822
467	604663
467	645514
467	691067
468	320573
469	273306
469	400341
469	837211
469	846492
469	857253
469	870254
469	882955
469	894046
469	910453
469	952997
469	975939
470	139114
470	146923
470	236020
470	242476
470	393588
470	465960
470	512852
470	602172
470	624520
470	635087
470	790984
470	807464
470	925986
470	932862
470	939902
470	949622
471	079639
471	150443
471	195138
471	250841
471	257115
471	265136
471	322515
471	334370
471	404841
471	458635
471	717358
471	735137
471	837114
471	930665
471	939846
471	949782
472	153342
472	169921
472	185502
472	239206
472	706946
472	716155
472	970152
472	978878
472	991095
472	998481
473	004772
473	021604
473	202380
473	211224
473	223159
473	395000
474	378903
474	395210
474	411746
474	935982
474	966032
476	166019
476	180214
476	517970
476	890589
476	907917
477	253334
477	260326
477	270393
477	355206
477	613808
477	633654
477	655926
478	038838
479	329315
479	338092
479	348474
480	018819
480	210864
480	320927
480	475192
480	485144
480	838435
480	849441
481	177457
481	370472
481	381203
481	387310
481	400442
481	416588
481	427844
481	510057
481	529606
481	542179
481	565711
481	778714
481	923327
481	932116
481	940118
482	034966
482	044104
482	143504
482	150413
482	157476
482	164433
482	173275
482	194759
482	617525
482	710956
484	258241
484	294454
484	835472
484	844222
484	858093
484	871757
484	880887
485	266242
485	556061
485	769625
485	787565
485	807228
485	822354
486	200261
486	214254
486	224371
486	490564
486	525730
486	777406
487	277304
487	285864
487	318575
487	333752
488	015220
488	025158
488	198610
488	212192
488	221024
488	372027
488	707202
488	834006
489	000715
490	359167
490	369458
490	377727
490	385689
490	426491
491	127915
491	143729
491	175693
491	296286
491	442226
491	455562
491	473956
491	482276
491	491183
491	842475
491	858346
491	866920
491	957177
492	171305
492	185310
492	197395
492	492283
492	498678
492	508281
492	678470
492	694034
492	703100
492	894121
492	899583
492	912501
492	927568
492	951731
492	990465
492	998107
493	005346
493	071622
493	099151
493	129329
493	162043
493	177170
494	154118
494	563659
494	603378
494	624514
494	772430
494	782732
495	199878
495	235037
495	250646
496	915422
496	923914
496	937446
496	990621
496	998294
497	015436
497	025418
498	585439
498	595719
498	624671
498	632580
498	655137
498	841320
498	855572
499	351082
499	360109
499	377668
499	713654
499	722959
500	323819
500	332746
500	345930
500	514276
500	522648
500	552079
500	915281
501	003038
501	013690
501	127233
501	139090
501	585471
501	601653
501	610585
501	632183
501	647029
501	656806
501	669816
501	823371
501	830141
501	864844
501	872616
502	184288
502	197907
502	210639
502	464016
503	537224
503	546606
503	571111
503	584891
504	397013
504	425344
505	205944
505	215458
505	229288
506	033475
506	276739
506	559313
506	762384
506	818607
507	076460
507	152724
507	242774
507	339013
507	351206
507	363088
507	376526
507	433239
507	942005
508	463255
508	473471
508	504586
508	680663
508	697563
509	913580
509	931372
510	239881
510	259013
511	218708
511	233808
511	717857
512	051418
512	059558
512	067584
512	093405
512	203993
512	239702
512	254626
512	278218
512	287376
512	301732
512	363231
512	378558
512	403203
512	583631
512	605293
512	615206
512	713796
512	724879
512	731334
512	928071
512	935506
512	950625
512	957312
512	973094
512	984717
512	998619
513	125423
513	132332
513	142781
513	249540
513	535071
513	553493
513	582572
513	592451
513	601254
513	885784
513	893754
513	899945
513	940654
513	984857
513	994778
514	012495
514	106729
514	268000
514	277588
514	285707
514	389204
514	397458
514	409983
514	463534
514	663922
514	675924
514	843816
514	863336
514	883126
515	017285
515	054605
515	108037
515	483258
515	494423
516	133433
516	371630
516	562570
516	699535
516	746839
516	938838
516	947721
517	339104
517	607979
517	901824
518	323842
518	339217
518	355293
518	435694
518	444261
518	546654
518	554414
519	038228
519	698107
519	716470
519	723978
519	733671
519	740470
519	751276
519	760410
519	791275
519	881193
519	891774
519	902315
520	685326
520	694222
520	711018
520	722619
520	971663
520	983984
521	883372
521	896042
521	908959
521	930145
522	345702
522	689045
522	694637
522	703707
522	716409
522	734644
523	209606
523	531882
523	705717
526	151012
526	164388
526	403810
526	447744
526	936877
527	799252
527	819233
528	678727
528	692480
529	178481
529	189729
529	672656
530	015008
530	461995
530	474952
531	110371
531	200212
531	403366
531	768403
531	775296
531	783910
532	048517
532	065363
533	041482
533	154132
533	163436
534	033311
534	041605
534	051140
534	065562
534	613583
534	898637
534	940989
535	220338
535	226508
535	613479
535	925755
535	941887
536	458731
536	474778
536	650164
536	766237
536	826002
537	419522
537	437713
537	531352
537	743055
537	761426
537	771181
537	871409
538	117765
539	158715
539	172863
539	294835
539	313689
539	322240
539	899578
540	250311
540	821486
540	838509
540	848500
541	110920
541	124875
541	256007
541	417592
542	025922
542	229591
542	594790
542	611877
542	922731
542	937135
543	666719
543	812712
543	821789
543	945983
543	958201
544	494656
544	502222
544	683212
544	974865
545	346416
545	383355
545	508238
546	058709
546	068723
546	096881
546	963520
546	972334
547	441581
547	453972
547	742031
548	105179
548	677971
549	013835
549	024879
549	044113
549	189809
549	415132
549	422733
549	431536
549	640903
549	977484
549	985586
550	015656
550	542257
550	549208
550	594418
550	604062
551	020991
551	241842
551	377956
551	432929
551	487980
551	510570
552	385765
553	352633
553	797990
553	804325
553	824822
553	835836
553	859023
554	128746
554	138615
554	151057
554	159780
554	306803
555	034280
555	096280
555	116545
555	130988
556	181955
556	196007
556	219391
556	242020
557	512372
557	518835
557	527488
557	535722
557	792265
557	798440
557	803862
557	811185
557	835890
557	901401
558	542607
558	552495
558	559823
558	572160
558	594193
559	214977
559	227882
559	391640
559	407545
559	657624
559	664551
560	627494
560	995484
561	402708
561	741666
561	845691
562	045484
562	056824
562	079690
562	391283
562	404575
562	626444
563	239165
563	788207
564	300072
564	311686
564	324789
564	364725
564	375631
564	392593
564	409642
564	666397
564	692116
565	420818
565	545825
565	677333
566	806433
566	871929
566	883111
566	928722
566	947991
567	208182
567	755424
567	831719
568	314861
568	756152
569	048838
569	060632
570	248814
570	257258
570	270664
570	273944
570	277679
570	281372
570	287976
570	297508
570	522589
570	550383
570	569673
571	255708
571	447095
571	458766
571	471583
571	537823
571	570946
571	592609
571	608077
571	617011
571	626432
572	073441
572	081431
572	090519
572	111864
572	160981
572	199618
572	213941
572	227290
572	236064
572	361803
572	376385
572	879834
572	889461
572	914337
573	011040
573	017659
573	026147
573	035462
573	043830
573	064533
573	198986
573	205782
573	212727
573	230314
573	787552
573	796518
[truncated: 142 more rows]
