# Supplementary material for: Moth olfactory receptor neurons adjust their encoding efficiency to temporal statistics of pheromone fluctuations
Source: PLoS Comput Biol. 2018 Nov 13;14(11):e1006586. doi: 10.1371/journal.pcbi.1006586 (PMC6258558; doi:10.1371/journal.pcbi.1006586)
Supplement: S1 Data — (ZIP) [file pcbi.1006586.s001.zip › data/128m/100fg/valve_states_01.txt]

0,066200	1,000000
0,128200	-1,000000
0,141200	1,000000
0,228200	-1,000000
0,241200	1,000000
0,395200	-1,000000
0,407200	1,000000
2,147200	-1,000000
2,183200	1,000000
18,868200	-1,000000
19,270200	1,000000
19,294200	-1,000000
19,306200	1,000000
19,341200	-1,000000
19,653200	1,000000
19,674200	-1,000000
19,857200	1,000000
20,963200	-1,000000
20,998200	1,000000
21,020200	-1,000000
21,028200	1,000000
21,720200	-1,000000
21,743200	1,000000
21,793200	-1,000000
35,799200	1,000000
35,838200	-1,000000
35,914200	1,000000
35,931200	-1,000000
35,942200	1,000000
35,978200	-1,000000
36,035200	1,000000
36,701200	-1,000000
36,715200	1,000000
36,763200	-1,000000
36,787200	1,000000
36,968200	-1,000000
37,045200	1,000000
37,077200	-1,000000
39,950200	1,000000
39,973200	-1,000000
39,988200	1,000000
40,004200	-1,000000
40,016200	1,000000
40,025200	-1,000000
40,035200	1,000000
40,058200	-1,000000
40,076200	1,000000
40,098200	-1,000000
40,262200	1,000000
40,293200	-1,000000
41,264200	1,000000
41,481200	-1,000000
41,633200	1,000000
41,699200	-1,000000
41,815200	1,000000
44,762200	-1,000000
44,799200	1,000000
44,843200	-1,000000
45,668200	1,000000
45,681200	-1,000000
46,291200	1,000000
46,322200	-1,000000
47,949200	1,000000
47,959200	-1,000000
47,971200	1,000000
47,991200	-1,000000
48,012200	1,000000
48,038200	-1,000000
48,097200	1,000000
48,130200	-1,000000
48,271200	1,000000
48,291200	-1,000000
52,380200	1,000000
52,388200	-1,000000
52,497200	1,000000
52,785200	-1,000000
52,793200	1,000000
52,824200	-1,000000
52,834200	1,000000
52,859200	-1,000000
52,885200	1,000000
52,920200	-1,000000
90,335200	1,000000
90,346200	-1,000000
90,358200	1,000000
90,539200	-1,000000
90,628200	1,000000
90,640200	-1,000000
90,659200	1,000000
90,701200	-1,000000
91,427200	1,000000
