# Supplementary material for: Moth olfactory receptor neurons adjust their encoding efficiency to temporal statistics of pheromone fluctuations
Source: PLoS Comput Biol. 2018 Nov 13;14(11):e1006586. doi: 10.1371/journal.pcbi.1006586 (PMC6258558; doi:10.1371/journal.pcbi.1006586)
Supplement: S1 Data — (ZIP) [file pcbi.1006586.s001.zip › data/128m/100fg/valve_states_02.txt]

0,068400	1,000000
0,083400	-1,000000
0,098400	1,000000
0,151400	-1,000000
0,165400	1,000000
0,278400	-1,000000
0,699400	1,000000
4,781400	-1,000000
4,796400	1,000000
4,815400	-1,000000
4,827400	1,000000
4,857400	-1,000000
5,038400	1,000000
5,053400	-1,000000
5,107400	1,000000
5,117400	-1,000000
5,160400	1,000000
5,170400	-1,000000
5,190400	1,000000
5,199400	-1,000000
5,607400	1,000000
5,665400	-1,000000
5,682400	1,000000
5,690400	-1,000000
5,829400	1,000000
5,884400	-1,000000
5,900400	1,000000
8,025400	-1,000000
8,049400	1,000000
8,083400	-1,000000
8,094400	1,000000
8,155400	-1,000000
8,422400	1,000000
8,450400	-1,000000
8,515400	1,000000
8,556400	-1,000000
9,993400	1,000000
11,214400	-1,000000
11,555400	1,000000
31,933400	-1,000000
31,954400	1,000000
31,974400	-1,000000
32,000400	1,000000
32,068400	-1,000000
32,126400	1,000000
32,141400	-1,000000
32,155400	1,000000
32,176400	-1,000000
32,224400	1,000000
32,239400	-1,000000
32,258400	1,000000
32,284400	-1,000000
32,345400	1,000000
32,367400	-1,000000
32,473400	1,000000
32,495400	-1,000000
32,544400	1,000000
32,558400	-1,000000
32,571400	1,000000
32,621400	-1,000000
32,732400	1,000000
32,800400	-1,000000
35,114400	1,000000
35,148400	-1,000000
35,570400	1,000000
35,583400	-1,000000
35,628400	1,000000
36,145400	-1,000000
36,158400	1,000000
36,189400	-1,000000
36,258400	1,000000
36,273400	-1,000000
36,287400	1,000000
36,411400	-1,000000
36,427400	1,000000
36,437400	-1,000000
45,230400	1,000000
45,247400	-1,000000
47,440400	1,000000
47,464400	-1,000000
47,480400	1,000000
47,498400	-1,000000
47,510400	1,000000
47,523400	-1,000000
47,696400	1,000000
47,909400	-1,000000
48,004400	1,000000
48,040400	-1,000000
48,378400	1,000000
48,395400	-1,000000
48,420400	1,000000
48,435400	-1,000000
48,457400	1,000000
48,502400	-1,000000
53,923400	1,000000
54,003400	-1,000000
54,111400	1,000000
55,956400	-1,000000
56,185400	1,000000
56,206400	-1,000000
56,215400	1,000000
56,235400	-1,000000
56,257400	1,000000
56,271400	-1,000000
56,284400	1,000000
56,394400	-1,000000
56,931400	1,000000
56,951400	-1,000000
56,961400	1,000000
58,351400	-1,000000
58,433400	1,000000
58,454400	-1,000000
58,526400	1,000000
58,569400	-1,000000
58,590400	1,000000
58,628400	-1,000000
58,887400	1,000000
58,916400	-1,000000
58,946400	1,000000
58,956400	-1,000000
62,030400	1,000000
62,261400	-1,000000
62,270400	1,000000
62,288400	-1,000000
62,329400	1,000000
63,333400	-1,000000
63,342400	1,000000
63,400400	-1,000000
63,649400	1,000000
63,973400	-1,000000
78,226400	1,000000
78,243400	-1,000000
78,265400	1,000000
78,545400	-1,000000
78,561400	1,000000
86,083400	-1,000000
86,772400	1,000000
86,780400	-1,000000
86,792400	1,000000
87,301400	-1,000000
87,317400	1,000000
87,356400	-1,000000
87,366400	1,000000
87,387400	-1,000000
87,456400	1,000000
87,468400	-1,000000
87,499400	1,000000
87,918400	-1,000000
89,666400	1,000000
89,705400	-1,000000
89,724400	1,000000
89,825400	-1,000000
89,856400	1,000000
89,872400	-1,000000
89,900400	1,000000
89,928400	-1,000000
90,103400	1,000000
90,356400	-1,000000
90,368400	1,000000
90,643400	-1,000000
90,652400	1,000000
90,661400	-1,000000
90,678400	1,000000
90,689400	-1,000000
90,739400	1,000000
90,747400	-1,000000
90,771400	1,000000
90,781400	-1,000000
90,809400	1,000000
90,887400	-1,000000
90,910400	1,000000
90,929400	-1,000000
90,941400	1,000000
90,959400	-1,000000
91,000400	1,000000
91,034400	-1,000000
91,049400	1,000000
91,067400	-1,000000
91,081400	1,000000
94,461400	-1,000000
94,476400	1,000000
94,499400	-1,000000
94,515400	1,000000
105,151400	-1,000000
105,440400	1,000000
105,839400	-1,000000
105,847400	1,000000
105,864400	-1,000000
105,910400	1,000000
105,956400	-1,000000
105,976400	1,000000
106,003400	-1,000000
106,028400	1,000000
106,037400	-1,000000
106,053400	1,000000
106,128400	-1,000000
106,411400	1,000000
106,423400	-1,000000
106,488400	1,000000
106,675400	-1,000000
108,645400	1,000000
108,663400	-1,000000
108,696400	1,000000
108,716400	-1,000000
108,739400	1,000000
108,772400	-1,000000
108,807400	1,000000
108,837400	-1,000000
108,858400	1,000000
108,897400	-1,000000
108,912400	1,000000
112,171400	-1,000000
112,210400	1,000000
112,225400	-1,000000
112,253400	1,000000
112,324400	-1,000000
112,946400	1,000000
113,570400	-1,000000
113,597400	1,000000
113,612400	-1,000000
113,992400	1,000000
114,012400	-1,000000
115,178400	1,000000
115,203400	-1,000000
115,218400	1,000000
115,253400	-1,000000
115,779400	1,000000
115,791400	-1,000000
119,082400	1,000000
119,171400	-1,000000
119,745400	1,000000
120,344400	-1,000000
120,391400	1,000000
120,406400	-1,000000
120,458400	1,000000
120,467400	-1,000000
120,479400	1,000000
120,488400	-1,000000
120,499400	1,000000
120,559400	-1,000000
120,594400	1,000000
120,631400	-1,000000
127,956400	1,000000
133,042400	-1,000000
133,062400	1,000000
133,169400	-1,000000
133,209400	1,000000
133,259400	-1,000000
133,279400	1,000000
133,297400	-1,000000
133,321400	1,000000
133,336400	-1,000000
133,354400	1,000000
133,424400	-1,000000
134,396400	1,000000
134,406400	-1,000000
134,417400	1,000000
134,458400	-1,000000
134,478400	1,000000
134,652400	-1,000000
134,675400	1,000000
134,703400	-1,000000
134,726400	1,000000
134,757400	-1,000000
134,881400	1,000000
134,910400	-1,000000
134,918400	1,000000
134,929400	-1,000000
135,257400	1,000000
135,273400	-1,000000
135,956400	1,000000
136,148400	-1,000000
136,213400	1,000000
136,229400	-1,000000
136,319400	1,000000
136,347400	-1,000000
136,368400	1,000000
136,418400	-1,000000
136,428400	1,000000
136,437400	-1,000000
166,775400	1,000000
166,994400	-1,000000
167,039400	1,000000
167,056400	-1,000000
167,365400	1,000000
167,395400	-1,000000
167,405400	1,000000
167,420400	-1,000000
167,436400	1,000000
167,604400	-1,000000
167,613400	1,000000
167,639400	-1,000000
167,684400	1,000000
167,714400	-1,000000
167,732400	1,000000
169,332400	-1,000000
178,622400	1,000000
178,716400	-1,000000
178,730400	1,000000
178,749400	-1,000000
180,321400	1,000000
180,410400	-1,000000
181,055400	1,000000
181,078400	-1,000000
181,124400	1,000000
181,137400	-1,000000
181,452400	1,000000
181,830400	-1,000000
181,902400	1,000000
182,514400	-1,000000
182,523400	1,000000
182,532400	-1,000000
183,073400	1,000000
183,085400	-1,000000
183,824400	1,000000
183,861400	-1,000000
183,883400	1,000000
184,041400	-1,000000
184,053400	1,000000
184,100400	-1,000000
184,141400	1,000000
184,150400	-1,000000
184,188400	1,000000
184,205400	-1,000000
184,214400	1,000000
184,401400	-1,000000
184,879400	1,000000
184,915400	-1,000000
184,937400	1,000000
184,993400	-1,000000
185,147400	1,000000
185,165400	-1,000000
185,173400	1,000000
185,193400	-1,000000
185,206400	1,000000
185,220400	-1,000000
185,258400	1,000000
185,307400	-1,000000
185,338400	1,000000
185,352400	-1,000000
185,392400	1,000000
185,782400	-1,000000
186,175400	1,000000
186,204400	-1,000000
186,219400	1,000000
186,227400	-1,000000
186,265400	1,000000
186,279400	-1,000000
186,318400	1,000000
186,328400	-1,000000
186,338400	1,000000
186,351400	-1,000000
186,370400	1,000000
186,421400	-1,000000
186,441400	1,000000
186,683400	-1,000000
186,773400	1,000000
186,822400	-1,000000
186,857400	1,000000
186,879400	-1,000000
186,994400	1,000000
187,032400	-1,000000
187,154400	1,000000
187,228400	-1,000000
187,650400	1,000000
187,664400	-1,000000
187,678400	1,000000
191,088400	-1,000000
191,099400	1,000000
191,111400	-1,000000
191,153400	1,000000
192,361400	-1,000000
192,370400	1,000000
192,463400	-1,000000
193,008400	1,000000
193,115400	-1,000000
193,131400	1,000000
193,495400	-1,000000
193,506400	1,000000
193,520400	-1,000000
193,618400	1,000000
193,630400	-1,000000
193,639400	1,000000
193,663400	-1,000000
193,695400	1,000000
193,735400	-1,000000
193,753400	1,000000
193,765400	-1,000000
193,869400	1,000000
193,959400	-1,000000
194,035400	1,000000
194,048400	-1,000000
194,063400	1,000000
194,078400	-1,000000
195,012400	1,000000
195,022400	-1,000000
195,031400	1,000000
195,044400	-1,000000
195,058400	1,000000
195,093400	-1,000000
195,152400	1,000000
195,163400	-1,000000
195,228400	1,000000
195,241400	-1,000000
195,354400	1,000000
195,373400	-1,000000
195,417400	1,000000
195,447400	-1,000000
195,457400	1,000000
195,471400	-1,000000
195,533400	1,000000
195,544400	-1,000000
195,554400	1,000000
195,572400	-1,000000
195,610400	1,000000
195,631400	-1,000000
195,649400	1,000000
195,793400	-1,000000
195,872400	1,000000
195,887400	-1,000000
195,899400	1,000000
195,915400	-1,000000
196,183400	1,000000
196,193400	-1,000000
196,211400	1,000000
196,258400	-1,000000
196,281400	1,000000
196,330400	-1,000000
200,714400	1,000000
200,783400	-1,000000
200,797400	1,000000
200,822400	-1,000000
201,182400	1,000000
201,249400	-1,000000
201,262400	1,000000
214,170400	-1,000000
214,184400	1,000000
214,236400	-1,000000
214,247400	1,000000
214,256400	-1,000000
235,223400	1,000000
235,234400	-1,000000
235,254400	1,000000
235,281400	-1,000000
235,291400	1,000000
235,304400	-1,000000
235,319400	1,000000
235,329400	-1,000000
235,346400	1,000000
235,362400	-1,000000
235,375400	1,000000
235,439400	-1,000000
235,462400	1,000000
235,472400	-1,000000
235,855400	1,000000
235,873400	-1,000000
235,891400	1,000000
235,921400	-1,000000
235,945400	1,000000
235,954400	-1,000000
235,963400	1,000000
235,988400	-1,000000
236,015400	1,000000
236,026400	-1,000000
236,052400	1,000000
236,394400	-1,000000
236,434400	1,000000
256,116400	-1,000000
256,128400	1,000000
256,144400	-1,000000
256,173400	1,000000
258,199400	-1,000000
258,224400	1,000000
258,372400	-1,000000
258,585400	1,000000
258,598400	-1,000000
258,866400	1,000000
258,889400	-1,000000
258,906400	1,000000
258,915400	-1,000000
258,927400	1,000000
259,061400	-1,000000
259,073400	1,000000
259,118400	-1,000000
259,196400	1,000000
259,249400	-1,000000
259,309400	1,000000
259,319400	-1,000000
259,333400	1,000000
259,415400	-1,000000
279,270400	1,000000
279,332400	-1,000000
279,342400	1,000000
279,384400	-1,000000
279,405400	1,000000
279,481400	-1,000000
279,559400	1,000000
279,569400	-1,000000
279,682400	1,000000
279,748400	-1,000000
279,772400	1,000000
279,782400	-1,000000
280,053400	1,000000
280,077400	-1,000000
280,086400	1,000000
280,097400	-1,000000
280,146400	1,000000
280,156400	-1,000000
280,176400	1,000000
280,217400	-1,000000
321,704400	1,000000
321,714400	-1,000000
326,595400	1,000000
326,663400	-1,000000
326,675400	1,000000
326,683400	-1,000000
326,694400	1,000000
326,713400	-1,000000
326,739400	1,000000
326,752400	-1,000000
326,765400	1,000000
326,774400	-1,000000
326,791400	1,000000
326,810400	-1,000000
326,832400	1,000000
326,900400	-1,000000
327,505400	1,000000
327,517400	-1,000000
328,000400	1,000000
328,014400	-1,000000
328,025400	1,000000
328,386400	-1,000000
330,404400	1,000000
330,470400	-1,000000
333,517400	1,000000
333,536400	-1,000000
333,549400	1,000000
333,562400	-1,000000
333,759400	1,000000
334,291400	-1,000000
334,377400	1,000000
334,490400	-1,000000
334,499400	1,000000
334,626400	-1,000000
335,748400	1,000000
336,129400	-1,000000
336,140400	1,000000
336,155400	-1,000000
336,171400	1,000000
336,198400	-1,000000
349,958400	1,000000
349,968400	-1,000000
350,018400	1,000000
350,034400	-1,000000
350,052400	1,000000
369,265400	-1,000000
370,267400	1,000000
370,295400	-1,000000
370,305400	1,000000
370,329400	-1,000000
370,363400	1,000000
370,409400	-1,000000
370,421400	1,000000
370,436400	-1,000000
370,482400	1,000000
370,494400	-1,000000
373,168400	1,000000
373,373400	-1,000000
373,383400	1,000000
373,392400	-1,000000
373,429400	1,000000
373,439400	-1,000000
373,456400	1,000000
373,527400	-1,000000
373,548400	1,000000
373,558400	-1,000000
404,295400	1,000000
404,332400	-1,000000
420,058400	1,000000
420,128400	-1,000000
420,140400	1,000000
420,152400	-1,000000
420,982400	1,000000
421,014400	-1,000000
421,024400	1,000000
421,071400	-1,000000
421,081400	1,000000
421,167400	-1,000000
421,206400	1,000000
421,228400	-1,000000
427,931400	1,000000
427,948400	-1,000000
427,978400	1,000000
428,107400	-1,000000
428,203400	1,000000
428,315400	-1,000000
428,324400	1,000000
428,332400	-1,000000
428,413400	1,000000
428,422400	-1,000000
428,447400	1,000000
428,518400	-1,000000
428,565400	1,000000
428,689400	-1,000000
428,706400	1,000000
428,720400	-1,000000
428,729400	1,000000
428,759400	-1,000000
428,784400	1,000000
428,795400	-1,000000
428,844400	1,000000
428,854400	-1,000000
428,885400	1,000000
428,908400	-1,000000
428,918400	1,000000
428,931400	-1,000000
477,502400	1,000000
477,512400	-1,000000
477,624400	1,000000
477,650400	-1,000000
477,668400	1,000000
477,776400	-1,000000
477,826400	1,000000
477,841400	-1,000000
477,858400	1,000000
477,873400	-1,000000
477,905400	1,000000
477,924400	-1,000000
477,934400	1,000000
477,969400	-1,000000
478,273400	1,000000
478,282400	-1,000000
478,340400	1,000000
478,358400	-1,000000
478,374400	1,000000
479,548400	-1,000000
479,567400	1,000000
480,579400	-1,000000
480,608400	1,000000
480,638400	-1,000000
480,787400	1,000000
480,798400	-1,000000
480,810400	1,000000
480,827400	-1,000000
480,913400	1,000000
480,977400	-1,000000
481,011400	1,000000
481,023400	-1,000000
482,211400	1,000000
482,234400	-1,000000
598,156400	1,000000
598,390400	-1,000000
598,410400	1,000000
598,426400	-1,000000
598,443400	1,000000
598,553400	-1,000000
598,563400	1,000000
599,874400	-1,000000
599,885400	1,000000
599,913400	-1,000000
599,925400	1,000000
