# Supplementary material for: Moth olfactory receptor neurons adjust their encoding efficiency to temporal statistics of pheromone fluctuations
Source: PLoS Comput Biol. 2018 Nov 13;14(11):e1006586. doi: 10.1371/journal.pcbi.1006586 (PMC6258558; doi:10.1371/journal.pcbi.1006586)
Supplement: S1 Data — (ZIP) [file pcbi.1006586.s001.zip › data/128m/100fg/valve_states_03.txt]

0,076600	1,000000
0,107600	-1,000000
0,178600	1,000000
0,289600	-1,000000
0,298600	1,000000
0,307600	-1,000000
0,330600	1,000000
0,352600	-1,000000
0,373600	1,000000
0,383600	-1,000000
0,398600	1,000000
0,409600	-1,000000
0,449600	1,000000
6,943600	-1,000000
6,961600	1,000000
6,986600	-1,000000
7,598600	1,000000
8,055600	-1,000000
8,146600	1,000000
8,192600	-1,000000
8,204600	1,000000
8,216600	-1,000000
8,257600	1,000000
8,287600	-1,000000
8,296600	1,000000
8,316600	-1,000000
8,350600	1,000000
8,362600	-1,000000
8,385600	1,000000
8,394600	-1,000000
8,466600	1,000000
8,499600	-1,000000
8,515600	1,000000
8,538600	-1,000000
8,548600	1,000000
8,559600	-1,000000
8,577600	1,000000
8,592600	-1,000000
8,643600	1,000000
8,732600	-1,000000
8,748600	1,000000
9,160600	-1,000000
9,260600	1,000000
9,572600	-1,000000
9,937600	1,000000
9,947600	-1,000000
10,111600	1,000000
10,135600	-1,000000
10,335600	1,000000
10,564600	-1,000000
10,573600	1,000000
10,582600	-1,000000
10,644600	1,000000
10,657600	-1,000000
10,700600	1,000000
10,740600	-1,000000
10,750600	1,000000
10,761600	-1,000000
11,650600	1,000000
11,665600	-1,000000
11,686600	1,000000
11,694600	-1,000000
11,724600	1,000000
11,736600	-1,000000
11,830600	1,000000
12,270600	-1,000000
12,302600	1,000000
12,326600	-1,000000
12,474600	1,000000
12,525600	-1,000000
12,614600	1,000000
12,727600	-1,000000
12,760600	1,000000
12,808600	-1,000000
13,081600	1,000000
13,101600	-1,000000
13,149600	1,000000
13,174600	-1,000000
13,184600	1,000000
13,237600	-1,000000
13,253600	1,000000
14,192600	-1,000000
14,207600	1,000000
14,217600	-1,000000
15,880600	1,000000
18,831600	-1,000000
18,928600	1,000000
18,973600	-1,000000
19,093600	1,000000
19,109600	-1,000000
19,880600	1,000000
19,938600	-1,000000
19,983600	1,000000
19,997600	-1,000000
20,043600	1,000000
20,065600	-1,000000
20,250600	1,000000
20,548600	-1,000000
20,743600	1,000000
20,788600	-1,000000
20,797600	1,000000
20,818600	-1,000000
20,836600	1,000000
20,845600	-1,000000
20,854600	1,000000
20,872600	-1,000000
20,898600	1,000000
20,983600	-1,000000
41,997600	1,000000
42,007600	-1,000000
42,022600	1,000000
42,042600	-1,000000
42,086600	1,000000
42,109600	-1,000000
54,484600	1,000000
54,504600	-1,000000
54,514600	1,000000
54,553600	-1,000000
54,707600	1,000000
54,768600	-1,000000
54,845600	1,000000
54,856600	-1,000000
54,909600	1,000000
58,991600	-1,000000
59,000600	1,000000
59,017600	-1,000000
59,471600	1,000000
59,492600	-1,000000
59,507600	1,000000
59,552600	-1,000000
63,526600	1,000000
63,645600	-1,000000
63,660600	1,000000
63,675600	-1,000000
63,702600	1,000000
67,404600	-1,000000
104,225600	1,000000
104,242600	-1,000000
104,255600	1,000000
104,270600	-1,000000
104,281600	1,000000
104,313600	-1,000000
104,343600	1,000000
104,373600	-1,000000
104,522600	1,000000
104,556600	-1,000000
104,599600	1,000000
104,619600	-1,000000
104,900600	1,000000
104,909600	-1,000000
104,929600	1,000000
110,804600	-1,000000
110,987600	1,000000
111,084600	-1,000000
111,108600	1,000000
111,125600	-1,000000
111,134600	1,000000
111,157600	-1,000000
111,172600	1,000000
111,190600	-1,000000
111,200600	1,000000
111,800600	-1,000000
112,733600	1,000000
112,777600	-1,000000
112,790600	1,000000
112,798600	-1,000000
112,945600	1,000000
112,959600	-1,000000
112,976600	1,000000
112,993600	-1,000000
113,098600	1,000000
113,118600	-1,000000
113,299600	1,000000
113,318600	-1,000000
113,350600	1,000000
113,671600	-1,000000
113,691600	1,000000
113,701600	-1,000000
113,713600	1,000000
113,730600	-1,000000
113,741600	1,000000
113,787600	-1,000000
113,797600	1,000000
115,643600	-1,000000
115,716600	1,000000
115,779600	-1,000000
115,798600	1,000000
115,817600	-1,000000
117,254600	1,000000
117,299600	-1,000000
117,312600	1,000000
117,367600	-1,000000
117,510600	1,000000
117,520600	-1,000000
117,536600	1,000000
117,558600	-1,000000
118,331600	1,000000
118,412600	-1,000000
118,453600	1,000000
118,530600	-1,000000
118,541600	1,000000
118,636600	-1,000000
118,657600	1,000000
118,680600	-1,000000
118,693600	1,000000
118,702600	-1,000000
120,047600	1,000000
120,233600	-1,000000
120,250600	1,000000
120,526600	-1,000000
120,543600	1,000000
120,601600	-1,000000
122,578600	1,000000
122,587600	-1,000000
122,614600	1,000000
122,630600	-1,000000
122,644600	1,000000
122,693600	-1,000000
123,076600	1,000000
123,241600	-1,000000
123,281600	1,000000
123,343600	-1,000000
123,354600	1,000000
123,362600	-1,000000
123,491600	1,000000
123,875600	-1,000000
123,907600	1,000000
127,569600	-1,000000
127,614600	1,000000
127,623600	-1,000000
127,636600	1,000000
127,658600	-1,000000
127,718600	1,000000
127,731600	-1,000000
127,767600	1,000000
127,785600	-1,000000
127,804600	1,000000
127,814600	-1,000000
127,823600	1,000000
128,112600	-1,000000
128,145600	1,000000
128,190600	-1,000000
128,214600	1,000000
128,301600	-1,000000
128,418600	1,000000
128,431600	-1,000000
128,459600	1,000000
128,516600	-1,000000
128,530600	1,000000
128,679600	-1,000000
128,762600	1,000000
128,774600	-1,000000
128,848600	1,000000
128,857600	-1,000000
128,923600	1,000000
129,383600	-1,000000
129,562600	1,000000
129,606600	-1,000000
129,652600	1,000000
133,393600	-1,000000
133,434600	1,000000
133,452600	-1,000000
133,476600	1,000000
142,781600	-1,000000
142,852600	1,000000
142,943600	-1,000000
142,965600	1,000000
142,975600	-1,000000
143,086600	1,000000
143,206600	-1,000000
143,251600	1,000000
143,431600	-1,000000
143,655600	1,000000
143,678600	-1,000000
150,727600	1,000000
150,766600	-1,000000
150,805600	1,000000
150,814600	-1,000000
150,836600	1,000000
150,867600	-1,000000
150,965600	1,000000
150,976600	-1,000000
150,993600	1,000000
152,280600	-1,000000
152,300600	1,000000
152,312600	-1,000000
152,327600	1,000000
152,341600	-1,000000
152,353600	1,000000
152,411600	-1,000000
152,538600	1,000000
152,549600	-1,000000
152,696600	1,000000
152,725600	-1,000000
153,270600	1,000000
153,308600	-1,000000
155,380600	1,000000
155,888600	-1,000000
155,900600	1,000000
155,929600	-1,000000
158,239600	1,000000
158,515600	-1,000000
166,097600	1,000000
166,117600	-1,000000
166,139600	1,000000
166,173600	-1,000000
166,306600	1,000000
166,319600	-1,000000
166,332600	1,000000
166,353600	-1,000000
166,399600	1,000000
166,515600	-1,000000
166,527600	1,000000
166,537600	-1,000000
166,703600	1,000000
166,716600	-1,000000
166,800600	1,000000
166,933600	-1,000000
166,946600	1,000000
167,010600	-1,000000
167,114600	1,000000
167,173600	-1,000000
167,233600	1,000000
167,257600	-1,000000
167,276600	1,000000
167,289600	-1,000000
167,341600	1,000000
167,378600	-1,000000
167,387600	1,000000
167,852600	-1,000000
168,005600	1,000000
168,124600	-1,000000
168,170600	1,000000
168,185600	-1,000000
168,229600	1,000000
168,251600	-1,000000
168,331600	1,000000
168,466600	-1,000000
168,501600	1,000000
174,064600	-1,000000
174,646600	1,000000
174,684600	-1,000000
175,776600	1,000000
175,801600	-1,000000
175,812600	1,000000
176,075600	-1,000000
176,105600	1,000000
176,114600	-1,000000
176,201600	1,000000
176,219600	-1,000000
176,274600	1,000000
176,283600	-1,000000
176,292600	1,000000
176,321600	-1,000000
176,386600	1,000000
176,506600	-1,000000
176,590600	1,000000
176,775600	-1,000000
212,405600	1,000000
212,471600	-1,000000
212,498600	1,000000
212,522600	-1,000000
212,538600	1,000000
212,567600	-1,000000
212,583600	1,000000
212,764600	-1,000000
212,773600	1,000000
212,788600	-1,000000
212,827600	1,000000
212,852600	-1,000000
212,862600	1,000000
212,970600	-1,000000
213,127600	1,000000
213,182600	-1,000000
213,192600	1,000000
213,363600	-1,000000
213,377600	1,000000
213,414600	-1,000000
213,545600	1,000000
213,691600	-1,000000
213,700600	1,000000
215,637600	-1,000000
215,655600	1,000000
215,666600	-1,000000
215,897600	1,000000
215,910600	-1,000000
216,896600	1,000000
216,907600	-1,000000
228,865600	1,000000
228,901600	-1,000000
228,942600	1,000000
228,957600	-1,000000
228,996600	1,000000
229,068600	-1,000000
229,076600	1,000000
229,155600	-1,000000
229,185600	1,000000
233,138600	-1,000000
233,154600	1,000000
233,472600	-1,000000
233,482600	1,000000
233,596600	-1,000000
240,928600	1,000000
240,954600	-1,000000
241,026600	1,000000
241,047600	-1,000000
246,063600	1,000000
246,078600	-1,000000
262,190600	1,000000
262,201600	-1,000000
262,703600	1,000000
262,719600	-1,000000
262,742600	1,000000
262,763600	-1,000000
262,823600	1,000000
262,839600	-1,000000
262,869600	1,000000
262,879600	-1,000000
262,900600	1,000000
262,970600	-1,000000
263,418600	1,000000
263,437600	-1,000000
263,465600	1,000000
263,504600	-1,000000
263,544600	1,000000
263,585600	-1,000000
263,600600	1,000000
263,636600	-1,000000
263,651600	1,000000
264,035600	-1,000000
264,051600	1,000000
264,096600	-1,000000
264,111600	1,000000
264,124600	-1,000000
265,000600	1,000000
265,033600	-1,000000
265,051600	1,000000
265,061600	-1,000000
265,085600	1,000000
265,119600	-1,000000
265,128600	1,000000
265,257600	-1,000000
265,315600	1,000000
265,328600	-1,000000
265,419600	1,000000
265,569600	-1,000000
265,785600	1,000000
265,830600	-1,000000
265,866600	1,000000
265,928600	-1,000000
266,008600	1,000000
266,026600	-1,000000
266,152600	1,000000
266,162600	-1,000000
266,193600	1,000000
266,202600	-1,000000
271,151600	1,000000
271,228600	-1,000000
271,449600	1,000000
271,547600	-1,000000
271,667600	1,000000
271,709600	-1,000000
271,845600	1,000000
273,241600	-1,000000
273,453600	1,000000
273,462600	-1,000000
281,738600	1,000000
284,582600	-1,000000
284,723600	1,000000
285,051600	-1,000000
285,059600	1,000000
285,073600	-1,000000
285,206600	1,000000
285,215600	-1,000000
285,239600	1,000000
286,991600	-1,000000
287,014600	1,000000
287,039600	-1,000000
306,318600	1,000000
306,364600	-1,000000
306,481600	1,000000
306,492600	-1,000000
306,507600	1,000000
306,626600	-1,000000
306,652600	1,000000
306,664600	-1,000000
306,683600	1,000000
306,709600	-1,000000
306,726600	1,000000
307,138600	-1,000000
307,152600	1,000000
309,587600	-1,000000
309,694600	1,000000
310,108600	-1,000000
310,121600	1,000000
310,144600	-1,000000
310,153600	1,000000
310,696600	-1,000000
310,709600	1,000000
311,767600	-1,000000
311,784600	1,000000
311,999600	-1,000000
312,008600	1,000000
312,081600	-1,000000
312,321600	1,000000
312,334600	-1,000000
312,345600	1,000000
314,018600	-1,000000
314,028600	1,000000
314,042600	-1,000000
314,095600	1,000000
314,114600	-1,000000
315,725600	1,000000
315,734600	-1,000000
316,381600	1,000000
316,509600	-1,000000
316,566600	1,000000
317,262600	-1,000000
317,294600	1,000000
317,746600	-1,000000
317,760600	1,000000
317,770600	-1,000000
318,162600	1,000000
318,352600	-1,000000
318,398600	1,000000
318,411600	-1,000000
318,438600	1,000000
318,660600	-1,000000
318,759600	1,000000
318,888600	-1,000000
318,921600	1,000000
318,963600	-1,000000
319,097600	1,000000
319,134600	-1,000000
319,148600	1,000000
319,157600	-1,000000
319,845600	1,000000
319,930600	-1,000000
319,955600	1,000000
319,966600	-1,000000
320,253600	1,000000
320,264600	-1,000000
320,377600	1,000000
320,390600	-1,000000
324,295600	1,000000
324,308600	-1,000000
324,317600	1,000000
324,330600	-1,000000
324,510600	1,000000
324,593600	-1,000000
324,658600	1,000000
325,064600	-1,000000
325,079600	1,000000
325,361600	-1,000000
325,663600	1,000000
325,688600	-1,000000
326,465600	1,000000
327,507600	-1,000000
327,570600	1,000000
327,580600	-1,000000
327,590600	1,000000
338,510600	-1,000000
338,583600	1,000000
338,600600	-1,000000
338,972600	1,000000
338,984600	-1,000000
339,028600	1,000000
339,485600	-1,000000
339,496600	1,000000
339,657600	-1,000000
341,651600	1,000000
342,019600	-1,000000
342,055600	1,000000
343,012600	-1,000000
343,029600	1,000000
343,041600	-1,000000
343,111600	1,000000
343,123600	-1,000000
343,195600	1,000000
343,251600	-1,000000
343,282600	1,000000
343,296600	-1,000000
343,314600	1,000000
343,330600	-1,000000
343,365600	1,000000
343,375600	-1,000000
343,388600	1,000000
343,396600	-1,000000
343,408600	1,000000
343,426600	-1,000000
343,504600	1,000000
343,515600	-1,000000
343,980600	1,000000
343,998600	-1,000000
344,111600	1,000000
344,157600	-1,000000
344,178600	1,000000
344,196600	-1,000000
344,207600	1,000000
344,233600	-1,000000
344,242600	1,000000
344,253600	-1,000000
344,264600	1,000000
344,285600	-1,000000
344,300600	1,000000
344,313600	-1,000000
345,046600	1,000000
345,082600	-1,000000
345,111600	1,000000
345,223600	-1,000000
345,247600	1,000000
345,270600	-1,000000
345,335600	1,000000
345,363600	-1,000000
345,372600	1,000000
345,602600	-1,000000
345,614600	1,000000
345,668600	-1,000000
345,680600	1,000000
345,695600	-1,000000
345,773600	1,000000
345,789600	-1,000000
345,876600	1,000000
345,889600	-1,000000
346,127600	1,000000
346,136600	-1,000000
346,225600	1,000000
346,236600	-1,000000
346,245600	1,000000
346,347600	-1,000000
346,357600	1,000000
346,378600	-1,000000
346,401600	1,000000
346,462600	-1,000000
346,583600	1,000000
346,593600	-1,000000
346,603600	1,000000
346,643600	-1,000000
347,252600	1,000000
349,475600	-1,000000
349,488600	1,000000
349,504600	-1,000000
349,546600	1,000000
349,575600	-1,000000
349,596600	1,000000
349,707600	-1,000000
350,104600	1,000000
350,122600	-1,000000
350,132600	1,000000
352,858600	-1,000000
352,867600	1,000000
352,927600	-1,000000
354,243600	1,000000
354,252600	-1,000000
355,346600	1,000000
355,503600	-1,000000
355,616600	1,000000
355,630600	-1,000000
355,714600	1,000000
356,071600	-1,000000
356,092600	1,000000
356,101600	-1,000000
356,112600	1,000000
356,135600	-1,000000
356,148600	1,000000
356,158600	-1,000000
356,168600	1,000000
356,993600	-1,000000
357,016600	1,000000
357,223600	-1,000000
357,488600	1,000000
357,826600	-1,000000
357,837600	1,000000
357,846600	-1,000000
357,860600	1,000000
357,910600	-1,000000
358,513600	1,000000
358,536600	-1,000000
358,553600	1,000000
359,178600	-1,000000
359,211600	1,000000
359,301600	-1,000000
359,399600	1,000000
359,412600	-1,000000
359,548600	1,000000
359,557600	-1,000000
359,573600	1,000000
359,594600	-1,000000
359,885600	1,000000
359,910600	-1,000000
359,922600	1,000000
359,963600	-1,000000
360,243600	1,000000
360,262600	-1,000000
360,290600	1,000000
360,299600	-1,000000
360,315600	1,000000
360,514600	-1,000000
361,419600	1,000000
361,431600	-1,000000
394,088600	1,000000
394,106600	-1,000000
394,116600	1,000000
394,145600	-1,000000
394,156600	1,000000
394,165600	-1,000000
394,412600	1,000000
396,867600	-1,000000
396,878600	1,000000
396,888600	-1,000000
396,899600	1,000000
396,988600	-1,000000
397,028600	1,000000
403,435600	-1,000000
403,444600	1,000000
403,461600	-1,000000
403,906600	1,000000
404,374600	-1,000000
404,443600	1,000000
404,461600	-1,000000
404,470600	1,000000
404,563600	-1,000000
404,576600	1,000000
404,644600	-1,000000
404,667600	1,000000
404,690600	-1,000000
404,717600	1,000000
404,868600	-1,000000
404,877600	1,000000
405,023600	-1,000000
405,127600	1,000000
405,196600	-1,000000
405,755600	1,000000
406,076600	-1,000000
406,092600	1,000000
406,103600	-1,000000
406,143600	1,000000
406,152600	-1,000000
406,231600	1,000000
406,281600	-1,000000
410,838600	1,000000
415,407600	-1,000000
416,866600	1,000000
417,088600	-1,000000
417,107600	1,000000
417,122600	-1,000000
417,183600	1,000000
417,215600	-1,000000
417,245600	1,000000
417,257600	-1,000000
417,280600	1,000000
417,737600	-1,000000
419,320600	1,000000
419,669600	-1,000000
419,716600	1,000000
419,736600	-1,000000
419,752600	1,000000
420,476600	-1,000000
420,498600	1,000000
421,009600	-1,000000
421,020600	1,000000
421,030600	-1,000000
421,041600	1,000000
421,289600	-1,000000
421,358600	1,000000
421,423600	-1,000000
426,378600	1,000000
426,414600	-1,000000
426,439600	1,000000
431,559600	-1,000000
431,638600	1,000000
431,648600	-1,000000
431,661600	1,000000
431,694600	-1,000000
431,941600	1,000000
431,959600	-1,000000
432,276600	1,000000
432,285600	-1,000000
432,329600	1,000000
435,348600	-1,000000
435,419600	1,000000
438,346600	-1,000000
438,448600	1,000000
440,908600	-1,000000
441,268600	1,000000
441,462600	-1,000000
441,474600	1,000000
441,530600	-1,000000
441,539600	1,000000
441,627600	-1,000000
441,638600	1,000000
441,649600	-1,000000
441,664600	1,000000
441,709600	-1,000000
441,719600	1,000000
441,833600	-1,000000
441,845600	1,000000
441,855600	-1,000000
441,967600	1,000000
442,210600	-1,000000
442,221600	1,000000
442,612600	-1,000000
442,624600	1,000000
443,180600	-1,000000
444,633600	1,000000
444,697600	-1,000000
444,735600	1,000000
444,757600	-1,000000
444,772600	1,000000
445,189600	-1,000000
445,294600	1,000000
445,534600	-1,000000
445,626600	1,000000
445,638600	-1,000000
445,647600	1,000000
445,695600	-1,000000
445,750600	1,000000
445,760600	-1,000000
445,769600	1,000000
445,779600	-1,000000
445,916600	1,000000
446,306600	-1,000000
537,077600	1,000000
537,224600	-1,000000
537,276600	1,000000
539,621600	-1,000000
539,634600	1,000000
539,642600	-1,000000
539,659600	1,000000
539,673600	-1,000000
539,695600	1,000000
539,744600	-1,000000
539,771600	1,000000
539,823600	-1,000000
539,853600	1,000000
539,863600	-1,000000
540,954600	1,000000
540,964600	-1,000000
540,990600	1,000000
541,027600	-1,000000
541,039600	1,000000
541,109600	-1,000000
541,194600	1,000000
541,211600	-1,000000
541,332600	1,000000
545,892600	-1,000000
545,912600	1,000000
545,925600	-1,000000
545,944600	1,000000
545,956600	-1,000000
546,783600	1,000000
547,584600	-1,000000
547,593600	1,000000
547,608600	-1,000000
547,703600	1,000000
547,725600	-1,000000
547,743600	1,000000
547,769600	-1,000000
547,971600	1,000000
547,990600	-1,000000
548,033600	1,000000
548,049600	-1,000000
549,597600	1,000000
549,618600	-1,000000
549,628600	1,000000
549,661600	-1,000000
549,670600	1,000000
549,697600	-1,000000
549,706600	1,000000
549,732600	-1,000000
549,809600	1,000000
549,822600	-1,000000
549,833600	1,000000
550,105600	-1,000000
550,115600	1,000000
550,134600	-1,000000
550,163600	1,000000
550,173600	-1,000000
550,309600	1,000000
550,328600	-1,000000
550,340600	1,000000
550,387600	-1,000000
550,410600	1,000000
550,418600	-1,000000
554,088600	1,000000
554,195600	-1,000000
554,507600	1,000000
554,528600	-1,000000
554,551600	1,000000
554,607600	-1,000000
554,697600	1,000000
554,726600	-1,000000
554,736600	1,000000
554,885600	-1,000000
555,228600	1,000000
555,238600	-1,000000
557,791600	1,000000
557,813600	-1,000000
558,021600	1,000000
558,062600	-1,000000
558,156600	1,000000
558,166600	-1,000000
558,189600	1,000000
558,415600	-1,000000
558,539600	1,000000
558,579600	-1,000000
559,037600	1,000000
559,091600	-1,000000
559,106600	1,000000
559,144600	-1,000000
566,246600	1,000000
566,255600	-1,000000
566,270600	1,000000
566,322600	-1,000000
592,175600	1,000000
592,184600	-1,000000
592,198600	1,000000
592,217600	-1,000000
592,316600	1,000000
592,328600	-1,000000
592,680600	1,000000
593,425600	-1,000000
593,435600	1,000000
593,458600	-1,000000
593,557600	1,000000
593,613600	-1,000000
593,627600	1,000000
593,636600	-1,000000
593,696600	1,000000
593,708600	-1,000000
593,895600	1,000000
593,932600	-1,000000
594,047600	1,000000
594,070600	-1,000000
594,145600	1,000000
594,175600	-1,000000
594,201600	1,000000
594,316600	-1,000000
594,333600	1,000000
