# Supplementary material for: Moth olfactory receptor neurons adjust their encoding efficiency to temporal statistics of pheromone fluctuations
Source: PLoS Comput Biol. 2018 Nov 13;14(11):e1006586. doi: 10.1371/journal.pcbi.1006586 (PMC6258558; doi:10.1371/journal.pcbi.1006586)
Supplement: S1 Data — (ZIP) [file pcbi.1006586.s001.zip › data/128m/100fg/valve_states_05.txt]

0,052050	1,000000
0,069100	-1,000000
0,139050	1,000000
0,295100	-1,000000
0,313050	1,000000
1,144100	-1,000000
1,188050	1,000000
1,228100	-1,000000
1,242050	1,000000
1,260100	-1,000000
1,287050	1,000000
1,300100	-1,000000
1,314050	1,000000
3,252100	-1,000000
3,271050	1,000000
3,290100	-1,000000
3,437050	1,000000
3,540100	-1,000000
3,926050	1,000000
3,938100	-1,000000
4,011050	1,000000
4,140100	-1,000000
4,149050	1,000000
4,316100	-1,000000
4,349050	1,000000
4,374100	-1,000000
4,432050	1,000000
4,464100	-1,000000
5,000050	1,000000
5,010100	-1,000000
5,121050	1,000000
5,137100	-1,000000
5,165050	1,000000
5,177100	-1,000000
5,216050	1,000000
5,230100	-1,000000
5,248050	1,000000
5,259100	-1,000000
5,277050	1,000000
5,303100	-1,000000
10,008050	1,000000
10,834100	-1,000000
10,873050	1,000000
11,883100	-1,000000
11,898050	1,000000
11,909100	-1,000000
11,934050	1,000000
11,980100	-1,000000
11,989050	1,000000
12,003100	-1,000000
12,021050	1,000000
12,141100	-1,000000
12,154050	1,000000
24,700100	-1,000000
24,730050	1,000000
24,787100	-1,000000
25,314050	1,000000
25,504100	-1,000000
25,530050	1,000000
25,570100	-1,000000
25,956050	1,000000
26,245100	-1,000000
26,259050	1,000000
26,664100	-1,000000
29,269050	1,000000
29,278100	-1,000000
29,326050	1,000000
29,334100	-1,000000
29,372050	1,000000
29,698100	-1,000000
29,708050	1,000000
29,728100	-1,000000
29,752050	1,000000
30,109100	-1,000000
30,120050	1,000000
30,150100	-1,000000
32,989050	1,000000
33,024100	-1,000000
33,101050	1,000000
33,646100	-1,000000
33,674050	1,000000
33,707100	-1,000000
33,723050	1,000000
34,015100	-1,000000
34,028050	1,000000
34,785100	-1,000000
34,808050	1,000000
34,828100	-1,000000
34,879050	1,000000
34,896100	-1,000000
34,906050	1,000000
36,122100	-1,000000
36,244050	1,000000
36,256100	-1,000000
36,271050	1,000000
36,306100	-1,000000
36,317050	1,000000
36,343100	-1,000000
36,467050	1,000000
36,931100	-1,000000
36,955050	1,000000
36,967100	-1,000000
37,192050	1,000000
37,405100	-1,000000
37,480050	1,000000
37,496100	-1,000000
37,527050	1,000000
37,542100	-1,000000
39,773050	1,000000
39,815100	-1,000000
39,839050	1,000000
39,865100	-1,000000
39,877050	1,000000
39,935100	-1,000000
39,947050	1,000000
40,034100	-1,000000
40,042050	1,000000
40,134100	-1,000000
40,154050	1,000000
40,241100	-1,000000
40,253050	1,000000
40,269100	-1,000000
40,296050	1,000000
40,312100	-1,000000
40,322050	1,000000
40,360100	-1,000000
40,558050	1,000000
40,775100	-1,000000
40,791050	1,000000
40,966100	-1,000000
40,987050	1,000000
41,005100	-1,000000
41,245050	1,000000
41,278100	-1,000000
41,589050	1,000000
41,601100	-1,000000
41,646050	1,000000
41,663100	-1,000000
41,681050	1,000000
43,468100	-1,000000
43,483050	1,000000
43,569100	-1,000000
43,632050	1,000000
43,671100	-1,000000
43,684050	1,000000
43,695100	-1,000000
43,706050	1,000000
43,716100	-1,000000
43,830050	1,000000
43,842100	-1,000000
44,133050	1,000000
46,987100	-1,000000
47,311050	1,000000
47,324100	-1,000000
47,334050	1,000000
47,344100	-1,000000
47,396050	1,000000
47,412100	-1,000000
47,588050	1,000000
47,649100	-1,000000
47,664050	1,000000
51,280100	-1,000000
65,957050	1,000000
65,993100	-1,000000
66,424050	1,000000
66,451100	-1,000000
66,469050	1,000000
66,488100	-1,000000
66,533050	1,000000
66,547100	-1,000000
66,559050	1,000000
66,612100	-1,000000
69,062050	1,000000
69,338100	-1,000000
69,358050	1,000000
69,369100	-1,000000
69,389050	1,000000
69,814100	-1,000000
70,840050	1,000000
70,849100	-1,000000
70,862050	1,000000
70,890100	-1,000000
70,909050	1,000000
70,937100	-1,000000
70,963050	1,000000
71,131100	-1,000000
75,783050	1,000000
75,876100	-1,000000
75,914050	1,000000
75,923100	-1,000000
76,452050	1,000000
76,505100	-1,000000
76,527050	1,000000
76,543100	-1,000000
76,591050	1,000000
76,650100	-1,000000
76,660050	1,000000
76,671100	-1,000000
76,686050	1,000000
76,699100	-1,000000
76,730050	1,000000
76,936100	-1,000000
255,722050	1,000000
270,565100	-1,000000
270,754050	1,000000
270,781100	-1,000000
270,802050	1,000000
270,836100	-1,000000
270,885050	1,000000
270,905100	-1,000000
326,145050	1,000000
326,161100	-1,000000
326,203050	1,000000
326,211100	-1,000000
326,220050	1,000000
326,358100	-1,000000
326,389050	1,000000
326,401100	-1,000000
326,454050	1,000000
326,644100	-1,000000
326,681050	1,000000
326,690100	-1,000000
326,703050	1,000000
326,761100	-1,000000
326,823050	1,000000
331,113100	-1,000000
331,129050	1,000000
331,156100	-1,000000
331,342050	1,000000
331,363100	-1,000000
342,409050	1,000000
342,473100	-1,000000
344,804050	1,000000
344,822100	-1,000000
344,866050	1,000000
346,089100	-1,000000
346,199050	1,000000
346,302100	-1,000000
352,128050	1,000000
352,169100	-1,000000
352,575050	1,000000
352,585100	-1,000000
352,880050	1,000000
352,901100	-1,000000
352,918050	1,000000
352,971100	-1,000000
354,126050	1,000000
354,915100	-1,000000
355,981050	1,000000
355,998100	-1,000000
356,070050	1,000000
357,801100	-1,000000
357,838050	1,000000
357,871100	-1,000000
357,881050	1,000000
357,890100	-1,000000
361,665050	1,000000
361,676100	-1,000000
361,686050	1,000000
361,700100	-1,000000
361,739050	1,000000
364,185100	-1,000000
364,201050	1,000000
383,067100	-1,000000
383,080050	1,000000
383,119100	-1,000000
385,547050	1,000000
385,732100	-1,000000
385,847050	1,000000
385,884100	-1,000000
385,935050	1,000000
385,947100	-1,000000
385,986050	1,000000
387,203100	-1,000000
387,223050	1,000000
387,320100	-1,000000
387,359050	1,000000
387,368100	-1,000000
388,320050	1,000000
388,356100	-1,000000
388,427050	1,000000
388,438100	-1,000000
388,590050	1,000000
388,604100	-1,000000
388,619050	1,000000
388,631100	-1,000000
388,855050	1,000000
389,506100	-1,000000
389,517050	1,000000
389,528100	-1,000000
389,821050	1,000000
410,800100	-1,000000
411,093050	1,000000
411,136100	-1,000000
411,150050	1,000000
412,019100	-1,000000
412,042050	1,000000
412,058100	-1,000000
413,970050	1,000000
414,180100	-1,000000
414,396050	1,000000
414,432100	-1,000000
414,652050	1,000000
414,662100	-1,000000
414,701050	1,000000
414,734100	-1,000000
414,832050	1,000000
414,857100	-1,000000
414,869050	1,000000
420,106100	-1,000000
420,117050	1,000000
420,155100	-1,000000
422,061050	1,000000
422,072100	-1,000000
422,175050	1,000000
422,187100	-1,000000
422,199050	1,000000
422,261100	-1,000000
428,172050	1,000000
428,181100	-1,000000
428,227050	1,000000
428,255100	-1,000000
428,642050	1,000000
428,655100	-1,000000
428,680050	1,000000
428,693100	-1,000000
428,727050	1,000000
428,762100	-1,000000
428,790050	1,000000
428,799100	-1,000000
428,812050	1,000000
428,939100	-1,000000
428,959050	1,000000
428,995100	-1,000000
429,029050	1,000000
430,622100	-1,000000
430,677050	1,000000
430,690100	-1,000000
432,013050	1,000000
432,048100	-1,000000
432,125050	1,000000
432,138100	-1,000000
432,153050	1,000000
432,208100	-1,000000
432,228050	1,000000
432,246100	-1,000000
432,286050	1,000000
432,320100	-1,000000
433,932050	1,000000
436,667100	-1,000000
436,690050	1,000000
436,715100	-1,000000
436,726050	1,000000
436,753100	-1,000000
437,948050	1,000000
437,959100	-1,000000
437,973050	1,000000
437,994100	-1,000000
438,028050	1,000000
438,094100	-1,000000
438,113050	1,000000
438,145100	-1,000000
438,175050	1,000000
438,185100	-1,000000
438,247050	1,000000
438,269100	-1,000000
438,403050	1,000000
438,423100	-1,000000
438,439050	1,000000
438,449100	-1,000000
438,520050	1,000000
438,557100	-1,000000
438,821050	1,000000
439,970100	-1,000000
439,986050	1,000000
440,047100	-1,000000
440,055050	1,000000
451,600100	-1,000000
451,813050	1,000000
451,830100	-1,000000
451,852050	1,000000
451,870100	-1,000000
451,879050	1,000000
451,927100	-1,000000
451,947050	1,000000
451,956100	-1,000000
451,966050	1,000000
451,983100	-1,000000
451,997050	1,000000
452,013100	-1,000000
452,047050	1,000000
452,116100	-1,000000
452,155050	1,000000
452,195100	-1,000000
452,212050	1,000000
452,334100	-1,000000
452,376050	1,000000
452,389100	-1,000000
452,501050	1,000000
452,578100	-1,000000
458,808050	1,000000
459,032100	-1,000000
459,067050	1,000000
459,572100	-1,000000
459,638050	1,000000
459,664100	-1,000000
459,673050	1,000000
459,684100	-1,000000
459,702050	1,000000
459,711100	-1,000000
459,772050	1,000000
459,781100	-1,000000
459,789050	1,000000
459,798100	-1,000000
459,820050	1,000000
460,040100	-1,000000
460,052050	1,000000
460,103100	-1,000000
460,115050	1,000000
460,177100	-1,000000
460,564050	1,000000
460,594100	-1,000000
460,619050	1,000000
460,629100	-1,000000
460,639050	1,000000
460,650100	-1,000000
460,726050	1,000000
460,768100	-1,000000
460,799050	1,000000
460,809100	-1,000000
460,825050	1,000000
460,893100	-1,000000
460,905050	1,000000
460,916100	-1,000000
462,247050	1,000000
462,258100	-1,000000
462,295050	1,000000
462,304100	-1,000000
462,368050	1,000000
462,377100	-1,000000
463,208050	1,000000
463,225100	-1,000000
463,256050	1,000000
469,089100	-1,000000
469,104050	1,000000
469,117100	-1,000000
469,234050	1,000000
469,242100	-1,000000
470,216050	1,000000
470,225100	-1,000000
470,248050	1,000000
470,257100	-1,000000
471,582050	1,000000
471,593100	-1,000000
471,603050	1,000000
471,629100	-1,000000
471,696050	1,000000
471,709100	-1,000000
471,767050	1,000000
471,796100	-1,000000
472,737050	1,000000
472,772100	-1,000000
472,791050	1,000000
472,895100	-1,000000
472,928050	1,000000
472,939100	-1,000000
472,950050	1,000000
472,959100	-1,000000
472,983050	1,000000
472,998100	-1,000000
473,007050	1,000000
473,077100	-1,000000
473,263050	1,000000
473,351100	-1,000000
473,361050	1,000000
473,541100	-1,000000
473,558050	1,000000
473,567100	-1,000000
473,602050	1,000000
473,615100	-1,000000
473,624050	1,000000
473,644100	-1,000000
473,654050	1,000000
474,093100	-1,000000
474,333050	1,000000
474,348100	-1,000000
474,491050	1,000000
474,505100	-1,000000
474,559050	1,000000
474,584100	-1,000000
474,613050	1,000000
474,627100	-1,000000
475,060050	1,000000
475,069100	-1,000000
475,108050	1,000000
475,149100	-1,000000
475,289050	1,000000
475,361100	-1,000000
475,505050	1,000000
475,514100	-1,000000
552,182050	1,000000
553,605100	-1,000000
556,324050	1,000000
556,334100	-1,000000
556,343050	1,000000
556,351100	-1,000000
556,538050	1,000000
556,671100	-1,000000
556,767050	1,000000
556,818100	-1,000000
556,851050	1,000000
556,861100	-1,000000
557,379050	1,000000
557,405100	-1,000000
557,430050	1,000000
557,633100	-1,000000
557,780050	1,000000
557,856100	-1,000000
557,870050	1,000000
557,923100	-1,000000
558,288050	1,000000
558,300100	-1,000000
558,327050	1,000000
558,339100	-1,000000
558,654050	1,000000
558,698100	-1,000000
559,316050	1,000000
559,625100	-1,000000
559,826050	1,000000
560,945100	-1,000000
560,956050	1,000000
560,990100	-1,000000
561,001050	1,000000
561,041100	-1,000000
561,063050	1,000000
561,074100	-1,000000
561,085050	1,000000
561,096100	-1,000000
561,125050	1,000000
561,248100	-1,000000
561,368050	1,000000
563,378100	-1,000000
563,484050	1,000000
563,493100	-1,000000
563,501050	1,000000
563,556100	-1,000000
563,590050	1,000000
563,626100	-1,000000
563,928050	1,000000
563,944100	-1,000000
564,006050	1,000000
564,025100	-1,000000
564,369050	1,000000
565,044100	-1,000000
565,078050	1,000000
565,087100	-1,000000
565,486050	1,000000
565,504100	-1,000000
565,516050	1,000000
565,534100	-1,000000
565,545050	1,000000
565,553100	-1,000000
565,649050	1,000000
566,580100	-1,000000
566,597050	1,000000
568,815100	-1,000000
568,833050	1,000000
568,901100	-1,000000
568,914050	1,000000
568,945100	-1,000000
568,975050	1,000000
568,996100	-1,000000
569,010050	1,000000
569,101100	-1,000000
602,139050	1,000000
603,038100	-1,000000
