# Supplementary material for: Moth olfactory receptor neurons adjust their encoding efficiency to temporal statistics of pheromone fluctuations
Source: PLoS Comput Biol. 2018 Nov 13;14(11):e1006586. doi: 10.1371/journal.pcbi.1006586 (PMC6258558; doi:10.1371/journal.pcbi.1006586)
Supplement: S1 Data — (ZIP) [file pcbi.1006586.s001.zip › data/128m/100fg/valve_states_06.txt]

0,224950	1,000000
0,244950	-1,000000
0,258950	1,000000
0,480950	-1,000000
0,488950	1,000000
0,529950	-1,000000
0,592950	1,000000
0,601950	-1,000000
0,633950	1,000000
0,658950	-1,000000
0,728950	1,000000
0,737950	-1,000000
0,747950	1,000000
0,774950	-1,000000
0,869950	1,000000
0,920950	-1,000000
0,939950	1,000000
18,168950	-1,000000
18,188950	1,000000
18,203950	-1,000000
18,269950	1,000000
18,318950	-1,000000
19,487950	1,000000
19,498950	-1,000000
19,508950	1,000000
19,525950	-1,000000
19,538950	1,000000
19,548950	-1,000000
19,571950	1,000000
19,588950	-1,000000
19,600950	1,000000
19,678950	-1,000000
19,799950	1,000000
19,837950	-1,000000
19,898950	1,000000
19,911950	-1,000000
22,144950	1,000000
22,155950	-1,000000
22,171950	1,000000
22,184950	-1,000000
22,197950	1,000000
22,231950	-1,000000
22,274950	1,000000
22,283950	-1,000000
22,302950	1,000000
22,417950	-1,000000
22,427950	1,000000
22,873950	-1,000000
23,061950	1,000000
23,073950	-1,000000
23,083950	1,000000
23,096950	-1,000000
23,159950	1,000000
25,978950	-1,000000
26,053950	1,000000
26,119950	-1,000000
26,227950	1,000000
26,236950	-1,000000
26,280950	1,000000
26,297950	-1,000000
26,306950	1,000000
26,888950	-1,000000
26,913950	1,000000
26,967950	-1,000000
26,976950	1,000000
27,065950	-1,000000
27,101950	1,000000
27,134950	-1,000000
27,143950	1,000000
27,153950	-1,000000
27,210950	1,000000
27,221950	-1,000000
27,233950	1,000000
27,293950	-1,000000
27,302950	1,000000
27,366950	-1,000000
27,378950	1,000000
27,406950	-1,000000
27,421950	1,000000
27,739950	-1,000000
27,765950	1,000000
27,775950	-1,000000
27,785950	1,000000
27,795950	-1,000000
27,810950	1,000000
27,854950	-1,000000
27,869950	1,000000
28,079950	-1,000000
28,168950	1,000000
28,194950	-1,000000
28,999950	1,000000
29,022950	-1,000000
29,079950	1,000000
34,980950	-1,000000
35,154950	1,000000
35,167950	-1,000000
35,341950	1,000000
35,590950	-1,000000
35,599950	1,000000
35,615950	-1,000000
35,635950	1,000000
35,649950	-1,000000
35,811950	1,000000
35,826950	-1,000000
35,884950	1,000000
35,919950	-1,000000
36,075950	1,000000
36,088950	-1,000000
36,097950	1,000000
36,250950	-1,000000
36,292950	1,000000
36,312950	-1,000000
38,065950	1,000000
38,078950	-1,000000
38,096950	1,000000
42,085950	-1,000000
42,110950	1,000000
42,165950	-1,000000
42,215950	1,000000
42,226950	-1,000000
42,240950	1,000000
42,302950	-1,000000
42,316950	1,000000
42,334950	-1,000000
42,350950	1,000000
42,359950	-1,000000
42,370950	1,000000
42,535950	-1,000000
42,585950	1,000000
42,601950	-1,000000
42,624950	1,000000
42,660950	-1,000000
42,684950	1,000000
60,047950	-1,000000
60,292950	1,000000
60,334950	-1,000000
60,366950	1,000000
62,453950	-1,000000
62,465950	1,000000
62,543950	-1,000000
63,505950	1,000000
63,525950	-1,000000
65,463950	1,000000
65,493950	-1,000000
65,508950	1,000000
66,164950	-1,000000
66,195950	1,000000
66,214950	-1,000000
66,222950	1,000000
66,535950	-1,000000
66,704950	1,000000
66,781950	-1,000000
67,302950	1,000000
67,669950	-1,000000
67,683950	1,000000
67,866950	-1,000000
67,879950	1,000000
68,114950	-1,000000
68,123950	1,000000
68,135950	-1,000000
68,169950	1,000000
68,391950	-1,000000
68,402950	1,000000
68,445950	-1,000000
70,038950	1,000000
70,057950	-1,000000
70,227950	1,000000
70,235950	-1,000000
70,323950	1,000000
70,344950	-1,000000
70,515950	1,000000
70,589950	-1,000000
70,606950	1,000000
71,169950	-1,000000
71,192950	1,000000
71,208950	-1,000000
71,239950	1,000000
71,253950	-1,000000
71,271950	1,000000
71,286950	-1,000000
71,296950	1,000000
71,306950	-1,000000
71,340950	1,000000
71,404950	-1,000000
71,561950	1,000000
71,574950	-1,000000
71,604950	1,000000
71,627950	-1,000000
111,058950	1,000000
111,751950	-1,000000
111,767950	1,000000
111,988950	-1,000000
112,139950	1,000000
112,371950	-1,000000
113,100950	1,000000
113,114950	-1,000000
113,144950	1,000000
113,153950	-1,000000
113,310950	1,000000
113,319950	-1,000000
113,364950	1,000000
113,418950	-1,000000
113,428950	1,000000
113,463950	-1,000000
113,715950	1,000000
113,737950	-1,000000
113,771950	1,000000
113,989950	-1,000000
114,013950	1,000000
114,024950	-1,000000
114,086950	1,000000
114,105950	-1,000000
114,213950	1,000000
114,223950	-1,000000
114,239950	1,000000
114,270950	-1,000000
114,293950	1,000000
114,302950	-1,000000
114,314950	1,000000
123,457950	-1,000000
123,480950	1,000000
123,489950	-1,000000
123,515950	1,000000
123,536950	-1,000000
123,558950	1,000000
129,088950	-1,000000
130,479950	1,000000
130,616950	-1,000000
130,625950	1,000000
130,676950	-1,000000
130,713950	1,000000
130,726950	-1,000000
132,840950	1,000000
132,862950	-1,000000
133,467950	1,000000
134,087950	-1,000000
134,753950	1,000000
134,787950	-1,000000
134,800950	1,000000
134,817950	-1,000000
134,826950	1,000000
134,844950	-1,000000
135,151950	1,000000
135,184950	-1,000000
135,199950	1,000000
135,292950	-1,000000
135,341950	1,000000
135,357950	-1,000000
135,478950	1,000000
135,497950	-1,000000
135,756950	1,000000
135,799950	-1,000000
135,949950	1,000000
135,958950	-1,000000
135,971950	1,000000
135,995950	-1,000000
136,006950	1,000000
136,017950	-1,000000
136,046950	1,000000
136,062950	-1,000000
136,084950	1,000000
136,136950	-1,000000
136,164950	1,000000
136,233950	-1,000000
163,025950	1,000000
163,036950	-1,000000
163,045950	1,000000
163,061950	-1,000000
163,077950	1,000000
163,086950	-1,000000
163,100950	1,000000
163,115950	-1,000000
163,198950	1,000000
163,253950	-1,000000
163,418950	1,000000
163,441950	-1,000000
163,459950	1,000000
163,471950	-1,000000
163,493950	1,000000
163,588950	-1,000000
163,612950	1,000000
165,587950	-1,000000
165,607950	1,000000
165,619950	-1,000000
165,671950	1,000000
165,680950	-1,000000
165,710950	1,000000
165,737950	-1,000000
165,746950	1,000000
168,492950	-1,000000
168,502950	1,000000
168,545950	-1,000000
175,759950	1,000000
175,788950	-1,000000
175,875950	1,000000
175,884950	-1,000000
175,937950	1,000000
176,070950	-1,000000
179,347950	1,000000
179,358950	-1,000000
179,368950	1,000000
179,378950	-1,000000
179,398950	1,000000
179,413950	-1,000000
179,458950	1,000000
179,469950	-1,000000
179,483950	1,000000
179,507950	-1,000000
179,525950	1,000000
180,211950	-1,000000
180,224950	1,000000
180,235950	-1,000000
180,287950	1,000000
180,317950	-1,000000
180,798950	1,000000
180,809950	-1,000000
180,820950	1,000000
180,872950	-1,000000
181,117950	1,000000
181,178950	-1,000000
181,191950	1,000000
181,217950	-1,000000
181,519950	1,000000
181,553950	-1,000000
181,677950	1,000000
181,716950	-1,000000
181,949950	1,000000
181,958950	-1,000000
252,880950	1,000000
252,904950	-1,000000
253,014950	1,000000
253,031950	-1,000000
253,067950	1,000000
253,078950	-1,000000
253,355950	1,000000
253,370950	-1,000000
275,387950	1,000000
276,200950	-1,000000
280,743950	1,000000
280,754950	-1,000000
281,888950	1,000000
281,901950	-1,000000
281,914950	1,000000
281,937950	-1,000000
282,068950	1,000000
285,235950	-1,000000
285,262950	1,000000
287,849950	-1,000000
287,876950	1,000000
287,899950	-1,000000
287,984950	1,000000
288,040950	-1,000000
288,072950	1,000000
288,110950	-1,000000
288,126950	1,000000
288,213950	-1,000000
288,269950	1,000000
288,282950	-1,000000
288,659950	1,000000
288,921950	-1,000000
288,954950	1,000000
289,212950	-1,000000
289,272950	1,000000
289,281950	-1,000000
289,308950	1,000000
289,321950	-1,000000
289,340950	1,000000
289,349950	-1,000000
289,695950	1,000000
291,974950	-1,000000
292,142950	1,000000
292,201950	-1,000000
292,232950	1,000000
292,241950	-1,000000
292,253950	1,000000
292,428950	-1,000000
292,442950	1,000000
292,469950	-1,000000
292,540950	1,000000
292,592950	-1,000000
292,630950	1,000000
292,846950	-1,000000
292,873950	1,000000
293,591950	-1,000000
293,747950	1,000000
294,522950	-1,000000
294,538950	1,000000
294,634950	-1,000000
294,651950	1,000000
294,707950	-1,000000
295,685950	1,000000
295,702950	-1,000000
296,451950	1,000000
296,470950	-1,000000
296,483950	1,000000
296,518950	-1,000000
296,575950	1,000000
296,588950	-1,000000
296,603950	1,000000
296,615950	-1,000000
296,631950	1,000000
298,459950	-1,000000
298,481950	1,000000
298,492950	-1,000000
298,501950	1,000000
298,515950	-1,000000
298,529950	1,000000
298,538950	-1,000000
298,554950	1,000000
304,010950	-1,000000
304,022950	1,000000
304,032950	-1,000000
304,068950	1,000000
306,116950	-1,000000
306,165950	1,000000
306,178950	-1,000000
306,216950	1,000000
306,224950	-1,000000
306,244950	1,000000
306,255950	-1,000000
306,460950	1,000000
306,677950	-1,000000
306,697950	1,000000
306,830950	-1,000000
310,449950	1,000000
322,522950	-1,000000
322,668950	1,000000
322,733950	-1,000000
322,752950	1,000000
322,809950	-1,000000
365,342950	1,000000
365,484950	-1,000000
365,492950	1,000000
366,470950	-1,000000
368,552950	1,000000
369,564950	-1,000000
369,579950	1,000000
370,133950	-1,000000
370,247950	1,000000
370,282950	-1,000000
370,299950	1,000000
370,398950	-1,000000
370,603950	1,000000
370,615950	-1,000000
370,645950	1,000000
370,672950	-1,000000
370,759950	1,000000
370,801950	-1,000000
370,871950	1,000000
370,905950	-1,000000
370,934950	1,000000
371,123950	-1,000000
371,174950	1,000000
371,245950	-1,000000
371,261950	1,000000
371,271950	-1,000000
371,374950	1,000000
371,383950	-1,000000
371,408950	1,000000
371,471950	-1,000000
371,502950	1,000000
384,944950	-1,000000
385,244950	1,000000
385,791950	-1,000000
385,804950	1,000000
385,983950	-1,000000
386,219950	1,000000
386,247950	-1,000000
396,436950	1,000000
396,491950	-1,000000
396,501950	1,000000
396,512950	-1,000000
396,532950	1,000000
409,145950	-1,000000
409,154950	1,000000
409,441950	-1,000000
409,552950	1,000000
409,568950	-1,000000
409,684950	1,000000
409,693950	-1,000000
580,826950	1,000000
580,840950	-1,000000
580,849950	1,000000
580,873950	-1,000000
580,881950	1,000000
580,933950	-1,000000
580,942950	1,000000
580,959950	-1,000000
580,976950	1,000000
580,985950	-1,000000
581,291950	1,000000
584,511950	-1,000000
584,520950	1,000000
584,530950	-1,000000
584,655950	1,000000
584,672950	-1,000000
584,693950	1,000000
584,703950	-1,000000
584,712950	1,000000
584,722950	-1,000000
584,738950	1,000000
584,942950	-1,000000
585,488950	1,000000
585,504950	-1,000000
585,526950	1,000000
585,544950	-1,000000
585,654950	1,000000
585,664950	-1,000000
586,068950	1,000000
586,078950	-1,000000
