# Supplementary material for: Moth olfactory receptor neurons adjust their encoding efficiency to temporal statistics of pheromone fluctuations
Source: PLoS Comput Biol. 2018 Nov 13;14(11):e1006586. doi: 10.1371/journal.pcbi.1006586 (PMC6258558; doi:10.1371/journal.pcbi.1006586)
Supplement: S1 Data — (ZIP) [file pcbi.1006586.s001.zip › data/128m/100fg/valve_states_07.txt]

0,071150	1,000000
0,090150	-1,000000
0,122150	1,000000
0,132150	-1,000000
0,184150	1,000000
0,192150	-1,000000
0,362150	1,000000
0,766150	-1,000000
46,508150	1,000000
46,519150	-1,000000
46,530150	1,000000
46,643150	-1,000000
46,655150	1,000000
46,667150	-1,000000
46,692150	1,000000
46,731150	-1,000000
46,776150	1,000000
46,940150	-1,000000
46,948150	1,000000
46,958150	-1,000000
46,969150	1,000000
46,982150	-1,000000
46,999150	1,000000
47,068150	-1,000000
47,275150	1,000000
65,006150	-1,000000
81,245150	1,000000
81,956150	-1,000000
81,971150	1,000000
82,003150	-1,000000
82,100150	1,000000
83,417150	-1,000000
85,800150	1,000000
85,862150	-1,000000
130,124150	1,000000
130,137150	-1,000000
130,150150	1,000000
130,169150	-1,000000
130,401150	1,000000
130,557150	-1,000000
130,628150	1,000000
130,727150	-1,000000
130,737150	1,000000
130,757150	-1,000000
130,824150	1,000000
130,842150	-1,000000
131,113150	1,000000
131,123150	-1,000000
131,134150	1,000000
131,183150	-1,000000
131,194150	1,000000
131,232150	-1,000000
131,939150	1,000000
131,951150	-1,000000
132,007150	1,000000
132,052150	-1,000000
132,086150	1,000000
132,098150	-1,000000
132,108150	1,000000
132,119150	-1,000000
132,155150	1,000000
132,166150	-1,000000
132,832150	1,000000
132,887150	-1,000000
133,410150	1,000000
133,423150	-1,000000
133,443150	1,000000
133,452150	-1,000000
133,463150	1,000000
133,757150	-1,000000
133,783150	1,000000
133,800150	-1,000000
133,814150	1,000000
133,823150	-1,000000
133,897150	1,000000
133,914150	-1,000000
134,296150	1,000000
134,510150	-1,000000
134,519150	1,000000
134,528150	-1,000000
134,549150	1,000000
134,560150	-1,000000
134,593150	1,000000
134,864150	-1,000000
134,904150	1,000000
134,946150	-1,000000
135,049150	1,000000
135,075150	-1,000000
135,190150	1,000000
139,600150	-1,000000
139,610150	1,000000
139,621150	-1,000000
140,107150	1,000000
140,156150	-1,000000
140,172150	1,000000
140,181150	-1,000000
142,270150	1,000000
142,278150	-1,000000
142,515150	1,000000
142,525150	-1,000000
142,758150	1,000000
142,875150	-1,000000
142,897150	1,000000
144,346150	-1,000000
144,376150	1,000000
144,396150	-1,000000
144,431150	1,000000
144,446150	-1,000000
144,468150	1,000000
144,482150	-1,000000
144,575150	1,000000
144,584150	-1,000000
145,404150	1,000000
145,417150	-1,000000
145,593150	1,000000
145,625150	-1,000000
164,852150	1,000000
164,869150	-1,000000
164,879150	1,000000
164,938150	-1,000000
164,952150	1,000000
164,972150	-1,000000
165,021150	1,000000
165,058150	-1,000000
165,079150	1,000000
165,176150	-1,000000
165,211150	1,000000
165,235150	-1,000000
201,271150	1,000000
201,284150	-1,000000
240,020150	1,000000
240,029150	-1,000000
240,150150	1,000000
240,166150	-1,000000
244,849150	1,000000
244,890150	-1,000000
244,966150	1,000000
245,250150	-1,000000
245,396150	1,000000
245,482150	-1,000000
278,725150	1,000000
278,738150	-1,000000
278,750150	1,000000
278,886150	-1,000000
278,904150	1,000000
278,970150	-1,000000
279,342150	1,000000
279,401150	-1,000000
279,576150	1,000000
279,610150	-1,000000
279,626150	1,000000
279,647150	-1,000000
279,672150	1,000000
279,744150	-1,000000
279,754150	1,000000
280,493150	-1,000000
280,549150	1,000000
280,591150	-1,000000
280,653150	1,000000
280,667150	-1,000000
280,681150	1,000000
281,669150	-1,000000
281,691150	1,000000
281,923150	-1,000000
281,949150	1,000000
281,963150	-1,000000
281,983150	1,000000
281,992150	-1,000000
282,019150	1,000000
282,212150	-1,000000
282,235150	1,000000
282,619150	-1,000000
282,633150	1,000000
282,847150	-1,000000
282,872150	1,000000
282,887150	-1,000000
282,934150	1,000000
282,944150	-1,000000
282,959150	1,000000
282,972150	-1,000000
282,983150	1,000000
283,066150	-1,000000
283,093150	1,000000
283,104150	-1,000000
283,209150	1,000000
285,473150	-1,000000
285,740150	1,000000
285,763150	-1,000000
289,808150	1,000000
289,817150	-1,000000
289,830150	1,000000
289,882150	-1,000000
289,895150	1,000000
290,038150	-1,000000
290,047150	1,000000
290,056150	-1,000000
290,341150	1,000000
292,285150	-1,000000
292,294150	1,000000
292,310150	-1,000000
292,347150	1,000000
292,549150	-1,000000
292,565150	1,000000
292,584150	-1,000000
292,618150	1,000000
292,790150	-1,000000
292,802150	1,000000
292,852150	-1,000000
292,868150	1,000000
293,425150	-1,000000
293,434150	1,000000
293,460150	-1,000000
293,562150	1,000000
293,600150	-1,000000
293,781150	1,000000
293,792150	-1,000000
293,818150	1,000000
293,866150	-1,000000
293,906150	1,000000
293,915150	-1,000000
294,468150	1,000000
294,535150	-1,000000
371,440150	1,000000
372,238150	-1,000000
372,748150	1,000000
372,767150	-1,000000
372,788150	1,000000
373,037150	-1,000000
373,214150	1,000000
373,238150	-1,000000
373,603150	1,000000
373,696150	-1,000000
373,944150	1,000000
374,096150	-1,000000
374,105150	1,000000
374,604150	-1,000000
374,620150	1,000000
374,630150	-1,000000
378,727150	1,000000
378,736150	-1,000000
378,791150	1,000000
378,944150	-1,000000
378,990150	1,000000
380,917150	-1,000000
380,961150	1,000000
381,003150	-1,000000
381,234150	1,000000
381,250150	-1,000000
381,277150	1,000000
381,330150	-1,000000
381,349150	1,000000
381,585150	-1,000000
381,594150	1,000000
381,705150	-1,000000
381,735150	1,000000
381,750150	-1,000000
382,428150	1,000000
382,821150	-1,000000
382,832150	1,000000
383,042150	-1,000000
383,056150	1,000000
383,084150	-1,000000
383,128150	1,000000
383,143150	-1,000000
383,155150	1,000000
383,289150	-1,000000
383,362150	1,000000
383,400150	-1,000000
383,425150	1,000000
383,447150	-1,000000
383,567150	1,000000
383,585150	-1,000000
383,594150	1,000000
383,635150	-1,000000
383,647150	1,000000
383,665150	-1,000000
383,674150	1,000000
383,702150	-1,000000
383,712150	1,000000
383,727150	-1,000000
383,829150	1,000000
383,906150	-1,000000
383,920150	1,000000
383,930150	-1,000000
384,000150	1,000000
384,022150	-1,000000
384,032150	1,000000
385,426150	-1,000000
385,445150	1,000000
390,237150	-1,000000
469,624150	1,000000
469,658150	-1,000000
469,685150	1,000000
471,927150	-1,000000
471,950150	1,000000
472,213150	-1,000000
472,805150	1,000000
472,853150	-1,000000
472,862150	1,000000
472,913150	-1,000000
472,943150	1,000000
473,221150	-1,000000
473,303150	1,000000
473,313150	-1,000000
473,327150	1,000000
473,350150	-1,000000
473,363150	1,000000
473,371150	-1,000000
480,960150	1,000000
480,975150	-1,000000
480,991150	1,000000
481,139150	-1,000000
481,269150	1,000000
481,432150	-1,000000
481,455150	1,000000
481,471150	-1,000000
481,495150	1,000000
482,157150	-1,000000
482,376150	1,000000
482,385150	-1,000000
482,400150	1,000000
482,504150	-1,000000
482,537150	1,000000
482,615150	-1,000000
482,636150	1,000000
482,680150	-1,000000
486,092150	1,000000
486,206150	-1,000000
486,299150	1,000000
486,328150	-1,000000
486,351150	1,000000
486,363150	-1,000000
486,371150	1,000000
486,408150	-1,000000
492,420150	1,000000
492,664150	-1,000000
492,673150	1,000000
493,238150	-1,000000
494,065150	1,000000
494,079150	-1,000000
494,302150	1,000000
494,314150	-1,000000
494,323150	1,000000
494,528150	-1,000000
494,540150	1,000000
494,583150	-1,000000
494,622150	1,000000
494,728150	-1,000000
494,755150	1,000000
494,777150	-1,000000
494,791150	1,000000
494,809150	-1,000000
494,830150	1,000000
494,853150	-1,000000
494,962150	1,000000
494,982150	-1,000000
495,061150	1,000000
495,218150	-1,000000
500,564150	1,000000
500,596150	-1,000000
500,962150	1,000000
500,971150	-1,000000
501,004150	1,000000
501,103150	-1,000000
501,124150	1,000000
501,193150	-1,000000
501,214150	1,000000
501,227150	-1,000000
501,418150	1,000000
501,927150	-1,000000
501,938150	1,000000
501,951150	-1,000000
501,961150	1,000000
501,970150	-1,000000
501,989150	1,000000
502,017150	-1,000000
502,047150	1,000000
502,057150	-1,000000
502,068150	1,000000
502,103150	-1,000000
506,755150	1,000000
506,764150	-1,000000
506,806150	1,000000
506,822150	-1,000000
506,929150	1,000000
506,964150	-1,000000
506,983150	1,000000
507,155150	-1,000000
507,166150	1,000000
507,305150	-1,000000
507,363150	1,000000
507,404150	-1,000000
507,418150	1,000000
507,453150	-1,000000
510,773150	1,000000
510,817150	-1,000000
511,872150	1,000000
515,115150	-1,000000
515,166150	1,000000
515,213150	-1,000000
515,227150	1,000000
515,239150	-1,000000
515,869150	1,000000
515,989150	-1,000000
516,005150	1,000000
516,055150	-1,000000
516,064150	1,000000
516,075150	-1,000000
516,091150	1,000000
516,122150	-1,000000
516,140150	1,000000
516,204150	-1,000000
516,222150	1,000000
516,258150	-1,000000
516,369150	1,000000
516,385150	-1,000000
516,422150	1,000000
516,464150	-1,000000
516,538150	1,000000
516,599150	-1,000000
516,610150	1,000000
516,713150	-1,000000
516,735150	1,000000
516,787150	-1,000000
516,826150	1,000000
516,834150	-1,000000
516,867150	1,000000
516,927150	-1,000000
516,939150	1,000000
516,964150	-1,000000
517,513150	1,000000
517,524150	-1,000000
517,921150	1,000000
517,939150	-1,000000
517,951150	1,000000
518,016150	-1,000000
518,025150	1,000000
518,036150	-1,000000
518,079150	1,000000
518,097150	-1,000000
518,105150	1,000000
518,667150	-1,000000
518,683150	1,000000
518,709150	-1,000000
518,722150	1,000000
518,733150	-1,000000
519,293150	1,000000
519,769150	-1,000000
569,705150	1,000000
569,782150	-1,000000
571,335150	1,000000
571,599150	-1,000000
571,983150	1,000000
572,003150	-1,000000
572,014150	1,000000
572,259150	-1,000000
572,269150	1,000000
572,380150	-1,000000
572,415150	1,000000
572,433150	-1,000000
572,450150	1,000000
572,459150	-1,000000
572,500150	1,000000
572,510150	-1,000000
572,748150	1,000000
573,297150	-1,000000
573,333150	1,000000
573,349150	-1,000000
573,368150	1,000000
573,379150	-1,000000
573,392150	1,000000
573,457150	-1,000000
586,716150	1,000000
586,724150	-1,000000
587,031150	1,000000
587,049150	-1,000000
587,060150	1,000000
587,078150	-1,000000
587,115150	1,000000
587,169150	-1,000000
600,564150	1,000000
601,313150	-1,000000
