# Supplementary material for: Moth olfactory receptor neurons adjust their encoding efficiency to temporal statistics of pheromone fluctuations
Source: PLoS Comput Biol. 2018 Nov 13;14(11):e1006586. doi: 10.1371/journal.pcbi.1006586 (PMC6258558; doi:10.1371/journal.pcbi.1006586)
Supplement: S1 Data — (ZIP) [file pcbi.1006586.s001.zip › data/128m/100pg/spikes_times_01.txt]

0	090071
0	094389
0	097637
0	100695
0	103654
0	106586
0	109360
0	112113
0	115100
0	118032
0	121105
0	123948
0	127107
0	130378
0	133718
0	136897
0	140794
0	144630
0	148597
0	152910
0	157143
0	161419
0	165634
0	170469
0	175917
0	181406
0	186686
0	192031
0	198392
0	204336
0	211109
0	218857
0	225240
0	232078
0	240159
0	248351
0	258490
0	270050
0	279426
0	287110
0	299045
0	310193
0	319341
0	329992
0	343544
0	358059
0	372837
0	379666
0	396958
0	410094
0	420053
0	443111
0	450578
0	459570
0	476344
0	497314
0	504094
0	514096
0	522636
0	531653
0	543247
0	556322
0	575198
0	587352
0	599088
0	608316
0	622369
0	644852
0	661597
0	670112
0	681869
0	692143
0	707645
0	717345
0	729032
0	747810
0	769565
0	794532
0	804409
0	816805
0	829621
0	837619
0	846561
0	855234
0	867333
0	888947
0	906031
0	915453
0	926815
0	936551
0	956973
0	973530
0	986325
1	000136
1	039759
1	056856
1	070291
1	085851
1	095897
1	108617
1	123424
1	139343
1	149019
1	176781
1	191618
1	198451
1	211618
1	236747
1	247450
1	275320
1	287995
1	308032
1	320005
1	345924
1	354540
1	368412
1	387986
1	404927
1	417385
1	425610
1	450832
1	468450
1	479433
1	490370
1	506954
1	518852
1	530414
1	541764
1	557432
1	570743
1	588843
1	598604
1	637317
1	651646
1	668382
1	683470
1	695682
1	704153
1	717863
1	745417
1	753956
1	784743
1	804607
1	824704
1	835341
1	849117
1	865353
1	876077
1	891727
1	905745
1	919925
1	937805
1	961827
1	969912
1	984858
2	011620
2	039390
2	063464
2	073175
2	101579
2	109690
2	130710
2	142154
2	153640
2	234355
2	245931
2	261038
2	272817
2	283693
2	292900
2	301057
2	316008
2	335418
2	348594
2	360942
2	370586
2	381715
2	392406
2	428717
2	442406
2	452142
2	474152
2	491690
2	506370
2	526670
2	547122
2	564962
2	591886
2	614829
2	626084
2	665493
2	690102
2	709914
2	734389
2	755667
2	774584
2	798747
2	809473
2	829037
2	848085
2	878882
2	887841
2	906767
2	921084
2	960879
2	978967
2	998353
3	014515
3	028067
3	054772
3	076146
3	087412
3	109404
3	138974
3	155230
3	191510
3	212961
3	233662
3	253593
3	271613
3	283394
3	303954
3	331085
3	351564
3	381401
3	409136
3	422707
3	449661
3	473769
3	498946
3	539278
3	556882
3	579172
3	587243
3	604610
3	626642
3	659144
3	676615
3	696371
3	709353
3	740397
3	796997
3	826481
3	835434
3	870293
3	900171
3	921066
3	936475
3	948474
3	993236
4	027671
4	046812
4	076779
4	117610
4	131089
4	164985
4	192078
4	206465
4	235598
4	267592
4	293276
4	307801
4	320210
4	332264
4	352869
4	390056
4	403420
4	434701
4	451073
4	488764
4	505227
4	537719
4	607223
4	619433
4	644310
4	662621
4	703591
4	736933
4	747653
4	766067
4	807035
4	836866
4	847140
4	870172
4	890369
4	911643
4	960606
5	017979
5	029623
5	050623
5	074034
5	110716
5	132800
5	178036
5	193353
5	210991
5	283123
5	317976
5	332272
5	369243
5	385666
5	422740
5	441516
5	477325
5	498777
5	558721
5	575105
5	595067
5	619262
5	676825
5	719561
5	735107
5	747109
5	818313
5	846148
5	899394
5	917107
5	930566
5	951137
5	966743
5	993796
6	008654
6	044382
6	085338
6	129962
6	169178
6	184015
6	263711
6	307685
6	322413
6	396489
6	426156
6	437978
6	450588
6	490661
6	521913
6	563128
6	594969
6	627894
6	639325
6	653979
6	729663
6	758328
6	781605
6	796430
6	834634
6	865019
6	895267
6	911970
7	004905
7	039245
7	071776
7	099612
7	172817
7	207039
7	247797
7	261832
7	280213
7	357571
7	387856
7	418565
7	438960
7	527768
7	574697
7	608224
7	655554
7	696181
7	718687
7	772060
7	806493
7	849087
7	893688
7	913322
7	920628
7	962033
8	027323
8	051146
8	061535
8	143876
8	169756
8	199565
8	217232
8	248719
8	304239
8	323176
8	336774
8	363413
8	439883
8	466234
8	482874
8	543901
8	578981
8	591361
8	677944
8	740986
8	752033
8	880638
8	893923
8	916860
9	011920
9	080942
9	098918
9	114300
9	124309
9	179895
9	198263
9	248041
9	311424
9	357104
9	366056
9	435369
9	465880
9	498652
9	615805
9	634027
9	657861
9	685455
9	701648
9	773890
9	808811
9	855970
9	911694
9	940241
9	985887
10	050457
10	069166
10	092449
10	181000
10	206516
10	234559
10	266811
10	306967
10	348052
10	394471
10	431368
10	494885
10	513994
10	623863
10	659504
10	677436
10	742837
10	853770
10	937680
10	989091
11	003397
11	056588
11	072083
11	115877
11	216724
11	236159
11	265101
11	370058
11	389945
11	414172
11	456430
11	504180
11	521474
11	538897
11	598238
11	626327
11	671298
11	719148
11	747132
11	826788
11	888303
11	936787
11	952391
11	972421
11	990761
12	071212
12	141853
12	203619
12	258191
12	282051
12	406203
12	460848
12	526985
12	558334
12	574393
12	582397
12	641334
12	670919
12	699970
12	721527
12	781761
12	898181
12	918650
12	932358
12	969979
12	990967
13	032466
13	121756
13	131415
13	174570
13	320615
13	391572
13	419952
13	431259
13	461419
13	482800
13	514166
13	555029
13	618806
13	671692
13	779003
13	823881
13	897372
13	984406
14	041992
14	102621
14	110838
14	130544
14	149584
14	221655
14	305756
14	375753
14	419090
14	485250
14	550432
14	597539
14	613009
14	728276
14	739963
14	759188
14	819385
14	859017
15	027208
15	090444
15	107980
15	128357
15	192333
15	207090
15	240045
15	288091
15	341029
15	424468
15	548813
15	573874
15	650962
15	867176
15	887157
15	927478
15	975181
16	021530
16	039659
16	114317
16	157332
16	199594
16	258251
16	344094
16	449917
16	459273
16	489326
16	514606
16	583009
16	599069
16	622410
16	721218
16	804352
16	887957
16	932420
17	004120
17	125094
17	167393
17	177566
17	197606
17	240625
17	270983
17	306314
17	357947
17	465810
17	519524
17	608509
17	627809
17	756674
17	853313
17	880420
17	971047
17	981828
18	012234
18	056262
18	122070
18	249626
18	275197
18	331845
18	362566
18	416712
18	446871
18	461575
18	610961
18	663784
18	677939
18	748001
18	798151
18	807520
18	855279
19	304391
19	312242
19	319314
19	326713
19	333240
19	339380
19	344943
19	351329
19	357770
19	367109
19	679479
19	688069
19	694634
19	702802
19	886304
19	892837
19	898301
19	905215
19	911346
19	917825
19	923785
19	929606
19	936959
19	943082
19	950521
19	959294
19	969605
19	981447
19	991592
20	005902
20	023451
20	032863
20	045183
20	066288
20	079850
20	102487
20	136625
20	163273
20	207322
20	214024
20	223491
20	239998
20	258561
20	279761
20	293214
20	306095
20	363163
20	394623
20	407338
20	421619
20	433818
20	507209
20	552925
20	620065
20	672783
20	699736
20	725570
20	739577
20	760062
20	796290
20	852935
20	877324
20	887956
20	934046
20	976766
21	132057
21	189668
21	200811
21	239775
21	254789
21	274811
21	288410
21	309896
21	320381
21	334838
21	353940
21	416077
21	440232
21	457852
21	494337
21	530039
21	545135
21	558058
21	695107
21	799234
22	340839
22	747403
22	758244
22	841853
22	952922
22	998207
23	074343
23	428602
23	627322
23	637116
23	917227
23	958447
24	113577
24	120897
24	446988
24	617975
24	791871
25	156227
25	170676
25	184497
25	200737
25	209862
25	225154
25	646934
25	772434
25	799988
25	959776
26	179561
26	192156
26	327829
26	419166
26	730079
26	738572
26	791768
26	941641
27	074767
27	169936
27	221531
27	327035
27	346195
27	543496
27	732743
27	744425
27	787161
27	858608
28	005210
28	022325
28	255529
28	357459
28	475151
28	505339
28	522416
28	712145
28	722694
28	733566
28	895120
28	932938
29	056268
29	239076
29	250850
29	505918
29	709779
29	735952
29	981741
29	997260
30	223942
30	241129
30	728534
30	739201
30	752921
30	774233
30	797866
31	047735
31	235120
31	246290
31	259671
31	284773
31	305962
31	527588
31	556441
31	573892
31	611135
31	632780
31	646994
31	928333
32	012559
32	038045
32	144968
32	156437
32	186316
32	459989
32	467675
32	567045
32	894183
32	900257
32	912366
32	931164
32	940101
33	223714
33	384837
33	456058
33	651043
33	661482
33	797742
33	806914
34	027778
34	042665
34	055744
34	196684
34	293040
34	532101
34	621616
34	635053
34	786844
34	805754
35	083262
35	095242
35	253914
35	330928
35	520717
35	601797
35	687262
35	820370
35	824713
35	828611
35	833221
35	837618
35	841868
35	846023
35	850334
35	855347
35	859834
35	864525
35	870141
35	879138
35	886975
35	895152
35	903082
35	913256
35	931392
35	943178
35	956360
35	962690
35	969481
35	978285
35	986054
35	994851
36	005655
36	027704
36	058410
36	064976
36	072770
36	081948
36	091746
36	100818
36	107352
36	121414
36	133198
36	145529
36	153409
36	162197
36	168632
36	178712
36	193531
36	208630
36	230843
36	245559
36	272709
36	289583
36	324222
36	348306
36	364676
36	380927
36	397686
36	408118
36	420279
36	437487
36	450174
36	475928
36	482687
36	511838
36	523588
36	543718
36	586431
36	615411
36	626283
36	647728
36	658884
36	676366
36	690250
36	699693
36	757583
36	776298
36	827063
36	836579
36	847484
36	864503
36	880995
36	890925
36	918052
36	927925
36	938882
36	956675
36	974181
37	103952
37	860428
37	958961
38	162987
38	172813
38	261683
38	268475
38	318841
38	343681
38	545318
38	679594
38	696655
39	022142
39	475946
39	724294
39	973336
39	978011
39	982612
39	987018
39	991552
39	995645
39	999687
40	004675
40	009545
40	013953
40	018609
40	023727
40	029615
40	036105
40	041712
40	047686
40	053942
40	059671
40	066639
40	073318
40	084345
40	093176
40	101883
40	108508
40	118616
40	127554
40	285037
40	292502
40	299894
40	305868
40	311709
40	319024
40	326908
40	810711
41	286208
41	291163
41	295732
41	300092
41	304263
41	308181
41	312073
41	316204
41	320258
41	324414
41	328834
41	333413
41	338861
41	343700
41	349143
41	354882
41	360768
41	366792
41	373955
41	380771
41	386999
41	395967
41	404722
41	412828
41	419739
41	429365
41	439573
41	448859
41	457423
41	465533
41	476334
41	488895
41	511665
41	668122
41	677594
41	684635
41	691638
41	697641
41	703252
41	711872
41	719411
41	843564
41	851287
41	857891
41	864490
41	872294
41	879090
41	885106
41	893402
41	901944
41	910486
41	918324
41	926525
41	933895
41	944440
41	963464
41	984319
41	992265
42	004076
42	039393
42	051168
42	063342
42	074691
42	096858
42	105848
42	126095
42	134243
42	149702
42	175862
42	203074
42	212428
42	232432
42	253387
42	265967
42	275708
42	295168
42	321428
42	370375
42	399619
42	426928
42	438786
42	452064
42	470655
42	502520
42	513450
42	531243
42	540982
42	565348
42	608502
42	620078
42	651058
42	666834
42	683498
42	698079
42	710838
42	768974
42	778538
42	798572
42	822672
42	842478
42	863429
42	893621
42	911366
42	931974
42	966115
42	984632
43	028554
43	065086
43	078774
43	107692
43	129053
43	165913
43	173476
43	184887
43	225323
43	246537
43	255227
43	274339
43	295841
43	335074
43	353485
43	374343
43	414564
43	493033
43	529707
43	556629
43	566512
43	583560
43	593881
43	609907
43	623012
43	687392
43	715021
43	755674
43	775619
43	795160
43	846114
43	916893
43	930013
43	949991
43	968930
43	983694
44	018712
44	060757
44	106897
44	171231
44	227337
44	241553
44	266421
44	278891
44	337864
44	371839
44	395208
44	428780
44	449440
44	480257
44	502505
44	573642
44	596811
44	609665
44	628351
44	654775
44	698921
44	742589
44	753411
44	780127
45	681330
45	688727
45	694338
45	699892
45	706110
45	712383
45	718528
45	727412
45	735231
46	061273
46	311996
46	317160
46	322146
46	326915
46	331531
46	336288
46	341244
46	346283
46	351535
46	357820
46	367200
46	374167
46	383178
47	104162
47	245944
47	444886
47	556006
47	739910
47	816819
47	841021
47	875470
47	884241
47	903764
47	972358
47	977520
47	982085
47	988402
47	993211
47	997457
48	002093
48	007497
48	013096
48	020292
48	028902
48	035041
48	043061
48	049245
48	057281
48	114028
48	125733
48	131635
48	139658
48	153114
48	298352
48	308553
48	318727
48	329884
48	338366
48	935453
49	112462
49	127621
49	149974
49	159086
49	641206
49	657318
49	890250
50	217843
50	303710
50	368125
50	382176
50	775093
51	005783
51	228352
51	279956
51	588176
51	613162
51	623606
51	639212
51	723721
51	738882
51	834331
52	402528
52	407932
52	414028
52	419562
52	424583
52	431327
52	439661
52	447226
52	455566
52	471907
52	484876
52	501630
52	520804
52	526067
52	531106
52	536204
52	542195
52	548345
52	554276
52	560475
52	566256
52	571737
52	578266
52	584997
52	590803
52	598445
52	607004
52	613782
52	621269
52	637826
52	646494
52	653767
52	662021
52	672357
52	682074
52	691252
52	716076
52	732803
52	745931
52	756964
52	776772
52	788188
52	818991
52	827785
52	838951
52	857875
52	869160
52	923694
52	940480
53	433370
53	718472
54	021421
54	088535
54	587301
54	889419
54	918461
55	067155
55	078272
55	851681
55	886114
56	001675
56	290434
56	303330
56	312816
57	004975
57	235667
57	558661
57	607667
57	714521
57	738010
57	790184
58	038320
58	270684
58	365660
58	591255
59	165867
59	260893
59	277260
59	323714
59	608514
59	630044
59	730925
59	857903
60	021707
60	191660
60	202281
60	481452
60	492404
60	501101
60	521138
60	537488
60	777559
60	789943
61	013732
61	649494
61	665366
61	806402
61	826231
62	430030
62	500441
62	575067
62	936677
62	960611
63	337141
63	352637
63	424812
63	797104
63	803703
63	824328
63	836118
64	306685
64	328542
64	343868
64	358363
64	365051
64	376964
64	548994
64	834666
65	001927
65	293527
65	766126
65	778396
65	785057
65	798263
65	807958
65	819926
65	861053
66	730786
66	742234
66	761774
67	318673
67	357250
67	804226
68	013638
68	217152
68	250955
68	539666
68	550353
68	564655
69	742145
69	801078
70	752243
70	875130
70	899333
71	539219
71	684439
71	838103
71	998105
72	685753
73	053376
73	190813
73	207462
73	602024
73	657362
73	755434
73	768239
73	890556
74	667862
74	685052
74	889758
74	936711
75	497035
75	516382
75	527170
75	543429
75	564501
76	330070
76	365653
76	451174
76	875965
76	882905
76	894646
77	558603
77	714886
77	965858
77	991171
78	353046
78	367512
78	641336
78	871926
79	024892
79	041840
79	060927
79	673239
80	035889
80	768546
80	790212
80	971073
81	028626
81	217296
81	496479
82	253632
83	074891
83	099431
83	110214
83	127075
83	630583
83	657771
83	861790
84	084386
84	164577
84	486890
84	680845
84	780695
85	318582
85	638428
85	826210
85	912834
86	102611
86	471431
86	648987
86	667222
86	677042
87	198083
87	502492
87	540956
87	770883
87	895165
87	902732
88	010779
88	359012
88	378359
89	286431
89	873108
89	881735
89	900634
89	916495
89	941412
90	202939
