# Supplementary material for: Moth olfactory receptor neurons adjust their encoding efficiency to temporal statistics of pheromone fluctuations
Source: PLoS Comput Biol. 2018 Nov 13;14(11):e1006586. doi: 10.1371/journal.pcbi.1006586 (PMC6258558; doi:10.1371/journal.pcbi.1006586)
Supplement: S1 Data — (ZIP) [file pcbi.1006586.s001.zip › data/128m/100pg/spikes_times_02.txt]

0	087629
0	091641
0	095758
0	099482
0	102969
0	106562
0	110139
0	113677
0	116913
0	120629
0	124306
0	128206
0	132106
0	136134
0	140294
0	145006
0	149465
0	154591
0	159711
0	165259
0	170058
0	175181
0	180224
0	185685
0	190717
0	196645
0	201552
0	207820
0	214665
0	221565
0	229146
0	237394
0	243614
0	251210
0	262291
0	269515
0	286145
0	294316
0	304860
0	312024
0	319812
0	335117
0	342335
0	354082
0	366029
0	376700
0	390178
0	402612
0	424819
0	430690
0	443287
0	453206
0	469004
0	481019
0	510577
0	524907
0	536406
0	548156
0	567783
0	575343
0	584170
0	599865
0	620409
0	640792
0	650313
0	661661
0	687160
0	700233
0	716117
0	724547
0	778834
0	802722
0	809921
0	817225
0	826099
0	838607
0	848598
0	859585
0	883991
0	920591
0	936234
0	944523
0	958479
0	970583
0	988694
1	009988
1	028144
1	067328
1	076368
1	085192
1	097218
1	110038
1	118084
1	134430
1	145531
1	166201
1	182476
1	201094
1	214981
1	229441
1	257802
1	281477
1	294726
1	343564
1	367363
1	377901
1	385476
1	398156
1	415854
1	425223
1	449653
1	461587
1	480171
1	515811
1	543756
1	556775
1	565714
1	575959
1	583974
1	638158
1	674649
1	701054
1	711705
1	721698
1	739412
1	755182
1	769418
1	798282
1	806024
1	848089
1	858283
1	867927
1	884577
1	894290
1	920018
1	933310
1	944619
1	956495
1	980356
2	001272
2	022789
2	040613
2	060231
2	079359
2	091634
2	103207
2	143617
2	157067
2	182035
2	233604
2	243584
2	253369
2	262542
2	277265
2	300674
2	329784
2	344031
2	378698
2	389395
2	396939
2	420700
2	492376
2	502388
2	547914
2	566062
2	585015
2	601114
2	612955
2	645017
2	659260
2	681692
2	704817
2	758816
2	779668
2	818392
2	837462
2	845174
2	851826
2	861158
2	873484
2	905138
2	922270
2	932562
2	957255
2	981835
3	007322
3	018565
3	050013
3	066177
3	084903
3	106351
3	122238
3	138136
3	154535
3	168808
3	191909
3	203367
3	224060
3	251090
3	276813
3	287700
3	304367
3	332245
3	349267
3	366138
3	411361
3	455861
3	477535
3	490413
3	506503
3	519061
3	560728
3	569234
3	579108
3	591181
3	608239
3	634548
3	650655
3	670103
3	689137
3	704237
3	763815
3	789322
3	806705
3	820450
3	858763
3	874365
3	897906
3	912271
3	932340
3	955961
3	975939
3	996276
4	036553
4	049351
4	095992
4	118824
4	154614
4	196348
4	221002
4	236579
4	268625
4	296695
4	306923
4	335144
4	387041
4	402339
4	419296
4	439217
4	451062
4	484337
4	508354
4	522031
4	551337
4	580826
4	603501
4	617819
4	650064
4	673044
4	709826
4	759933
4	780830
4	822650
4	842902
4	857065
4	868111
4	878878
4	943501
4	959733
4	985666
5	008069
5	038093
5	095444
5	105122
5	128042
5	178720
5	203339
5	225689
5	243453
5	262663
5	286909
5	308623
5	335605
5	348717
5	422646
5	455666
5	496047
5	505573
5	532406
5	554816
5	566119
5	617479
5	648786
5	725271
5	747375
5	776276
5	786388
5	828296
5	873716
5	895596
5	910189
5	933458
5	969496
5	988164
6	044441
6	057323
6	066763
6	101360
6	117947
6	155210
6	175655
6	210525
6	238829
6	260053
6	277005
6	304514
6	341136
6	388779
6	400178
6	410922
6	430332
6	458641
6	501650
6	521873
6	564403
6	573108
6	583341
6	635507
6	654473
6	673089
6	697465
6	708426
6	726051
6	750804
6	772886
6	810874
6	840693
6	853629
6	870621
6	959379
6	972497
6	999043
7	091245
7	107290
7	132904
7	210968
7	226612
7	241104
7	260764
7	277657
7	286216
7	332823
7	384654
7	405440
7	430020
7	462830
7	498562
7	548216
7	578632
7	597907
7	627067
7	657471
7	729236
7	742438
7	758035
7	783557
7	834606
7	845175
7	888739
7	938483
7	946302
7	971576
7	994047
8	007526
8	019985
8	048022
8	089309
8	099604
8	198637
8	247933
8	290074
8	311743
8	376623
8	391128
8	422616
8	438256
8	464138
8	488956
8	523537
8	536139
8	583696
8	633371
8	658089
8	719252
8	769574
8	780177
8	827864
8	839245
8	848345
8	883834
8	895257
8	923770
8	949803
8	965398
9	079678
9	102532
9	137657
9	161624
9	194465
9	265869
9	277460
9	327616
9	340084
9	351946
9	397002
9	437909
9	458162
9	524521
9	539480
9	554282
9	623508
9	699952
9	714445
9	727674
9	763387
9	782564
9	794967
9	817904
9	832071
9	890655
9	903252
9	942079
9	986227
10	058836
10	077109
10	156508
10	183835
10	246094
10	273873
10	302281
10	322473
10	368952
10	457920
10	472935
10	511946
10	525911
10	575944
10	605006
10	642550
10	653454
10	734342
10	785752
10	806302
10	814581
10	840861
10	865293
10	897303
10	905322
10	919238
10	948171
10	969401
10	980496
11	132255
11	150176
11	269668
11	302119
11	321315
11	338564
11	349421
11	369404
11	393505
11	471015
11	488177
11	506430
11	543319
11	576241
11	606194
11	654607
11	664596
11	681397
11	701107
11	739023
11	761572
11	836879
11	888591
11	903719
11	930539
11	945976
11	964413
11	974003
11	988009
12	014395
12	058863
12	087523
12	109002
12	121414
12	199726
12	215989
12	281310
12	298401
12	313181
12	328935
12	362151
12	393843
12	406745
12	440887
12	461480
12	560256
12	609491
12	621091
12	690201
12	714474
12	748886
12	798619
12	865845
12	888798
12	904899
12	957014
12	970206
12	989107
13	079728
13	132403
13	156324
13	207860
13	247534
13	293820
13	305485
13	340713
13	351420
13	394523
13	413094
13	491412
13	528172
13	541973
13	619084
13	651319
13	679700
13	701959
13	782237
13	798446
13	865836
13	878507
13	901359
13	971901
13	983619
14	009973
14	032414
14	067150
14	095929
14	138067
14	226358
14	247789
14	288942
14	307274
14	323380
14	443120
14	481601
14	507812
14	517901
14	531630
14	540533
14	559529
14	589523
14	610079
14	650578
14	763496
14	773451
14	796138
14	881041
14	908960
14	971345
14	997223
15	026627
15	042294
15	051317
15	096994
15	120966
15	156776
15	181123
15	202555
15	228201
15	314336
15	378910
15	423598
15	468242
15	486758
15	509566
15	518740
15	527878
15	639159
15	658052
15	716386
15	774357
15	828293
15	852602
15	868116
15	878621
15	887771
15	898345
15	965948
15	984629
16	001679
16	054966
16	155053
16	176742
16	191786
16	254748
16	269631
16	282299
16	340850
16	350256
16	390613
16	448515
16	510637
16	527787
16	567203
16	592518
16	642526
16	662643
16	681921
16	740369
16	767215
16	849411
16	859942
16	874665
16	902702
16	947244
16	975636
16	994654
17	016643
17	051497
17	080868
17	109613
17	124135
17	187253
17	205168
17	218174
17	263575
17	274172
17	340905
17	360185
17	439183
17	465390
17	534575
17	580850
17	624513
17	685929
17	705899
17	713054
17	726705
17	781226
17	799440
17	822464
17	836463
17	878133
17	918839
17	940541
17	978075
18	043201
18	084140
18	119978
18	130820
18	169088
18	178009
18	237326
18	296881
18	340503
18	372756
18	398638
18	477666
18	525010
18	558798
18	584855
18	603490
18	645818
18	655696
18	686130
18	699674
18	740507
18	838221
18	857265
18	876032
19	291004
19	303015
19	312651
19	323236
19	330776
19	337217
19	343813
19	349498
19	356241
19	364027
19	679789
19	688136
19	695176
19	702124
19	708375
19	717433
19	724677
19	744967
19	758906
19	889805
19	896632
19	902174
19	907971
19	914446
19	921940
19	928880
19	934145
19	941640
19	948934
19	954039
19	961302
19	969751
19	976928
19	984667
19	997269
20	009274
20	016976
20	027653
20	037344
20	048561
20	058255
20	069524
20	076343
20	102976
20	118329
20	140986
20	149485
20	156222
20	168758
20	183056
20	198068
20	211162
20	225805
20	269046
20	277365
20	288814
20	297342
20	309158
20	343089
20	388872
20	405978
20	426779
20	456652
20	484276
20	508130
20	525323
20	542331
20	563098
20	608779
20	620574
20	640884
20	651695
20	663525
20	711186
20	725819
20	761971
20	774535
20	778128
20	786481
20	796026
20	805988
20	821731
20	840296
20	871627
20	883250
20	899207
20	954317
21	062605
21	080449
21	098245
21	131236
21	157435
21	173109
21	190732
21	238004
21	266875
21	278906
21	305135
21	322171
21	336189
21	345617
21	364571
21	382323
21	434062
21	475492
21	486928
21	505396
21	520069
21	537893
21	581021
21	638704
21	664230
21	694917
21	713965
21	741283
21	807550
22	496309
22	506690
22	616927
22	882293
23	047690
23	308592
23	417871
23	511721
23	534261
23	595979
23	776407
23	783993
23	829193
23	875205
24	121645
24	130586
24	138423
24	338893
24	389764
24	398344
24	420068
24	497077
24	682865
24	737291
24	806401
24	816878
25	014324
25	032303
25	062887
25	100460
25	157494
25	445772
25	479089
25	488365
25	500632
25	523546
25	543732
25	618615
25	650524
25	667029
25	688367
25	787242
26	324254
26	740568
26	765025
26	856184
26	867294
26	883912
27	150942
27	342172
27	352883
27	364766
27	381011
27	407387
27	418058
27	427361
27	581290
27	624101
27	721625
28	017305
28	029762
28	106228
28	142117
28	297333
28	328303
28	752691
28	764300
28	841844
28	850629
28	858228
28	866683
28	874781
29	191763
29	199742
29	210504
29	242963
29	275950
29	305547
29	368363
29	391429
29	415983
29	426463
29	705920
29	749107
30	275386
30	457904
30	587210
30	638419
30	655207
30	662781
30	673708
30	919015
31	052337
31	356797
31	371757
31	381917
31	592490
31	734572
31	799954
31	890406
31	903092
31	926064
31	943113
32	051627
32	360447
32	597774
32	757159
32	781817
32	795741
32	839255
32	946246
33	198730
33	469523
33	478104
33	507310
33	528293
33	759745
33	767778
34	030922
34	037270
34	045576
34	077990
34	086684
34	096930
34	342729
34	537705
34	693834
34	836191
34	857846
35	634205
35	652238
35	726825
35	752635
35	824012
35	828710
35	832575
35	836539
35	840366
35	843942
35	847867
35	851841
35	855982
35	860361
35	864472
35	868854
35	873079
35	878356
35	884750
35	892609
35	899934
35	912379
35	923524
35	940470
35	947567
35	954241
35	964447
35	971104
35	980830
35	988985
35	994851
36	002317
36	008562
36	016226
36	026821
36	036593
36	045652
36	059188
36	071272
36	078498
36	086944
36	096781
36	106712
36	116164
36	122907
36	131229
36	138823
36	146495
36	156936
36	163523
36	173429
36	184173
36	193851
36	200182
36	209213
36	218641
36	234141
36	242907
36	249312
36	258276
36	267796
36	274618
36	284984
36	299219
36	310708
36	318625
36	332035
36	342265
36	352858
36	364379
36	384387
36	390679
36	406304
36	415169
36	423887
36	433206
36	446223
36	463323
36	477402
36	486566
36	521109
36	533941
36	545342
36	565956
36	581189
36	590188
36	602031
36	612056
36	623228
36	631592
36	643926
36	653259
36	672602
36	698738
36	708052
36	715997
36	743280
36	758978
36	773471
36	812267
36	826026
36	837453
36	848464
36	858494
36	867098
36	892538
36	902478
36	918279
36	939659
36	951591
36	963212
36	985129
37	079636
37	088669
37	098694
37	107555
38	139266
38	242374
38	318079
38	507535
38	754888
38	767385
38	815788
39	199105
39	294750
39	314571
39	341372
39	405159
39	417238
39	485039
39	512931
39	527693
39	561211
39	920886
39	975301
39	979353
39	983587
39	987558
39	992027
39	996956
40	001883
40	007696
40	013404
40	018183
40	023024
40	027666
40	033054
40	038964
40	044467
40	050162
40	055558
40	061769
40	067334
40	073563
40	080030
40	086183
40	092774
40	099858
40	109009
40	116907
40	124644
40	134291
40	144323
40	157318
40	168000
40	189437
40	217261
40	228014
40	292749
40	301625
40	309083
40	318132
40	333278
40	355071
40	889509
40	896947
41	133516
41	149271
41	287134
41	291922
41	296068
41	300137
41	304267
41	308362
41	313171
41	316875
41	321483
41	326106
41	330461
41	335409
41	339982
41	344429
41	348706
41	353292
41	358809
41	364571
41	369510
41	375637
41	381800
41	388384
41	394428
41	399973
41	407194
41	415114
41	422801
41	428461
41	435086
41	441854
41	448740
41	455519
41	469243
41	476539
41	483291
41	492177
41	499230
41	508579
41	519265
41	530008
41	577788
41	604036
41	687203
41	692957
41	698809
41	704678
41	711851
41	721922
41	729234
41	745252
41	754141
41	846153
41	853439
41	862422
41	868133
41	876163
41	886366
41	896744
41	905278
41	913090
41	921069
41	927233
41	938084
41	947871
41	956270
41	965088
41	973946
41	980069
41	988911
41	997327
42	005129
42	014401
42	029933
42	039757
42	048991
42	055536
42	064303
42	075516
42	086284
42	101163
42	108443
42	118582
42	129128
42	147978
42	155832
42	166761
42	185544
42	201186
42	211706
42	225336
42	238622
42	246902
42	258836
42	274116
42	291225
42	303756
42	328286
42	349121
42	375785
42	386952
42	403244
42	418213
42	433931
42	444184
42	459756
42	473657
42	481629
42	498497
42	507169
42	524421
42	542594
42	558192
42	575117
42	591584
42	603145
42	628789
42	645090
42	659841
42	675865
42	686830
42	703829
42	740293
42	749200
42	762221
42	782693
42	794437
42	803130
42	823491
42	849503
42	860528
42	876519
42	888748
42	905373
42	924461
42	940220
42	955655
42	974664
42	987304
43	034281
43	060646
43	074191
43	087558
43	103282
43	127593
43	150576
43	159115
43	173167
43	192586
43	218740
43	238604
43	255419
43	272778
43	308520
43	318537
43	334544
43	344405
43	355085
43	369365
43	378883
43	399654
43	425875
43	441532
43	454841
43	493765
43	504926
43	537541
43	585610
43	601404
43	612993
43	624965
43	637609
43	657322
43	701672
43	715084
43	751488
43	766148
43	773896
43	788410
43	797255
43	806369
43	829676
43	848927
43	892685
43	910722
43	927166
44	014195
44	039650
44	054834
44	070500
44	087042
44	116295
44	147102
44	172087
44	223105
44	245171
44	263959
44	290560
44	322847
44	344836
44	377000
44	387557
44	396641
44	418913
44	443252
44	465927
44	526214
44	548141
44	563475
44	583253
44	626193
44	677804
44	694893
44	846201
44	867629
45	253628
45	690225
45	696530
45	703432
45	714315
45	722053
45	732860
45	740765
45	751647
45	788728
45	806945
46	315659
46	321128
46	326601
46	331267
46	335681
46	339907
46	344962
46	349928
46	354824
46	360439
46	368042
46	374827
46	383597
46	395471
46	406808
46	422539
46	671323
46	770118
47	030773
47	089715
47	619387
47	880108
47	977478
47	984427
47	990722
47	995576
47	999862
48	004407
48	008552
48	012916
48	017870
48	022728
48	028967
48	034616
48	039564
48	044632
48	050068
48	055438
48	061189
48	067512
48	073191
48	079587
48	085359
48	092167
48	103044
48	116926
48	126457
48	133596
48	142454
48	149507
48	159485
48	173178
48	293196
48	301420
48	308348
48	313847
48	322546
48	330942
48	352162
48	375643
49	263609
49	277257
49	515250
49	601692
49	686607
50	035621
50	492627
50	528434
50	658826
50	677125
50	745030
50	779493
50	789800
50	799797
50	828057
50	871150
51	376328
51	385531
51	399182
51	676341
51	728230
51	896440
52	402540
52	407361
52	411955
52	418872
52	426504
52	432933
52	440983
52	447462
52	492832
52	519113
52	525260
52	530559
52	535741
52	540082
52	544571
52	549308
52	554141
52	558982
52	563368
52	568730
52	573558
52	578860
52	584131
52	589859
52	596284
52	602578
52	608907
52	614912
52	621485
52	627274
52	633760
52	640978
52	648030
52	655366
52	660987
52	668348
52	675085
52	683034
52	688841
52	695576
52	703220
52	710685
52	718172
52	726288
52	733588
52	744401
52	753177
52	762645
52	770540
52	779920
52	788421
52	803058
52	811715
52	823329
52	832458
52	849409
52	862140
52	875213
52	901355
52	912820
52	934622
52	947586
53	473492
53	798337
53	871172
53	922040
54	591162
54	627746
55	185596
55	233755
55	298420
55	543156
55	550188
55	561296
55	615114
55	619988
56	186637
56	372140
56	772882
56	886015
56	901372
56	924505
58	214058
58	266793
58	274501
58	281802
58	302341
58	351159
58	376072
58	992245
59	251058
59	262878
59	788104
60	269038
60	333988
60	345493
60	356296
60	391624
60	978811
61	216232
61	258304
61	275238
61	783834
61	795136
62	274234
62	287159
62	345100
62	619210
63	056737
63	228470
63	266520
63	340108
63	386503
63	560666
63	729438
63	888832
63	897879
63	914953
64	011967
64	119152
64	137924
64	157709
64	312929
65	752240
66	447141
66	548913
67	049232
67	594695
67	667983
67	717130
68	321028
68	336944
68	558723
68	573296
68	597239
68	692959
68	780484
68	799767
68	817273
69	643562
69	685586
70	519129
70	815702
71	065837
71	273217
71	287456
72	119557
72	139477
72	195844
72	208225
72	222126
72	694252
72	715063
72	949865
73	032358
73	522686
73	692712
73	740784
73	767990
74	111238
74	177293
74	440647
74	514891
74	598473
75	430117
75	446350
76	063490
76	137346
76	192621
76	581329
76	627151
76	652653
76	661859
76	819698
77	014321
77	126424
77	452458
78	340725
78	355254
78	443503
78	671477
78	689177
79	372044
79	419318
79	900904
79	937724
80	363338
80	370903
80	483255
81	251527
81	340235
81	353621
81	363032
82	020743
82	028437
82	041061
82	060526
82	613112
82	722421
83	148272
83	159207
83	179227
83	186800
83	416767
83	427147
84	677316
84	692040
84	851844
84	895494
84	901945
84	910031
85	500887
85	513668
85	712689
85	782241
85	801794
86	059105
86	109779
87	539895
87	547795
87	559214
89	115734
89	121958
89	161328
89	378004
89	393154
89	983632
90	083926
90	237524
90	358532
90	363670
90	367902
90	372014
90	376123
90	379889
90	383835
90	387506
90	391363
90	395444
90	399360
90	403124
90	407543
90	412018
90	416431
90	420875
90	425876
90	431517
90	436310
90	441420
90	447482
90	453470
90	458564
90	464659
90	472589
90	479185
90	486565
90	492808
90	501416
90	506665
90	512702
90	523014
90	530497
90	538114
90	548931
90	557299
90	565916
90	607836
90	661388
90	678417
90	686578
90	695562
90	707815
90	715861
90	727156
91	446218
91	451075
91	455866
91	460146
91	463951
91	467929
91	472245
91	476396
91	480889
91	485398
91	489721
91	494052
91	498820
91	503586
91	508433
91	513689
91	519222
91	524676
91	530609
91	536259
91	542828
91	550101
91	557887
91	566079
91	574382
91	581597
91	588100
91	595196
91	603469
91	610932
91	619014
91	626665
91	636310
91	644774
91	651936
91	663684
91	674206
91	683656
91	694895
91	702973
91	714044
91	739142
91	751381
91	760449
91	769983
91	824523
91	837086
91	847183
91	856822
91	864572
91	894453
91	923280
91	947980
91	957097
91	964346
91	979487
92	026816
92	043173
92	078169
92	090705
92	098813
92	109769
92	120639
92	129409
92	148602
92	159309
92	206266
92	216952
92	226240
92	234103
92	255455
92	279261
92	296356
92	326304
92	366907
92	387045
92	405308
92	418276
92	474630
92	495879
92	507116
92	516605
92	532884
92	549701
92	578120
92	586647
92	602220
92	620758
92	634572
92	651040
92	667571
92	677915
92	697151
92	717337
92	735441
92	771830
92	797923
92	805929
92	821979
92	844718
92	859686
92	883861
92	924522
92	934008
93	029651
93	069007
93	087435
93	114930
93	123371
93	132517
93	141774
93	161477
93	209523
93	237457
93	247818
93	277319
93	308931
93	325761
93	340812
93	366993
93	386725
93	416497
93	464704
93	480207
93	521636
93	557069
93	588125
93	603891
93	626629
93	651584
93	674891
93	703909
93	724044
93	759812
93	774559
93	792827
93	819280
93	837026
93	924777
93	936271
93	950093
93	965797
93	999354
94	008790
94	029193
94	039823
94	135513
94	152312
94	183081
94	209682
94	255039
94	279593
94	304112
94	352320
94	380178
94	406559
94	430448
94	451613
94	469262
94	570529
94	596466
94	621218
94	635468
94	660273
94	695809
94	732996
94	746581
94	755960
94	838755
94	855763
94	868227
94	877965
94	908986
94	920242
94	972162
94	982171
95	002289
95	021368
95	064862
95	077297
95	106191
95	121377
95	151119
95	208983
95	252037
95	270126
95	285933
95	389066
95	474814
95	487390
95	577013
95	634027
95	643256
95	716644
95	753209
95	789905
95	862983
95	915195
95	934487
95	949176
95	966277
95	995650
96	066844
96	102623
96	233711
96	277206
96	286570
96	301594
96	322862
96	344526
96	381678
96	406393
96	439641
96	457055
96	474501
96	556208
96	578401
96	605101
96	647317
96	667512
96	683451
96	703371
96	727773
96	749451
96	846179
96	977292
97	011611
97	119574
97	135941
97	159871
97	181282
97	195767
97	205165
97	213163
97	239501
97	246272
97	354731
97	426986
97	456068
97	502220
97	516318
97	549905
97	624993
97	651983
97	719118
97	732417
97	808842
97	874481
97	898889
97	910339
97	932612
97	988161
98	015366
98	110367
98	135049
98	168422
98	176641
98	185048
98	202015
98	215754
98	224022
98	257690
98	314551
98	349952
98	381126
98	443962
98	525328
98	533584
98	641586
98	653071
98	679971
98	713286
98	759493
98	769974
98	804231
98	817076
98	857765
98	983075
98	997624
99	036976
99	048118
99	058305
99	085971
99	104951
99	195573
99	206605
99	229857
99	269717
99	301163
99	393929
99	444782
99	477355
99	642360
99	695955
99	714206
99	732111
99	756142
99	819527
99	878453
99	909589
99	929539
99	951554
100	020352
100	035674
100	081880
100	273441
100	304452
100	353155
100	425868
100	445672
100	459910
100	500981
100	533237
100	589539
[truncated: 3,486 more rows]
