# Supplementary material for: Moth olfactory receptor neurons adjust their encoding efficiency to temporal statistics of pheromone fluctuations
Source: PLoS Comput Biol. 2018 Nov 13;14(11):e1006586. doi: 10.1371/journal.pcbi.1006586 (PMC6258558; doi:10.1371/journal.pcbi.1006586)
Supplement: S1 Data — (ZIP) [file pcbi.1006586.s001.zip › data/128m/100pg/spikes_times_03.txt]

0	090907
0	093671
0	096187
0	098667
0	101075
0	103516
0	106035
0	108535
0	111100
0	113746
0	116537
0	119878
0	122957
0	126356
0	129650
0	134742
0	138780
0	142437
0	148206
0	152596
0	160891
0	165523
0	174346
0	179327
0	187218
0	192932
0	203415
0	209606
0	218336
0	227603
0	233124
0	241435
0	253629
0	260129
0	268602
0	281684
0	291014
0	298750
0	306504
0	314950
0	325173
0	338233
0	347150
0	359422
0	366463
0	376610
0	388179
0	401914
0	411919
0	424616
0	441680
0	454445
0	469480
0	477758
0	485751
0	491887
0	500645
0	510532
0	517125
0	523736
0	531835
0	538755
0	551629
0	561951
0	570515
0	578590
0	588736
0	597248
0	603751
0	615947
0	641573
0	651597
0	658686
0	668570
0	679765
0	688657
0	704380
0	712585
0	721175
0	730762
0	740832
0	751885
0	760066
0	769093
0	776206
0	787681
0	799884
0	815836
0	823945
0	836336
0	847205
0	855808
0	866606
0	875406
0	886426
0	899320
0	910502
0	923283
0	936334
0	942880
0	952859
0	959264
0	968660
0	979903
0	988908
0	997203
1	010057
1	020310
1	028975
1	044085
1	053143
1	061472
1	077223
1	089701
1	107323
1	116530
1	128196
1	144434
1	159465
1	169643
1	178214
1	201234
1	212076
1	221768
1	235061
1	247585
1	259392
1	273530
1	285801
1	296487
1	305073
1	317015
1	330633
1	343223
1	354410
1	368145
1	377908
1	388043
1	401366
1	413544
1	426740
1	437452
1	452969
1	466820
1	480561
1	494132
1	513668
1	523105
1	531033
1	539821
1	558071
1	572139
1	582544
1	591685
1	604238
1	613265
1	633720
1	645554
1	659418
1	669516
1	677450
1	690434
1	700662
1	711153
1	722914
1	737942
1	748539
1	759724
1	791352
1	814919
1	828009
1	842563
1	853152
1	869626
1	883245
1	897258
1	905587
1	920373
1	933604
1	951457
1	962315
1	983856
1	996171
2	015468
2	031373
2	043372
2	066734
2	086072
2	111658
2	120815
2	137388
2	154563
2	168767
2	193739
2	208139
2	216153
2	236214
2	251830
2	264000
2	276728
2	300101
2	314343
2	326746
2	344887
2	360626
2	377246
2	395744
2	410807
2	435940
2	460568
2	486437
2	501758
2	513484
2	525645
2	543381
2	553639
2	574389
2	593634
2	604632
2	617071
2	633666
2	650070
2	668360
2	696378
2	714970
2	729364
2	740764
2	772565
2	789120
2	801910
2	823262
2	834496
2	848708
2	864431
2	881829
2	894724
2	922727
2	942418
2	960373
2	991079
3	004590
3	018778
3	030490
3	045637
3	066240
3	082296
3	101003
3	109523
3	130950
3	154991
3	167678
3	196539
3	215857
3	244431
3	256578
3	279414
3	325970
3	350469
3	367122
3	384270
3	417800
3	441782
3	472608
3	515572
3	535823
3	563927
3	579760
3	597998
3	625154
3	667432
3	695325
3	708929
3	721134
3	749840
3	790757
3	820264
3	844360
3	876994
3	889404
3	901596
3	919667
4	016842
4	053154
4	076305
4	108701
4	144064
4	170274
4	194428
4	228025
4	276403
4	338777
4	371011
4	409537
4	473965
4	516235
4	632318
4	687107
4	718312
4	840159
4	854593
4	895823
4	944375
4	995745
5	068584
5	086537
5	144790
5	188708
5	237087
5	255453
5	294191
5	362675
5	494232
5	521185
5	539270
5	624239
5	645472
5	694358
5	752573
5	803241
5	863633
5	887613
6	011303
6	103840
6	139307
6	207645
6	246312
6	378109
6	614615
6	788033
7	593351
7	618242
7	625443
7	632619
7	639875
7	647104
7	653932
7	660458
7	668394
7	676054
7	711659
7	732037
7	748435
7	756546
7	771712
7	805992
7	817468
7	845567
7	905685
7	924475
7	960989
7	975701
8	011908
8	044944
8	057408
8	186881
8	199623
8	208616
8	231672
8	290278
8	322775
8	345207
8	495744
8	506077
8	521024
8	536666
8	544270
8	574043
8	594737
8	677328
8	691709
8	700276
8	710582
8	724579
8	739659
8	765724
8	798875
8	829020
8	870950
8	905059
8	923760
8	946410
8	954447
8	975533
9	018801
9	050517
9	083751
9	114871
9	300533
9	319336
9	330988
9	341050
9	350803
9	362942
9	413760
9	425793
9	455662
9	470043
9	488211
9	520703
9	553135
9	580023
9	961057
9	974820
10	135669
10	144548
10	151188
10	163517
10	179418
10	221776
10	359965
10	369604
10	376784
10	383504
10	391283
10	397006
10	404223
10	412569
10	419658
10	428510
10	441781
10	454534
10	470792
10	488025
10	504688
10	517528
10	529067
10	537835
10	562164
10	594255
10	653715
10	662356
10	671814
10	674395
10	682924
10	731319
10	741820
10	751170
10	778860
10	796570
11	364847
11	490692
11	616822
11	655379
11	665471
11	672645
11	674658
11	680601
11	686454
11	696414
11	705656
11	716100
11	726969
11	735346
11	746570
11	755293
11	764059
11	854782
11	861644
11	869858
11	876882
11	884976
11	892486
11	898500
11	906107
11	913664
11	925684
11	933676
11	942534
11	954043
11	962368
11	978165
11	986482
11	995931
12	006022
12	021185
12	034647
12	051031
12	059406
12	081613
12	094028
12	108072
12	120690
12	151634
12	170814
12	186668
12	200589
12	227673
12	235351
12	255507
12	271783
12	330733
12	341018
12	502326
12	509694
12	520760
12	527783
12	539913
12	559976
12	645619
12	656706
12	663448
12	673863
12	682516
12	689963
12	700080
12	708921
12	720524
12	731503
12	761306
12	785757
12	795509
12	805694
12	815285
13	102317
13	112728
13	119004
13	130292
13	172762
13	181779
13	189325
13	197016
13	204653
13	213516
13	223772
13	233968
13	243569
13	270173
13	277979
13	287890
13	300937
13	309439
13	320983
13	339979
13	350988
13	369568
13	384705
13	395997
13	407958
13	431969
13	451217
13	468290
13	494023
13	503593
13	515966
13	540574
13	551586
13	587460
13	598740
13	608876
13	639061
13	660879
13	675153
13	690321
13	708851
13	722568
13	751410
13	771352
13	790538
13	810636
13	828074
13	839177
13	873764
13	887682
13	919433
13	935468
13	938933
13	959807
13	977939
14	011862
14	027790
14	044996
14	054682
14	073883
14	085978
14	101957
14	134178
14	148516
14	178119
14	195994
14	836976
15	054714
15	146957
15	393276
15	702159
15	710470
15	844422
15	904340
15	909715
15	914577
15	920096
15	925124
15	930752
15	937014
15	944035
15	949856
15	955491
15	964540
15	971160
15	977511
15	988475
15	995913
16	004010
16	022542
16	034990
16	042205
16	051471
16	066069
16	082605
16	097075
16	109763
16	124596
16	140143
16	148227
16	163959
16	171915
16	189521
16	201319
16	209465
16	222972
16	236617
16	254779
16	273254
16	283973
16	297793
16	315162
16	326338
16	351924
16	365501
16	385944
16	400888
16	413237
16	431063
16	440501
16	455181
16	473681
16	485956
16	501258
16	522344
16	537764
16	554093
16	567004
16	576411
16	594880
16	612917
16	630491
16	646055
16	666634
16	699402
16	742032
16	753336
16	765660
16	793211
16	845958
16	855738
16	865073
16	881403
16	912439
16	939784
16	952738
16	977031
16	997714
17	018107
17	038503
17	067982
17	090980
17	109709
17	134803
17	161248
17	192426
17	214796
17	228120
17	239487
17	268839
17	278739
17	306442
17	351121
17	371995
17	401495
17	431848
17	444629
17	502517
17	532536
17	610267
17	626302
17	659689
17	700979
17	715390
17	754009
17	802152
17	815800
17	854909
17	873865
17	891836
17	908075
17	972151
18	011845
18	037043
18	049482
18	097237
18	126917
18	152048
18	184945
18	280158
18	308848
18	327422
18	354171
18	406590
18	432671
18	562359
18	591101
18	692791
18	751128
18	811942
18	995458
19	484351
19	567395
19	693754
19	707623
19	809724
19	847104
19	905621
19	913396
19	920584
19	927875
19	935185
19	943840
19	953374
19	963203
19	973006
19	983497
20	009829
20	076181
20	275126
20	285640
20	294551
20	305391
20	312988
20	320371
20	327161
20	335401
20	346033
20	357060
20	366343
20	381570
20	407169
20	423438
20	453030
20	479126
20	489110
20	507752
20	529432
20	552439
20	568429
20	779457
20	787925
20	798113
20	810752
20	817328
20	827163
20	835337
20	853874
20	879285
20	892153
20	903776
20	920814
20	934415
20	952832
20	989206
20	998328
21	524121
21	716351
21	971890
22	088320
22	097325
22	113214
22	356012
22	364537
22	449004
22	537566
22	879176
23	263065
23	368457
23	541634
23	797067
23	898240
23	955905
24	193056
24	242935
24	299982
24	307222
24	543263
24	558646
24	874900
25	175246
25	434956
25	447996
25	484374
25	511587
25	541786
25	596342
25	804229
25	820496
26	294004
26	480921
26	515635
26	533575
26	546824
26	600983
26	666071
26	938658
27	028825
27	052119
27	093405
27	319411
27	335897
27	549107
27	583689
27	657356
27	667902
27	715821
27	746730
27	759005
27	776026
27	975977
28	274016
28	338213
28	354160
28	511133
28	957205
28	966607
29	361748
29	386904
29	496974
29	508533
29	685167
29	715604
29	832473
29	912524
30	036032
30	045321
30	127087
30	197758
30	681352
30	864274
30	945576
31	410739
31	421155
31	629617
31	670140
31	678024
31	756583
31	787752
31	794205
31	846393
31	929861
32	209043
32	215778
32	225414
32	256806
32	460894
32	469376
32	617617
33	074922
33	128933
33	166952
33	332090
33	342673
33	476442
33	578553
33	671620
33	681075
33	783339
34	168182
34	177274
34	229934
34	265516
34	580370
34	615928
34	629227
34	647747
34	977872
35	159842
35	430935
35	549557
35	560353
35	722927
35	731221
35	743568
35	752361
35	777824
35	786707
35	852073
35	875482
36	077863
36	193880
36	216294
36	339680
36	497713
36	593152
36	600433
36	640291
36	736877
37	157318
37	259774
37	274238
37	577543
37	857857
38	018046
38	181745
38	328065
38	350065
38	610665
38	619660
38	830917
39	002465
39	017220
39	110705
39	132813
39	139935
39	338619
39	383734
39	592444
39	809963
39	913132
40	172309
40	531794
40	547405
40	615658
40	623907
40	776502
40	790381
41	157296
41	656526
41	665540
41	697471
41	850490
42	012214
42	017151
42	021794
42	026131
42	030310
42	034615
42	038883
42	043217
42	047075
42	051148
42	055237
42	059962
42	064721
42	070177
42	076734
42	083782
42	093357
42	101751
42	108173
42	114737
42	120606
42	128082
42	135945
42	151113
42	172476
42	827584
42	838073
42	866469
43	298512
43	949158
43	973688
44	013102
44	095181
44	274669
44	289233
44	572614
44	591818
44	840197
44	868568
44	909069
44	996415
45	008789
45	019059
45	030308
45	161976
45	308477
45	358066
45	685412
45	887361
45	896653
46	073880
46	609957
46	815325
46	826120
46	838390
46	848137
47	156069
47	172432
47	183629
47	342389
47	504270
47	769579
47	875646
48	057248
48	066359
48	294859
48	401853
48	674123
48	836096
49	050453
49	161142
49	332025
49	341390
49	514719
49	527731
49	910684
50	045017
50	143478
50	154353
50	189215
50	202105
50	634792
50	687271
50	794306
51	102167
51	204000
51	242867
51	473622
51	625796
51	759727
51	769609
52	314821
52	325316
52	490106
52	641753
52	657781
52	671524
52	765366
53	188684
53	323131
53	474722
53	633424
53	661850
53	710954
53	721020
53	918032
54	144727
54	191706
54	203456
54	284476
54	345939
54	499423
54	503521
54	507031
54	510941
54	514613
54	518435
54	522181
54	526331
54	530876
54	534820
54	538944
54	543105
54	547816
54	552252
54	557180
54	562448
54	567132
54	573291
54	580785
54	587336
54	598174
54	613317
54	623719
54	646563
54	727663
54	732890
54	738721
54	743271
54	747933
54	752919
54	758342
54	764075
54	769545
54	774889
54	780344
54	785142
54	792340
54	798613
54	808569
54	818971
54	829653
54	865648
54	874464
54	883765
54	903058
54	931364
54	937684
54	943731
54	948867
54	954764
54	961711
54	967661
54	974408
54	981733
54	988465
54	994656
55	001441
55	008461
55	016735
55	025130
55	033002
55	040283
55	048845
55	067794
55	074401
55	082189
55	092032
55	102934
55	112178
55	118762
55	133094
55	142466
55	155265
55	164509
55	174179
55	184274
55	193916
55	204726
55	212603
55	220172
55	229290
55	244467
55	253833
55	264244
55	275553
55	286419
55	293417
55	304536
55	315883
55	324148
55	334350
55	345086
55	354960
55	364905
55	374546
55	385131
55	394494
55	405491
55	414820
55	429610
55	437729
55	445703
55	455531
55	467062
55	477528
55	489440
55	499044
55	507656
55	520920
55	532331
55	546344
55	555429
55	564472
55	577662
55	586131
55	597953
55	619211
55	628474
55	642583
55	651310
55	663184
55	672985
55	685797
55	695189
55	712965
55	720615
55	727119
55	737644
55	749280
55	764101
55	774373
55	785969
55	794130
55	804170
55	815224
55	823812
55	830029
55	846283
55	855959
55	868458
55	878562
55	896874
55	912068
55	922014
55	930161
55	941537
55	956206
55	969880
55	983232
56	003396
56	014909
56	027057
56	039275
56	054925
56	064271
56	076323
56	085077
56	095568
56	105842
56	119510
56	136232
56	147334
56	158362
56	173458
56	184658
56	194278
56	207078
56	221880
56	231095
56	244214
56	262245
56	272196
56	294568
56	302637
56	318386
56	331702
56	347142
56	361723
56	374093
56	388441
56	399148
56	415810
56	431925
56	444221
56	465015
56	476890
56	489268
56	513997
56	526605
56	537967
56	545994
56	562856
56	574361
56	587200
56	605297
56	613192
56	625421
56	638015
56	657638
56	672733
56	681638
56	691906
56	718292
56	734602
56	749341
56	770267
56	781476
56	792972
56	806063
56	822655
56	852352
56	864261
56	901462
56	915461
56	933417
56	943073
56	961714
56	976976
56	987608
57	017067
57	033416
57	045624
57	061378
57	082624
57	096496
57	113036
57	140915
57	153172
57	188867
57	232069
57	260823
57	277748
57	288125
57	298845
57	318246
57	350855
57	365577
57	386239
57	404588
57	422372
57	439134
57	461026
57	485311
57	511881
57	528384
57	539471
57	549013
57	562166
57	592264
57	602133
57	630283
57	642507
57	672146
57	682815
57	701993
57	716234
57	738580
57	770917
57	783316
57	807273
57	842679
57	877685
57	915596
57	979532
58	001822
58	012594
58	043161
58	065945
58	084193
58	115173
58	135467
58	174847
58	208708
58	229954
58	263298
58	303789
58	336125
58	365133
58	417177
58	456018
58	490239
58	512407
58	567161
58	601986
58	616568
58	662618
58	864727
58	897891
58	946945
59	496900
59	505574
59	516434
59	527011
59	533814
59	541341
59	550871
59	558082
59	560057
59	573116
59	609671
60	666730
61	321682
61	577300
61	810484
61	820837
62	042524
62	053606
62	067727
62	376520
62	824003
62	841768
63	024810
63	392774
63	403113
63	547864
63	553952
63	558884
63	564589
63	569384
63	575187
63	580364
63	586126
63	591280
63	598023
63	603885
63	610660
63	616444
63	622522
63	629220
63	635487
63	645103
63	654601
63	663962
63	674413
63	685476
63	694043
63	718730
63	733613
63	744890
63	759103
63	768585
63	777066
63	785265
63	793026
63	805277
63	814537
63	825048
63	830945
63	840432
63	850473
63	860430
63	874458
63	883355
63	899280
63	908759
63	919729
63	932444
63	950502
63	960620
63	971311
63	979853
63	993696
64	003121
64	013760
64	024610
64	041539
64	054818
64	065954
64	073908
64	087485
64	100947
64	110260
64	119127
64	134408
64	147884
64	157413
64	168227
64	182872
64	193506
64	206144
64	216296
64	229074
64	242321
64	254113
64	272137
64	281645
64	311310
64	320646
64	330362
64	346615
64	355381
64	366605
64	379550
64	395103
64	417104
64	426689
64	436914
64	450800
64	472182
64	484834
64	507294
64	521630
64	531285
64	543242
64	568542
64	586766
64	600842
64	613035
64	631923
64	653179
64	662456
64	671304
64	683425
64	700038
64	713771
64	727671
64	737327
64	746206
64	768718
64	785248
64	800016
64	821302
64	834609
64	849358
64	864389
64	872964
64	887618
64	906380
64	921459
64	935165
64	969027
64	980771
64	991768
65	003977
65	014747
65	040512
65	048820
65	066399
65	087252
65	123663
65	134394
65	147731
65	164015
65	181030
65	201089
65	219636
65	236523
65	254745
65	278792
65	293474
65	315978
65	331563
65	357374
65	371093
65	405481
65	422260
65	436374
65	449320
65	469559
65	491636
65	510027
65	519687
65	543566
65	562565
65	595703
65	613264
65	667533
65	682015
65	694369
65	718379
65	748563
65	768763
65	782233
65	795217
65	812278
65	832838
65	856620
65	905670
65	916839
65	940102
65	954387
65	971985
65	986473
66	001004
66	022916
66	050823
66	084856
66	124666
66	137929
66	149658
66	170484
66	186734
66	204245
66	245831
66	275624
66	298298
66	329400
66	343680
66	365580
66	379325
66	425044
66	461322
66	484212
66	514628
66	536335
66	554010
66	574392
66	592423
66	612993
66	634573
66	684067
66	713473
66	747015
66	771700
66	829688
66	846960
66	869683
66	908440
66	929907
66	944036
67	011022
67	026193
67	058234
67	085244
67	129735
67	182270
67	208509
67	271352
67	288358
67	387474
67	415681
68	816136
68	958643
69	259065
69	485933
69	996883
70	094116
70	151290
70	406719
70	857363
70	948464
71	584176
71	923097
72	048978
72	186305
72	843465
72	957706
73	472588
73	716167
73	725700
73	733310
73	865555
74	651278
75	003852
75	449607
75	562230
75	637036
76	064506
76	255078
76	274873
76	330360
76	665012
76	912097
77	153222
77	169957
78	292872
78	782633
78	788842
79	469754
79	505971
79	524346
79	639392
79	804310
79	863553
80	203346
80	236087
80	974492
80	981997
81	119936
81	127605
81	210393
81	513789
82	073288
82	080290
82	578462
83	132396
83	547859
83	641807
83	666168
83	679375
83	812344
85	281600
85	290821
85	312823
85	328070
85	411461
85	545736
86	426014
86	768995
87	062536
87	744318
87	767795
87	925997
88	437437
88	638624
89	602361
89	697571
89	709476
90	561624
90	631304
90	644151
91	012333
91	146325
91	188663
91	206057
91	681145
92	222921
92	686659
92	706760
92	952207
93	256437
93	312238
93	324635
93	333388
93	726340
93	736529
93	743595
93	877407
93	905221
93	999254
94	006966
94	531188
94	697867
94	984369
95	099919
95	459309
95	718927
95	748785
95	805625
96	134391
96	285187
96	479703
96	494792
96	523729
96	530597
96	540019
96	842189
97	236192
97	380275
97	494729
98	045684
98	189905
98	480347
98	688525
99	380379
99	401134
99	720266
99	869432
99	917090
