# Supplementary material for: Moth olfactory receptor neurons adjust their encoding efficiency to temporal statistics of pheromone fluctuations
Source: PLoS Comput Biol. 2018 Nov 13;14(11):e1006586. doi: 10.1371/journal.pcbi.1006586 (PMC6258558; doi:10.1371/journal.pcbi.1006586)
Supplement: S1 Data — (ZIP) [file pcbi.1006586.s001.zip › data/128m/100pg/spikes_times_04.txt]

0	091930
0	094856
0	097802
0	100472
0	103130
0	105762
0	108292
0	110871
0	113341
0	115769
0	118289
0	120966
0	123612
0	126479
0	129359
0	132400
0	135317
0	138314
0	141846
0	145051
0	148451
0	151825
0	155501
0	159824
0	163823
0	168402
0	173623
0	178164
0	183390
0	188379
0	193227
0	198425
0	203488
0	208418
0	212945
0	217159
0	222558
0	227203
0	232323
0	238687
0	243833
0	249058
0	255404
0	260369
0	265271
0	270005
0	275826
0	281056
0	285733
0	290911
0	296413
0	301953
0	307641
0	313536
0	319702
0	325638
0	331981
0	337592
0	343224
0	349132
0	355718
0	362246
0	370873
0	377760
0	383589
0	391778
0	397321
0	402796
0	409995
0	416761
0	423312
0	430587
0	438404
0	447754
0	457479
0	463503
0	470874
0	476428
0	483646
0	491648
0	499604
0	506413
0	512817
0	519751
0	527337
0	533218
0	540223
0	545729
0	552006
0	557075
0	562096
0	570750
0	578157
0	587088
0	594373
0	603123
0	609345
0	616002
0	622172
0	630820
0	636872
0	642964
0	651927
0	659824
0	665030
0	671223
0	680704
0	685523
0	693967
0	701294
0	707550
0	713215
0	722517
0	729481
0	736810
0	742254
0	750138
0	759045
0	765943
0	775888
0	783531
0	792676
0	800428
0	810337
0	817715
0	824034
0	831434
0	838091
0	845158
0	853408
0	859958
0	868617
0	878375
0	886995
0	894527
0	902568
0	909844
0	919260
0	928218
0	937662
0	945486
0	953060
0	964180
0	971389
0	978323
0	987057
0	995935
1	006980
1	013745
1	023080
1	029540
1	038991
1	048259
1	056108
1	063286
1	073411
1	081784
1	090485
1	098890
1	106907
1	113688
1	121684
1	128407
1	136182
1	143787
1	153498
1	160469
1	168638
1	175622
1	183418
1	192320
1	201553
1	211161
1	228118
1	235934
1	242991
1	251060
1	260575
1	268857
1	275797
1	283613
1	292489
1	302656
1	309583
1	316338
1	324965
1	331749
1	338667
1	347668
1	354746
1	361690
1	369780
1	377005
1	387517
1	395163
1	406466
1	420834
1	426963
1	436252
1	443579
1	451984
1	461504
1	469634
1	477388
1	484558
1	493279
1	500544
1	509084
1	515910
1	525426
1	535235
1	542461
1	552530
1	564554
1	575360
1	585632
1	594574
1	603446
1	610770
1	620290
1	639806
1	646950
1	654125
1	663782
1	671572
1	681809
1	693141
1	700095
1	714025
1	727543
1	744401
1	753051
1	761138
1	767322
1	776647
1	788033
1	799877
1	809177
1	817962
1	830520
1	842376
1	850929
1	860144
1	872871
1	882704
1	897873
1	905860
1	915721
1	925333
1	939413
1	948293
1	957509
1	966082
1	975214
1	983184
2	002598
2	020255
2	036078
2	046120
2	057683
2	076960
2	085581
2	095045
2	104574
2	117244
2	128303
2	140505
2	157560
2	168589
2	181744
2	204047
2	213844
2	224681
2	239716
2	252088
2	265613
2	277271
2	286407
2	303383
2	318516
2	329844
2	349875
2	365237
2	372862
2	386714
2	402290
2	412772
2	428509
2	440262
2	455504
2	463527
2	476112
2	485057
2	497511
2	514122
2	524273
2	541255
2	553831
2	566455
2	582667
2	608237
2	621017
2	635555
2	659618
2	677020
2	685659
2	698595
2	708388
2	718628
2	740523
2	752193
2	761794
2	772664
2	784708
2	806118
2	819146
2	828936
2	846303
2	856978
2	871574
2	895887
2	919225
2	938472
2	951463
2	961496
2	979534
2	992736
3	006218
3	014816
3	029215
3	042620
3	060125
3	075694
3	096272
3	114908
3	126136
3	149209
3	179771
3	191242
3	213471
3	233818
3	252331
3	273384
3	286706
3	305305
3	320392
3	336589
3	355807
3	377396
3	385589
3	401539
3	414366
3	433147
3	445055
3	473976
3	491166
3	502223
3	530362
3	557010
3	580244
3	603970
3	633537
3	645863
3	671946
3	696883
3	715286
3	733323
3	748984
3	792549
3	813560
3	829794
3	837569
3	847344
3	880754
3	909381
3	922358
3	948209
3	972231
3	993829
4	019992
4	054710
4	086464
4	099239
4	135370
4	152540
4	211428
4	224484
4	242153
4	262361
4	291440
4	305436
4	331667
4	345328
4	390248
4	437653
4	457543
4	478812
4	503176
4	582229
4	605476
4	624270
4	639025
4	675612
4	704506
4	757356
4	775478
4	792534
4	803322
4	834546
4	889889
4	925755
5	011178
5	034574
5	056266
5	109324
5	133485
5	171663
5	254358
5	268246
5	295346
5	310731
5	366081
5	402077
5	449494
5	485020
5	498696
5	580301
5	601348
5	702077
5	724415
5	753660
5	830130
5	893951
5	953006
5	972037
5	992238
6	013600
6	122862
6	153229
6	196436
6	236722
6	296551
6	320568
6	369144
6	398983
6	444482
6	506976
6	533395
6	617929
6	638126
6	651179
6	713864
6	754967
6	794114
6	839636
6	870645
6	886695
7	628256
7	637245
7	642859
7	648555
7	654227
7	659789
7	665279
7	671006
7	678328
7	685967
7	693282
7	700213
7	709266
7	717394
7	724354
7	736560
7	750888
7	761017
7	770241
7	784354
7	797886
7	805053
7	815795
7	824475
7	843079
7	856363
7	866297
7	877914
7	891679
7	906544
7	920162
7	934017
7	951564
7	964755
7	986733
7	994758
8	005207
8	016357
8	030706
8	048596
8	062934
8	196288
8	204951
8	219099
8	232867
8	291773
8	318758
8	332022
8	375675
8	513715
8	538555
8	553820
8	568635
8	577505
8	602495
8	692353
8	702356
8	709121
8	717395
8	725202
8	733508
8	741003
8	751900
8	780082
8	788629
8	802043
8	819223
8	832456
8	848095
8	859267
8	872822
8	887983
8	928656
8	941210
8	953730
8	969746
8	979012
8	989429
9	001890
9	024615
9	037247
9	052581
9	078098
9	085671
9	111015
9	126103
9	139286
9	156013
9	332347
9	338415
9	348904
9	356102
9	363982
9	371573
9	383101
9	392208
9	400674
9	411129
9	423397
9	435151
9	460225
9	471745
9	483334
9	496915
9	505739
9	516889
9	537053
9	564664
9	576131
9	589811
10	145316
10	161289
10	169623
10	181576
10	191362
10	204003
10	373474
10	382671
10	391536
10	398706
10	404881
10	412226
10	420129
10	426364
10	433474
10	440869
10	449729
10	458700
10	468176
10	476312
10	486989
10	496831
10	505923
10	517255
10	530672
10	551009
10	564155
10	574541
10	594088
10	621733
10	746978
10	758507
10	771073
10	792656
10	808882
11	676415
11	682505
11	689996
11	696981
11	704300
11	711867
11	719532
11	742963
11	751982
11	761461
11	864837
11	873138
11	878316
11	884905
11	890787
11	897742
11	904678
11	911590
11	917645
11	926422
11	935013
11	943685
11	953679
11	961654
11	970276
11	978825
11	989980
11	998054
12	004272
12	016121
12	026355
12	036983
12	050704
12	058573
12	070347
12	079604
12	089818
12	097165
12	107435
12	128624
12	136502
12	146442
12	157655
12	168084
12	176157
12	188244
12	203291
12	212773
12	224445
12	236994
12	246400
12	260110
12	266847
12	275312
12	293565
12	520512
12	527981
12	535195
12	541454
12	547348
12	557234
12	654582
12	662424
12	674047
12	681333
12	688056
12	694673
12	705005
12	714591
12	722828
12	733647
12	744866
12	792506
12	804415
12	815054
12	823157
12	836143
12	847697
13	117601
13	180485
13	190812
13	198877
13	205993
13	211712
13	216936
13	224158
13	233415
13	240996
13	248572
13	256106
13	273421
13	284979
13	293810
13	304688
13	313386
13	321525
13	329953
13	338370
13	359413
13	370290
13	378174
13	387679
13	395815
13	406645
13	418312
13	427564
13	440439
13	450384
13	458182
13	468468
13	480778
13	491684
13	501536
13	510643
13	521050
13	534917
13	553712
13	561210
13	579215
13	592112
13	605069
13	612765
13	621746
13	639057
13	647102
13	658328
13	667735
13	678908
13	689579
13	705792
13	718130
13	729726
13	740187
13	752337
13	765415
13	776896
13	794355
13	803118
13	814207
13	838057
13	852320
13	871582
13	883880
13	889804
13	902539
13	919830
13	929419
13	944504
13	953053
13	975024
13	987608
13	996965
14	007261
14	016916
14	025909
14	034791
14	047447
14	066011
14	078005
14	087013
14	103519
14	113454
14	127210
14	139931
14	154841
14	166435
14	176807
14	187446
14	200932
14	229387
15	905531
15	913922
15	919597
15	924620
15	929963
15	935425
15	940583
15	946497
15	951864
15	958068
15	964472
15	971217
15	979124
15	986966
15	994524
16	001109
16	009994
16	019167
16	028266
16	037471
16	045651
16	054404
16	063884
16	073453
16	083195
16	091753
16	100444
16	109386
16	123882
16	134994
16	142577
16	148933
16	158824
16	167687
16	174309
16	184897
16	197251
16	211710
16	218622
16	233513
16	245235
16	254791
16	264889
16	275451
16	284461
16	296615
16	307470
16	319743
16	328385
16	337409
16	347531
16	362407
16	375244
16	394003
16	407998
16	419811
16	430287
16	439872
16	449977
16	460897
16	469675
16	481482
16	491240
16	498730
16	512876
16	525240
16	534247
16	543227
16	561882
16	573097
16	585813
16	596791
16	610873
16	623954
16	632758
16	645817
16	656357
16	667364
16	681836
16	695036
16	713025
16	734211
16	740485
16	752426
16	765138
16	778268
16	787352
16	797039
16	806147
16	817074
16	826899
16	836698
16	844610
16	859481
16	874946
16	888456
16	902002
16	910124
16	922531
16	931352
16	941407
16	953140
16	964859
16	976966
16	986635
16	996337
17	006533
17	021045
17	034779
17	044946
17	058220
17	071612
17	083169
17	103054
17	114206
17	129486
17	143959
17	155195
17	168720
17	187329
17	195638
17	203719
17	213937
17	225063
17	244402
17	253127
17	263803
17	283869
17	297652
17	307342
17	317713
17	328829
17	335807
17	343317
17	352710
17	362720
17	383851
17	396246
17	411485
17	426804
17	436931
17	447761
17	460501
17	471364
17	481843
17	494709
17	504823
17	519704
17	532552
17	546631
17	559022
17	569842
17	582168
17	608673
17	620759
17	634805
17	641984
17	651934
17	663147
17	678231
17	696451
17	712241
17	720838
17	747394
17	766063
17	778973
17	789755
17	802432
17	817167
17	834860
17	848143
17	867684
17	880964
17	890788
17	899740
17	913640
17	922217
17	932970
17	946418
17	958927
17	975811
17	995230
18	004357
18	019264
18	032226
18	049473
18	064310
18	078086
18	087533
18	099618
18	111460
18	126486
18	137868
18	155841
18	174134
18	194959
18	214385
18	225582
18	243094
18	263053
18	274971
18	286103
18	311751
18	338531
18	368289
18	384429
18	407344
18	423187
18	460651
18	470566
18	484011
18	495075
18	510869
18	536538
18	548238
18	559744
18	578309
18	591794
18	606641
18	616080
18	624539
18	634996
18	644596
18	665283
18	682155
18	729243
18	744777
18	758220
18	791846
18	806654
18	822559
18	838123
18	854586
18	998146
19	917946
19	928923
19	937719
19	946132
19	952829
19	960628
19	970714
19	985911
20	013895
20	292201
20	304020
20	311714
20	320013
20	327682
20	334961
20	343932
20	351276
20	361867
20	369329
20	378122
20	388254
20	397375
20	409093
20	423679
20	434169
20	446645
20	462036
20	479625
20	494778
20	514906
20	525729
20	533975
20	552997
20	782928
20	793713
20	805660
20	813467
20	826159
20	833405
20	841973
20	851227
20	927889
20	941919
20	951369
20	961264
20	972024
20	979488
20	988329
21	003539
21	011356
22	876739
22	884303
24	352676
24	375307
24	492752
26	642578
26	652015
27	042444
27	442659
28	963032
29	062273
29	403230
30	958117
32	685217
33	436740
33	444246
34	116627
35	070727
35	891583
36	367663
36	534414
36	544371
37	363771
37	845567
38	624223
39	908172
40	423657
40	435721
40	444522
41	310265
41	780424
41	821161
41	996906
42	017987
42	023441
42	028612
42	035194
42	040459
42	045464
42	049920
42	054432
42	058826
42	063626
42	069267
42	074589
42	081288
42	092544
42	103263
42	110810
42	116594
42	124327
42	132480
42	141497
42	154723
42	174994
42	741414
43	119717
43	129012
43	941729
44	542359
44	650767
45	162897
45	812283
46	725122
47	280510
47	617474
48	684169
48	716477
48	857712
49	404983
50	043352
51	266506
51	311744
51	537328
53	889357
53	945729
54	128415
54	277141
54	506753
54	510844
54	514493
54	518102
54	521875
54	525405
54	529379
54	533150
54	537024
54	540851
54	544615
54	548654
54	552414
54	556191
54	560169
54	564287
54	568645
54	573068
54	578345
54	583143
54	587743
54	594214
54	601961
54	612390
54	621725
54	637144
54	729917
54	735216
54	740386
54	744826
54	749663
54	754341
54	758682
54	763086
54	768003
54	772761
54	777651
54	782830
54	787750
54	792734
54	801127
54	807090
54	814527
54	829974
54	866358
54	876407
54	932897
54	938591
54	944147
54	949416
54	954169
54	958934
54	964085
54	968884
54	974614
54	980020
54	985144
54	990708
54	996012
55	001002
55	006285
55	012407
55	018068
55	024616
55	030366
55	036289
55	043350
55	049695
55	055752
55	061540
55	070562
55	076668
55	084794
55	094513
55	100800
55	107290
55	114700
55	121906
55	131300
55	137901
55	144355
55	151553
55	159218
55	168334
55	174790
55	184125
55	191774
55	199795
55	206281
55	214072
55	220280
55	229114
55	236611
55	245409
55	251929
55	263617
55	273264
55	281187
55	290444
55	298873
55	308710
55	317331
55	328263
55	334713
55	341608
55	353523
55	360869
55	369051
55	376142
55	382780
55	390591
55	397690
55	404002
55	416966
55	423512
55	432298
55	440705
55	447608
55	456251
55	465845
55	477502
55	483461
55	492994
55	499460
55	513778
55	522945
55	531331
55	539546
55	547736
55	560496
55	566218
55	572992
55	583872
55	592796
55	599404
55	608136
55	620974
55	629337
55	640276
55	647417
55	658165
55	668736
55	678496
55	688143
55	698585
55	706944
55	716426
55	726997
55	736889
55	746460
55	755761
55	764294
55	770795
55	779498
55	787940
55	797780
55	805732
55	814041
55	824564
55	834743
55	843124
55	854579
55	867835
55	876913
55	886826
55	892709
55	902737
55	911653
55	921033
55	929352
55	938678
55	947413
55	958932
55	968128
55	982316
55	997521
56	007458
56	015745
56	022943
56	033644
56	042897
56	050004
56	058326
56	072630
56	080740
56	089460
56	096631
56	103859
56	111667
56	121868
56	131427
56	141110
56	155997
56	162729
56	171370
56	182567
56	190914
56	200885
56	211708
56	219983
56	229364
56	241322
56	252071
56	262302
56	272245
56	281509
56	292110
56	302780
56	310505
56	322613
56	332265
56	342183
56	353531
56	361431
56	373416
56	382209
56	392322
56	400155
56	409008
56	416783
56	431600
56	445161
56	455761
56	464323
56	473558
56	486214
56	498500
56	515556
56	524349
56	535706
56	552376
56	563040
56	572265
56	581348
56	588929
56	596991
56	605656
56	615140
56	631441
56	643002
56	651105
56	660943
56	670388
56	685511
56	704514
56	713893
56	725108
56	738819
56	747656
56	759758
56	766303
56	774639
56	781239
56	799553
56	809267
56	828925
56	840997
56	848753
56	861408
56	877390
56	887105
56	895100
56	903916
56	910301
56	926259
56	936043
56	945227
56	965795
56	976722
56	998834
57	011699
57	040695
57	054989
57	068789
57	080000
57	092000
57	115912
57	126056
57	135582
57	145901
57	158892
57	169041
57	195978
57	219350
57	231344
57	241164
57	250732
57	263341
57	278172
57	294470
57	303756
57	325895
57	334866
57	350823
57	372936
57	384843
57	404790
57	416565
57	431269
57	451536
57	463695
57	482582
57	491075
57	510589
57	538270
57	550526
57	567200
57	583026
57	595326
57	610868
57	647464
57	659011
57	677521
57	696037
57	708978
57	752185
57	777956
57	789536
57	803361
57	820390
57	845862
57	859459
57	870160
57	887628
57	926426
57	938742
57	955641
57	974657
57	997149
58	004886
58	024200
58	044373
58	058244
58	076002
58	090718
58	108620
58	122824
58	143848
58	166776
58	189709
58	228467
58	241508
58	253885
58	271575
58	300933
58	315729
58	332143
58	355769
58	367670
58	395764
58	410383
58	483292
58	500101
58	521883
58	552814
58	566717
58	605942
58	624868
58	646650
58	667204
58	681387
58	697573
58	741803
58	794166
58	810119
58	830096
58	851681
58	879595
58	919172
58	961159
58	989879
59	526921
59	539694
59	548395
59	555814
59	564366
59	571562
59	579708
59	588378
59	600278
61	194874
62	147834
62	524963
63	255171
63	553463
63	559902
63	565043
63	569937
63	574645
63	579563
63	584443
63	589059
63	593980
63	599180
63	603992
63	609182
63	614613
63	620255
63	626274
63	632516
63	638683
63	644364
63	650592
63	656723
63	665243
63	673695
63	680731
63	690345
63	699334
63	709469
63	717717
63	727317
63	735224
63	743420
63	753974
63	763764
63	770735
63	780013
63	787369
63	794831
63	802306
63	809574
63	817080
63	827584
63	835934
63	845602
63	854874
63	861856
63	868668
63	876756
63	886760
63	895448
63	904541
63	913546
63	925372
63	933426
63	941874
63	948678
63	959542
63	969433
63	977588
63	985169
63	992760
64	000264
64	011429
64	022249
64	034459
64	043046
64	056883
64	065669
64	076126
64	084396
64	092941
64	100420
64	114407
64	124611
64	134358
64	143663
64	151131
64	163661
64	176953
64	184752
64	195869
64	209807
64	221414
64	230687
64	244838
64	253943
64	267586
64	277322
64	287036
64	298577
64	315951
64	327040
64	335158
64	345645
64	355845
64	363187
64	374444
64	386825
64	400889
64	409166
64	422337
64	430359
64	441067
64	450212
64	460260
64	472346
64	482754
64	491322
64	506703
64	517585
64	527826
64	535069
64	545720
64	554942
64	569778
64	577016
64	592630
64	608336
64	620544
64	629446
64	643916
64	652442
64	662946
64	673039
64	680368
64	693825
64	705586
64	716626
64	728938
64	744670
64	758257
64	769883
64	780677
64	793717
64	804256
64	810998
64	819368
64	829181
64	838509
64	847409
64	860009
64	870130
64	881352
64	895746
64	909384
64	918790
64	929174
64	939525
64	954352
64	963292
64	974699
64	984140
64	994164
65	007920
65	019924
65	030097
65	040970
65	052608
65	065486
65	077582
65	085806
65	096439
65	112008
65	120843
65	132074
65	140794
65	151454
65	162503
65	170836
65	184125
65	193701
65	206424
65	217438
65	227412
65	240843
65	251795
65	259832
65	276319
65	282932
65	293361
65	302879
65	315268
65	326793
65	335440
65	348967
65	375560
65	384323
65	392928
65	409744
65	421821
65	434508
65	446906
65	456604
65	471632
65	486272
65	498036
65	512517
65	520436
65	533432
65	542874
65	557697
65	567359
65	582324
65	592179
65	601887
65	610387
65	622125
65	639206
65	650600
65	661088
65	669506
65	678953
65	688953
65	699990
65	715274
65	730120
65	744552
65	754679
65	764557
65	774729
65	782215
65	792388
65	803612
65	822711
65	833332
65	844770
65	857413
65	869551
65	884587
65	897168
65	907905
65	917444
65	927205
65	942026
65	955586
65	968224
65	977573
65	988219
66	001252
66	012623
66	021893
66	032667
66	052848
66	063935
66	074356
66	086452
66	096428
66	117832
66	127468
66	136771
66	145591
66	157740
66	172717
66	186370
66	202021
66	216283
66	227002
66	238050
66	248140
66	261711
66	277118
66	295859
66	314293
66	323999
66	336727
66	349876
66	360730
66	387730
66	400999
66	413636
66	427932
66	441716
66	461197
66	472711
66	482176
66	494225
66	511064
66	522948
66	536912
66	547732
66	560933
66	575058
66	587530
66	601746
66	614490
66	628658
66	644343
66	658729
66	669854
66	683515
66	714702
66	737053
66	766020
66	793161
66	804655
66	817401
66	830330
66	851625
66	870815
66	888093
66	953439
66	972641
66	993169
67	013578
67	024608
67	045422
67	055943
67	089571
67	108243
67	120975
67	146538
67	163451
67	197300
67	225072
67	272223
67	292801
67	307840
67	319775
67	333158
67	354229
67	367393
67	395268
67	414417
67	439374
70	062898
70	071704
73	546458
73	565329
73	575440
73	598536
73	951807
74	364953
74	420519
74	512902
74	669863
74	865434
74	877933
75	134941
75	201104
75	808876
76	608302
76	813464
77	107545
77	125814
77	461686
77	471840
77	480265
77	492418
77	742366
77	752054
77	900296
78	035557
78	096044
78	104742
78	264195
78	482028
78	675907
78	748913
78	914657
78	927546
78	978007
79	159461
79	174009
79	249259
79	605721
79	671555
79	817595
80	158180
80	182419
80	397844
80	498153
80	592238
80	622458
80	850666
81	038615
81	241269
81	256286
81	318327
81	642503
82	026877
82	186528
82	246131
82	451717
82	986814
83	180001
83	381429
83	618146
83	760969
83	900775
84	098101
84	609331
84	675048
84	751957
85	200736
85	462031
85	472329
85	480882
85	940894
86	038894
86	604506
86	879319
86	893777
87	079945
87	215401
87	227479
87	278940
87	324908
87	604861
87	624412
87	631538
88	202400
88	208906
88	267383
88	538071
88	547058
89	122957
89	310517
89	521305
89	551079
89	558206
89	569152
89	875844
89	883924
90	229289
90	237204
90	255918
90	394312
90	541375
90	547018
90	555018
90	579810
90	626652
91	255025
91	550723
91	558323
91	636245
91	650415
91	673164
92	076046
92	089863
92	339310
92	391926
92	397162
92	544568
92	559818
92	566989
93	474511
93	608117
93	670819
93	804623
93	829526
94	114065
94	256162
94	438056
94	576382
94	828060
94	846416
95	067346
95	257043
95	268871
95	274085
95	504380
95	699447
95	711291
95	716767
95	896176
96	010233
96	019325
96	115974
96	158631
96	297647
96	407243
96	539683
96	545710
96	551613
96	653364
96	668428
96	872776
97	061992
97	427808
97	577035
97	801710
97	813411
97	876544
[truncated: 963 more rows]
