# Supplementary material for: Moth olfactory receptor neurons adjust their encoding efficiency to temporal statistics of pheromone fluctuations
Source: PLoS Comput Biol. 2018 Nov 13;14(11):e1006586. doi: 10.1371/journal.pcbi.1006586 (PMC6258558; doi:10.1371/journal.pcbi.1006586)
Supplement: S1 Data — (ZIP) [file pcbi.1006586.s001.zip › data/128m/100pg/spikes_times_05.txt]

0	080384
0	093439
0	096894
0	100097
0	103245
0	106411
0	109640
0	112661
0	115960
0	119135
0	122285
0	125701
0	129444
0	133623
0	138191
0	142642
0	147639
0	152754
0	159072
0	167638
0	175872
0	184902
0	192813
0	204376
0	213579
0	223523
0	234366
0	242534
0	251136
0	261054
0	276012
0	284834
0	294653
0	308171
0	328658
0	355639
0	366234
0	396010
0	441614
0	515579
0	525591
0	720615
0	724934
0	729032
0	732940
0	736868
0	741319
0	745648
0	750645
0	755276
0	759855
0	765781
0	772864
0	779615
0	787792
0	796204
0	803277
0	814443
0	824414
0	836059
0	846732
0	859859
0	869837
0	879518
0	889794
0	902060
0	910039
0	927009
0	940138
0	947463
0	961706
0	973013
0	986598
0	995283
1	006371
1	019326
1	029394
1	038411
1	062698
1	070818
1	086114
1	098764
1	111689
1	121319
1	141232
1	152230
1	165794
1	174702
1	186517
1	202768
1	210642
1	229580
1	244725
1	256094
1	280373
1	293017
1	307763
1	317375
1	326065
1	344457
1	353934
1	363264
1	379001
1	388849
1	399595
1	421203
1	452258
1	465230
1	473405
1	483051
1	506723
1	524536
1	532188
1	544416
1	565110
1	584027
1	593338
1	610520
1	625478
1	637964
1	648266
1	660518
1	671705
1	693652
1	710630
1	723544
1	737047
1	748478
1	767921
1	782717
1	799126
1	810417
1	833620
1	845671
1	861043
1	879001
1	888925
1	900439
1	916670
1	931724
1	942416
1	957423
1	976473
1	991794
2	012064
2	023225
2	036259
2	069541
2	081722
2	094575
2	118420
2	133073
2	144631
2	161927
2	175862
2	193984
2	215954
2	235698
2	254683
2	265677
2	290303
2	299418
2	317839
2	334227
2	344254
2	363332
2	381778
2	391953
2	419712
2	430965
2	442411
2	453556
2	481376
2	517196
2	529928
2	545176
2	567247
2	590954
2	599995
2	626635
2	644275
2	658417
2	672694
2	684582
2	730262
2	743159
2	767732
2	782022
2	814356
2	833186
2	867655
2	893589
2	916228
2	963199
2	992540
3	003628
3	012177
3	047510
3	078390
3	091839
3	114957
3	136926
3	154892
3	181722
3	228826
3	247196
3	271486
3	314900
3	361056
3	394231
3	406269
3	425384
3	464067
3	498015
3	523304
3	555680
3	585035
3	634173
3	653642
3	700007
3	716845
3	835476
3	880264
3	913151
3	949344
3	967540
3	978963
4	012479
4	038448
4	082101
4	101009
4	140418
4	180320
4	209820
4	258721
4	284835
4	310630
4	390802
4	403966
4	466068
4	547565
4	570433
4	677522
4	716994
4	762718
4	790105
4	876780
5	649609
5	656713
5	663508
5	668719
5	674666
5	681332
5	688235
5	694929
5	705220
5	722754
5	736472
5	855475
5	866515
5	875097
5	884503
5	891619
5	908113
5	933787
5	951493
5	962432
5	976313
6	006052
6	028894
6	049813
6	060084
6	070792
6	085188
6	107033
6	120485
6	146959
6	157887
6	173309
6	209501
6	236681
6	248779
6	257329
6	289313
6	348859
6	360085
6	374217
6	391921
6	435870
6	463704
6	541575
6	549171
6	560061
6	571301
6	598169
6	651605
6	661906
6	736109
6	780609
6	790738
6	802141
6	824321
6	842017
6	936321
7	005746
7	028404
7	042012
7	137766
7	144782
7	160313
7	172706
7	208547
7	291247
7	406901
7	425821
7	479671
7	500985
7	563217
7	596193
7	624077
7	754113
7	860044
8	019202
8	572324
8	580833
8	590517
9	354448
9	363581
9	374580
10	043604
10	048840
10	054378
10	059559
10	065337
10	071043
10	079788
10	087157
10	097455
10	104720
10	113880
10	161963
10	169577
10	179746
10	202296
10	215405
10	229202
10	257955
10	266564
10	290733
10	310718
10	318452
10	334548
10	383332
10	397326
10	411530
10	423532
10	440475
10	455158
10	475092
10	500877
10	531116
10	568811
10	604969
10	619730
10	640984
10	669023
10	679416
10	719101
10	748255
10	757926
10	790454
10	801856
10	846240
10	864484
10	926767
10	972987
10	997916
11	016158
11	029466
11	045991
11	063845
11	074828
11	124703
11	185009
11	193463
11	208128
11	258398
11	271620
11	647384
11	654791
11	665011
11	673684
11	683267
11	692639
11	704990
11	746153
11	758089
11	784094
11	798607
11	849845
11	860794
11	882516
11	892215
11	942433
11	960220
11	974298
12	033293
12	058446
12	065989
12	121224
12	165174
12	177862
12	184929
12	192796
12	205362
12	257228
12	287609
12	301716
12	377555
12	443754
12	475223
12	590891
12	609004
12	626508
12	635293
12	765003
12	773278
12	784769
12	880306
12	911848
12	921567
12	935933
12	960996
13	046041
13	058555
13	090025
13	113677
13	253305
13	293118
13	312587
13	326032
13	423500
13	431230
13	444159
13	496237
13	505057
13	619602
13	648745
13	656770
13	694346
13	708971
13	722548
13	775948
13	843261
13	910447
13	976015
14	018620
14	033706
14	080775
14	242157
14	320504
14	338932
14	473324
14	522417
14	554293
14	569095
14	631815
14	648805
14	670504
14	703469
14	837582
14	867303
14	950251
14	983911
15	123173
15	171823
15	212557
15	242057
15	263502
15	366284
15	530877
15	550115
15	574501
15	656810
15	750457
15	877143
15	892172
15	930157
16	012818
16	044228
16	128211
16	143808
16	216378
16	242544
16	252853
16	392044
16	517757
16	560064
16	609642
16	628517
16	655909
16	709641
16	796000
16	869266
16	982008
17	103083
17	200842
17	278903
17	306394
17	388746
17	416429
17	434813
17	469750
17	641956
17	672639
17	728218
17	782057
17	842063
17	867827
18	094907
18	104877
18	114613
18	224483
18	254930
18	376155
18	422079
18	546558
18	637862
18	842578
18	889698
18	914042
18	988609
19	061255
19	072843
19	164037
19	186114
19	298841
19	381411
19	403204
19	448844
19	459837
19	546044
19	567637
19	683493
19	743413
19	781962
19	873474
19	884524
19	963151
19	971009
20	007730
20	087939
20	126246
20	274286
20	285587
20	300877
20	390207
20	466880
20	482261
20	540955
20	603186
20	693134
20	742671
20	779594
20	926936
20	937207
20	982831
21	101721
21	266220
21	450867
21	571866
21	658267
21	686775
21	767645
21	782807
21	813773
21	876836
21	903810
22	016621
22	037731
22	120685
22	141678
22	164969
22	275316
22	296012
22	362150
22	405353
22	422259
22	482604
22	636868
22	737117
22	799399
22	817111
23	019662
23	104243
23	124238
23	225306
23	242186
23	265470
23	319892
23	409388
23	426335
23	472124
23	607317
23	826454
23	840189
23	862339
23	948532
23	970971
24	107766
24	193461
24	239124
24	412383
24	430695
24	464123
24	509831
24	598404
24	726863
24	746481
24	800412
24	915027
25	036712
25	066330
25	082656
25	115196
25	178218
25	268793
25	458067
25	599469
25	613159
25	865250
25	879109
25	939743
26	045661
26	069475
26	109405
26	190994
26	245163
26	255293
26	356936
26	370040
26	473810
26	501677
26	712944
26	763870
26	825555
26	864033
26	961973
26	998274
27	105786
27	225995
27	248019
27	263446
27	352865
27	387503
27	539964
27	585910
27	641323
27	788496
27	905586
27	984224
28	155314
28	211705
28	320792
28	522504
28	560575
28	635782
28	756776
28	828563
29	035009
29	051821
29	078612
29	147391
29	158994
29	178369
29	274638
29	290627
29	383205
29	521595
29	563652
29	644036
29	654271
29	668117
29	780890
29	792470
29	915443
30	046055
30	075042
30	172764
30	181951
30	318806
30	328088
30	537588
30	794138
30	812662
31	004422
31	077480
31	184542
31	339888
31	693521
31	842503
31	939470
32	167481
32	401161
32	508362
33	166769
33	386354
33	864840
33	871319
33	878843
33	886811
33	894325
33	912115
33	923842
33	997261
34	110201
34	117985
34	580993
34	587595
34	600651
35	468118
35	475823
35	920550
36	003438
36	011305
36	020882
36	030061
36	281695
36	289415
36	298065
36	414871
36	423239
36	437906
36	542434
36	548280
36	556579
36	573870
36	994972
37	009159
37	015767
37	290110
37	298475
37	314768
37	441018
37	648401
37	661398
37	673326
37	690206
38	135532
38	143169
38	620117
38	868118
39	359265
39	736737
39	743400
40	064528
40	070683
40	299800
40	306298
40	318518
40	330143
40	416335
40	423628
40	431193
40	589626
40	597746
40	604762
40	621545
40	630697
40	836688
40	843975
41	140116
41	145319
41	309729
41	577263
41	769025
41	776881
41	784157
41	793602
41	948329
41	956905
41	963861
42	130411
42	137231
42	144955
42	281314
42	681673
42	693226
42	699476
42	709194
42	929469
42	935539
42	943734
42	950281
43	083623
43	090744
43	330609
43	337464
43	348754
43	509737
43	526733
43	862950
43	870856
43	877522
44	129661
44	424817
44	434229
44	440346
44	447337
44	670866
45	242054
45	248694
45	343049
45	369146
45	378184
45	680425
45	929369
46	577810
46	586220
46	751062
46	758891
46	767291
47	035275
47	043475
47	050281
47	056146
47	202010
47	208475
47	217526
47	474508
47	750001
47	757981
47	765852
47	780660
47	906353
47	916739
47	927872
47	948473
48	085766
48	093784
48	099226
48	121295
48	291824
48	298833
48	307501
48	473382
48	478994
48	616179
48	621721
48	831813
49	335376
49	343427
49	411607
49	560188
49	581647
49	591647
49	601800
50	000703
50	082983
50	153071
50	181875
50	188188
50	196327
50	693353
50	699908
51	418765
51	706501
51	790840
51	797552
52	505935
52	741926
52	748902
52	760148
52	768806
52	773911
52	785290
52	793601
52	902323
53	120126
53	393943
53	979337
53	985858
53	993838
54	136133
54	143017
54	158158
54	256837
54	268392
54	275407
54	457836
54	465331
54	471380
54	480564
54	486515
54	500470
54	620457
54	627367
54	633229
54	640171
54	657242
54	668956
54	679525
54	789568
54	797709
54	897302
54	904731
54	910860
54	938998
54	945784
54	952313
55	044288
55	054390
55	063702
55	070480
55	078339
55	192602
55	228123
55	232693
55	239320
55	314002
55	319739
55	327939
55	355769
55	373409
55	382604
55	446413
55	453057
55	461302
55	588053
55	594751
55	600563
55	607893
55	705108
55	712614
55	718581
55	789782
55	818174
55	833954
55	843610
55	927866
55	934697
55	941738
55	950209
56	067964
56	075737
56	344354
56	350995
56	357348
56	368586
56	430020
56	438469
56	511347
56	519166
56	548497
56	558623
57	035205
57	044932
57	051934
57	178367
57	190071
57	353870
57	361488
57	368881
57	386207
57	531424
57	537257
57	545494
57	556353
57	739062
57	744882
57	751142
57	765499
57	781259
57	878547
57	955855
58	031133
58	042151
58	053437
58	132914
58	138511
58	175695
58	342085
58	356588
58	446124
58	455924
58	466761
58	594774
58	602808
58	647273
58	763642
58	771854
59	073381
59	081470
59	182088
59	420445
60	059765
60	568858
60	585044
61	011252
62	497469
62	506014
62	662666
62	668499
62	676956
62	686538
62	810332
62	930026
62	937469
62	943402
62	952675
63	172543
63	181741
63	190066
63	333046
63	338976
63	345814
63	354035
63	478238
63	485376
63	494872
63	529287
63	933936
64	180119
64	188721
64	194776
64	473426
64	732122
64	741616
64	748097
64	756838
66	832023
67	118915
67	125229
67	714527
67	721665
67	730134
68	057280
68	063295
68	071325
68	477484
69	338634
69	345863
69	352878
69	811896
69	819877
69	826773
69	838359
70	843471
70	849130
70	855044
70	861511
71	307205
71	315529
71	322447
71	334362
71	342433
73	521724
73	532222
73	602173
74	778674
74	788164
74	795881
78	461704
78	466616
78	471025
78	476216
78	481710
78	487327
78	493459
78	584195
78	589502
78	594514
78	599732
78	607261
78	785928
78	790955
78	795822
78	801098
78	806166
78	813637
78	879820
78	886254
78	893835
78	901143
78	983966
78	989379
78	994367
79	001022
79	083787
79	087998
79	092710
79	102336
79	112513
79	120783
79	190791
79	197075
79	204064
79	284081
79	296905
79	303201
79	309409
79	316477
79	426420
79	432243
79	437764
79	445241
79	557380
79	562657
79	567889
79	575312
79	669441
79	674599
79	680071
79	686602
79	728774
79	735207
79	742208
79	859521
79	865068
79	871194
79	891292
79	904057
80	005233
80	010511
80	084915
80	091827
80	097404
80	104266
80	110865
80	126433
80	208634
80	216317
80	223418
80	229969
80	328607
80	336496
80	345748
80	352384
80	459371
80	464955
80	482427
80	493135
80	505915
80	527934
80	594457
80	601613
80	623070
80	632004
80	723816
80	732163
80	739174
80	751530
80	855407
80	863064
80	897378
80	904370
80	918719
80	934558
80	992061
81	084237
81	090116
81	098429
81	109556
81	188317
81	195925
81	206216
81	215006
81	319696
81	330532
81	370502
81	380557
81	402271
81	459549
81	466659
81	474499
81	546931
81	560912
81	618444
81	629716
81	712411
81	719223
81	727708
81	794342
81	802572
81	810592
81	914742
81	921313
82	034285
82	040818
82	046216
82	054429
82	065090
82	160612
82	174067
82	182273
82	201052
82	298086
82	312102
82	352320
82	485679
82	493370
82	518781
82	591368
82	627811
82	640374
82	773464
82	780986
82	787448
82	832794
82	846214
82	929168
82	988973
83	034268
83	151139
83	251997
83	261660
83	271089
83	288873
83	506809
83	669908
83	677079
83	710124
83	719313
83	939714
83	949855
83	964329
84	033886
84	039972
84	171626
84	178621
84	191951
84	266224
84	275539
84	292271
84	472295
84	481399
84	563517
84	571179
84	579410
84	589118
84	727400
84	735178
84	773731
84	782770
84	793223
84	904124
84	915865
84	975876
85	034124
85	053978
85	187011
85	194683
85	264580
85	400061
85	412878
85	423597
85	487928
85	639242
85	751839
85	933936
85	941162
86	064497
86	072424
86	162704
86	171681
86	307916
86	428880
86	529666
87	355833
87	501376
87	509533
87	718551
88	077638
88	083107
88	142792
88	591440
88	857818
88	869277
90	922869
90	929413
90	944492
91	643347
91	786416
91	792939
91	916235
91	924005
91	929693
91	941914
91	950123
92	292506
92	301147
92	306968
92	313538
92	320403
92	475304
92	483056
92	493621
92	500462
92	769977
92	778027
92	785134
92	940108
92	950402
92	957813
93	173926
93	182625
93	190151
93	197337
93	307324
93	317927
93	450972
93	456892
93	466230
93	530329
93	540482
93	635964
93	642210
93	648612
93	845381
93	851462
93	859281
93	868511
94	009670
94	015474
94	105971
94	111273
94	123173
94	326717
94	333412
94	340785
94	430550
94	440114
94	446115
94	525666
94	534097
94	541023
94	685200
94	692353
94	699178
94	841181
94	849255
94	855864
94	879118
95	000656
95	006403
95	019736
95	030421
95	125745
95	132679
95	142292
95	258239
95	266762
95	277826
95	331166
95	340417
95	567983
95	574829
95	584107
95	754723
95	842084
95	854205
96	058203
96	064759
96	071527
96	076938
96	169591
96	176559
96	184403
96	502240
96	510884
96	524301
96	681646
96	687708
96	703379
96	852717
96	860095
96	873286
97	102629
97	214912
97	223106
97	229533
97	237964
97	249827
97	437303
97	445484
97	454221
97	703491
97	719756
97	729487
97	827165
97	834289
97	993708
98	003757
98	010668
98	024618
98	171251
98	178815
98	189626
98	198208
98	210164
98	407316
98	430547
98	594995
98	619560
98	628801
98	705433
98	712968
98	821853
98	829144
98	836781
98	846014
98	877147
99	168931
99	174051
99	181463
99	203302
99	491877
99	497223
99	503817
99	509860
99	519301
99	543330
99	609458
99	617823
99	626605
