# Supplementary material for: Moth olfactory receptor neurons adjust their encoding efficiency to temporal statistics of pheromone fluctuations
Source: PLoS Comput Biol. 2018 Nov 13;14(11):e1006586. doi: 10.1371/journal.pcbi.1006586 (PMC6258558; doi:10.1371/journal.pcbi.1006586)
Supplement: S1 Data — (ZIP) [file pcbi.1006586.s001.zip › data/128m/100pg/spikes_times_06.txt]

0	070370
0	073438
0	076309
0	079131
0	081885
0	084565
0	087411
0	090231
0	093035
0	095893
0	098714
0	101764
0	105128
0	108167
0	111588
0	114936
0	118456
0	122188
0	126435
0	130630
0	134792
0	139189
0	144965
0	151938
0	161517
0	167226
0	176019
0	189718
0	205781
0	217276
0	359731
0	366296
0	372590
0	381350
0	386886
0	392319
0	397411
0	402924
0	407754
0	413072
0	418974
0	425220
0	431202
0	439512
0	445967
0	452037
0	461594
0	469065
0	476767
0	489453
0	504811
0	513162
0	530132
0	541287
0	563077
0	574481
0	586102
0	607989
0	618036
0	633286
0	659837
0	673981
0	682981
0	697268
0	727124
0	738809
0	751944
0	768572
0	784591
0	800222
0	812079
0	836811
0	850359
0	869746
0	896469
0	904343
0	931892
0	946597
0	961307
0	975803
0	991348
1	009043
1	035669
1	050688
1	070838
1	086728
1	099588
1	110271
1	123133
1	147757
1	162566
1	194018
1	221158
1	230557
1	245944
1	264211
1	280764
1	292926
1	305776
1	334466
1	341150
1	360448
1	376124
1	389192
1	403319
1	415742
1	427389
1	443953
1	465538
1	489556
1	499937
1	511424
1	535373
1	545296
1	565672
1	580021
1	598658
1	611461
1	624422
1	644652
1	655842
1	667536
1	699779
1	720137
1	736481
1	748189
1	763666
1	789091
1	800706
1	824266
1	849559
1	861998
1	872708
1	885524
1	901960
1	936376
1	956446
1	974821
1	999184
2	015845
2	032737
2	059587
2	073389
2	094182
2	103308
2	127161
2	135847
2	156087
2	182958
2	195152
2	216687
2	243431
2	254787
2	285959
2	301965
2	310841
2	333769
2	347477
2	374833
2	398537
2	435901
2	451166
2	466280
2	483993
2	503037
2	513855
2	537106
2	561901
2	582656
2	600389
2	613447
2	629989
2	647272
2	672774
2	689133
2	714794
2	734778
2	751885
2	781791
2	798701
2	814240
2	832602
2	852137
2	864540
2	901045
2	912302
2	934914
2	948363
2	966490
2	996663
3	014113
3	038734
3	067103
3	088081
3	110508
3	129119
3	148260
3	170296
3	190689
3	210701
3	230892
3	241491
3	266829
3	285856
3	301009
3	327975
3	364688
3	378137
3	404392
3	417672
3	437033
3	456873
3	478733
3	497430
3	524443
3	558830
3	586007
3	604405
3	619691
3	637791
3	664993
3	677308
3	685892
3	698487
3	718969
3	736471
3	771676
3	784377
3	818317
3	844296
3	868973
3	886820
3	905857
3	930268
3	944205
3	955621
3	984182
4	000458
4	024011
4	058664
4	072594
4	104139
4	126519
4	147752
4	179998
4	189125
4	208842
4	226772
4	278702
4	315439
4	339752
4	362337
4	377639
4	388644
4	423574
4	433864
4	460065
4	480521
4	494274
4	536529
4	557063
4	586462
4	610969
4	631905
4	650280
4	664999
4	696843
4	710370
4	753018
4	777522
4	805724
4	825723
4	839355
4	855886
4	878360
4	912693
4	943066
4	956954
4	981367
5	002105
5	032005
5	041126
5	063977
5	074818
5	113096
5	132334
5	181760
5	201742
5	214818
5	246692
5	279216
5	289818
5	325402
5	357362
5	398984
5	424827
5	460495
5	483209
5	495631
5	515039
5	536001
5	566324
5	599259
5	614434
5	662308
5	689066
5	712532
5	745028
5	760445
5	783512
5	806816
5	829675
5	860463
5	907903
5	926089
5	958625
5	979951
6	002193
6	017687
6	051637
6	073628
6	125056
6	148169
6	175994
6	252686
6	275612
6	314379
6	343011
6	362790
6	397468
6	416026
6	438763
6	454529
6	473646
6	491116
6	549015
6	566975
6	607337
6	637896
6	657928
6	689389
6	723596
6	736571
6	767903
6	793719
6	803103
6	821896
6	855108
6	892379
6	944948
6	960686
6	994259
7	032066
7	058337
7	120213
7	147090
7	163757
7	185955
7	203241
7	226436
7	278030
7	305955
7	334633
7	382539
7	444942
7	463505
7	490255
7	508412
7	560725
7	582204
7	625047
7	658812
7	698682
7	708070
7	745502
7	797977
7	881057
7	895456
8	202218
8	215724
8	223743
8	230224
8	239278
8	246118
8	253913
8	310263
8	338017
8	345973
8	352711
8	360819
8	698154
8	711355
8	758860
8	784414
8	794816
8	850961
8	857446
8	865166
8	873173
8	879770
8	885280
8	891723
8	897204
8	904564
8	910849
8	918323
8	926080
8	939660
8	947832
8	955670
8	965645
8	984528
9	002644
9	036614
9	050042
9	066010
9	082672
9	105829
9	117088
9	134291
9	154547
9	177484
9	202142
9	214896
9	232530
9	315322
9	338789
9	350729
9	373123
9	663844
9	670257
9	677722
9	685446
9	690938
9	696892
9	703044
9	709064
9	717510
9	733271
9	987795
9	997045
10	007481
10	014611
10	021759
10	028066
10	037432
10	044413
10	052888
10	062532
10	070956
10	136681
10	145715
10	152913
10	160738
10	167140
10	173276
10	179388
10	187155
10	195938
10	203638
10	216068
10	237416
10	245668
10	258239
10	265834
10	305553
10	324894
10	337657
10	462744
10	475057
10	488117
10	494803
10	503421
10	514624
10	524715
10	533577
10	544914
10	559144
10	570325
10	579644
10	590739
10	604810
10	621937
10	640402
10	667982
10	695082
10	743316
10	761860
10	780261
10	813040
10	827048
10	842164
10	861893
10	889068
10	901790
10	920770
10	943355
10	957771
10	985239
11	021339
11	057762
11	101808
11	120162
11	144023
11	163457
11	198298
11	266077
11	291357
11	314231
11	327673
11	343202
11	365722
11	423133
11	437511
11	457385
11	477394
11	532622
11	568010
11	581223
11	594013
11	627740
11	646328
11	669811
11	714429
11	756014
11	776054
11	788563
11	808411
11	830782
11	849760
11	875384
11	908684
11	980582
12	003628
12	020546
12	045395
12	065991
12	086914
12	136750
12	148429
12	163694
12	175526
12	198472
12	220980
12	252894
12	270515
12	288471
12	311987
12	344162
12	379929
12	412616
12	438988
12	454994
12	486607
12	504894
12	537124
12	566516
12	598136
12	636952
12	687353
12	709656
12	767219
12	786662
12	807962
12	831126
12	850044
12	897716
12	934658
12	953365
13	010517
13	068054
13	085366
13	133238
13	178401
13	206994
13	226865
13	243393
13	287738
13	316411
13	341739
13	359212
13	400285
13	423116
13	447614
13	494768
13	546593
13	604147
13	633196
13	656125
13	708365
13	721742
13	743350
13	769431
13	785601
13	833614
13	857427
13	882960
13	900638
13	963844
13	996862
14	017191
14	084071
14	099051
14	117878
14	171479
14	192326
14	268028
14	322106
14	336004
14	364656
14	381331
14	416312
14	501910
14	529717
14	582661
14	620485
14	707071
14	745096
14	773446
14	793241
14	879121
14	905979
14	933960
14	958463
15	016080
15	051531
15	076950
15	095297
15	147028
15	194467
15	271044
15	288646
15	363371
15	420886
15	434726
15	464126
15	499412
15	523638
15	614615
15	628202
15	673809
15	713340
15	750298
15	787323
15	801642
15	854353
15	915674
15	929433
15	969455
16	024624
16	099512
16	172174
16	210577
16	232146
16	278006
16	338941
16	363338
16	385036
16	404858
16	453532
16	474306
16	522438
16	548108
16	575661
16	604937
16	753403
16	776879
16	820643
16	835732
16	853756
16	893229
16	933753
16	952962
17	006460
17	074167
17	093940
17	181756
17	204572
17	224094
17	235874
17	262586
17	285250
17	395934
17	421935
17	534894
17	716127
17	734929
17	829089
17	867023
17	876429
17	890305
17	899888
17	913586
17	925705
18	322626
18	335913
18	343752
18	354007
18	362649
18	374478
18	386581
18	418401
18	462018
18	472558
18	489927
18	501479
18	513069
18	522013
18	537783
18	619185
18	632387
18	735043
18	813922
18	880380
18	890133
18	899371
18	908627
18	921996
18	931858
18	948468
18	985545
19	012174
19	024858
19	049590
19	088892
19	160912
19	180541
19	194567
19	215986
19	229728
19	296965
19	594339
19	642913
19	652056
19	665351
19	678366
19	692940
19	704221
19	717052
19	729082
19	996824
20	013390
20	025462
20	037970
20	046103
20	055545
20	064218
20	080284
20	093846
20	113944
20	122562
20	135857
20	160142
20	178131
20	212395
20	225403
20	246542
20	280660
20	315704
20	332832
20	349021
20	380727
20	525141
20	536812
20	571681
20	588507
20	599757
20	610548
20	617947
20	645905
20	668078
20	680485
20	700277
20	716918
20	930384
20	952909
20	964944
20	989904
21	029329
21	076110
21	146009
21	157193
21	168646
21	177821
21	186202
21	195976
21	217211
21	226157
21	238843
21	266078
21	417440
21	428930
21	445153
21	452934
21	467106
21	477498
21	488572
21	508238
21	525687
21	535647
21	599801
21	623577
21	657264
21	671486
21	680641
21	691986
21	712410
21	755721
21	785588
21	797053
21	816828
21	852186
21	867094
21	893204
21	901982
21	931686
21	954110
21	977878
21	991185
22	018932
22	044576
22	061742
22	081931
22	103018
22	127711
22	281989
22	315030
22	332596
22	345378
22	352755
22	367553
22	377180
22	389718
22	428204
22	444506
22	461885
22	495623
22	515656
22	540251
22	553204
22	568035
22	605001
22	646603
22	682059
22	710505
22	719062
22	734471
22	745939
22	759843
22	785105
22	820896
22	838155
22	875798
22	902984
22	944926
22	963713
22	992104
23	029123
23	043359
23	053445
23	133616
23	196854
23	218585
23	239031
23	275332
23	293991
23	330096
23	387834
23	405471
23	421738
23	490585
23	527229
23	543583
23	564718
23	595141
23	638668
23	690402
23	719268
23	755303
23	789403
23	806134
23	845062
23	860355
23	889002
23	907126
23	934489
23	960733
23	981140
24	081653
24	142452
24	156164
24	169238
24	194362
24	256514
24	285843
24	298102
24	730834
24	846285
24	859928
24	870213
24	880758
24	888190
24	896118
24	905486
24	918378
24	978460
24	988846
25	001110
25	013518
25	051009
25	065488
25	077097
25	088564
25	118319
25	128094
25	150442
25	179004
25	191825
25	208455
25	256217
25	274011
25	320216
25	339884
25	357622
25	395972
25	455309
25	477769
25	503422
25	557496
25	568679
25	581383
25	604390
25	636044
25	695593
25	719991
25	735464
25	755373
25	821582
25	836252
25	858159
25	879386
25	927114
25	969450
26	023790
26	039961
26	074062
26	089572
26	130179
26	147072
26	191669
26	214099
26	239749
26	285947
26	308030
26	328666
26	351814
26	369156
26	399551
26	449441
26	482498
26	511719
26	559257
26	587270
26	619027
26	639581
26	661175
26	692822
26	719641
26	821754
26	887489
27	059593
27	084138
27	095860
27	109086
27	117476
27	158573
27	187746
27	223100
27	302453
27	340416
27	477820
27	543915
27	589438
27	604962
27	623792
27	671637
28	072970
28	207831
28	234567
28	477386
28	497687
28	577320
28	637324
28	731065
28	785298
28	913503
29	047584
29	060860
29	157585
29	248613
29	261676
29	328104
29	435908
29	537956
29	603237
29	665179
29	710198
29	722183
29	773638
29	910073
30	106918
30	273953
30	289197
30	321466
30	350780
30	360558
30	373751
30	436018
30	501357
30	515836
30	550726
30	589339
30	676484
30	728634
30	755995
30	864070
30	878529
31	008266
31	029278
31	062356
31	097597
31	168081
31	205185
31	227164
31	267746
31	310808
31	414803
31	458481
31	608583
31	658257
31	668007
31	711408
31	735868
31	806552
31	826893
32	009646
32	176085
32	293340
32	302092
32	311005
32	423729
32	451548
32	739274
32	779969
32	790418
32	817692
32	832187
32	938986
32	951991
32	960374
32	965686
32	971418
32	978340
32	983758
32	990582
32	996594
33	002570
33	008770
33	014708
33	022025
33	028041
33	034121
33	041463
33	051340
33	058965
33	068714
33	076121
33	084216
33	113485
33	122331
33	132160
33	143972
33	154840
33	177482
33	196731
33	208935
33	220203
33	240772
33	251776
33	270491
33	282701
33	292815
33	325578
33	363351
33	383646
33	403017
33	417587
33	428839
33	450326
33	457725
33	469812
33	482907
33	516758
33	531779
33	543057
33	564202
33	583134
33	599385
33	618960
33	642238
33	676981
33	696552
33	709557
33	728434
33	737202
33	748919
33	769333
33	778957
33	803426
33	821253
33	853573
33	871057
33	888604
33	902304
33	928004
33	952178
33	996667
34	023825
34	037339
34	055425
34	083462
34	113773
34	129234
34	139852
34	172743
34	195259
34	222648
34	232722
34	243949
34	278428
34	295137
34	319229
34	346180
34	365980
34	390133
34	424817
34	440565
34	459184
34	476816
34	512265
34	522409
34	544511
34	577554
34	590990
34	629054
34	659233
34	676540
34	687264
34	710083
34	727939
34	742392
34	787521
34	808907
34	820108
34	834331
34	851113
34	871714
34	899712
34	916039
34	940709
34	977576
35	007668
35	040928
35	058127
35	082398
35	094665
35	127117
35	145074
35	162634
35	197769
35	230994
35	268988
35	307388
35	325224
35	354258
35	367152
35	385008
35	400952
35	428862
35	440537
35	465831
35	483248
35	507765
35	524861
35	541623
35	578977
35	593859
35	615501
35	640477
35	657028
35	692077
35	705161
35	745219
35	762044
35	780975
35	814028
35	835390
35	857590
35	884469
35	905131
35	927890
35	975977
35	999339
36	028091
36	065815
36	091898
36	115107
36	144587
36	196558
36	210509
36	235225
36	268659
36	301559
36	324116
36	349439
36	362874
36	387701
36	428821
36	471287
36	511063
36	531394
36	542247
36	573356
36	597873
36	626459
36	659121
36	706872
37	155870
37	189763
37	346121
37	449841
37	472385
37	689515
37	761464
37	795397
37	816279
37	831332
37	838540
37	846487
37	858924
37	877406
37	910159
37	918281
37	931759
37	960025
37	971193
38	009034
38	040826
38	065568
38	074907
38	123243
38	171563
38	270027
38	286991
38	303686
38	319374
38	377106
38	409318
38	421527
38	486991
38	741588
38	806538
38	891419
38	962114
38	970566
38	978816
38	985518
38	992686
39	009185
39	020080
39	039025
39	267610
39	314842
39	477433
39	564078
39	585898
39	604776
39	660865
39	721270
39	732156
39	782790
39	909742
40	013322
40	079004
40	114763
40	158569
40	283665
40	418494
40	530906
40	595039
40	607269
40	641500
40	729184
40	876095
40	909189
40	962215
41	008132
41	021581
41	167242
41	223891
41	375816
41	387016
41	515895
41	579592
41	769761
41	777333
41	800664
41	836060
42	097426
42	122377
42	172368
42	216738
42	313297
42	333981
42	344750
42	357291
42	388683
42	580773
42	594577
42	604878
42	663002
42	703828
42	711701
42	753104
42	833712
42	847038
42	916468
43	010728
43	017531
43	063300
43	180907
43	187235
43	324956
43	333446
43	389300
43	397977
43	561601
43	654083
43	786438
43	811779
43	887658
44	091466
44	106007
44	191856
44	240267
44	386176
44	516643
44	533966
44	541142
44	555707
44	567882
44	581340
44	838565
45	028354
45	037573
45	052186
45	061355
45	159615
45	223133
45	362702
45	445430
45	502560
45	512186
45	518914
45	527482
45	554130
45	712784
45	877025
45	955530
46	034083
46	177094
46	184939
46	278828
46	303565
46	400906
46	412890
46	541628
46	573191
46	659034
46	747573
46	768182
46	774508
46	832623
46	844994
46	987100
47	087870
47	169617
47	398180
47	471220
47	480091
47	553636
47	672437
47	702320
47	865453
47	881105
47	947182
48	005298
48	014237
48	252738
48	583807
48	598058
48	660366
48	671974
49	008971
49	172738
49	188032
49	237791
49	286495
49	293066
49	374250
49	565526
49	618040
49	688262
49	702302
49	717185
49	873923
49	883793
50	025833
50	034697
50	053732
50	168238
50	204976
50	213931
50	299756
50	600181
50	613362
50	636553
50	744269
50	765875
51	049154
51	063664
51	251818
51	278205
51	306127
51	490763
51	502889
51	514652
51	527811
51	546233
51	862106
51	908411
51	928023
51	941891
51	972250
52	188328
52	224514
52	278197
52	298883
52	306462
52	360659
52	372360
52	407137
52	589588
52	657305
52	667258
52	811164
53	364627
53	486490
53	511607
53	690744
53	715020
53	844678
53	856433
53	867817
53	879844
53	896009
53	909701
53	965206
53	980465
54	002516
54	121326
54	179066
54	201796
54	467217
54	542882
54	560126
54	580225
54	602602
54	758095
54	829954
54	911952
54	928455
54	937883
54	963188
54	972520
55	017402
55	290311
55	306068
55	313496
55	494070
55	502781
55	552002
55	581272
55	588240
55	602036
55	834288
55	843719
55	984639
56	002268
56	016746
56	028288
56	052880
56	072574
56	239629
56	268546
56	574967
56	589030
56	743227
56	754116
56	765928
56	771726
56	777000
56	781546
56	786190
56	790908
56	795474
56	800604
56	805755
56	810957
56	816515
56	822220
56	827700
56	833723
56	839967
56	846884
56	853102
56	862746
56	875260
56	885695
57	040009
57	168365
57	175382
57	181888
57	187878
57	199352
57	209316
57	236303
57	354313
57	710855
57	773906
57	783901
57	791615
57	823937
58	059132
58	095392
58	104103
58	146097
58	153545
58	224653
58	236686
58	320602
58	328091
58	343142
58	378517
58	426004
58	495638
58	578842
58	660862
58	739516
58	899259
59	032521
59	081091
59	147967
59	215833
59	431703
59	443708
59	467230
59	630276
59	636193
59	640717
59	644825
59	648861
59	652989
59	656988
59	661375
59	666173
59	670915
59	676281
59	681778
59	687889
59	693739
59	700309
59	707270
59	715244
59	725536
59	736023
59	746561
59	754088
59	761386
59	768795
59	776624
59	791245
59	803841
59	811842
59	826759
59	837809
59	845904
59	853469
59	864202
59	876203
59	884957
59	897878
59	931169
59	997402
60	007834
60	016560
60	026018
60	036296
60	049278
60	057883
60	067219
60	076696
60	085780
60	095675
60	106111
60	116768
60	130981
60	141596
60	159234
60	172927
60	180211
60	193475
60	203552
60	212964
60	444494
60	450715
60	459601
60	466266
60	473496
60	481000
60	487291
60	494912
60	500254
60	507259
60	514453
60	523282
60	530162
60	538003
60	547718
60	554681
60	562802
60	575902
60	587467
60	598962
60	612387
60	634873
60	651111
60	659971
60	677478
60	690204
60	699708
60	712802
60	724576
60	732935
60	742431
60	763402
60	774354
60	783250
60	799640
60	821429
60	836606
60	849467
60	866152
61	424055
61	431065
61	437244
61	443345
61	448509
61	454063
61	459532
61	465617
61	472894
61	478809
61	486998
61	527612
61	533863
61	539537
61	545532
61	552162
61	558961
61	566162
61	573313
61	583579
61	591580
61	601938
61	609092
61	617086
61	625988
61	635639
61	642709
61	652001
61	666734
61	678464
61	693748
61	747300
61	765424
62	114581
62	120619
62	128517
62	134139
62	140432
62	150725
62	159337
62	167156
62	178563
62	186353
62	193702
62	200891
62	207578
62	214747
62	221548
62	227884
62	234758
62	241680
62	249579
62	256491
62	263201
62	273220
62	281503
62	288830
62	297775
62	312325
62	320017
62	334871
62	344789
62	359927
62	371068
62	380905
62	394403
62	405069
62	415039
62	430398
62	442309
62	451247
62	461095
62	469886
62	486540
62	495916
62	506004
62	518713
62	527218
62	540763
62	560305
62	571167
62	581591
62	594898
62	610915
62	626064
62	652630
62	662770
62	682082
62	690028
62	704281
62	718374
62	735676
62	752384
62	769966
62	797419
62	819714
62	832303
62	844683
62	856487
62	865503
62	878135
62	900770
62	913975
62	923493
62	938445
62	962343
62	988829
63	002490
63	014410
63	025471
63	036617
63	050801
63	071007
63	091689
63	116521
63	126276
63	150111
63	168808
63	184606
63	200477
63	225935
63	236124
63	247835
63	262575
63	274690
63	296561
63	314693
63	331486
63	347914
63	364791
63	384720
63	397356
63	428669
63	442181
63	466188
63	487709
63	497211
63	517838
63	534840
63	563089
63	579584
63	591312
63	621985
63	632234
63	646904
63	672530
63	693261
63	718408
63	727691
63	756973
63	784028
63	821666
63	840502
63	856379
63	867681
64	229530
64	577794
64	598131
64	846720
64	922673
65	114590
65	133666
65	258395
65	622482
65	644806
65	827755
65	838593
65	847669
65	915103
65	966980
66	003771
66	103645
66	150794
66	195295
66	375012
66	859610
66	905459
66	925444
67	026207
67	123420
67	164104
67	178418
67	191966
67	348813
67	355525
67	361287
67	366829
67	372583
67	379544
67	385831
67	395230
67	403755
67	418146
67	427817
67	436677
67	446875
67	460918
67	487168
67	502886
67	511618
67	522424
67	529090
67	536526
67	549863
67	559932
67	569221
67	577806
67	597106
67	605925
67	614238
67	633797
67	655425
67	674886
67	752057
67	763125
67	772927
67	795946
67	861169
67	887339
68	257712
68	264856
68	272261
68	277323
68	284133
68	292045
68	305384
68	434769
68	441325
68	449246
68	455456
68	461158
68	467101
68	474871
68	567970
68	585245
68	593766
68	599677
68	607191
68	614791
68	621780
68	628565
68	635846
68	643315
68	653446
68	664408
68	672525
68	684315
68	691487
68	699939
68	708767
68	717769
68	732091
68	742407
68	756180
68	787931
68	799179
68	815532
68	833627
68	847391
68	859746
68	875749
68	900620
68	936348
68	952837
68	969189
68	991382
69	000602
69	028423
69	047086
69	057296
69	073325
69	082675
69	101880
69	122683
69	138207
69	147479
69	162547
69	197841
69	211837
69	235307
69	275079
69	285463
69	296914
69	314768
69	331120
69	369450
69	379069
69	406150
69	442758
69	461601
69	477517
69	494093
69	517061
69	547101
69	562967
69	579640
69	601182
69	622152
69	635355
69	667359
69	680926
69	699834
69	727411
69	739397
69	750048
69	762872
69	802723
69	812850
69	829263
69	884132
69	899053
69	914781
69	947705
69	962402
69	984684
70	023591
70	042307
70	061117
70	077387
70	101665
70	117752
70	135954
70	163852
70	187487
70	217693
70	230568
70	247488
[truncated: 352 more rows]
