# Supplementary material for: Moth olfactory receptor neurons adjust their encoding efficiency to temporal statistics of pheromone fluctuations
Source: PLoS Comput Biol. 2018 Nov 13;14(11):e1006586. doi: 10.1371/journal.pcbi.1006586 (PMC6258558; doi:10.1371/journal.pcbi.1006586)
Supplement: S1 Data — (ZIP) [file pcbi.1006586.s001.zip › data/128m/100pg/spikes_times_07.txt]

0	074795
0	078682
0	082494
0	086218
0	089972
0	093696
0	097481
0	101276
0	105071
0	109052
0	112912
0	117020
0	121504
0	126307
0	131111
0	136471
0	141819
0	147635
0	153862
0	160409
0	166620
0	176357
0	190157
0	210414
0	219692
0	379819
0	388177
0	393551
0	399093
0	404706
0	409830
0	415482
0	421208
0	426296
0	431586
0	437691
0	445454
0	451886
0	458075
0	464252
0	471285
0	479309
0	487929
0	496243
0	504105
0	512085
0	519110
0	531461
0	539240
0	546161
0	556520
0	576180
0	589010
0	599410
0	610643
0	622507
0	652503
0	660998
0	675189
0	689316
0	700696
0	711522
0	720826
0	736606
0	752415
0	778849
0	801517
0	814955
0	829875
0	850779
0	870424
0	882784
0	898474
0	913180
0	941271
0	952424
0	964357
0	973833
0	988790
1	000888
1	021809
1	041930
1	052806
1	085471
1	132699
1	143600
1	153607
1	164591
1	176414
1	190735
1	261785
1	269118
1	289206
1	299206
1	314207
1	327287
1	352438
1	362637
1	373704
1	399457
1	409978
1	422512
1	443042
1	455541
1	477891
1	495909
1	512377
1	536167
1	547826
1	559660
1	576469
1	598814
1	617046
1	660126
1	668044
1	680456
1	690813
1	707613
1	718213
1	745715
1	771146
1	783468
1	799490
1	853406
1	879069
1	903649
1	927741
1	953227
1	964802
1	979488
1	992814
2	016713
2	031317
2	073071
2	091567
2	112165
2	128039
2	146823
2	162835
2	182883
2	202703
2	224266
2	249532
2	281390
2	301037
2	319341
2	343409
2	356872
2	387178
2	410512
2	426975
2	443370
2	471948
2	488048
2	502153
2	518972
2	542846
2	567865
2	586576
2	613548
2	648307
2	663557
2	692178
2	711473
2	730255
2	749342
2	775946
2	804705
2	821898
2	837744
2	863236
2	887273
2	908964
2	930921
2	960721
2	999330
3	017021
3	037622
3	062071
3	084725
3	120838
3	135359
3	157780
3	185733
3	202356
3	228787
3	276805
3	303145
3	330193
3	340527
3	364579
3	390152
3	412651
3	445656
3	459744
3	471838
3	506411
3	533094
3	565980
3	590516
3	611641
3	654102
3	680316
3	691442
3	727311
3	740297
3	762540
3	787293
3	830121
3	907951
3	920890
3	941391
3	951430
3	963569
3	990579
4	058022
4	070408
4	104587
4	124669
4	145681
4	171339
4	183565
4	215591
4	253608
4	276530
4	307536
4	346226
4	377816
4	424897
4	447611
4	458877
4	474487
4	501831
4	534530
4	546192
4	626301
4	658559
4	693319
4	741389
4	761397
4	809548
4	853931
4	950935
4	967268
5	011284
5	035353
5	056271
5	067429
5	083196
5	124802
5	185340
5	204929
5	252784
5	294142
5	351125
5	378462
5	391193
5	409180
5	430542
5	475579
5	508030
5	530316
5	567759
5	593260
5	635647
5	670758
5	721181
5	778727
5	795078
5	857559
5	878110
5	905014
5	942145
5	962187
5	995228
6	051805
6	081058
6	110566
6	157921
6	282082
6	303373
6	371512
6	394305
6	422073
6	494433
6	588067
6	626598
6	638899
6	681751
6	714931
6	751983
6	866087
6	914323
6	987075
7	027048
7	038942
7	050006
7	065608
7	115061
7	175289
7	210366
7	289509
7	310445
7	339699
7	376953
7	463758
7	492367
7	530939
7	582854
7	610965
7	744567
8	213023
8	219701
8	225731
8	232325
8	239137
8	247198
8	253910
8	264678
8	351659
8	360240
8	849735
8	856574
8	862738
8	868918
8	875115
8	880919
8	887219
8	893212
8	900755
8	906967
8	915121
8	921855
8	930063
8	938754
8	946634
8	954857
8	966278
8	975902
8	988711
9	001874
9	013036
9	028675
9	040917
9	051104
9	082873
9	110747
9	131176
9	145244
9	155736
9	175632
9	209615
9	221545
9	334587
9	346158
9	359469
9	368834
9	674405
9	684177
9	691826
9	701051
9	725918
10	002001
10	012861
10	022538
10	030121
10	036343
10	044015
10	052616
10	059361
10	066610
10	077793
10	086426
10	094557
10	102405
10	113086
10	122974
10	132056
10	141919
10	154928
10	176052
10	204304
10	214532
10	229728
10	248358
10	257188
10	277681
10	291172
10	330687
10	477050
10	485901
10	515338
10	526069
10	532874
10	542251
10	554270
10	563331
10	578855
10	588792
10	618020
10	638761
10	650937
10	667605
10	680440
10	699743
10	768708
10	813869
10	841307
10	863758
10	874493
10	892563
10	925306
10	940435
10	960930
10	973504
11	036008
11	053730
11	069764
11	108691
11	127952
11	151256
11	181434
11	225525
11	246577
11	290173
11	303880
11	329052
11	375738
11	391330
11	457079
11	475404
11	512306
11	553111
11	567045
11	641798
11	659710
11	677741
11	710989
11	783978
11	813100
11	857328
11	876437
11	917182
11	941932
11	964674
12	004368
12	046214
12	059154
12	087521
12	103602
12	134370
12	153934
12	223314
12	243957
12	289338
12	318255
12	355287
12	415678
12	430964
12	489883
12	526967
12	552852
12	571318
12	586970
12	678443
12	739233
12	758008
12	808063
12	881780
12	916730
12	943713
12	975664
13	037888
13	084617
13	105167
13	191670
13	210092
13	232420
13	325333
13	384810
13	425459
13	461147
13	480942
13	507245
13	550285
13	578374
13	680516
13	704975
13	731461
13	748656
13	775583
13	867479
13	964088
14	000141
14	019850
14	065536
14	085793
14	133039
14	200421
14	251472
14	293254
14	324870
14	370957
14	585130
14	623355
14	650753
14	716362
14	732758
14	769135
14	816852
14	867396
14	939171
15	011699
15	094410
15	121859
15	150256
15	276498
15	295550
15	320225
15	411130
15	424003
15	443526
15	521404
15	700477
15	771074
15	817180
15	833114
15	875973
15	959887
16	077556
16	095219
16	122239
16	177573
16	248528
16	283146
16	370508
16	394751
16	472832
16	519408
16	544935
16	598857
16	633280
16	723293
16	849710
16	884721
16	915918
17	161625
17	178913
17	236246
17	271579
17	297218
17	382226
17	875695
17	888912
17	901306
17	919532
18	346455
18	357958
18	369385
18	485028
18	495860
18	505578
18	514838
18	524682
18	532494
18	541328
18	558272
18	628541
18	642602
18	867676
18	877338
18	885705
18	895740
18	906958
18	919754
18	936032
18	947338
18	968648
18	982064
18	996142
19	036918
19	066225
19	081389
19	153480
19	169414
19	210917
19	230592
19	258959
19	703155
19	720162
20	018062
20	029424
20	039979
20	047693
20	056916
20	064366
20	072298
20	082202
20	090193
20	098981
20	109260
20	119804
20	136745
20	162941
20	180153
20	200461
20	217968
20	329956
20	360211
20	549821
20	563673
20	571446
20	592184
20	606619
20	614742
20	628762
20	649344
20	668643
20	680698
20	958197
21	008241
21	169490
21	186016
21	207783
21	225151
21	233444
21	240419
21	248280
21	269321
21	426260
21	442544
21	453331
21	467508
21	475971
21	490678
21	502052
21	531321
21	670519
21	680025
21	693891
21	746372
21	760359
21	783601
21	820381
21	868605
21	895306
21	927367
21	965421
21	982243
22	035166
22	049527
22	072583
22	112081
22	126637
22	354151
22	456449
22	484039
22	500448
22	513247
22	528690
22	544603
22	607937
22	641685
22	677941
22	691924
22	702309
22	718694
22	787013
22	839225
22	868892
22	889143
22	943502
23	005858
23	022180
23	042010
23	082953
23	252718
23	280883
23	352772
23	375731
23	406986
23	485136
23	579112
23	650617
23	670905
23	695006
23	758498
23	781489
23	801976
23	815023
23	868642
23	962095
24	106039
24	137844
24	170782
24	307659
24	874933
24	883786
24	892172
24	902014
24	910804
24	927980
24	995288
25	027932
25	041979
25	055422
25	069034
25	081024
25	092074
25	104314
25	118925
25	186169
25	199376
25	210835
25	227623
25	249116
25	267088
25	307563
25	359439
25	375137
25	386448
25	469665
25	483239
25	507983
25	528891
25	548372
25	611936
25	667550
25	677544
25	688663
25	755302
25	785263
25	807673
25	916112
25	957604
26	016009
26	054053
26	117114
26	243357
26	258776
26	271031
26	311638
26	381723
26	406402
26	461707
26	485685
26	508030
26	557750
26	595987
26	772616
26	814756
27	066131
27	087253
27	130872
27	158968
27	187214
27	198567
27	226069
27	249612
27	267600
27	306136
27	560085
27	572136
27	591611
27	612817
27	631519
32	943327
32	952543
32	960119
32	966492
32	975687
32	980970
32	987568
32	994521
33	001388
33	009462
33	017593
33	028994
33	038620
33	057827
33	066113
33	075143
33	087777
33	123768
33	133978
33	166569
33	186362
33	227277
33	256057
33	272486
33	299955
33	308822
33	338319
33	354546
33	402825
33	439064
33	466560
33	482784
33	544364
33	583101
33	637510
33	692720
33	726218
33	769671
33	805385
33	878140
33	893452
33	949220
33	974950
33	989024
34	047460
34	125889
34	162956
34	173610
34	184925
34	248431
34	299534
34	308436
34	336389
34	383541
34	408637
34	429510
34	469458
34	546777
34	578775
34	625226
34	686383
34	697538
34	727734
34	744076
34	809587
34	839791
34	878539
34	968905
34	989301
35	012629
35	046512
35	062296
35	130383
35	147657
35	269524
35	284789
35	316516
35	395370
35	465881
35	476365
35	526620
35	592634
35	651781
35	674153
35	691391
35	802361
35	820029
35	851733
35	924682
35	947969
36	007779
36	019255
36	031492
36	048632
36	175891
36	209329
36	268052
36	283961
36	364814
36	383092
36	426892
36	443381
36	484871
36	556013
36	669997
36	706466
37	822241
37	833370
37	844058
37	852466
37	872229
37	901818
37	909997
37	920904
37	934117
37	983667
38	071322
38	123315
38	320133
38	983078
39	024005
52	631397
56	772846
56	779250
56	787365
56	794886
56	803631
56	809582
56	815575
56	821157
56	826459
56	832833
56	839057
56	846161
56	853485
57	176463
59	634683
59	642420
59	650484
59	657330
59	663587
59	670932
59	677771
59	685639
59	692168
59	700402
59	706464
59	714445
59	731510
59	747828
59	764187
59	773241
59	794898
59	810347
59	821671
59	833409
59	848259
59	866585
59	883519
60	027819
60	039193
60	047352
60	054999
60	068188
60	080762
60	101160
60	135721
60	165521
60	179274
60	195661
60	460070
60	470281
60	480542
60	488573
60	495846
60	505084
60	515865
60	525302
60	534765
60	546480
60	564209
60	590315
60	606781
60	658182
60	677597
60	718404
60	747180
60	790792
60	849728
61	439472
61	446061
61	458212
61	466009
61	473989
61	485919
61	532121
61	541405
61	549939
61	556482
61	565334
61	580108
61	596517
61	623554
61	632627
61	647114
61	664718
61	677094
62	129533
62	136473
62	146116
62	195159
62	202228
62	210733
62	217766
62	224148
62	230113
62	237609
62	245505
62	253009
62	264141
62	278090
62	287574
62	305119
62	326285
62	339970
62	373262
62	399109
62	457619
62	468756
62	481747
62	526411
62	548715
62	591482
62	611803
62	656828
62	668686
62	688950
62	744381
62	786271
62	851680
62	860107
62	881338
62	896105
62	994047
63	052781
63	063776
63	171356
63	184222
63	208051
63	235166
63	254356
63	307706
63	327228
63	407495
63	453256
63	523980
63	639591
63	650202
63	666701
63	690117
63	755351
63	788796
67	359196
67	365684
67	371922
67	378747
67	386127
67	394288
67	439151
67	450614
67	459422
67	471580
67	521658
67	528812
67	537709
67	546798
67	553801
67	567018
67	592160
67	603787
67	619722
67	631964
67	739742
67	746597
68	259201
68	271737
68	445165
68	452136
68	460210
68	471136
68	594684
68	602826
68	609800
68	617643
68	626769
68	635381
68	642807
68	652026
68	660412
68	677368
68	691794
68	701026
68	712896
68	724223
68	759421
68	772701
68	809611
68	823653
68	838768
68	974369
68	991197
69	002078
69	040162
69	083095
69	143487
69	154813
69	177747
69	208828
69	217764
69	266293
69	329243
69	364959
69	376999
69	399729
69	496584
69	516736
69	537618
69	559336
69	655497
69	668255
69	768295
69	851239
69	864400
69	877687
69	891889
69	907284
70	037748
70	056093
70	068529
70	077317
70	096770
70	129660
70	184712
70	214152
70	376306
70	455422
70	473387
70	489586
70	509746
70	538838
70	642959
70	658857
70	683610
70	766205
70	803758
70	875314
70	909671
70	990879
71	038002
71	090039
71	114821
71	176988
71	210606
71	225775
71	268312
71	421771
71	599326
71	648641
71	670098
71	817246
71	909830
71	934397
71	954846
72	007654
72	032999
72	075055
72	278609
72	308920
72	387572
72	423211
72	596046
72	681262
72	720346
72	825658
72	840084
73	165004
73	192651
73	240149
73	412391
73	477171
73	517660
73	704324
73	782743
73	878153
74	047886
74	069748
74	138976
74	166558
74	380510
74	467615
74	820588
74	966753
75	063065
75	171686
75	383753
75	632649
75	645428
75	656660
75	665519
75	679435
75	708459
75	726677
75	751617
75	789131
75	834473
75	848753
75	866777
75	921767
75	948804
76	047997
76	113467
76	191984
76	435569
76	472196
76	543282
76	650615
76	764475
77	224454
77	239807
77	252580
77	364894
77	372638
77	382885
77	401755
77	495256
77	508432
77	519439
77	539804
77	549303
77	559059
77	645711
77	841005
77	852751
77	868151
77	890983
77	907132
77	934729
77	947486
78	040869
78	157265
78	480774
78	497356
78	530772
78	546864
78	566814
78	832286
78	850766
78	867454
78	890060
78	904437
78	933432
78	992001
79	065035
79	187204
79	245892
79	440510
79	541246
79	558521
79	584298
79	718920
79	803220
79	824046
79	875008
79	993575
80	018919
80	104687
80	170831
80	296153
80	465068
80	727494
80	775840
80	961194
81	137590
81	182717
81	313558
81	544560
81	616205
82	032191
82	052382
82	066975
82	082683
82	098062
82	118696
82	746518
82	774754
82	829097
83	778532
83	791060
83	819141
83	836313
83	846317
83	862779
83	898402
83	915864
83	974837
84	008966
84	046979
84	075531
84	124571
87	634224
87	648354
87	661088
87	671966
87	679758
87	686707
87	706647
87	716705
87	727793
87	741810
87	750745
87	773147
87	786045
87	801956
87	829035
87	838339
87	858252
88	415837
88	426445
88	435393
88	444173
88	459869
88	469295
88	478823
88	497371
88	510614
88	628587
88	660524
88	680702
88	730236
88	744185
88	757684
88	771314
88	791009
88	876758
88	899841
88	927358
88	995771
89	047741
89	093842
89	109338
89	137196
89	316806
89	370519
89	416778
89	462842
89	482281
89	634028
89	693480
89	760815
89	842228
89	886975
90	017830
90	092096
90	107053
90	120126
90	150683
90	472329
90	486959
90	518691
90	548240
90	745994
90	779880
90	853701
90	999536
91	070765
91	182938
91	216427
91	265855
96	619992
96	668215
96	689408
96	698038
96	707862
96	716204
96	725616
96	737898
96	745937
96	771241
96	787884
96	796616
96	812333
96	833505
96	860516
96	899369
96	915647
96	970721
97	017862
97	174529
97	208130
97	215469
98	310382
98	326258
98	340901
98	350607
98	359212
98	368318
98	377755
98	386392
98	396271
98	404739
98	417930
98	433811
98	444385
98	492732
98	509316
99	150897
99	182884
99	191273
99	200239
99	212536
99	222084
99	237344
99	245941
99	254432
99	263664
99	289832
99	302734
99	312752
99	356545
99	385152
99	430354
99	454634
99	481877
99	493341
99	514777
99	587141
99	716657
99	963497
99	974108
100	006291
100	051255
100	061660
100	115322
100	129659
100	192704
100	233738
100	292606
100	343891
100	373466
100	392825
100	471680
100	608105
100	698976
100	809185
100	839203
100	939617
100	959105
100	990006
101	096731
101	137352
102	586398
102	611424
102	624137
102	632525
102	640666
102	649483
102	661273
102	671554
102	679223
102	694395
102	704570
102	713172
102	733422
102	748393
102	789850
102	833068
102	848286
102	899577
102	944161
102	995234
103	015414
103	158188
103	182739
103	203467
103	243729
103	280214
103	365466
103	481912
103	508273
103	535422
103	561723
103	660085
103	735803
103	771962
103	795890
103	880353
103	911523
103	951105
104	055223
104	223508
104	259434
104	299242
104	321669
104	404272
104	774914
104	798274
104	807135
104	821515
104	832132
104	840181
104	856908
104	880156
104	915112
104	928881
104	949708
106	703105
106	724502
106	732786
106	744998
106	752830
106	762170
106	776894
106	785392
106	795103
106	807991
106	829242
106	840433
106	875485
106	910051
106	934631
106	945225
106	972022
107	027440
107	073834
107	125724
107	169989
107	322179
107	495865
109	851740
109	898424
109	907203
109	916445
109	926028
109	936853
109	953243
109	963029
109	972563
109	992824
110	006570
110	018342
110	497302
110	656039
112	352513
112	361663
112	372561
112	388632
112	428785
112	437770
112	457261
112	483313
112	498147
112	543120
112	556577
112	564637
112	578171
112	590117
112	635570
112	652763
112	729476
112	761177
112	784957
112	822169
112	879481
112	894272
112	909757
112	974670
112	999816
113	088011
113	131543
113	229564
113	258876
113	277717
113	412238
113	449078
113	461425
113	545915
113	555211
113	672372
113	702476
113	718628
113	867951
113	918790
113	941364
113	954155
114	059083
114	073586
114	140980
114	158299
114	201626
114	299890
114	377183
114	397976
114	467839
114	596209
114	625747
114	812623
114	878982
114	904303
114	977555
115	074884
115	131889
115	174970
115	420068
115	448609
115	478761
115	505351
115	748883
115	769113
115	991471
116	069924
116	097039
116	111169
116	165574
116	270928
116	332901
116	344323
116	470393
116	520564
116	532512
116	641462
116	671156
116	877121
116	904110
117	073179
117	168324
117	251991
117	336670
117	532210
117	592078
117	627822
117	824301
117	864907
117	897611
118	024991
118	214876
118	245453
118	324224
118	433738
118	486370
118	678302
118	738981
118	924430
118	951989
119	067856
119	093521
119	265735
119	539372
119	607458
119	634104
119	703677
120	185956
120	311619
120	436732
120	584714
120	600049
120	672872
121	177343
121	199613
121	217231
121	233416
121	252422
121	269802
121	397986
121	421418
121	655378
122	309315
122	340248
122	373732
122	386340
122	394695
122	447085
122	534403
122	676194
122	774609
122	865587
122	912767
123	001315
123	168365
123	430850
123	662378
123	812567
123	916178
124	045984
124	180080
124	203166
124	269634
124	452659
124	568124
124	852860
124	870951
124	898161
124	932391
124	968409
125	027012
125	315104
125	339906
125	420046
125	489221
125	837517
125	944588
140	429879
140	448217
140	465318
142	655581
142	664859
142	676068
142	686234
142	696710
142	715854
142	726282
142	735386
142	744431
142	753382
142	767890
153	198367
153	565703
153	576310
153	590153
153	597121
153	607127
153	622107
153	635785
153	646953
153	653883
153	662761
153	670535
153	680407
153	706713
153	718218
153	728669
153	752241
153	762379
153	773907
153	819097
153	861039
153	898834
153	951230
153	961582
153	982258
154	067347
154	111409
154	148319
154	249129
154	565064
154	574779
154	582551
154	594559
154	602675
154	612081
154	623956
154	637917
154	670106
154	682727
154	703881
156	283530
156	297802
156	309263
156	460676
156	468590
156	476290
156	484867
156	492527
156	499325
156	506936
156	514481
156	525623
156	535856
156	547706
156	556274
156	573672
156	586675
156	597797
156	610537
156	645301
156	694010
156	724114
157	108311
157	117055
157	125893
157	133322
157	141095
157	151863
157	162979
157	652910
157	662084
157	669172
157	674974
157	682880
157	691732
157	699361
157	708080
157	719478
157	735437
157	878325
157	896435
157	910429
157	920727
157	929994
157	940247
157	950337
157	961313
157	974273
158	006139
158	056031
158	065709
158	076033
158	118265
158	181916
158	194199
159	174106
159	184306
159	193374
159	201452
159	209141
159	216578
159	224404
159	233282
159	244341
159	259183
159	267725
159	278462
159	290559
159	306289
159	342097
159	350994
159	365417
159	409740
159	426065
159	476520
159	592530
159	654777
159	663444
159	716115
159	744883
159	760764
159	772039
159	795321
159	952304
160	062665
160	086487
160	120698
161	161367
161	169175
161	178243
161	195378
162	328052
162	340470
162	352384
162	360811
162	368247
162	379330
162	386202
162	393221
162	405027
162	413841
162	423252
162	433171
162	456452
162	502295
162	520190
162	541023
162	628643
162	643125
162	676054
162	701876
162	726056
162	746253
162	782331
162	871507
162	883510
162	937533
162	958635
162	992584
163	246046
163	265404
163	274760
163	283192
163	292708
163	316120
163	334522
163	351490
163	380445
163	841098
163	851894
163	860944
163	873923
163	882123
163	896337
163	905876
163	918045
163	927415
163	941289
163	955003
164	000662
164	014714
164	028015
164	041788
164	053455
164	067271
164	082407
164	477169
164	511080
164	558819
164	901893
164	909204
164	916284
164	927076
164	934058
164	945115
164	960690
164	973081
165	011544
165	064652
165	072069
165	084445
165	094423
165	104392
165	141915
165	151488
165	171387
165	182768
165	220809
165	259898
165	269782
165	329502
165	396074
165	412572
165	483452
165	535484
165	564763
165	586202
165	600945
165	718761
165	730033
165	745320
165	794948
166	619018
166	627587
166	636252
166	644317
166	653973
166	661495
166	668811
166	677928
166	688398
166	705194
166	715861
166	728929
166	738996
166	769655
166	787187
166	799588
166	841515
166	867393
166	897376
166	927124
166	937291
166	996105
167	048833
167	072753
167	120364
167	158440
167	221076
167	364366
167	423015
167	440970
167	504237
167	519885
167	544100
167	649009
167	713038
167	746344
167	786468
167	801369
167	905239
167	953604
167	987818
168	031196
168	118160
168	150855
168	192004
168	236698
168	331207
168	464404
168	521053
168	648977
168	667508
168	689828
168	812366
169	006546
169	025757
169	213737
169	273674
169	337804
169	450737
169	521674
169	555974
169	643296
169	724946
169	920670
169	974563
170	099014
170	150575
170	163281
170	490159
170	588938
170	650244
170	729492
170	758839
170	872735
171	009935
171	144320
171	262914
171	353130
171	500860
171	698958
171	849084
172	077919
172	134593
172	217913
172	236010
172	558758
173	026664
173	263791
[truncated: 1,563 more rows]
