# Supplementary material for: Moth olfactory receptor neurons adjust their encoding efficiency to temporal statistics of pheromone fluctuations
Source: PLoS Comput Biol. 2018 Nov 13;14(11):e1006586. doi: 10.1371/journal.pcbi.1006586 (PMC6258558; doi:10.1371/journal.pcbi.1006586)
Supplement: S1 Data — (ZIP) [file pcbi.1006586.s001.zip › data/128m/100pg/spikes_times_08.txt]

0	087035
0	089858
0	092591
0	095125
0	097738
0	100269
0	102802
0	105386
0	108041
0	110656
0	113431
0	116278
0	119240
0	122196
0	125358
0	128601
0	132004
0	135688
0	139452
0	143209
0	147735
0	151704
0	155824
0	159919
0	164330
0	168788
0	173875
0	178788
0	183780
0	188910
0	195806
0	201709
0	210192
0	216963
0	228655
0	237957
0	250768
0	280590
0	380431
0	384430
0	388078
0	392293
0	396313
0	400339
0	403978
0	408132
0	412519
0	417204
0	421792
0	426699
0	431523
0	436554
0	441298
0	446383
0	452143
0	457035
0	462202
0	468248
0	473295
0	479542
0	484990
0	491863
0	499859
0	507306
0	513254
0	519111
0	526373
0	533136
0	542809
0	550230
0	558630
0	568464
0	576801
0	586342
0	594032
0	600549
0	608223
0	621473
0	629921
0	638421
0	649009
0	663027
0	673745
0	683583
0	693267
0	707493
0	716935
0	728033
0	743353
0	758213
0	766128
0	777526
0	795710
1	448027
1	494105
1	501324
1	652248
1	748791
2	130801
2	145359
2	155595
2	162684
2	196029
2	201992
2	208565
2	217584
2	588767
2	595834
2	620446
2	806738
2	976962
3	277159
3	431456
3	443187
3	458506
3	469217
3	607281
3	786116
3	928433
3	935954
3	942211
3	950709
3	958565
3	964975
3	974042
4	227861
4	242786
4	254301
4	302382
4	434554
4	446080
4	454584
4	463817
4	477531
4	809945
4	856614
5	074651
5	282096
5	291396
5	301326
5	311558
5	447926
5	457408
5	714197
5	720257
5	727210
5	776866
5	967168
6	101170
6	123012
6	128015
6	133485
6	142954
6	449602
7	102026
7	108525
7	118927
7	127717
7	287884
7	457776
7	467884
7	474615
7	486845
7	531303
7	774479
8	088585
8	094637
8	104663
8	272640
8	295730
8	362635
8	376694
8	450016
8	714587
8	827145
8	842635
8	854693
8	867162
8	886140
9	101025
9	107945
9	112968
9	124803
9	314204
9	425806
9	447587
9	475943
9	482998
9	755705
9	762670
10	011712
10	019519
10	032315
10	341719
10	348219
10	866627
11	063159
11	873137
11	881928
11	903162
11	914489
12	292109
12	300472
12	547087
12	694502
12	731023
13	141130
13	150275
13	164840
13	175204
13	381304
13	735323
14	040505
14	051066
14	346564
14	352126
14	360218
14	372982
14	384682
14	439020
14	506131
14	528488
14	773678
15	082776
15	326938
15	561820
15	580695
15	680694
15	685813
15	698327
16	023232
16	034779
16	244727
16	252657
16	268212
16	276063
16	305559
16	450035
16	455885
16	463238
16	595858
16	606331
16	619769
17	520361
17	527979
17	534279
17	544747
17	709887
17	716826
17	725729
17	863094
17	870138
17	889940
17	939295
17	950332
18	075431
18	325021
18	969975
18	993166
19	030784
19	036541
19	042974
19	053487
19	321364
19	328782
19	339818
19	717574
19	960174
19	970741
19	977240
19	989604
20	125809
20	583704
20	618252
20	977264
20	984481
20	990053
20	994905
21	000934
21	026553
21	264939
21	273071
21	632323
22	005363
22	194790
22	207802
22	476857
22	483471
22	489434
22	495514
22	506623
22	515988
22	524618
22	992418
23	849005
23	857026
23	948017
23	986324
23	994015
24	006139
24	392017
24	399890
24	405051
25	255829
25	263096
25	270152
25	897682
25	908561
26	060777
26	511919
26	522275
26	528709
26	538470
26	555162
26	561741
26	817909
26	832136
26	877074
26	963594
27	152871
27	339954
27	349734
27	639317
27	654358
28	100415
28	183921
28	215576
28	430559
28	667362
28	900463
29	699802
29	708419
30	428839
30	436242
30	444325
30	460286
30	806902
30	918586
30	929052
31	306037
31	390794
31	396937
31	408623
31	536343
31	542118
31	844880
31	866340
32	082008
32	264241
32	537724
33	107956
33	373670
33	390429
33	774319
33	810544
33	816512
33	822657
33	834616
33	898319
34	084838
34	101572
34	108604
34	485161
34	860420
35	699329
36	057778
36	232311
37	110854
37	545375
37	553644
37	559621
37	813559
37	822587
37	893161
38	130969
38	690879
38	899057
38	905867
38	917067
39	310820
39	317710
39	327995
39	343402
39	349844
40	323373
40	331611
40	338568
40	348267
40	360371
40	690241
40	708847
41	097024
41	105863
41	111175
41	518651
41	525467
42	199115
42	711387
42	720920
42	765566
42	772370
42	783888
43	269775
43	280692
43	298006
43	304890
43	371882
43	531740
43	953526
43	963112
44	227053
44	234313
44	243967
44	267997
44	369585
44	381788
44	391359
44	399175
44	905888
44	918810
44	929333
45	210628
45	218677
45	370803
45	377020
45	639925
45	646068
45	749273
45	756060
45	764905
45	772278
45	871510
45	883989
46	235235
46	242467
46	517809
46	521756
46	524415
46	526945
46	529562
46	532057
46	534576
46	537166
46	540020
46	542709
46	545362
46	548185
46	550877
46	553687
46	556717
46	559985
46	563080
46	566136
46	569326
46	573095
46	576615
46	580354
46	584046
46	587548
46	591622
46	595778
46	599910
46	604708
46	609224
46	613202
46	618676
46	623838
46	628430
46	633066
46	638960
46	644629
46	649947
46	655920
46	662346
46	667120
46	672933
46	678570
46	685510
46	690582
46	697411
46	704457
46	713995
46	721481
46	727895
46	735143
46	741928
46	748345
46	756730
46	770792
46	780967
46	791939
46	800834
46	808759
46	816117
46	824743
46	831424
46	840265
46	852104
46	861085
46	869245
46	875616
46	884340
46	893754
46	901314
46	909546
46	918095
46	928684
46	938883
46	947098
46	960802
46	971862
46	978706
46	986898
46	998041
47	011469
47	027237
47	039385
47	047761
47	060589
47	067445
47	077142
47	089927
47	103041
47	130255
47	293884
47	299701
47	304662
47	309726
47	313892
47	318741
47	323459
47	328192
47	333302
47	338929
47	343915
47	349415
47	355326
47	361070
47	367261
47	373115
47	379833
47	387782
47	396312
47	404679
47	412827
47	423613
47	430453
47	437694
47	447089
47	455219
47	462034
47	469181
47	478531
47	489656
47	499812
47	507849
47	516010
47	521938
47	534546
47	546560
47	555117
47	575862
47	585706
47	598815
47	610072
47	619120
47	629466
47	642417
47	652486
47	667791
47	680367
47	690397
47	698131
47	710188
47	722367
47	733077
47	746411
47	756397
47	767286
47	776000
47	786923
47	798582
47	819602
47	833845
47	849410
47	863054
47	886320
47	898681
47	911081
47	921317
47	938176
47	947953
47	961309
47	972269
47	986378
48	006873
48	016452
48	035581
48	048880
48	063864
48	074487
48	087318
48	110287
48	124496
48	137121
48	152344
48	170902
48	185589
48	202352
48	213228
48	229260
48	256921
48	269597
48	282245
48	296024
48	310058
48	325292
48	351839
48	378691
48	391016
48	403927
48	419247
48	439183
48	453455
48	470810
48	485652
48	506120
48	519814
48	533136
48	564427
48	577468
48	587403
48	607549
48	621547
48	635798
48	653025
48	662940
48	674993
48	695268
48	711304
48	735552
48	746446
48	759281
48	771340
48	783056
48	803380
48	817426
48	837819
48	864626
48	885342
48	899797
48	923424
48	966963
48	976556
48	996474
49	011511
49	039233
49	056533
49	080515
49	103344
49	118876
49	138418
49	154374
49	167226
49	180745
49	196703
49	253256
49	275564
49	295428
49	342790
49	413347
49	431112
49	459963
49	488927
49	512622
49	529046
49	559263
49	584102
49	609836
49	634890
49	666277
49	684790
49	759797
49	814999
49	833596
49	851589
49	877945
49	908395
49	940757
49	976594
49	998856
50	040151
50	094257
50	109931
50	180664
50	226144
50	258115
50	268952
50	301330
50	332480
50	371152
50	407175
50	430208
50	473380
50	500667
50	541757
50	582429
50	628116
50	666965
50	719047
50	762193
50	801991
50	837751
50	891697
51	053885
51	119016
51	147584
51	242218
51	290512
51	351714
51	429890
51	470281
51	505729
51	667040
51	683256
51	697900
51	727677
51	775898
51	900637
51	976338
52	079446
52	111942
52	138079
52	216636
52	252839
52	364537
52	384129
52	412134
52	548140
52	759763
52	780775
52	822602
52	890234
52	924817
53	019707
53	037020
53	099413
53	202568
53	254108
53	278609
53	288637
53	393403
53	483052
53	660584
53	813327
53	884025
53	916961
54	123060
54	169161
54	190472
54	501978
54	546539
54	580921
54	605974
54	621126
54	655124
54	805807
54	935698
55	018868
55	242667
55	414515
55	482344
55	587035
55	680421
55	921552
55	950067
56	127693
56	178899
56	197837
56	220609
56	293953
56	341588
56	493366
56	699038
56	795595
56	824279
56	858233
56	943560
57	019056
57	109828
57	181060
57	254311
57	319880
57	345016
57	478762
57	511559
57	773418
57	854797
58	061563
58	272869
58	352872
58	457242
58	478109
58	486417
58	522002
58	573273
58	638757
58	773329
58	810019
58	877069
58	955593
58	994521
59	050720
59	345644
59	370071
59	496911
59	584452
59	680455
59	695732
59	733974
59	946383
60	070942
60	108592
60	248663
60	414774
60	473632
60	505714
60	516887
60	586329
60	628432
60	745483
60	814493
60	902696
61	023362
61	213611
61	322575
61	410877
61	519803
61	628282
61	733508
61	777561
61	861354
61	929505
61	948014
62	117582
62	222776
62	244626
62	299405
62	464931
62	569688
62	603240
62	840901
62	862512
62	945043
63	015686
63	138892
63	241139
63	264802
63	345270
63	687769
63	718718
63	760005
63	899298
63	952645
64	084639
64	121509
64	271714
64	375599
64	422731
64	518028
64	671813
64	710753
64	773435
64	805382
64	982397
65	052151
65	433590
65	718166
65	806757
66	150974
66	329270
66	458623
66	475865
66	482513
66	551967
66	611806
66	681405
66	809231
66	880339
66	894875
66	948774
66	988592
67	011417
67	239680
67	348361
67	379698
67	460786
67	580863
67	607013
67	773008
67	781268
67	793242
67	935877
67	992264
68	046119
68	117605
68	180561
68	277385
68	483001
68	522654
68	534489
68	649114
68	944675
69	002957
69	132473
69	195608
69	361992
69	389043
69	397284
69	509326
69	657978
69	796690
69	833827
69	974198
70	008559
70	132771
70	204245
70	224943
70	232586
70	251857
70	265796
70	273586
70	301740
70	346250
70	572614
70	708027
70	759970
70	794472
70	803684
70	845492
70	968937
71	041461
71	104451
71	115238
71	167627
71	186488
71	201064
71	214357
71	226458
71	275555
71	322303
71	471626
71	796627
71	804620
71	813141
71	891643
71	905094
72	007196
72	026563
72	236884
72	249184
72	391190
72	435283
72	449910
72	495044
72	510439
72	528282
72	617509
72	691264
72	843596
72	898824
73	010420
73	070181
73	205238
73	213272
73	220647
73	341533
73	359812
73	366430
73	422685
73	436591
73	444000
73	573833
73	592066
73	605374
73	619018
73	635730
73	716552
73	761753
73	772532
73	807452
73	817246
73	825807
74	001478
74	011541
74	070668
74	193906
74	215833
74	271227
74	458093
74	466092
74	624826
74	636652
74	646927
74	712892
74	760489
74	899256
74	995590
75	003732
75	017606
75	103601
75	138282
75	216571
75	334902
75	342688
75	465987
75	548389
75	728179
75	754286
75	769307
75	891547
75	904888
75	911207
75	959336
75	971711
76	064206
76	083079
76	122743
76	365469
76	477272
76	490760
76	676983
76	709501
76	718441
76	841747
76	856794
76	866605
76	943922
76	949663
76	958316
76	970025
77	092048
77	171888
77	283097
77	340283
77	500302
77	506566
77	517089
77	523340
77	531781
77	557905
77	567457
77	578630
77	739726
77	754624
78	016317
78	080292
78	192008
78	202476
78	211152
78	273546
78	308936
78	322261
78	332681
78	342855
78	436918
78	550916
78	733041
78	749773
78	760111
78	768824
78	779513
78	788232
78	859268
78	980185
78	990576
79	002360
79	041244
79	060756
79	145180
79	360793
79	398512
79	444509
79	475932
79	502062
79	746217
79	761003
79	797497
79	805962
79	818690
79	871239
80	019965
80	027754
80	035162
80	052439
80	086752
80	099329
80	105126
80	233488
80	400045
80	405871
80	692159
80	699519
80	841987
80	860396
80	868482
80	928471
81	067267
81	089533
81	097703
81	116330
81	124876
81	153427
81	261837
81	265361
81	268884
81	272285
81	275665
81	279031
81	282913
81	286665
81	290279
81	294225
81	298656
81	302820
81	307106
81	311135
81	315189
81	319627
81	324403
81	329743
81	334258
81	339497
81	344670
81	349838
81	354657
81	359966
81	365892
81	371543
81	377439
81	384782
81	392376
81	398780
81	405701
81	416240
81	423173
81	430397
81	436571
81	444351
81	453870
81	461635
81	470036
81	480073
81	492189
81	498352
81	505595
81	515340
81	524535
81	532754
81	539821
81	547156
81	557778
81	569604
81	586747
81	594165
81	603760
81	613286
81	630781
81	637651
81	651094
81	660813
81	668457
81	679347
81	691377
81	701639
81	712411
81	726641
81	738480
81	755802
81	770439
81	784680
81	792342
81	811534
81	822677
81	836560
81	851315
81	858397
81	870465
81	886648
81	917231
81	929228
81	947867
81	960475
81	970552
81	990844
82	000263
82	010454
82	017853
82	056402
82	135368
82	150323
82	157246
82	164612
82	174803
82	181518
82	189762
82	200175
82	219452
82	231791
82	252042
82	274536
82	286678
82	303941
82	337474
82	348589
82	356908
82	371253
82	393568
82	411951
82	433755
82	451333
82	460121
82	482497
82	496773
82	513188
82	534411
82	543135
82	550670
82	567081
82	580523
82	597805
82	619692
82	634848
82	663174
82	673626
82	692859
82	706568
82	724496
82	750314
82	780814
82	800885
82	813074
82	830784
82	840559
82	860143
82	877923
82	893990
82	910906
82	939091
82	958287
82	979972
83	003192
83	019271
83	050038
83	063991
83	103202
83	117318
83	152534
83	164889
83	180758
83	195452
83	213967
83	236001
83	249170
83	283741
83	300277
83	324603
83	351196
83	377779
83	420424
84	225572
84	498138
84	855226
85	014892
85	043615
85	054648
85	090424
85	179833
85	382922
85	405100
85	545891
85	604330
85	728097
85	739106
85	750021
85	819147
85	825681
85	830695
85	835029
85	839970
85	844164
85	848965
85	853234
85	858275
85	862726
85	867304
85	872543
85	877671
85	883416
85	889186
85	898131
85	906065
85	917575
85	929032
85	938801
86	444157
86	459296
86	581226
86	787557
87	063884
87	070356
87	079504
87	089835
87	108651
87	134411
87	167820
87	337053
87	402457
87	408389
87	424243
87	632032
87	801411
87	991894
88	134621
88	147317
88	177839
88	223133
88	245328
88	269114
88	406387
88	461469
88	519533
88	531479
88	540050
88	566528
88	631602
88	650038
88	668358
88	723940
88	777735
88	958517
88	965808
89	014695
89	026758
89	348131
89	418706
89	512505
89	521960
89	639665
89	805452
89	980654
90	000043
90	326541
90	332305
90	347196
90	355433
90	374702
90	505512
90	534505
90	722931
90	761545
90	791589
90	861839
90	908287
90	919942
90	944142
90	954944
90	964764
90	999696
91	048427
91	161984
91	199251
91	209329
91	233596
91	252265
91	259223
91	294208
91	432247
91	477902
91	639162
91	673670
91	680605
91	819168
91	977560
92	099877
92	110277
92	125614
92	421680
92	430492
92	439993
92	479014
92	541896
92	601795
92	618282
92	625142
92	633560
92	662597
92	671868
92	833188
92	839834
92	923358
92	936228
92	942680
93	000576
93	017488
93	143074
93	189520
93	275186
93	293964
93	311620
93	317437
93	543075
93	631020
93	669867
93	708362
93	769821
93	819624
93	885044
93	996480
94	092630
94	190919
94	200143
94	283012
94	334739
94	362794
94	511612
94	528753
94	585716
94	619129
94	790082
94	797008
94	876277
94	901027
94	946896
95	320139
95	326125
95	352612
95	371565
95	562166
95	705168
95	754490
95	884673
95	981473
96	006944
96	066277
96	073893
96	179078
96	482960
96	490238
96	498762
96	512486
96	539763
96	547191
96	619712
96	627470
96	633121
96	710675
96	925513
96	932555
96	944153
96	956955
96	993094
97	243461
97	249444
97	310537
97	319837
97	513355
97	581706
97	625496
97	638641
97	649532
97	696956
97	871603
97	878203
97	958456
97	967558
98	153094
98	406513
98	457040
98	462975
98	468129
98	475128
98	480664
98	626592
98	635822
98	730728
98	763626
98	773389
98	818991
98	833490
99	107458
99	164497
99	356861
99	372455
99	399651
99	474647
99	566230
99	592874
99	599085
99	637485
99	652169
99	668676
99	988164
100	007137
100	085555
100	178759
100	339151
100	360573
100	380053
100	385388
100	393156
100	402889
100	415784
100	480018
100	497991
100	653921
100	840778
100	856664
100	872418
100	941737
101	222516
101	344863
101	358468
101	496993
101	507633
101	633136
101	641046
101	700453
101	706554
101	712185
101	718166
101	772142
101	915498
101	922131
101	947645
101	973676
102	086870
102	141354
102	156289
102	338503
102	362459
102	500342
102	685357
102	723751
102	730177
102	739904
102	752977
103	049326
103	067176
103	079772
103	085861
103	115060
103	203074
103	283995
103	370118
103	377670
103	384146
103	390702
103	397674
103	403064
103	628340
103	659287
103	665679
103	683270
103	751285
103	765735
103	802902
103	915360
103	997318
104	027520
104	056127
104	063216
104	122024
104	327972
104	374933
104	410497
104	415933
104	424946
104	571577
104	671365
104	685282
104	773302
104	781998
104	879082
104	893094
104	971544
104	986793
105	074426
105	541987
105	594962
105	609555
105	667969
105	698939
105	853628
105	990598
105	999629
106	006146
106	027294
106	042230
106	063708
106	333741
106	353342
106	403551
106	431530
106	574879
106	601608
106	612021
106	657236
106	665310
106	675590
106	846407
106	908445
107	005195
107	152336
107	181631
107	201037
107	216640
107	235164
107	241103
107	262773
107	525051
107	573906
107	678518
107	802230
107	910167
107	948801
107	959986
108	001822
108	053126
108	059543
108	092092
108	120281
108	288579
108	311423
108	544482
108	756715
108	785591
108	800347
108	810732
108	834082
108	848275
109	146330
109	176210
109	186241
109	271070
109	284988
109	370078
109	381110
109	389491
109	452116
109	506220
109	513997
109	663659
109	672121
109	678965
109	747045
109	907492
109	947360
109	973680
110	247981
110	298220
110	313341
110	324569
110	482239
110	490945
110	541551
110	563781
110	574373
110	582614
110	604452
110	682007
110	704486
110	955182
111	088209
111	094158
111	100319
111	111370
111	236133
111	265228
111	274372
111	289195
111	398253
111	501291
111	519537
111	581202
111	652441
111	825564
111	876441
112	017529
112	056151
112	069922
112	107474
112	128077
112	137478
112	245308
112	368913
112	412385
112	424324
112	463905
112	721153
112	733101
112	740267
112	868215
113	103416
113	120975
113	230926
113	341685
113	349450
113	601501
113	750869
113	772552
113	824625
113	834561
113	926889
114	074023
114	126561
114	132765
114	142171
114	149174
114	155093
114	165028
114	187395
114	496253
114	577631
114	651995
114	724951
114	737542
114	820293
114	964207
115	075515
115	084366
115	097718
115	126259
115	140053
115	149136
115	412546
115	419669
115	429462
115	442117
115	448554
115	474579
115	791010
115	803340
115	823478
115	884625
116	012154
116	019434
116	024044
116	029816
116	036179
116	046332
116	059298
116	446108
116	490105
116	618146
116	819757
116	898457
116	972185
117	054193
117	188411
117	199872
117	329966
117	337671
117	355539
117	458371
117	474687
117	481712
117	516396
117	522510
117	632964
117	755426
117	770164
117	781168
117	912848
117	919883
117	979489
118	056736
118	063378
118	232700
118	359088
118	367243
118	477963
118	484911
118	625408
118	632217
118	641565
118	701197
118	765063
118	822235
118	851146
118	858889
118	885036
118	890160
118	895680
118	966412
119	109519
119	152366
119	232459
119	239721
119	362991
119	525109
119	577842
119	722156
119	908926
119	915622
120	192195
120	236689
120	243558
120	355520
120	415590
120	421647
120	683035
120	733838
120	740523
120	751417
120	757452
120	765084
120	968112
121	068342
121	134504
121	141128
121	156322
121	174617
121	321592
121	450810
121	458180
121	590736
121	608041
121	736883
121	857907
121	968593
122	158713
122	269094
122	274424
122	282621
122	365416
122	373328
122	381207
122	396592
122	464114
122	567805
122	575904
122	585038
122	594329
122	609169
122	616852
122	640795
122	820382
122	828863
122	857106
122	864383
122	950167
122	970112
122	977188
123	014805
123	275123
123	281842
123	294588
123	377380
123	383585
123	388896
123	395306
123	404922
123	435965
123	520512
123	603788
123	610247
123	765327
124	008596
124	033159
124	044072
124	071176
124	128725
124	138227
124	151490
124	157343
124	165773
124	171739
124	179208
124	194522
124	245237
124	258666
124	265385
124	283096
124	291956
124	734122
124	743927
124	752483
124	932375
124	960058
125	000278
125	006320
125	039573
125	100229
125	288888
125	299755
125	369121
125	488542
125	495222
125	504447
125	517118
125	601469
125	640415
125	654343
125	676681
125	941658
125	970263
126	000060
126	216089
126	223356
126	231028
126	237342
126	244371
126	306539
126	431586
126	479212
126	591908
126	769025
126	779395
126	845709
126	872171
126	882087
126	890030
127	131909
127	166651
127	395478
127	581672
127	593364
127	601171
127	606465
127	611632
127	778444
127	789775
127	797784
127	831304
127	839510
127	875940
127	998064
128	012428
128	257351
128	284720
128	326587
128	358932
128	583506
128	990085
129	259009
129	293759
129	304893
129	491857
129	583442
129	659980
129	678154
129	685276
129	700876
129	831858
129	845821
129	862854
129	874179
130	079509
130	097194
130	114896
130	125308
130	140305
130	143504
130	146537
130	149640
130	152719
130	155984
130	159448
130	163028
130	166443
130	170171
130	173804
130	177359
130	181161
130	185311
130	189241
130	193489
130	198118
130	202891
130	207927
130	213545
130	219860
130	225947
130	231758
130	237921
130	246589
130	256288
130	264270
130	274218
130	288514
130	299834
130	330315
130	353376
130	421188
130	425796
130	430244
130	434802
130	438927
130	443356
[truncated: 6,484 more rows]
