# Supplementary material for: Moth olfactory receptor neurons adjust their encoding efficiency to temporal statistics of pheromone fluctuations
Source: PLoS Comput Biol. 2018 Nov 13;14(11):e1006586. doi: 10.1371/journal.pcbi.1006586 (PMC6258558; doi:10.1371/journal.pcbi.1006586)
Supplement: S1 Data — (ZIP) [file pcbi.1006586.s001.zip › data/128m/100pg/valve_states_01.txt]

0,067150	1,000000
0,129150	-1,000000
0,142150	1,000000
0,229150	-1,000000
0,242150	1,000000
0,396150	-1,000000
0,408150	1,000000
2,148150	-1,000000
2,184150	1,000000
18,869150	-1,000000
19,271150	1,000000
19,295150	-1,000000
19,307150	1,000000
19,342150	-1,000000
19,654150	1,000000
19,675150	-1,000000
19,858150	1,000000
20,964150	-1,000000
20,999150	1,000000
21,021150	-1,000000
21,029150	1,000000
21,721150	-1,000000
21,744150	1,000000
21,794150	-1,000000
35,800150	1,000000
35,839150	-1,000000
35,915150	1,000000
35,932150	-1,000000
35,943150	1,000000
35,979150	-1,000000
36,036150	1,000000
36,702150	-1,000000
36,716150	1,000000
36,764150	-1,000000
36,788150	1,000000
36,969150	-1,000000
37,046150	1,000000
37,078150	-1,000000
39,951150	1,000000
39,974150	-1,000000
39,989150	1,000000
40,005150	-1,000000
40,017150	1,000000
40,026150	-1,000000
40,036150	1,000000
40,059150	-1,000000
40,077150	1,000000
40,099150	-1,000000
40,263150	1,000000
40,294150	-1,000000
41,265150	1,000000
41,482150	-1,000000
41,634150	1,000000
41,700150	-1,000000
41,816150	1,000000
44,763150	-1,000000
44,800150	1,000000
44,844150	-1,000000
45,669150	1,000000
45,682150	-1,000000
46,292150	1,000000
46,323150	-1,000000
47,950150	1,000000
47,960150	-1,000000
47,972150	1,000000
47,992150	-1,000000
48,013150	1,000000
48,039150	-1,000000
48,098150	1,000000
48,131150	-1,000000
48,272150	1,000000
48,292150	-1,000000
52,381150	1,000000
52,389150	-1,000000
52,498150	1,000000
52,786150	-1,000000
52,794150	1,000000
52,825150	-1,000000
52,835150	1,000000
52,860150	-1,000000
52,886150	1,000000
52,921150	-1,000000
90,336150	1,000000
90,347150	-1,000000
90,359150	1,000000
90,540150	-1,000000
90,629150	1,000000
90,641150	-1,000000
90,660150	1,000000
90,702150	-1,000000
91,428150	1,000000
