# Supplementary material for: Moth olfactory receptor neurons adjust their encoding efficiency to temporal statistics of pheromone fluctuations
Source: PLoS Comput Biol. 2018 Nov 13;14(11):e1006586. doi: 10.1371/journal.pcbi.1006586 (PMC6258558; doi:10.1371/journal.pcbi.1006586)
Supplement: S1 Data — (ZIP) [file pcbi.1006586.s001.zip › data/128m/100pg/valve_states_02.txt]

0,067900	1,000000
0,129900	-1,000000
0,142900	1,000000
0,229900	-1,000000
0,242900	1,000000
0,396900	-1,000000
0,408900	1,000000
2,148900	-1,000000
2,184900	1,000000
3,288600	-1,000000
3,288650	1,000000
18,869900	-1,000000
19,271900	1,000000
19,295900	-1,000000
19,307900	1,000000
19,342900	-1,000000
19,654900	1,000000
19,675900	-1,000000
19,858900	1,000000
20,964900	-1,000000
20,999900	1,000000
21,021900	-1,000000
21,029900	1,000000
21,721900	-1,000000
21,744900	1,000000
21,794900	-1,000000
35,800900	1,000000
35,839900	-1,000000
35,915900	1,000000
35,932900	-1,000000
35,943900	1,000000
35,979900	-1,000000
36,036900	1,000000
36,702900	-1,000000
36,716900	1,000000
36,764900	-1,000000
36,788900	1,000000
36,969900	-1,000000
37,046900	1,000000
37,078900	-1,000000
39,951900	1,000000
39,974900	-1,000000
39,989900	1,000000
40,005900	-1,000000
40,017900	1,000000
40,026900	-1,000000
40,036900	1,000000
40,059900	-1,000000
40,077900	1,000000
40,099900	-1,000000
40,263900	1,000000
40,294900	-1,000000
41,265900	1,000000
41,482900	-1,000000
41,634900	1,000000
41,700900	-1,000000
41,816900	1,000000
44,763900	-1,000000
44,800900	1,000000
44,844900	-1,000000
45,669900	1,000000
45,682900	-1,000000
46,292900	1,000000
46,323900	-1,000000
47,950900	1,000000
47,960900	-1,000000
47,972900	1,000000
47,992900	-1,000000
48,013900	1,000000
48,039900	-1,000000
48,098900	1,000000
48,131900	-1,000000
48,272900	1,000000
48,292900	-1,000000
52,381900	1,000000
52,389900	-1,000000
52,498900	1,000000
52,786900	-1,000000
52,794900	1,000000
52,825900	-1,000000
52,835900	1,000000
52,860900	-1,000000
52,886900	1,000000
52,921900	-1,000000
90,336900	1,000000
90,347900	-1,000000
90,359900	1,000000
90,540900	-1,000000
90,629900	1,000000
90,641900	-1,000000
90,660900	1,000000
90,702900	-1,000000
91,428900	1,000000
103,993900	-1,000000
104,018900	1,000000
104,036900	-1,000000
104,161900	1,000000
104,335900	-1,000000
104,410900	1,000000
104,461900	-1,000000
104,505900	1,000000
104,515900	-1,000000
104,576900	1,000000
104,585900	-1,000000
104,650900	1,000000
105,037900	-1,000000
105,152900	1,000000
105,192900	-1,000000
105,221900	1,000000
106,252900	-1,000000
106,955900	1,000000
107,025900	-1,000000
107,034900	1,000000
107,069900	-1,000000
108,339900	1,000000
108,388900	-1,000000
108,408900	1,000000
108,500900	-1,000000
108,552900	1,000000
108,577900	-1,000000
108,747900	1,000000
108,860900	-1,000000
108,870900	1,000000
108,884900	-1,000000
109,309900	1,000000
109,991900	-1,000000
110,020900	1,000000
110,029900	-1,000000
110,402900	1,000000
110,413900	-1,000000
122,168900	1,000000
122,202900	-1,000000
122,213900	1,000000
122,223900	-1,000000
122,259900	1,000000
122,270900	-1,000000
122,282900	1,000000
122,318900	-1,000000
122,533900	1,000000
122,736900	-1,000000
122,753900	1,000000
122,869900	-1,000000
122,887900	1,000000
122,921900	-1,000000
122,938900	1,000000
122,950900	-1,000000
122,960900	1,000000
123,018900	-1,000000
123,927900	1,000000
123,996900	-1,000000
124,005900	1,000000
124,033900	-1,000000
124,086900	1,000000
124,109900	-1,000000
124,624900	1,000000
124,637900	-1,000000
124,648900	1,000000
124,682900	-1,000000
124,755900	1,000000
124,774900	-1,000000
124,794900	1,000000
124,952900	-1,000000
124,971900	1,000000
124,981900	-1,000000
124,990900	1,000000
125,002900	-1,000000
125,011900	1,000000
125,557900	-1,000000
125,668900	1,000000
125,688900	-1,000000
125,698900	1,000000
125,748900	-1,000000
125,773900	1,000000
125,803900	-1,000000
125,812900	1,000000
125,873900	-1,000000
125,913900	1,000000
125,925900	-1,000000
125,938900	1,000000
125,964900	-1,000000
126,036900	1,000000
126,081900	-1,000000
126,112900	1,000000
126,122900	-1,000000
126,783900	1,000000
126,803900	-1,000000
126,859900	1,000000
126,876900	-1,000000
132,619900	1,000000
137,788900	-1,000000
137,814900	1,000000
137,826900	-1,000000
137,858900	1,000000
138,043900	-1,000000
138,087900	1,000000
138,097900	-1,000000
138,257900	1,000000
146,378900	-1,000000
146,392900	1,000000
146,410900	-1,000000
146,436900	1,000000
146,727900	-1,000000
146,842900	1,000000
146,852900	-1,000000
146,890900	1,000000
146,899900	-1,000000
146,914900	1,000000
146,929900	-1,000000
146,954900	1,000000
146,966900	-1,000000
146,989900	1,000000
146,999900	-1,000000
147,066900	1,000000
147,123900	-1,000000
147,255900	1,000000
147,279900	-1,000000
147,293900	1,000000
147,317900	-1,000000
147,362900	1,000000
147,391900	-1,000000
156,060900	1,000000
156,083900	-1,000000
156,105900	1,000000
156,120900	-1,000000
156,301900	1,000000
156,329900	-1,000000
156,364900	1,000000
156,376900	-1,000000
156,448900	1,000000
161,828900	-1,000000
161,845900	1,000000
161,855900	-1,000000
161,935900	1,000000
161,989900	-1,000000
162,005900	1,000000
162,014900	-1,000000
162,094900	1,000000
162,136900	-1,000000
164,495900	1,000000
164,505900	-1,000000
164,517900	1,000000
164,830900	-1,000000
165,279900	1,000000
165,294900	-1,000000
165,304900	1,000000
165,333900	-1,000000
165,364900	1,000000
165,373900	-1,000000
165,513900	1,000000
165,529900	-1,000000
165,541900	1,000000
165,553900	-1,000000
165,640900	1,000000
165,662900	-1,000000
165,679900	1,000000
165,700900	-1,000000
165,709900	1,000000
165,744900	-1,000000
165,816900	1,000000
165,828900	-1,000000
165,843900	1,000000
165,858900	-1,000000
166,018900	1,000000
166,032900	-1,000000
196,324900	1,000000
196,344900	-1,000000
196,367900	1,000000
196,890900	-1,000000
197,212900	1,000000
197,256900	-1,000000
197,397900	1,000000
197,430900	-1,000000
197,444900	1,000000
197,895900	-1,000000
197,904900	1,000000
197,987900	-1,000000
198,007900	1,000000
199,453900	-1,000000
199,472900	1,000000
199,490900	-1,000000
199,547900	1,000000
199,556900	-1,000000
199,581900	1,000000
199,634900	-1,000000
199,888900	1,000000
199,907900	-1,000000
199,919900	1,000000
199,988900	-1,000000
200,016900	1,000000
200,024900	-1,000000
200,041900	1,000000
200,092900	-1,000000
200,339900	1,000000
200,349900	-1,000000
200,385900	1,000000
200,739900	-1,000000
200,748900	1,000000
200,764900	-1,000000
200,782900	1,000000
200,985900	-1,000000
201,033900	1,000000
203,505900	-1,000000
206,694900	1,000000
207,033900	-1,000000
207,144900	1,000000
207,154900	-1,000000
207,210900	1,000000
207,246900	-1,000000
207,322900	1,000000
207,513900	-1,000000
207,522900	1,000000
207,532900	-1,000000
207,577900	1,000000
209,580900	-1,000000
209,907900	1,000000
209,925900	-1,000000
209,970900	1,000000
210,051900	-1,000000
210,060900	1,000000
210,112900	-1,000000
210,183900	1,000000
210,231900	-1,000000
210,256900	1,000000
211,022900	-1,000000
211,031900	1,000000
211,040900	-1,000000
211,125900	1,000000
211,135900	-1,000000
211,147900	1,000000
211,158900	-1,000000
211,169900	1,000000
211,179900	-1,000000
211,223900	1,000000
211,306900	-1,000000
211,337900	1,000000
212,378900	-1,000000
212,768900	1,000000
213,036900	-1,000000
213,049900	1,000000
213,060900	-1,000000
213,579900	1,000000
213,624900	-1,000000
213,639900	1,000000
217,335900	-1,000000
217,876900	1,000000
217,954900	-1,000000
218,102900	1,000000
218,141900	-1,000000
218,163900	1,000000
218,182900	-1,000000
218,268900	1,000000
218,280900	-1,000000
218,343900	1,000000
218,357900	-1,000000
272,298900	1,000000
272,312900	-1,000000
272,326900	1,000000
272,361900	-1,000000
280,902900	1,000000
280,944900	-1,000000
280,974900	1,000000
281,022900	-1,000000
281,035900	1,000000
281,046900	-1,000000
281,058900	1,000000
281,473900	-1,000000
281,484900	1,000000
281,507900	-1,000000
284,138900	1,000000
284,555900	-1,000000
299,341900	1,000000
299,399900	-1,000000
299,410900	1,000000
299,445900	-1,000000
299,464900	1,000000
302,023900	-1,000000
304,599900	1,000000
304,614900	-1,000000
304,690900	1,000000
304,774900	-1,000000
304,793900	1,000000
308,741900	-1,000000
308,868900	1,000000
310,733900	-1,000000
310,742900	1,000000
310,751900	-1,000000
310,790900	1,000000
310,800900	-1,000000
312,986900	1,000000
313,011900	-1,000000
313,026900	1,000000
313,055900	-1,000000
313,131900	1,000000
313,712900	-1,000000
313,731900	1,000000
313,804900	-1,000000
313,832900	1,000000
313,869900	-1,000000
313,962900	1,000000
314,224900	-1,000000
314,285900	1,000000
314,600900	-1,000000
314,617900	1,000000
314,627900	-1,000000
314,901900	1,000000
314,912900	-1,000000
314,931900	1,000000
314,952900	-1,000000
314,960900	1,000000
315,030900	-1,000000
315,038900	1,000000
315,136900	-1,000000
315,151900	1,000000
316,673900	-1,000000
316,711900	1,000000
316,726900	-1,000000
316,756900	1,000000
316,765900	-1,000000
316,853900	1,000000
316,868900	-1,000000
317,048900	1,000000
317,063900	-1,000000
317,072900	1,000000
317,091900	-1,000000
317,151900	1,000000
317,218900	-1,000000
317,653900	1,000000
317,706900	-1,000000
318,340900	1,000000
318,362900	-1,000000
318,371900	1,000000
318,404900	-1,000000
318,424900	1,000000
318,447900	-1,000000
318,480900	1,000000
318,539900	-1,000000
318,548900	1,000000
318,747900	-1,000000
318,908900	1,000000
318,942900	-1,000000
319,096900	1,000000
319,116900	-1,000000
345,684900	1,000000
345,748900	-1,000000
345,762900	1,000000
345,787900	-1,000000
345,809900	1,000000
345,838900	-1,000000
345,902900	1,000000
346,286900	-1,000000
346,322900	1,000000
346,367900	-1,000000
346,380900	1,000000
348,352900	-1,000000
348,426900	1,000000
348,537900	-1,000000
348,551900	1,000000
348,630900	-1,000000
348,656900	1,000000
348,854900	-1,000000
348,896900	1,000000
348,906900	-1,000000
349,119900	1,000000
349,166900	-1,000000
349,178900	1,000000
349,187900	-1,000000
349,203900	1,000000
349,226900	-1,000000
349,247900	1,000000
349,462900	-1,000000
365,018900	1,000000
365,047900	-1,000000
365,080900	1,000000
365,127900	-1,000000
365,152900	1,000000
371,944900	-1,000000
372,522900	1,000000
383,568900	-1,000000
383,578900	1,000000
383,604900	-1,000000
383,708900	1,000000
383,752900	-1,000000
383,771900	1,000000
383,963900	-1,000000
384,467900	1,000000
384,490900	-1,000000
384,507900	1,000000
384,700900	-1,000000
384,713900	1,000000
384,891900	-1,000000
385,061900	1,000000
385,070900	-1,000000
385,488900	1,000000
385,497900	-1,000000
385,513900	1,000000
385,523900	-1,000000
385,532900	1,000000
385,550900	-1,000000
391,496900	1,000000
391,505900	-1,000000
397,560900	1,000000
397,570900	-1,000000
397,591900	1,000000
397,641900	-1,000000
397,650900	1,000000
397,700900	-1,000000
398,056900	1,000000
398,074900	-1,000000
398,100900	1,000000
398,126900	-1,000000
398,142900	1,000000
398,151900	-1,000000
398,207900	1,000000
398,219900	-1,000000
