# Supplementary material for: Moth olfactory receptor neurons adjust their encoding efficiency to temporal statistics of pheromone fluctuations
Source: PLoS Comput Biol. 2018 Nov 13;14(11):e1006586. doi: 10.1371/journal.pcbi.1006586 (PMC6258558; doi:10.1371/journal.pcbi.1006586)
Supplement: S1 Data — (ZIP) [file pcbi.1006586.s001.zip › data/128m/100pg/valve_states_03.txt]

0,076750	1,000000
0,107800	-1,000000
0,178750	1,000000
0,289800	-1,000000
0,298750	1,000000
0,307800	-1,000000
0,330750	1,000000
0,352800	-1,000000
0,373750	1,000000
0,383800	-1,000000
0,398750	1,000000
0,409800	-1,000000
0,449750	1,000000
6,943800	-1,000000
6,961750	1,000000
6,986800	-1,000000
7,598750	1,000000
8,055800	-1,000000
8,146750	1,000000
8,192800	-1,000000
8,204750	1,000000
8,216800	-1,000000
8,257750	1,000000
8,287800	-1,000000
8,296750	1,000000
8,316800	-1,000000
8,350750	1,000000
8,362800	-1,000000
8,385750	1,000000
8,394800	-1,000000
8,466750	1,000000
8,499800	-1,000000
8,515750	1,000000
8,538800	-1,000000
8,548750	1,000000
8,559800	-1,000000
8,577750	1,000000
8,592800	-1,000000
8,643750	1,000000
8,732800	-1,000000
8,748750	1,000000
9,160800	-1,000000
9,260750	1,000000
9,572800	-1,000000
9,937750	1,000000
9,947800	-1,000000
10,111750	1,000000
10,135800	-1,000000
10,335750	1,000000
10,564800	-1,000000
10,573750	1,000000
10,582800	-1,000000
10,644750	1,000000
10,657800	-1,000000
10,700750	1,000000
10,740800	-1,000000
10,750750	1,000000
10,761800	-1,000000
11,650750	1,000000
11,665800	-1,000000
11,686750	1,000000
11,694800	-1,000000
11,724750	1,000000
11,736800	-1,000000
11,830750	1,000000
12,270800	-1,000000
12,302750	1,000000
12,326800	-1,000000
12,474750	1,000000
12,525800	-1,000000
12,614750	1,000000
12,727800	-1,000000
12,760750	1,000000
12,808800	-1,000000
13,081750	1,000000
13,101800	-1,000000
13,149750	1,000000
13,174800	-1,000000
13,184750	1,000000
13,237800	-1,000000
13,253750	1,000000
14,192800	-1,000000
14,207750	1,000000
14,217800	-1,000000
15,880750	1,000000
18,831800	-1,000000
18,928750	1,000000
18,973800	-1,000000
19,093750	1,000000
19,109800	-1,000000
19,880750	1,000000
19,938800	-1,000000
19,983750	1,000000
19,997800	-1,000000
20,043750	1,000000
20,065800	-1,000000
20,250750	1,000000
20,548800	-1,000000
20,743750	1,000000
20,788800	-1,000000
20,797750	1,000000
20,818800	-1,000000
20,836750	1,000000
20,845800	-1,000000
20,854750	1,000000
20,872800	-1,000000
20,898750	1,000000
20,983800	-1,000000
41,997750	1,000000
42,007800	-1,000000
42,022750	1,000000
42,042800	-1,000000
42,086750	1,000000
42,109800	-1,000000
54,484750	1,000000
54,504800	-1,000000
54,514750	1,000000
54,553800	-1,000000
54,707750	1,000000
54,768800	-1,000000
54,845750	1,000000
54,856800	-1,000000
54,909750	1,000000
58,991800	-1,000000
59,000750	1,000000
59,017800	-1,000000
59,471750	1,000000
59,492800	-1,000000
59,507750	1,000000
59,552800	-1,000000
63,526750	1,000000
63,645800	-1,000000
63,660750	1,000000
63,675800	-1,000000
63,702750	1,000000
67,404800	-1,000000
