# Supplementary material for: Moth olfactory receptor neurons adjust their encoding efficiency to temporal statistics of pheromone fluctuations
Source: PLoS Comput Biol. 2018 Nov 13;14(11):e1006586. doi: 10.1371/journal.pcbi.1006586 (PMC6258558; doi:10.1371/journal.pcbi.1006586)
Supplement: S1 Data — (ZIP) [file pcbi.1006586.s001.zip › data/128m/100pg/valve_states_04.txt]

0,074500	1,000000
0,105500	-1,000000
0,176500	1,000000
0,287500	-1,000000
0,296500	1,000000
0,305500	-1,000000
0,328500	1,000000
0,350500	-1,000000
0,371500	1,000000
0,381500	-1,000000
0,396500	1,000000
0,407500	-1,000000
0,447500	1,000000
6,941500	-1,000000
6,959500	1,000000
6,984500	-1,000000
7,596500	1,000000
8,053500	-1,000000
8,144500	1,000000
8,190500	-1,000000
8,202500	1,000000
8,214500	-1,000000
8,255500	1,000000
8,285500	-1,000000
8,294500	1,000000
8,314500	-1,000000
8,348500	1,000000
8,360500	-1,000000
8,383500	1,000000
8,392500	-1,000000
8,464500	1,000000
8,497500	-1,000000
8,513500	1,000000
8,536500	-1,000000
8,546500	1,000000
8,557500	-1,000000
8,575500	1,000000
8,590500	-1,000000
8,641500	1,000000
8,730500	-1,000000
8,746500	1,000000
9,158500	-1,000000
9,258500	1,000000
9,570500	-1,000000
9,935500	1,000000
9,945500	-1,000000
10,109500	1,000000
10,133500	-1,000000
10,333500	1,000000
10,562500	-1,000000
10,571500	1,000000
10,580500	-1,000000
10,642500	1,000000
10,655500	-1,000000
10,698500	1,000000
10,738500	-1,000000
10,748500	1,000000
10,759500	-1,000000
11,648500	1,000000
11,663500	-1,000000
11,684500	1,000000
11,692500	-1,000000
11,722500	1,000000
11,734500	-1,000000
11,828500	1,000000
12,268500	-1,000000
12,300500	1,000000
12,324500	-1,000000
12,472500	1,000000
12,523500	-1,000000
12,612500	1,000000
12,725500	-1,000000
12,758500	1,000000
12,806500	-1,000000
13,079500	1,000000
13,099500	-1,000000
13,147500	1,000000
13,172500	-1,000000
13,182500	1,000000
13,235500	-1,000000
13,251500	1,000000
14,190500	-1,000000
14,205500	1,000000
14,215500	-1,000000
15,878500	1,000000
18,829500	-1,000000
18,926500	1,000000
18,971500	-1,000000
19,091500	1,000000
19,107500	-1,000000
19,878500	1,000000
19,936500	-1,000000
19,981500	1,000000
19,995500	-1,000000
20,041500	1,000000
20,063500	-1,000000
20,248500	1,000000
20,546500	-1,000000
20,741500	1,000000
20,786500	-1,000000
20,795500	1,000000
20,816500	-1,000000
20,834500	1,000000
20,843500	-1,000000
20,852500	1,000000
20,870500	-1,000000
20,896500	1,000000
20,981500	-1,000000
41,995500	1,000000
42,005500	-1,000000
42,020500	1,000000
42,040500	-1,000000
42,084500	1,000000
42,107500	-1,000000
54,482500	1,000000
54,502500	-1,000000
54,512500	1,000000
54,551500	-1,000000
54,705500	1,000000
54,766500	-1,000000
54,843500	1,000000
54,854500	-1,000000
54,907500	1,000000
58,989500	-1,000000
58,998500	1,000000
59,015500	-1,000000
59,469500	1,000000
59,490500	-1,000000
59,505500	1,000000
59,550500	-1,000000
63,524500	1,000000
63,643500	-1,000000
63,658500	1,000000
63,673500	-1,000000
63,700500	1,000000
67,402500	-1,000000
104,223500	1,000000
104,240500	-1,000000
104,253500	1,000000
104,268500	-1,000000
104,279500	1,000000
104,311500	-1,000000
104,341500	1,000000
104,371500	-1,000000
104,520500	1,000000
104,554500	-1,000000
104,597500	1,000000
104,617500	-1,000000
104,898500	1,000000
104,907500	-1,000000
104,927500	1,000000
110,802500	-1,000000
110,985500	1,000000
111,082500	-1,000000
111,106500	1,000000
111,123500	-1,000000
111,132500	1,000000
111,155500	-1,000000
111,170500	1,000000
111,188500	-1,000000
111,198500	1,000000
111,798500	-1,000000
112,731500	1,000000
112,775500	-1,000000
112,788500	1,000000
112,796500	-1,000000
112,943500	1,000000
112,957500	-1,000000
112,974500	1,000000
112,991500	-1,000000
113,096500	1,000000
113,116500	-1,000000
113,297500	1,000000
113,316500	-1,000000
113,348500	1,000000
113,669500	-1,000000
113,689500	1,000000
113,699500	-1,000000
113,711500	1,000000
113,728500	-1,000000
113,739500	1,000000
113,785500	-1,000000
113,795500	1,000000
115,641500	-1,000000
115,714500	1,000000
115,777500	-1,000000
115,796500	1,000000
115,815500	-1,000000
117,252500	1,000000
117,297500	-1,000000
117,310500	1,000000
117,365500	-1,000000
117,508500	1,000000
117,518500	-1,000000
117,534500	1,000000
117,556500	-1,000000
118,329500	1,000000
118,410500	-1,000000
118,451500	1,000000
118,528500	-1,000000
118,539500	1,000000
118,634500	-1,000000
118,655500	1,000000
118,678500	-1,000000
118,691500	1,000000
118,700500	-1,000000
120,045500	1,000000
120,231500	-1,000000
120,248500	1,000000
120,524500	-1,000000
120,541500	1,000000
120,599500	-1,000000
122,576500	1,000000
122,585500	-1,000000
122,612500	1,000000
122,628500	-1,000000
122,642500	1,000000
122,691500	-1,000000
123,074500	1,000000
123,239500	-1,000000
123,279500	1,000000
123,341500	-1,000000
123,352500	1,000000
123,360500	-1,000000
123,489500	1,000000
123,873500	-1,000000
123,905500	1,000000
127,567500	-1,000000
127,612500	1,000000
127,621500	-1,000000
127,634500	1,000000
127,656500	-1,000000
127,716500	1,000000
127,729500	-1,000000
127,765500	1,000000
127,783500	-1,000000
127,802500	1,000000
127,812500	-1,000000
127,821500	1,000000
128,110500	-1,000000
128,143500	1,000000
128,188500	-1,000000
128,212500	1,000000
128,299500	-1,000000
128,416500	1,000000
128,429500	-1,000000
128,457500	1,000000
128,514500	-1,000000
128,528500	1,000000
128,677500	-1,000000
128,760500	1,000000
128,772500	-1,000000
128,846500	1,000000
128,855500	-1,000000
128,921500	1,000000
129,381500	-1,000000
129,560500	1,000000
129,604500	-1,000000
129,650500	1,000000
133,391500	-1,000000
133,432500	1,000000
133,450500	-1,000000
133,474500	1,000000
142,779500	-1,000000
142,850500	1,000000
142,941500	-1,000000
142,963500	1,000000
142,973500	-1,000000
143,084500	1,000000
143,204500	-1,000000
143,249500	1,000000
143,429500	-1,000000
143,653500	1,000000
143,676500	-1,000000
