# Supplementary material for: Moth olfactory receptor neurons adjust their encoding efficiency to temporal statistics of pheromone fluctuations
Source: PLoS Comput Biol. 2018 Nov 13;14(11):e1006586. doi: 10.1371/journal.pcbi.1006586 (PMC6258558; doi:10.1371/journal.pcbi.1006586)
Supplement: S1 Data — (ZIP) [file pcbi.1006586.s001.zip › data/128m/100pg/valve_states_05.txt]

0,065000	1,000000
0,080000	-1,000000
0,095000	1,000000
0,148000	-1,000000
0,162000	1,000000
0,275000	-1,000000
0,696000	1,000000
4,778000	-1,000000
4,793000	1,000000
4,812000	-1,000000
4,824000	1,000000
4,854000	-1,000000
5,035000	1,000000
5,050000	-1,000000
5,104000	1,000000
5,114000	-1,000000
5,157000	1,000000
5,167000	-1,000000
5,187000	1,000000
5,196000	-1,000000
5,604000	1,000000
5,662000	-1,000000
5,679000	1,000000
5,687000	-1,000000
5,826000	1,000000
5,881000	-1,000000
5,897000	1,000000
8,022000	-1,000000
8,046000	1,000000
8,080000	-1,000000
8,091000	1,000000
8,152000	-1,000000
8,419000	1,000000
8,447000	-1,000000
8,512000	1,000000
8,553000	-1,000000
9,990000	1,000000
11,211000	-1,000000
11,552000	1,000000
31,930000	-1,000000
31,951000	1,000000
31,971000	-1,000000
31,997000	1,000000
32,065000	-1,000000
32,123000	1,000000
32,138000	-1,000000
32,152000	1,000000
32,173000	-1,000000
32,221000	1,000000
32,236000	-1,000000
32,255000	1,000000
32,281000	-1,000000
32,342000	1,000000
32,364000	-1,000000
32,470000	1,000000
32,492000	-1,000000
32,541000	1,000000
32,555000	-1,000000
32,568000	1,000000
32,618000	-1,000000
32,729000	1,000000
32,797000	-1,000000
35,111000	1,000000
35,145000	-1,000000
35,567000	1,000000
35,580000	-1,000000
35,625000	1,000000
36,142000	-1,000000
36,155000	1,000000
36,186000	-1,000000
36,255000	1,000000
36,270000	-1,000000
36,284000	1,000000
36,408000	-1,000000
36,424000	1,000000
36,434000	-1,000000
45,227000	1,000000
45,244000	-1,000000
47,437000	1,000000
47,461000	-1,000000
47,477000	1,000000
47,495000	-1,000000
47,507000	1,000000
47,520000	-1,000000
47,693000	1,000000
47,906000	-1,000000
48,001000	1,000000
48,037000	-1,000000
48,375000	1,000000
48,392000	-1,000000
48,417000	1,000000
48,432000	-1,000000
48,454000	1,000000
48,499000	-1,000000
53,920000	1,000000
54,000000	-1,000000
54,108000	1,000000
55,953000	-1,000000
56,182000	1,000000
56,203000	-1,000000
56,212000	1,000000
56,232000	-1,000000
56,254000	1,000000
56,268000	-1,000000
56,281000	1,000000
56,391000	-1,000000
56,928000	1,000000
56,948000	-1,000000
56,958000	1,000000
58,348000	-1,000000
58,430000	1,000000
58,451000	-1,000000
58,523000	1,000000
58,566000	-1,000000
58,587000	1,000000
58,625000	-1,000000
58,884000	1,000000
58,913000	-1,000000
58,943000	1,000000
58,953000	-1,000000
62,027000	1,000000
62,258000	-1,000000
62,267000	1,000000
62,285000	-1,000000
62,326000	1,000000
63,330000	-1,000000
63,339000	1,000000
63,397000	-1,000000
63,646000	1,000000
63,970000	-1,000000
78,223000	1,000000
78,240000	-1,000000
78,262000	1,000000
78,542000	-1,000000
78,558000	1,000000
86,080000	-1,000000
86,769000	1,000000
86,777000	-1,000000
86,789000	1,000000
87,298000	-1,000000
87,314000	1,000000
87,353000	-1,000000
87,363000	1,000000
87,384000	-1,000000
87,453000	1,000000
87,465000	-1,000000
87,496000	1,000000
87,915000	-1,000000
89,663000	1,000000
89,702000	-1,000000
89,721000	1,000000
89,822000	-1,000000
89,853000	1,000000
89,869000	-1,000000
89,897000	1,000000
89,925000	-1,000000
90,100000	1,000000
90,353000	-1,000000
90,365000	1,000000
90,640000	-1,000000
90,649000	1,000000
90,658000	-1,000000
90,675000	1,000000
90,686000	-1,000000
90,736000	1,000000
90,744000	-1,000000
90,768000	1,000000
90,778000	-1,000000
90,806000	1,000000
90,884000	-1,000000
90,907000	1,000000
90,926000	-1,000000
90,938000	1,000000
90,956000	-1,000000
90,997000	1,000000
91,031000	-1,000000
91,046000	1,000000
91,064000	-1,000000
91,078000	1,000000
94,458000	-1,000000
94,473000	1,000000
94,496000	-1,000000
94,512000	1,000000
