# Supplementary material for: Moth olfactory receptor neurons adjust their encoding efficiency to temporal statistics of pheromone fluctuations
Source: PLoS Comput Biol. 2018 Nov 13;14(11):e1006586. doi: 10.1371/journal.pcbi.1006586 (PMC6258558; doi:10.1371/journal.pcbi.1006586)
Supplement: S1 Data — (ZIP) [file pcbi.1006586.s001.zip › data/128m/100pg/valve_states_06.txt]

0,053550	1,000000
0,104550	-1,000000
0,119550	1,000000
0,131550	-1,000000
0,185550	1,000000
0,197550	-1,000000
0,340550	1,000000
0,349550	-1,000000
0,365550	1,000000
7,745550	-1,000000
7,762550	1,000000
7,786550	-1,000000
7,829550	1,000000
7,877550	-1,000000
8,188550	1,000000
8,231550	-1,000000
8,313550	1,000000
8,346550	-1,000000
8,826550	1,000000
9,220550	-1,000000
9,277550	1,000000
9,359550	-1,000000
9,641550	1,000000
9,682550	-1,000000
9,701550	1,000000
9,711550	-1,000000
9,969550	1,000000
9,985550	-1,000000
9,999550	1,000000
10,333550	-1,000000
10,385550	1,000000
10,404550	-1,000000
10,438550	1,000000
10,685550	-1,000000
10,704550	1,000000
17,305550	-1,000000
17,319550	1,000000
17,432550	-1,000000
17,487550	1,000000
17,541550	-1,000000
17,680550	1,000000
17,722550	-1,000000
17,786550	1,000000
17,827550	-1,000000
17,845550	1,000000
17,915550	-1,000000
18,302550	1,000000
18,342550	-1,000000
18,428550	1,000000
18,453550	-1,000000
18,464550	1,000000
18,546550	-1,000000
18,567550	1,000000
18,577550	-1,000000
18,588550	1,000000
18,627550	-1,000000
18,635550	1,000000
18,645550	-1,000000
18,679550	1,000000
18,707550	-1,000000
18,766550	1,000000
18,777550	-1,000000
18,787550	1,000000
18,809550	-1,000000
18,822550	1,000000
19,250550	-1,000000
19,267550	1,000000
19,291550	-1,000000
19,574550	1,000000
19,587550	-1,000000
19,616550	1,000000
19,642550	-1,000000
19,664550	1,000000
19,694550	-1,000000
19,706550	1,000000
19,715550	-1,000000
19,979550	1,000000
20,225550	-1,000000
20,241550	1,000000
20,253550	-1,000000
20,283550	1,000000
20,340550	-1,000000
20,359550	1,000000
20,374550	-1,000000
20,494550	1,000000
20,695550	-1,000000
20,897550	1,000000
20,933550	-1,000000
20,949550	1,000000
20,963550	-1,000000
20,975550	1,000000
20,984550	-1,000000
21,122550	1,000000
21,243550	-1,000000
21,278550	1,000000
21,293550	-1,000000
21,379550	1,000000
21,521550	-1,000000
21,565550	1,000000
21,737550	-1,000000
21,750550	1,000000
22,126550	-1,000000
22,225550	1,000000
22,235550	-1,000000
22,264550	1,000000
22,276550	-1,000000
22,291550	1,000000
22,380550	-1,000000
22,402550	1,000000
23,991550	-1,000000
24,032550	1,000000
24,285550	-1,000000
24,820550	1,000000
24,830550	-1,000000
24,844550	1,000000
24,877550	-1,000000
24,890550	1,000000
24,899550	-1,000000
24,948550	1,000000
24,983550	-1,000000
24,993550	1,000000
26,822550	-1,000000
26,847550	1,000000
26,883550	-1,000000
26,980550	1,000000
26,994550	-1,000000
27,014550	1,000000
27,324550	-1,000000
27,385550	1,000000
27,397550	-1,000000
27,442550	1,000000
27,460550	-1,000000
27,484550	1,000000
27,555550	-1,000000
27,565550	1,000000
27,616550	-1,000000
27,649550	1,000000
27,658550	-1,000000
32,900550	1,000000
36,720550	-1,000000
37,790550	1,000000
37,827550	-1,000000
37,875550	1,000000
37,910550	-1,000000
37,938550	1,000000
37,957550	-1,000000
37,985550	1,000000
38,005550	-1,000000
38,036550	1,000000
38,072550	-1,000000
38,091550	1,000000
38,114550	-1,000000
38,215550	1,000000
38,226550	-1,000000
38,245550	1,000000
38,267550	-1,000000
38,287550	1,000000
38,301550	-1,000000
38,352550	1,000000
38,363550	-1,000000
38,382550	1,000000
38,397550	-1,000000
38,426550	1,000000
38,435550	-1,000000
38,936550	1,000000
38,970550	-1,000000
56,747550	1,000000
56,766550	-1,000000
56,780550	1,000000
56,833550	-1,000000
57,144550	1,000000
57,159550	-1,000000
59,611550	1,000000
59,641550	-1,000000
59,650550	1,000000
59,662550	-1,000000
59,674550	1,000000
59,693550	-1,000000
59,722550	1,000000
59,757550	-1,000000
59,772550	1,000000
59,877550	-1,000000
59,904550	1,000000
59,916550	-1,000000
59,926550	1,000000
59,938550	-1,000000
59,962550	1,000000
60,215550	-1,000000
60,381550	1,000000
60,391550	-1,000000
60,413550	1,000000
60,849550	-1,000000
61,402550	1,000000
61,423550	-1,000000
61,438550	1,000000
61,449550	-1,000000
61,505550	1,000000
61,556550	-1,000000
61,576550	1,000000
61,635550	-1,000000
61,644550	1,000000
61,655550	-1,000000
61,665550	1,000000
61,678550	-1,000000
61,721550	1,000000
61,743550	-1,000000
62,089550	1,000000
62,111550	-1,000000
62,162550	1,000000
63,856550	-1,000000
64,190550	1,000000
64,199550	-1,000000
67,328550	1,000000
67,352550	-1,000000
67,407550	1,000000
67,427550	-1,000000
67,478550	1,000000
67,563550	-1,000000
67,571550	1,000000
67,610550	-1,000000
67,626550	1,000000
67,643550	-1,000000
67,706550	1,000000
67,757550	-1,000000
67,820550	1,000000
67,844550	-1,000000
67,870550	1,000000
67,884550	-1,000000
68,228550	1,000000
68,254550	-1,000000
68,407550	1,000000
68,441550	-1,000000
68,545550	1,000000
68,560550	-1,000000
68,570550	1,000000
68,868550	-1,000000
68,884550	1,000000
75,386550	-1,000000
75,566550	1,000000
76,800550	-1,000000
76,819550	1,000000
76,834550	-1,000000
77,175550	1,000000
77,232550	-1,000000
77,292550	1,000000
77,303550	-1,000000
77,314550	1,000000
77,377550	-1,000000
77,448550	1,000000
77,554550	-1,000000
77,565550	1,000000
77,574550	-1,000000
77,599550	1,000000
77,653550	-1,000000
77,664550	1,000000
77,674550	-1,000000
77,688550	1,000000
77,700550	-1,000000
77,711550	1,000000
77,725550	-1,000000
77,785550	1,000000
78,221550	-1,000000
78,231550	1,000000
78,246550	-1,000000
78,321550	1,000000
78,342550	-1,000000
78,402550	1,000000
78,560550	-1,000000
78,592550	1,000000
78,614550	-1,000000
78,727550	1,000000
78,740550	-1,000000
78,768550	1,000000
81,369550	-1,000000
81,385550	1,000000
81,622550	-1,000000
81,675550	1,000000
81,691550	-1,000000
81,968550	1,000000
82,104550	-1,000000
82,701550	1,000000
82,726550	-1,000000
82,763550	1,000000
82,802550	-1,000000
83,744550	1,000000
83,789550	-1,000000
83,801550	1,000000
83,845550	-1,000000
83,862550	1,000000
83,927550	-1,000000
83,937550	1,000000
84,141550	-1,000000
84,155550	1,000000
84,173550	-1,000000
84,260550	1,000000
84,287550	-1,000000
84,312550	1,000000
84,335550	-1,000000
84,396550	1,000000
84,413550	-1,000000
84,910550	1,000000
84,919550	-1,000000
87,569550	1,000000
87,580550	-1,000000
87,596550	1,000000
87,842550	-1,000000
87,936550	1,000000
87,949550	-1,000000
88,362550	1,000000
88,499550	-1,000000
88,518550	1,000000
88,537550	-1,000000
88,579550	1,000000
91,363550	-1,000000
96,563550	1,000000
96,572550	-1,000000
96,584550	1,000000
96,593550	-1,000000
96,629550	1,000000
97,162550	-1,000000
97,177550	1,000000
97,207550	-1,000000
98,278550	1,000000
98,506550	-1,000000
98,552550	1,000000
98,569550	-1,000000
98,590550	1,000000
98,599550	-1,000000
99,102550	1,000000
99,142550	-1,000000
99,152550	1,000000
99,696550	-1,000000
99,727550	1,000000
99,751550	-1,000000
99,762550	1,000000
99,771550	-1,000000
99,850550	1,000000
99,905550	-1,000000
99,916550	1,000000
99,966550	-1,000000
99,979550	1,000000
99,996550	-1,000000
