# Supplementary material for: Moth olfactory receptor neurons adjust their encoding efficiency to temporal statistics of pheromone fluctuations
Source: PLoS Comput Biol. 2018 Nov 13;14(11):e1006586. doi: 10.1371/journal.pcbi.1006586 (PMC6258558; doi:10.1371/journal.pcbi.1006586)
Supplement: S1 Data — (ZIP) [file pcbi.1006586.s001.zip › data/128m/100pg/valve_states_07.txt]

0,052750	1,000000
0,103800	-1,000000
0,118750	1,000000
0,130800	-1,000000
0,184750	1,000000
0,196800	-1,000000
0,339750	1,000000
0,348800	-1,000000
0,364750	1,000000
7,744800	-1,000000
7,761750	1,000000
7,785800	-1,000000
7,828750	1,000000
7,876800	-1,000000
8,187750	1,000000
8,230800	-1,000000
8,312750	1,000000
8,345800	-1,000000
8,825750	1,000000
9,219800	-1,000000
9,276750	1,000000
9,358800	-1,000000
9,640750	1,000000
9,681800	-1,000000
9,700750	1,000000
9,710800	-1,000000
9,968750	1,000000
9,984800	-1,000000
9,998750	1,000000
10,332800	-1,000000
10,384750	1,000000
10,403800	-1,000000
10,437750	1,000000
10,684800	-1,000000
10,703750	1,000000
17,304800	-1,000000
17,318750	1,000000
17,431800	-1,000000
17,486750	1,000000
17,540800	-1,000000
17,679750	1,000000
17,721800	-1,000000
17,785750	1,000000
17,826800	-1,000000
17,844750	1,000000
17,914800	-1,000000
18,301750	1,000000
18,341800	-1,000000
18,427750	1,000000
18,452800	-1,000000
18,463750	1,000000
18,545800	-1,000000
18,566750	1,000000
18,576800	-1,000000
18,587750	1,000000
18,626800	-1,000000
18,634750	1,000000
18,644800	-1,000000
18,678750	1,000000
18,706800	-1,000000
18,765750	1,000000
18,776800	-1,000000
18,786750	1,000000
18,808800	-1,000000
18,821750	1,000000
19,249800	-1,000000
19,266750	1,000000
19,290800	-1,000000
19,573750	1,000000
19,586800	-1,000000
19,615750	1,000000
19,641800	-1,000000
19,663750	1,000000
19,693800	-1,000000
19,705750	1,000000
19,714800	-1,000000
19,978750	1,000000
20,224800	-1,000000
20,240750	1,000000
20,252800	-1,000000
20,282750	1,000000
20,339800	-1,000000
20,358750	1,000000
20,373800	-1,000000
20,493750	1,000000
20,694800	-1,000000
20,896750	1,000000
20,932800	-1,000000
20,948750	1,000000
20,962800	-1,000000
20,974750	1,000000
20,983800	-1,000000
21,121750	1,000000
21,242800	-1,000000
21,277750	1,000000
21,292800	-1,000000
21,378750	1,000000
21,520800	-1,000000
21,564750	1,000000
21,736800	-1,000000
21,749750	1,000000
22,125800	-1,000000
22,224750	1,000000
22,234800	-1,000000
22,263750	1,000000
22,275800	-1,000000
22,290750	1,000000
22,379800	-1,000000
22,401750	1,000000
23,990800	-1,000000
24,031750	1,000000
24,284800	-1,000000
24,819750	1,000000
24,829800	-1,000000
24,843750	1,000000
24,876800	-1,000000
24,889750	1,000000
24,898800	-1,000000
24,947750	1,000000
24,982800	-1,000000
24,992750	1,000000
26,821800	-1,000000
26,846750	1,000000
26,882800	-1,000000
26,979750	1,000000
26,993800	-1,000000
27,013750	1,000000
27,323800	-1,000000
27,384750	1,000000
27,396800	-1,000000
27,441750	1,000000
27,459800	-1,000000
27,483750	1,000000
27,554800	-1,000000
27,564750	1,000000
27,615800	-1,000000
27,648750	1,000000
27,657800	-1,000000
32,899750	1,000000
36,719800	-1,000000
37,789750	1,000000
37,826800	-1,000000
37,874750	1,000000
37,909800	-1,000000
37,937750	1,000000
37,956800	-1,000000
37,984750	1,000000
38,004800	-1,000000
38,035750	1,000000
38,071800	-1,000000
38,090750	1,000000
38,113800	-1,000000
38,214750	1,000000
38,225800	-1,000000
38,244750	1,000000
38,266800	-1,000000
38,286750	1,000000
38,300800	-1,000000
38,351750	1,000000
38,362800	-1,000000
38,381750	1,000000
38,396800	-1,000000
38,425750	1,000000
38,434800	-1,000000
38,935750	1,000000
38,969800	-1,000000
56,746750	1,000000
56,765800	-1,000000
56,779750	1,000000
56,832800	-1,000000
57,143750	1,000000
57,158800	-1,000000
59,610750	1,000000
59,640800	-1,000000
59,649750	1,000000
59,661800	-1,000000
59,673750	1,000000
59,692800	-1,000000
59,721750	1,000000
59,756800	-1,000000
59,771750	1,000000
59,876800	-1,000000
59,903750	1,000000
59,915800	-1,000000
59,925750	1,000000
59,937800	-1,000000
59,961750	1,000000
60,214800	-1,000000
60,380750	1,000000
60,390800	-1,000000
60,412750	1,000000
60,848800	-1,000000
61,401750	1,000000
61,422800	-1,000000
61,437750	1,000000
61,448800	-1,000000
61,504750	1,000000
61,555800	-1,000000
61,575750	1,000000
61,634800	-1,000000
61,643750	1,000000
61,654800	-1,000000
61,664750	1,000000
61,677800	-1,000000
61,720750	1,000000
61,742800	-1,000000
62,088750	1,000000
62,110800	-1,000000
62,161750	1,000000
63,855800	-1,000000
64,189750	1,000000
64,198800	-1,000000
67,327750	1,000000
67,351800	-1,000000
67,406750	1,000000
67,426800	-1,000000
67,477750	1,000000
67,562800	-1,000000
67,570750	1,000000
67,609800	-1,000000
67,625750	1,000000
67,642800	-1,000000
67,705750	1,000000
67,756800	-1,000000
67,819750	1,000000
67,843800	-1,000000
67,869750	1,000000
67,883800	-1,000000
68,227750	1,000000
68,253800	-1,000000
68,406750	1,000000
68,440800	-1,000000
68,544750	1,000000
68,559800	-1,000000
68,569750	1,000000
68,867800	-1,000000
68,883750	1,000000
75,385800	-1,000000
75,565750	1,000000
76,799800	-1,000000
76,818750	1,000000
76,833800	-1,000000
77,174750	1,000000
77,231800	-1,000000
77,291750	1,000000
77,302800	-1,000000
77,313750	1,000000
77,376800	-1,000000
77,447750	1,000000
77,553800	-1,000000
77,564750	1,000000
77,573800	-1,000000
77,598750	1,000000
77,652800	-1,000000
77,663750	1,000000
77,673800	-1,000000
77,687750	1,000000
77,699800	-1,000000
77,710750	1,000000
77,724800	-1,000000
77,784750	1,000000
78,220800	-1,000000
78,230750	1,000000
78,245800	-1,000000
78,320750	1,000000
78,341800	-1,000000
78,401750	1,000000
78,559800	-1,000000
78,591750	1,000000
78,613800	-1,000000
78,726750	1,000000
78,739800	-1,000000
78,767750	1,000000
81,368800	-1,000000
81,384750	1,000000
81,621800	-1,000000
81,674750	1,000000
81,690800	-1,000000
81,967750	1,000000
82,103800	-1,000000
82,700750	1,000000
82,725800	-1,000000
82,762750	1,000000
82,801800	-1,000000
83,743750	1,000000
83,788800	-1,000000
83,800750	1,000000
83,844800	-1,000000
83,861750	1,000000
83,926800	-1,000000
83,936750	1,000000
84,140800	-1,000000
84,154750	1,000000
84,172800	-1,000000
84,259750	1,000000
84,286800	-1,000000
84,311750	1,000000
84,334800	-1,000000
84,395750	1,000000
84,412800	-1,000000
84,909750	1,000000
84,918800	-1,000000
87,568750	1,000000
87,579800	-1,000000
87,595750	1,000000
87,841800	-1,000000
87,935750	1,000000
87,948800	-1,000000
88,361750	1,000000
88,498800	-1,000000
88,517750	1,000000
88,536800	-1,000000
88,578750	1,000000
91,362800	-1,000000
96,562750	1,000000
96,571800	-1,000000
96,583750	1,000000
96,592800	-1,000000
96,628750	1,000000
97,161800	-1,000000
97,176750	1,000000
97,206800	-1,000000
98,277750	1,000000
98,505800	-1,000000
98,551750	1,000000
98,568800	-1,000000
98,589750	1,000000
98,598800	-1,000000
99,101750	1,000000
99,141800	-1,000000
99,151750	1,000000
99,695800	-1,000000
99,726750	1,000000
99,750800	-1,000000
99,761750	1,000000
99,770800	-1,000000
99,849750	1,000000
99,904800	-1,000000
99,915750	1,000000
99,965800	-1,000000
99,978750	1,000000
99,995800	-1,000000
100,004750	1,000000
101,140800	-1,000000
101,164750	1,000000
101,222800	-1,000000
101,393750	1,000000
101,417800	-1,000000
102,523750	1,000000
102,537800	-1,000000
102,547750	1,000000
102,559800	-1,000000
102,574750	1,000000
104,392800	-1,000000
104,621750	1,000000
104,631800	-1,000000
104,641750	1,000000
104,652800	-1,000000
104,698750	1,000000
104,718800	-1,000000
104,737750	1,000000
104,991800	-1,000000
105,033750	1,000000
105,065800	-1,000000
105,196750	1,000000
105,206800	-1,000000
105,444750	1,000000
105,463800	-1,000000
105,507750	1,000000
105,516800	-1,000000
105,529750	1,000000
105,546800	-1,000000
105,673750	1,000000
105,687800	-1,000000
105,699750	1,000000
105,709800	-1,000000
106,461750	1,000000
106,483800	-1,000000
106,662750	1,000000
106,691800	-1,000000
106,702750	1,000000
107,334800	-1,000000
107,350750	1,000000
107,359800	-1,000000
107,393750	1,000000
107,422800	-1,000000
107,437750	1,000000
107,484800	-1,000000
109,816750	1,000000
109,835800	-1,000000
109,854750	1,000000
110,007800	-1,000000
110,324750	1,000000
110,335800	-1,000000
110,366750	1,000000
110,379800	-1,000000
110,418750	1,000000
110,435800	-1,000000
110,447750	1,000000
110,483800	-1,000000
110,602750	1,000000
110,636800	-1,000000
110,660750	1,000000
110,672800	-1,000000
110,855750	1,000000
110,868800	-1,000000
111,122750	1,000000
111,133800	-1,000000
112,267750	1,000000
112,276800	-1,000000
112,315750	1,000000
112,334800	-1,000000
112,344750	1,000000
112,360800	-1,000000
112,400750	1,000000
112,434800	-1,000000
112,457750	1,000000
112,475800	-1,000000
112,500750	1,000000
120,928800	-1,000000
121,102750	1,000000
121,782800	-1,000000
122,098750	1,000000
122,116800	-1,000000
122,209750	1,000000
122,223800	-1,000000
122,234750	1,000000
122,263800	-1,000000
122,284750	1,000000
122,388800	-1,000000
122,400750	1,000000
124,606800	-1,000000
124,638750	1,000000
124,657800	-1,000000
124,731750	1,000000
124,744800	-1,000000
124,786750	1,000000
125,039800	-1,000000
125,077750	1,000000
125,087800	-1,000000
125,100750	1,000000
125,128800	-1,000000
125,178750	1,000000
125,215800	-1,000000
125,228750	1,000000
125,655800	-1,000000
125,667750	1,000000
126,032800	-1,000000
140,383750	1,000000
140,429800	-1,000000
142,212750	1,000000
142,233800	-1,000000
142,607750	1,000000
142,669800	-1,000000
142,683750	1,000000
142,761800	-1,000000
153,532750	1,000000
153,548800	-1,000000
153,564750	1,000000
153,581800	-1,000000
153,603750	1,000000
154,236800	-1,000000
154,288750	1,000000
154,307800	-1,000000
154,495750	1,000000
154,509800	-1,000000
154,521750	1,000000
154,695800	-1,000000
156,245750	1,000000
156,260800	-1,000000
156,424750	1,000000
156,705800	-1,000000
156,928750	1,000000
156,938800	-1,000000
157,046750	1,000000
157,151800	-1,000000
157,611750	1,000000
157,698800	-1,000000
157,707750	1,000000
157,724800	-1,000000
157,818750	1,000000
158,203800	-1,000000
158,251750	1,000000
158,261800	-1,000000
159,140750	1,000000
159,194800	-1,000000
159,204750	1,000000
159,380800	-1,000000
159,392750	1,000000
159,446800	-1,000000
159,457750	1,000000
159,469800	-1,000000
159,538750	1,000000
159,555800	-1,000000
159,565750	1,000000
159,612800	-1,000000
159,622750	1,000000
159,641800	-1,000000
159,671750	1,000000
159,815800	-1,000000
159,829750	1,000000
159,838800	-1,000000
159,880750	1,000000
159,940800	-1,000000
160,025750	1,000000
160,142800	-1,000000
161,127750	1,000000
161,155800	-1,000000
162,291750	1,000000
162,304800	-1,000000
162,327750	1,000000
162,437800	-1,000000
162,447750	1,000000
162,519800	-1,000000
162,547750	1,000000
162,992800	-1,000000
163,203750	1,000000
163,240800	-1,000000
163,250750	1,000000
163,367800	-1,000000
163,439750	1,000000
163,456800	-1,000000
163,591750	1,000000
163,600800	-1,000000
163,626750	1,000000
163,638800	-1,000000
163,793750	1,000000
164,071800	-1,000000
164,437750	1,000000
164,461800	-1,000000
164,481750	1,000000
164,491800	-1,000000
164,518750	1,000000
164,545800	-1,000000
164,859750	1,000000
164,917800	-1,000000
164,938750	1,000000
164,947800	-1,000000
164,970750	1,000000
164,985800	-1,000000
164,996750	1,000000
165,006800	-1,000000
165,017750	1,000000
165,594800	-1,000000
165,611750	1,000000
165,631800	-1,000000
165,640750	1,000000
165,843800	-1,000000
166,403750	1,000000
166,413800	-1,000000
166,584750	1,000000
187,781800	-1,000000
188,203750	1,000000
188,218800	-1,000000
188,257750	1,000000
188,400800	-1,000000
188,411750	1,000000
188,426800	-1,000000
188,435750	1,000000
188,444800	-1,000000
188,555750	1,000000
188,665800	-1,000000
188,682750	1,000000
188,697800	-1,000000
188,817750	1,000000
191,013800	-1,000000
191,040750	1,000000
191,066800	-1,000000
191,100750	1,000000
191,113800	-1,000000
191,128750	1,000000
191,236800	-1,000000
191,497750	1,000000
191,545800	-1,000000
191,597750	1,000000
191,606800	-1,000000
191,637750	1,000000
191,650800	-1,000000
192,357750	1,000000
192,383800	-1,000000
192,399750	1,000000
192,408800	-1,000000
192,434750	1,000000
192,785800	-1,000000
192,906750	1,000000
193,406800	-1,000000
193,467750	1,000000
193,506800	-1,000000
193,526750	1,000000
193,545800	-1,000000
193,584750	1,000000
193,635800	-1,000000
193,669750	1,000000
193,679800	-1,000000
193,693750	1,000000
193,719800	-1,000000
193,916750	1,000000
193,952800	-1,000000
194,189750	1,000000
194,263800	-1,000000
194,762750	1,000000
194,795800	-1,000000
194,812750	1,000000
194,824800	-1,000000
195,755750	1,000000
195,913800	-1,000000
195,931750	1,000000
195,944800	-1,000000
196,014750	1,000000
196,028800	-1,000000
196,052750	1,000000
196,062800	-1,000000
196,072750	1,000000
196,180800	-1,000000
196,190750	1,000000
196,208800	-1,000000
196,220750	1,000000
196,248800	-1,000000
196,343750	1,000000
196,417800	-1,000000
196,437750	1,000000
196,526800	-1,000000
196,544750	1,000000
196,641800	-1,000000
196,789750	1,000000
196,802800	-1,000000
196,827750	1,000000
196,842800	-1,000000
197,201750	1,000000
197,218800	-1,000000
197,358750	1,000000
197,635800	-1,000000
197,647750	1,000000
197,681800	-1,000000
197,706750	1,000000
197,721800	-1,000000
197,730750	1,000000
197,867800	-1,000000
197,890750	1,000000
198,051800	-1,000000
198,231750	1,000000
198,251800	-1,000000
199,190750	1,000000
199,298800	-1,000000
199,356750	1,000000
199,877800	-1,000000
199,951750	1,000000
200,015800	-1,000000
200,025750	1,000000
201,223800	-1,000000
201,234750	1,000000
201,246800	-1,000000
201,312750	1,000000
202,416800	-1,000000
202,489750	1,000000
202,500800	-1,000000
202,595750	1,000000
204,626800	-1,000000
204,645750	1,000000
204,678800	-1,000000
204,708750	1,000000
204,721800	-1,000000
204,750750	1,000000
204,808800	-1,000000
205,385750	1,000000
205,393800	-1,000000
205,442750	1,000000
205,466800	-1,000000
206,084750	1,000000
206,093800	-1,000000
206,127750	1,000000
206,160800	-1,000000
206,177750	1,000000
206,274800	-1,000000
206,324750	1,000000
206,358800	-1,000000
206,372750	1,000000
210,816800	-1,000000
210,838750	1,000000
210,853800	-1,000000
210,863750	1,000000
210,897800	-1,000000
210,966750	1,000000
211,012800	-1,000000
211,124750	1,000000
211,212800	-1,000000
211,222750	1,000000
212,741800	-1,000000
212,750750	1,000000
212,842800	-1,000000
213,471750	1,000000
213,509800	-1,000000
213,564750	1,000000
213,576800	-1,000000
213,620750	1,000000
213,637800	-1,000000
213,688750	1,000000
213,707800	-1,000000
213,723750	1,000000
214,253800	-1,000000
214,269750	1,000000
214,410800	-1,000000
214,434750	1,000000
214,763800	-1,000000
215,383750	1,000000
215,415800	-1,000000
215,530750	1,000000
215,553800	-1,000000
215,564750	1,000000
215,606800	-1,000000
215,818750	1,000000
215,833800	-1,000000
215,847750	1,000000
215,903800	-1,000000
216,740750	1,000000
216,760800	-1,000000
216,855750	1,000000
216,863800	-1,000000
216,876750	1,000000
217,042800	-1,000000
217,076750	1,000000
217,120800	-1,000000
217,150750	1,000000
217,159800	-1,000000
217,626750	1,000000
218,616800	-1,000000
218,757750	1,000000
218,774800	-1,000000
218,857750	1,000000
219,640800	-1,000000
219,675750	1,000000
219,687800	-1,000000
219,696750	1,000000
219,870800	-1,000000
219,919750	1,000000
219,967800	-1,000000
272,015750	1,000000
272,036800	-1,000000
272,050750	1,000000
272,157800	-1,000000
272,168750	1,000000
272,185800	-1,000000
272,210750	1,000000
274,749800	-1,000000
274,763750	1,000000
275,064800	-1,000000
275,548750	1,000000
275,565800	-1,000000
275,574750	1,000000
275,782800	-1,000000
275,791750	1,000000
275,838800	-1,000000
275,893750	1,000000
275,902800	-1,000000
276,010750	1,000000
276,031800	-1,000000
276,542750	1,000000
276,554800	-1,000000
276,963750	1,000000
276,990800	-1,000000
277,001750	1,000000
277,048800	-1,000000
277,058750	1,000000
277,073800	-1,000000
277,088750	1,000000
277,630800	-1,000000
277,641750	1,000000
277,656800	-1,000000
277,769750	1,000000
277,810800	-1,000000
277,913750	1,000000
277,931800	-1,000000
283,609750	1,000000
283,617800	-1,000000
283,632750	1,000000
283,711800	-1,000000
283,741750	1,000000
283,750800	-1,000000
283,759750	1,000000
283,776800	-1,000000
283,807750	1,000000
283,870800	-1,000000
283,894750	1,000000
283,957800	-1,000000
283,977750	1,000000
283,989800	-1,000000
284,374750	1,000000
284,383800	-1,000000
284,393750	1,000000
284,418800	-1,000000
284,452750	1,000000
284,470800	-1,000000
284,491750	1,000000
284,614800	-1,000000
284,629750	1,000000
284,664800	-1,000000
284,672750	1,000000
286,956800	-1,000000
287,045750	1,000000
291,002800	-1,000000
291,108750	1,000000
291,153800	-1,000000
291,171750	1,000000
291,550800	-1,000000
291,564750	1,000000
291,580800	-1,000000
291,752750	1,000000
291,911800	-1,000000
293,627750	1,000000
293,653800	-1,000000
293,673750	1,000000
294,458800	-1,000000
300,288750	1,000000
300,513800	-1,000000
300,657750	1,000000
300,665800	-1,000000
300,704750	1,000000
300,715800	-1,000000
300,725750	1,000000
300,734800	-1,000000
300,755750	1,000000
300,765800	-1,000000
300,780750	1,000000
300,803800	-1,000000
300,813750	1,000000
301,136800	-1,000000
301,155750	1,000000
301,171800	-1,000000
301,259750	1,000000
301,310800	-1,000000
301,325750	1,000000
301,337800	-1,000000
301,357750	1,000000
301,367800	-1,000000
301,376750	1,000000
304,222800	-1,000000
304,455750	1,000000
304,469800	-1,000000
306,869750	1,000000
306,880800	-1,000000
306,890750	1,000000
307,024800	-1,000000
307,122750	1,000000
307,131800	-1,000000
308,358750	1,000000
308,394800	-1,000000
308,601750	1,000000
308,612800	-1,000000
308,638750	1,000000
308,702800	-1,000000
308,730750	1,000000
309,756800	-1,000000
309,766750	1,000000
309,784800	-1,000000
309,793750	1,000000
309,803800	-1,000000
309,813750	1,000000
309,822800	-1,000000
309,997750	1,000000
311,462800	-1,000000
311,475750	1,000000
311,649800	-1,000000
311,733750	1,000000
311,951800	-1,000000
312,005750	1,000000
312,024800	-1,000000
312,040750	1,000000
312,145800	-1,000000
312,201750	1,000000
313,784800	-1,000000
313,793750	1,000000
313,829800	-1,000000
313,862750	1,000000
313,873800	-1,000000
313,914750	1,000000
313,928800	-1,000000
313,949750	1,000000
314,264800	-1,000000
322,458750	1,000000
322,482800	-1,000000
322,492750	1,000000
322,505800	-1,000000
322,682750	1,000000
322,691800	-1,000000
322,704750	1,000000
322,714800	-1,000000
322,724750	1,000000
322,738800	-1,000000
322,779750	1,000000
322,788800	-1,000000
322,807750	1,000000
323,045800	-1,000000
323,057750	1,000000
323,078800	-1,000000
323,108750	1,000000
323,477800	-1,000000
323,572750	1,000000
323,584800	-1,000000
323,602750	1,000000
323,631800	-1,000000
323,646750	1,000000
323,753800	-1,000000
508,313750	1,000000
510,872800	-1,000000
510,887750	1,000000
511,110800	-1,000000
511,146750	1,000000
511,188800	-1,000000
511,220750	1,000000
511,465800	-1,000000
511,481750	1,000000
511,505800	-1,000000
511,611750	1,000000
511,631800	-1,000000
513,407750	1,000000
515,974800	-1,000000
515,996750	1,000000
528,138800	-1,000000
528,261750	1,000000
528,296800	-1,000000
528,398750	1,000000
528,431800	-1,000000
528,449750	1,000000
528,504800	-1,000000
528,633750	1,000000
528,674800	-1,000000
528,689750	1,000000
528,698800	-1,000000
528,741750	1,000000
531,662800	-1,000000
710,651750	1,000000
710,660800	-1,000000
