# Supplementary material for: Moth olfactory receptor neurons adjust their encoding efficiency to temporal statistics of pheromone fluctuations
Source: PLoS Comput Biol. 2018 Nov 13;14(11):e1006586. doi: 10.1371/journal.pcbi.1006586 (PMC6258558; doi:10.1371/journal.pcbi.1006586)
Supplement: S1 Data — (ZIP) [file pcbi.1006586.s001.zip › data/128m/100pg/valve_states_08.txt]

0,069850	1,000000
0,088850	-1,000000
0,120850	1,000000
0,130850	-1,000000
0,182850	1,000000
0,190850	-1,000000
0,360850	1,000000
0,764850	-1,000000
46,506850	1,000000
46,517850	-1,000000
46,528850	1,000000
46,641850	-1,000000
46,653850	1,000000
46,665850	-1,000000
46,690850	1,000000
46,729850	-1,000000
46,774850	1,000000
46,938850	-1,000000
46,946850	1,000000
46,956850	-1,000000
46,967850	1,000000
46,980850	-1,000000
46,997850	1,000000
47,066850	-1,000000
47,273850	1,000000
65,004850	-1,000000
81,243850	1,000000
81,954850	-1,000000
81,969850	1,000000
82,001850	-1,000000
82,098850	1,000000
83,415850	-1,000000
85,798850	1,000000
85,860850	-1,000000
130,122850	1,000000
130,135850	-1,000000
130,148850	1,000000
130,167850	-1,000000
130,399850	1,000000
130,555850	-1,000000
130,626850	1,000000
130,725850	-1,000000
130,735850	1,000000
130,755850	-1,000000
130,822850	1,000000
130,840850	-1,000000
131,111850	1,000000
131,121850	-1,000000
131,132850	1,000000
131,181850	-1,000000
131,192850	1,000000
131,230850	-1,000000
131,937850	1,000000
131,949850	-1,000000
132,005850	1,000000
132,050850	-1,000000
132,084850	1,000000
132,096850	-1,000000
132,106850	1,000000
132,117850	-1,000000
132,153850	1,000000
132,164850	-1,000000
132,830850	1,000000
132,885850	-1,000000
133,408850	1,000000
133,421850	-1,000000
133,441850	1,000000
133,450850	-1,000000
133,461850	1,000000
133,755850	-1,000000
133,781850	1,000000
133,798850	-1,000000
133,812850	1,000000
133,821850	-1,000000
133,895850	1,000000
133,912850	-1,000000
134,294850	1,000000
134,508850	-1,000000
134,517850	1,000000
134,526850	-1,000000
134,547850	1,000000
134,558850	-1,000000
134,591850	1,000000
134,862850	-1,000000
134,902850	1,000000
134,944850	-1,000000
135,047850	1,000000
135,073850	-1,000000
135,188850	1,000000
139,598850	-1,000000
139,608850	1,000000
139,619850	-1,000000
140,105850	1,000000
140,154850	-1,000000
140,170850	1,000000
140,179850	-1,000000
142,268850	1,000000
142,276850	-1,000000
142,513850	1,000000
142,523850	-1,000000
142,756850	1,000000
142,873850	-1,000000
142,895850	1,000000
144,344850	-1,000000
144,374850	1,000000
144,394850	-1,000000
144,429850	1,000000
144,444850	-1,000000
144,466850	1,000000
144,480850	-1,000000
144,573850	1,000000
144,582850	-1,000000
145,402850	1,000000
145,415850	-1,000000
145,591850	1,000000
145,623850	-1,000000
164,850850	1,000000
164,867850	-1,000000
164,877850	1,000000
164,936850	-1,000000
164,950850	1,000000
164,970850	-1,000000
165,019850	1,000000
165,056850	-1,000000
165,077850	1,000000
165,174850	-1,000000
165,209850	1,000000
165,233850	-1,000000
201,269850	1,000000
201,282850	-1,000000
240,018850	1,000000
240,027850	-1,000000
240,148850	1,000000
240,164850	-1,000000
244,847850	1,000000
244,888850	-1,000000
244,964850	1,000000
245,248850	-1,000000
245,394850	1,000000
245,480850	-1,000000
278,723850	1,000000
278,736850	-1,000000
278,748850	1,000000
278,884850	-1,000000
278,902850	1,000000
278,968850	-1,000000
279,340850	1,000000
279,399850	-1,000000
279,574850	1,000000
279,608850	-1,000000
279,624850	1,000000
279,645850	-1,000000
279,670850	1,000000
279,742850	-1,000000
279,752850	1,000000
280,491850	-1,000000
280,547850	1,000000
280,589850	-1,000000
280,651850	1,000000
280,665850	-1,000000
280,679850	1,000000
281,667850	-1,000000
281,689850	1,000000
281,921850	-1,000000
281,947850	1,000000
281,961850	-1,000000
281,981850	1,000000
281,990850	-1,000000
282,017850	1,000000
282,210850	-1,000000
282,233850	1,000000
282,617850	-1,000000
282,631850	1,000000
282,845850	-1,000000
282,870850	1,000000
282,885850	-1,000000
282,932850	1,000000
282,942850	-1,000000
282,957850	1,000000
282,970850	-1,000000
282,981850	1,000000
283,064850	-1,000000
283,091850	1,000000
283,102850	-1,000000
283,207850	1,000000
285,471850	-1,000000
285,738850	1,000000
285,761850	-1,000000
289,806850	1,000000
289,815850	-1,000000
289,828850	1,000000
289,880850	-1,000000
289,893850	1,000000
290,036850	-1,000000
290,045850	1,000000
290,054850	-1,000000
290,339850	1,000000
292,283850	-1,000000
292,292850	1,000000
292,308850	-1,000000
292,345850	1,000000
292,547850	-1,000000
292,563850	1,000000
292,582850	-1,000000
292,616850	1,000000
292,788850	-1,000000
292,800850	1,000000
292,850850	-1,000000
292,866850	1,000000
293,423850	-1,000000
293,432850	1,000000
293,458850	-1,000000
293,560850	1,000000
293,598850	-1,000000
293,779850	1,000000
293,790850	-1,000000
293,816850	1,000000
293,864850	-1,000000
293,904850	1,000000
293,913850	-1,000000
294,466850	1,000000
294,533850	-1,000000
371,438850	1,000000
372,236850	-1,000000
372,746850	1,000000
372,765850	-1,000000
372,786850	1,000000
373,035850	-1,000000
373,212850	1,000000
373,236850	-1,000000
373,601850	1,000000
373,694850	-1,000000
373,942850	1,000000
374,094850	-1,000000
374,103850	1,000000
374,602850	-1,000000
374,618850	1,000000
374,628850	-1,000000
378,725850	1,000000
378,734850	-1,000000
378,789850	1,000000
378,942850	-1,000000
378,988850	1,000000
380,915850	-1,000000
380,959850	1,000000
381,001850	-1,000000
381,232850	1,000000
381,248850	-1,000000
381,275850	1,000000
381,328850	-1,000000
381,347850	1,000000
381,583850	-1,000000
381,592850	1,000000
381,703850	-1,000000
381,733850	1,000000
381,748850	-1,000000
382,426850	1,000000
382,819850	-1,000000
382,830850	1,000000
383,040850	-1,000000
383,054850	1,000000
383,082850	-1,000000
383,126850	1,000000
383,141850	-1,000000
383,153850	1,000000
383,287850	-1,000000
383,360850	1,000000
383,398850	-1,000000
383,423850	1,000000
383,445850	-1,000000
383,565850	1,000000
383,583850	-1,000000
383,592850	1,000000
383,633850	-1,000000
383,645850	1,000000
383,663850	-1,000000
383,672850	1,000000
383,700850	-1,000000
383,710850	1,000000
383,725850	-1,000000
383,827850	1,000000
383,904850	-1,000000
383,918850	1,000000
383,928850	-1,000000
383,998850	1,000000
384,020850	-1,000000
384,030850	1,000000
385,424850	-1,000000
385,443850	1,000000
390,235850	-1,000000
469,622850	1,000000
469,656850	-1,000000
469,683850	1,000000
471,925850	-1,000000
471,948850	1,000000
472,211850	-1,000000
472,803850	1,000000
472,851850	-1,000000
472,860850	1,000000
472,911850	-1,000000
472,941850	1,000000
473,219850	-1,000000
473,301850	1,000000
473,311850	-1,000000
473,325850	1,000000
473,348850	-1,000000
473,361850	1,000000
473,369850	-1,000000
480,958850	1,000000
480,973850	-1,000000
480,989850	1,000000
481,137850	-1,000000
481,267850	1,000000
481,430850	-1,000000
481,453850	1,000000
481,469850	-1,000000
481,493850	1,000000
482,155850	-1,000000
482,374850	1,000000
482,383850	-1,000000
482,398850	1,000000
482,502850	-1,000000
482,535850	1,000000
482,613850	-1,000000
482,634850	1,000000
482,678850	-1,000000
486,090850	1,000000
486,204850	-1,000000
486,297850	1,000000
486,326850	-1,000000
486,349850	1,000000
486,361850	-1,000000
486,369850	1,000000
486,406850	-1,000000
492,418850	1,000000
492,662850	-1,000000
492,671850	1,000000
493,236850	-1,000000
494,063850	1,000000
494,077850	-1,000000
494,300850	1,000000
494,312850	-1,000000
494,321850	1,000000
494,526850	-1,000000
494,538850	1,000000
494,581850	-1,000000
494,620850	1,000000
494,726850	-1,000000
494,753850	1,000000
494,775850	-1,000000
494,789850	1,000000
494,807850	-1,000000
494,828850	1,000000
494,851850	-1,000000
494,960850	1,000000
494,980850	-1,000000
495,059850	1,000000
495,216850	-1,000000
500,562850	1,000000
500,594850	-1,000000
500,960850	1,000000
500,969850	-1,000000
501,002850	1,000000
501,101850	-1,000000
501,122850	1,000000
501,191850	-1,000000
501,212850	1,000000
501,225850	-1,000000
501,416850	1,000000
501,925850	-1,000000
501,936850	1,000000
501,949850	-1,000000
501,959850	1,000000
501,968850	-1,000000
501,987850	1,000000
502,015850	-1,000000
502,045850	1,000000
502,055850	-1,000000
502,066850	1,000000
502,101850	-1,000000
506,753850	1,000000
506,762850	-1,000000
506,804850	1,000000
506,820850	-1,000000
506,927850	1,000000
506,962850	-1,000000
506,981850	1,000000
507,153850	-1,000000
507,164850	1,000000
507,303850	-1,000000
507,361850	1,000000
507,402850	-1,000000
507,416850	1,000000
507,451850	-1,000000
510,771850	1,000000
510,815850	-1,000000
511,870850	1,000000
515,113850	-1,000000
515,164850	1,000000
515,211850	-1,000000
515,225850	1,000000
515,237850	-1,000000
515,867850	1,000000
515,987850	-1,000000
516,003850	1,000000
516,053850	-1,000000
516,062850	1,000000
516,073850	-1,000000
516,089850	1,000000
516,120850	-1,000000
516,138850	1,000000
516,202850	-1,000000
516,220850	1,000000
516,256850	-1,000000
516,367850	1,000000
516,383850	-1,000000
516,420850	1,000000
516,462850	-1,000000
516,536850	1,000000
516,597850	-1,000000
516,608850	1,000000
516,711850	-1,000000
516,733850	1,000000
516,785850	-1,000000
516,824850	1,000000
516,832850	-1,000000
516,865850	1,000000
516,925850	-1,000000
516,937850	1,000000
516,962850	-1,000000
517,511850	1,000000
517,522850	-1,000000
517,919850	1,000000
517,937850	-1,000000
517,949850	1,000000
518,014850	-1,000000
518,023850	1,000000
518,034850	-1,000000
518,077850	1,000000
518,095850	-1,000000
518,103850	1,000000
518,665850	-1,000000
518,681850	1,000000
518,707850	-1,000000
518,720850	1,000000
518,731850	-1,000000
519,291850	1,000000
519,767850	-1,000000
569,703850	1,000000
569,780850	-1,000000
571,333850	1,000000
571,597850	-1,000000
571,981850	1,000000
572,001850	-1,000000
572,012850	1,000000
572,257850	-1,000000
572,267850	1,000000
572,378850	-1,000000
572,413850	1,000000
572,431850	-1,000000
572,448850	1,000000
572,457850	-1,000000
572,498850	1,000000
572,508850	-1,000000
572,746850	1,000000
573,295850	-1,000000
573,331850	1,000000
573,347850	-1,000000
573,366850	1,000000
573,377850	-1,000000
573,390850	1,000000
573,455850	-1,000000
586,714850	1,000000
586,722850	-1,000000
587,029850	1,000000
587,047850	-1,000000
587,058850	1,000000
587,076850	-1,000000
587,113850	1,000000
587,167850	-1,000000
600,562850	1,000000
601,311850	-1,000000
