# Supplementary material for: Moth olfactory receptor neurons adjust their encoding efficiency to temporal statistics of pheromone fluctuations
Source: PLoS Comput Biol. 2018 Nov 13;14(11):e1006586. doi: 10.1371/journal.pcbi.1006586 (PMC6258558; doi:10.1371/journal.pcbi.1006586)
Supplement: S1 Data — (ZIP) [file pcbi.1006586.s001.zip › data/128m/10fg/spikes_times_01.txt]

0	111189
0	118096
0	124856
0	130631
0	137692
0	144932
0	196284
0	213333
0	223751
0	233188
0	293656
0	299208
0	305945
0	311990
0	321488
0	327645
0	333629
0	340611
0	349629
0	357826
0	375381
0	383487
0	390718
0	426431
0	452925
0	485343
0	543901
0	570521
0	610731
0	633181
0	657156
0	753268
0	762153
0	776875
0	787311
0	829373
0	834285
0	913246
0	918107
0	924765
1	096782
1	172086
1	238250
1	257448
1	276587
1	286865
1	305137
1	334218
1	349428
1	365261
1	436429
1	449309
1	456124
1	462685
1	520356
1	531531
1	546340
1	553817
1	561060
1	572160
1	589951
1	686888
1	696418
1	815223
1	865863
1	880869
1	913456
2	039675
2	047078
2	055095
2	123167
2	133661
2	143518
2	343426
2	355304
2	377341
2	385629
2	403496
2	422203
2	448852
2	481139
2	592007
2	602746
2	614132
2	625522
2	635490
2	759691
2	781150
2	786973
2	793504
2	808893
2	884260
2	891215
2	901009
2	912224
2	935718
3	169196
3	175367
3	183408
3	191157
3	197182
3	205233
3	211881
3	303377
3	483151
3	550834
3	559570
3	566573
3	650795
3	658843
3	667326
3	679090
3	697051
3	731588
3	782519
3	828313
3	883211
3	893196
3	904288
3	921020
4	056674
4	088183
4	101717
4	112992
4	120603
4	165612
4	194566
4	202594
4	210108
4	218126
4	321480
4	371743
4	475846
4	487788
4	503843
4	509368
4	544231
4	550781
4	571680
4	588473
4	596455
4	605797
4	706419
4	873752
4	881283
4	887585
4	897950
5	135568
5	185073
5	200994
5	210121
5	467322
5	472985
5	496608
5	504946
5	597056
5	602397
5	612081
5	622967
5	704434
5	809262
5	821336
5	828504
5	850869
6	034409
6	042665
6	128787
6	144535
6	158410
6	226921
6	233632
6	242079
6	377371
6	383483
6	436457
6	450918
6	481885
6	611981
6	618923
6	747231
6	754526
6	847420
6	883842
6	953384
7	047202
7	066596
7	117458
7	128021
7	147877
7	155296
7	176439
7	370429
7	387125
7	395621
7	480593
7	498031
7	513378
7	525277
7	535736
7	542342
7	560512
7	565731
7	574552
7	608562
7	737213
7	856664
7	865566
7	870913
7	877280
7	976072
8	009763
8	129761
8	205622
8	249590
8	266915
8	272785
8	279115
8	285340
8	297658
8	326513
8	401084
8	463463
8	468365
8	474335
8	483429
8	494588
8	505890
8	522416
8	685420
8	691927
8	811553
8	816565
8	826667
8	841953
9	052987
9	059991
9	067226
9	079332
9	089768
9	098803
9	167214
9	219763
9	230088
9	384233
9	397814
9	417592
9	460395
9	473793
9	524965
9	534760
9	543827
9	555440
9	723955
9	731589
9	747169
9	906667
9	917621
9	937010
9	943746
9	949625
9	981513
10	027478
10	037817
10	109119
10	114569
10	125788
10	137728
10	159832
10	326732
10	446219
10	459925
10	466118
10	477965
10	486997
10	601520
10	899054
10	907672
10	921430
10	929371
10	941052
10	946240
10	997477
11	028219
11	041070
11	068563
11	300156
11	364288
11	373343
11	388006
11	393483
11	402377
11	503895
11	620355
11	627032
11	631526
11	636923
11	645620
11	660743
11	787344
11	881610
11	932958
11	939505
11	985751
11	994519
12	015390
12	036002
12	050917
12	059088
12	066004
12	208060
12	215769
12	263168
12	272781
12	282524
12	308585
12	320307
12	432373
12	693447
12	713336
12	822323
12	859321
12	894980
12	907542
12	958869
12	970405
12	978303
13	023192
13	109855
13	152267
13	183012
13	222070
13	229525
13	251245
13	403903
13	411094
13	468835
13	478034
13	486312
13	493164
13	534987
13	635775
13	699404
13	752795
13	758928
13	829194
13	836933
13	912944
13	950145
13	961738
13	970785
14	008197
14	016322
14	028726
14	193792
14	204063
14	315534
14	324026
14	329151
14	336511
14	344337
14	461920
14	505374
14	515228
14	598271
14	719569
14	726818
14	732614
14	741655
14	758671
14	884239
14	889733
14	942983
14	952071
15	177793
15	183661
15	332754
15	341311
15	443435
15	453914
15	463416
15	470083
15	478400
15	546624
15	557797
15	647801
15	654632
15	664388
15	674266
15	686405
15	703622
15	719155
15	772157
16	053116
16	081304
16	117451
16	123005
16	131383
16	184308
16	195150
16	205786
16	239137
16	243917
16	266509
16	352205
16	379628
16	427743
16	603541
16	632382
16	732889
16	794813
16	802790
16	813577
16	826369
16	861254
16	868915
16	967163
16	975937
17	179379
17	189829
17	196019
17	207681
17	274322
17	283832
17	295638
17	366013
17	394419
17	460145
17	465417
17	474168
17	576822
17	588686
17	596670
17	689101
17	905695
17	915175
17	922718
17	949515
17	969655
18	027361
18	085170
18	097234
18	104779
18	112152
18	139836
18	234204
18	295056
18	549296
18	559625
18	619829
18	632059
18	656544
18	664962
18	722110
18	730066
18	737860
19	036997
19	041245
19	346372
19	362963
19	368459
19	383204
19	395011
19	402396
19	409588
19	417827
19	427968
19	509564
19	539013
19	577535
19	583579
19	591596
19	842662
19	856767
19	876703
19	994841
20	044756
20	052731
20	138041
20	151194
20	157591
20	178574
20	201956
20	258233
20	271969
20	285566
20	294410
20	596057
20	601847
20	621596
20	714576
20	723441
20	821535
20	830482
20	844282
20	852469
20	859179
20	869822
20	875963
20	885111
20	925016
20	981434
20	994972
21	006497
21	013344
21	066270
21	155541
21	201321
21	218091
21	228318
21	236415
21	345136
21	438340
21	446258
21	632873
21	639435
21	649275
21	663917
21	700638
21	785722
22	001390
22	012057
22	019445
22	114002
22	389552
22	402857
22	700061
22	805580
22	834781
22	841966
22	854594
23	010940
23	093696
23	241632
23	267158
23	376486
23	385681
23	668835
23	758391
23	768210
23	781838
23	821624
23	827774
23	838996
23	913707
24	193156
24	201158
24	551480
24	666178
24	673090
24	693354
24	714043
24	791542
25	288762
25	298827
25	340239
25	361843
25	529218
25	570115
25	793122
25	801506
25	852565
25	859096
25	908489
26	150270
26	159092
26	188987
26	209213
26	456755
26	465560
26	548666
26	557966
26	614837
26	633564
27	199690
27	207603
27	235250
27	246526
27	398323
27	409983
27	419311
27	430780
27	446074
27	741129
27	747413
27	754731
27	768644
27	856613
27	871104
27	950177
28	259824
28	268388
28	289679
28	342384
28	472568
28	479711
28	491091
28	499472
28	512953
29	009677
29	026735
29	034940
29	057495
29	253715
29	371664
29	396066
29	440307
29	514075
29	834220
29	844175
29	859297
29	900864
29	908233
29	916122
30	029146
30	038918
30	257554
30	263302
30	269515
30	567464
30	578809
30	725525
30	731527
30	740219
30	755729
30	836063
31	021421
31	027881
31	249552
31	508780
31	528111
31	540318
31	547655
31	557016
31	576445
31	587377
31	860674
32	172643
32	179292
32	187630
32	236575
32	243322
32	256692
32	277047
32	487528
32	688872
32	701137
33	244237
33	251360
33	259056
33	266950
33	274690
33	282735
33	290989
33	315696
33	327893
33	350610
33	365265
33	498088
33	508790
33	566951
33	765633
33	795851
34	195254
34	215752
34	345677
34	373337
34	988642
34	997528
35	006785
35	261914
35	823612
35	836251
35	847285
35	854978
35	865253
35	952459
35	968105
35	973206
35	979100
35	984052
35	988698
35	994805
35	999774
36	016170
36	036423
36	053886
36	061106
36	074761
36	098407
36	116989
36	135444
36	142952
36	151937
36	214691
36	317791
36	325633
36	426416
36	434435
36	452834
36	459028
36	533164
36	540478
36	552442
36	560434
36	567620
36	584532
36	592275
36	708130
36	722178
36	788947
36	858585
36	886631
36	905150
36	913176
36	957311
36	981546
36	986562
36	993263
37	107556
37	143400
37	507207
37	801523
37	808740
37	820066
37	830267
37	839379
38	351503
38	361114
38	377031
38	713178
38	723656
38	730280
38	894529
39	052604
39	062873
39	084369
39	096790
39	110387
39	264394
39	270145
39	291523
39	308150
39	331020
39	343781
39	465914
39	520806
39	533074
39	859826
39	872327
39	892904
39	913464
40	050973
40	058278
40	065774
40	071383
40	078186
40	088715
40	107901
40	119165
40	170569
40	409080
40	422317
40	430207
40	442254
40	861837
40	869001
40	877826
40	887095
41	331930
41	338067
41	345709
41	359665
41	368929
41	377052
41	387321
41	398186
41	407092
41	413864
41	426640
41	434144
41	442106
41	466500
41	474346
41	482862
41	491718
41	500637
41	514309
41	531220
41	665196
41	681552
41	709358
41	796323
41	884438
41	890431
41	898046
41	903695
41	912822
41	921194
41	984106
41	991485
42	000690
42	009772
42	044331
42	050887
42	167372
42	227162
42	237742
42	364770
42	373293
42	431240
42	458933
42	488661
42	496244
42	523293
42	560006
42	566186
42	669867
42	777853
42	826578
42	831935
42	838696
42	844857
42	858169
42	865454
42	965514
42	996977
43	049128
43	060756
43	110057
43	224786
43	230661
43	242003
43	250355
43	260447
43	274314
43	436372
43	444166
43	450612
43	456777
43	466468
43	472401
43	589440
43	595084
43	620258
43	673647
43	681683
43	691848
43	699589
43	708561
43	766670
44	026561
44	034613
44	041352
44	048266
44	055239
44	165121
44	268352
44	317547
44	445725
44	455846
44	479286
44	487688
44	508004
44	518402
44	526120
44	534182
44	546894
44	556096
44	691234
44	700095
44	749601
44	757767
44	786323
44	795563
45	085933
45	329218
45	340017
45	347220
45	353217
45	360498
45	646212
45	654528
45	702026
45	858636
46	087101
46	151363
46	466941
46	602835
46	616004
46	625802
46	634696
46	644951
47	302873
47	316844
47	353981
47	554602
47	566553
47	577267
47	587872
47	597033
47	712112
47	719180
47	744987
48	122025
48	129824
48	138826
48	149158
48	156621
48	174818
48	243932
48	289844
48	297876
48	311308
48	319725
48	825553
48	834404
48	843883
49	276836
49	283228
49	297622
49	327314
49	336975
49	388056
49	409429
49	417525
49	900019
49	910091
50	402919
50	410433
50	418652
50	427738
50	440718
50	712064
50	718972
50	729497
50	739604
50	746235
50	793465
50	805132
50	973210
50	984288
50	994900
51	056086
51	106874
51	116881
51	508492
51	516109
51	722903
51	736573
51	798420
52	154938
52	161628
52	169166
52	175835
52	184537
52	202846
52	328030
52	434044
52	553365
52	560787
52	566531
52	573191
52	578039
52	584793
52	590989
52	601812
52	615805
52	629278
52	639828
52	648619
52	659962
52	673011
52	787613
52	793594
52	800461
52	819452
52	830388
52	920254
52	939584
53	376319
53	418088
53	493903
53	502633
53	866240
53	902333
53	933014
53	942289
54	747966
55	374756
55	382085
55	388502
55	396257
55	403389
55	410094
55	424081
55	447465
55	715128
55	725867
55	913104
56	425313
56	435728
56	448013
56	457138
56	468002
56	474069
56	484163
56	490546
56	508062
56	517905
57	416688
57	709891
57	718307
57	727912
57	746379
57	756004
57	765747
57	772291
57	827004
57	838069
58	506804
58	516001
58	524676
58	533368
58	625655
58	638262
58	655225
58	710821
59	804423
59	813686
60	098590
60	105075
60	114325
60	125484
60	134944
60	169047
60	401644
60	415697
60	426875
60	452153
60	874422
60	886333
60	902041
61	405838
61	415458
61	424366
61	500115
61	512593
61	602630
61	608445
61	641669
61	649053
62	429867
62	436040
62	447152
62	458656
63	923820
63	930429
63	937970
63	945416
63	954147
64	516901
64	521640
64	536807
64	542586
64	548397
64	554019
64	563364
64	574638
64	581314
64	609961
64	740406
64	757113
65	030061
65	036137
65	042715
65	052151
65	060002
65	065940
65	244379
65	411527
65	421062
65	431307
66	405586
66	418185
66	427171
66	786286
66	796088
66	846357
66	887754
67	657796
67	668976
68	312264
68	321781
68	330919
68	342663
68	792583
68	799927
69	313038
69	320245
69	334808
69	344424
69	359452
69	373168
69	730041
69	736759
69	745753
69	755196
69	764881
69	774839
70	094425
70	107158
70	119036
71	275463
71	285022
71	292782
71	300416
71	310596
71	318744
71	329410
71	401840
71	411914
71	418917
71	428936
71	997814
72	005081
72	014618
72	062784
72	089127
72	125651
74	531671
74	539335
74	547704
74	600751
74	616558
74	993261
75	064274
75	103275
75	117403
75	126631
75	166633
75	509466
75	518134
75	537888
75	672190
75	685289
76	310917
76	424604
76	435503
76	451915
76	463476
76	475411
76	771261
76	777418
76	786391
76	798518
76	833406
77	131043
77	136765
77	143906
77	152754
77	171037
77	724624
77	734082
77	741722
78	576895
78	587018
79	936695
79	942688
79	949475
79	956636
79	963410
79	971712
79	981421
80	011809
80	033042
80	245875
80	252293
80	356385
80	364321
80	445102
80	892812
80	899260
80	909419
81	743055
81	748935
81	756571
81	765052
81	791761
81	988832
81	995785
82	004863
82	017326
82	085613
82	317225
82	324225
82	336863
82	465642
82	474623
82	775519
83	248234
83	254392
83	262668
83	274909
83	329657
84	330994
84	336202
84	342524
84	348878
86	088039
86	094706
86	101376
86	116235
86	197170
86	207712
86	218595
86	242424
86	264282
86	272933
86	661353
86	669619
86	682589
86	936468
87	022543
87	317736
87	325042
87	333378
87	341842
87	365010
89	737829
89	744455
89	751453
89	758301
90	385460
90	390473
90	396008
90	402446
90	408486
90	413147
90	418036
90	423476
90	430613
90	442623
90	453119
90	523146
90	529308
90	540767
90	547200
90	552289
90	582194
90	651610
90	668778
91	152084
91	173760
91	182623
91	191423
91	400375
91	461965
91	466569
91	471067
91	475896
91	481295
91	487719
91	493753
91	499668
91	505084
91	511673
91	520875
91	572752
91	579340
91	593912
91	608206
91	618675
91	627223
91	639328
91	712570
91	765761
91	783182
91	793818
91	802192
91	868915
91	908728
91	916096
91	921603
91	997793
92	004022
92	022527
92	062670
92	102205
92	199677
92	279188
92	365205
92	410401
92	430021
92	528827
92	538685
92	547717
92	595763
92	604311
92	612294
92	622394
92	634365
92	840116
92	859024
92	974700
92	981836
92	989341
92	996650
93	050408
93	057259
93	064423
93	074245
93	108724
93	171895
93	365770
93	374025
93	440872
93	502930
93	508140
93	513981
93	527590
93	533258
93	626123
93	632232
93	640459
93	651104
93	659856
93	690592
93	746125
93	880696
93	963475
93	973128
94	018458
94	047137
94	118865
94	209514
94	219891
94	258060
94	267472
94	447320
94	456281
94	463817
94	554138
94	579045
94	669452
94	754353
94	774624
94	787484
94	797363
94	846178
94	915044
94	922103
94	997221
95	052492
95	190611
95	200658
95	209462
95	242274
95	261120
95	284230
95	369882
95	448124
95	522882
95	571857
95	583109
95	592289
95	603663
95	632289
95	639286
95	648501
95	656347
95	833768
95	844712
95	881578
95	953070
95	973612
96	010490
96	046419
96	091975
96	098608
96	106731
96	319218
96	464953
96	533788
96	539222
96	557026
96	566891
96	573529
96	766564
96	788933
96	796546
96	812835
97	021594
97	027670
97	034877
97	059044
97	070256
97	161902
97	169463
97	222934
97	243630
97	255424
97	311280
97	320150
97	326962
97	366482
97	380648
97	493724
97	578647
97	599277
97	608529
97	655763
97	662119
97	726642
97	932586
98	149544
98	159302
98	165123
98	175808
98	266492
98	303828
98	311801
98	322351
98	340709
98	480503
98	492719
98	515739
98	521583
98	525928
98	531205
98	541289
98	676009
98	682769
98	689560
98	694761
98	700528
98	714196
98	880001
98	888353
98	898611
98	913782
98	943515
98	978256
99	011738
99	224842
99	284351
99	397039
99	405413
99	415984
99	422315
99	435712
99	441916
99	455711
99	468368
99	544077
99	617032
99	631587
99	639455
99	672743
99	686687
99	694277
99	706716
99	882443
99	894305
99	901492
100	002456
100	020065
100	026246
100	044219
100	328094
100	478940
100	490034
100	647841
100	710918
100	722163
100	730686
100	741824
100	750994
100	767017
100	811191
100	910420
101	005608
101	151725
101	168856
101	301643
101	311761
101	345492
101	454025
101	480369
101	778584
101	787589
101	804472
101	813109
101	838115
101	844305
101	860544
101	877174
101	952971
101	982690
102	005576
102	179635
102	229800
102	371070
102	410264
102	496741
102	541182
102	685270
102	729613
102	921135
102	943139
102	950887
102	972672
102	983892
102	992388
103	002443
103	050334
103	070461
103	078438
103	295160
103	349042
103	359215
103	368674
103	388558
103	406206
103	487993
103	513600
103	699479
103	712482
103	719837
103	770884
103	794172
103	864135
104	286223
104	306178
104	323440
104	498256
104	507262
104	577091
104	706622
104	729838
104	760929
104	784828
104	794345
104	843378
105	005569
105	013652
105	169506
105	251739
105	271819
105	281166
105	329929
105	340947
105	346821
105	355489
105	486428
105	505210
105	529256
105	555814
105	602539
105	613240
105	621162
105	633533
105	696375
105	756857
105	828538
105	835506
106	014344
106	021165
106	095603
106	191738
106	777889
107	026122
107	306141
107	406521
107	414920
107	494947
107	534661
107	542115
107	547580
107	631606
107	645975
107	681073
107	814290
107	826451
107	957907
108	015355
108	065031
108	072500
108	111730
108	119703
108	129788
108	393935
108	404865
108	413775
108	431858
108	438390
108	446876
108	495489
108	509047
108	605981
108	610940
108	749390
108	760345
108	904737
109	147626
109	191718
109	201990
109	220483
109	241405
109	249370
109	274066
109	285623
109	371063
109	379031
109	397019
109	404757
109	410432
109	416456
109	436600
109	444023
109	535321
109	584358
109	626098
109	640353
109	855547
109	862547
109	874860
109	999176
110	006063
110	309078
110	435379
110	441626
110	456489
110	465233
110	480479
110	706426
110	912472
110	920022
111	420964
111	431291
111	723789
111	743618
111	827903
111	895562
111	906309
111	921520
112	468734
113	153162
113	177907
113	252597
113	530706
113	536235
113	543383
113	551323
114	245288
114	254438
114	265305
114	278259
114	361000
114	387237
114	394737
114	439453
114	755014
114	804868
114	898457
114	908515
114	914959
114	921496
114	928131
114	937003
114	945632
114	952151
115	009745
115	392694
115	402518
115	564692
115	744868
115	752440
115	761033
115	771085
116	390765
116	399735
116	410356
116	665324
116	681445
116	696364
117	129962
117	139865
117	300193
117	312671
117	442176
117	449588
117	460984
117	553143
117	799721
117	812063
117	934347
118	374836
118	502955
118	513436
118	523677
119	480157
119	589695
120	319579
120	558929
120	618526
121	313290
121	326157
121	340503
121	602467
121	759217
121	771280
121	781888
121	806130
121	814862
122	293130
122	300180
122	329933
122	338326
122	357950
122	390097
122	395370
122	405821
122	596917
122	603977
122	612435
122	621278
122	628980
122	636452
122	642251
122	682057
122	702306
122	727901
122	734909
122	742577
122	758083
122	773896
122	780978
122	789008
122	812118
122	824717
122	832427
122	905184
122	958900
123	001132
123	042673
123	107933
123	557265
123	994788
124	003787
124	013322
124	022498
124	040408
124	046495
124	056059
124	147469
124	173937
124	537914
124	694491
124	702868
124	800225
124	814941
124	821519
124	882081
124	893845
124	915560
124	934206
124	946073
124	957896
124	966445
124	972713
124	984867
124	997245
125	055514
125	061733
125	089460
125	099210
125	112810
125	131011
125	154667
125	207356
125	214370
125	229567
125	372828
125	381122
125	542014
125	548304
125	554213
125	666284
125	744132
125	763471
125	774826
125	982674
126	148988
126	270052
126	277732
126	298780
126	308230
126	315022
126	479814
126	491647
126	700651
126	713222
126	794676
126	808777
127	362482
127	519730
127	531993
127	871613
127	944314
128	063931
128	074572
128	179751
128	185971
128	192728
128	198959
128	215371
128	233054
128	711722
128	760181
129	000284
129	687646
129	695264
129	714815
130	037213
130	074844
130	155468
130	166239
130	184771
130	203890
131	098426
131	105138
131	114553
131	145913
131	157341
131	167257
131	283483
131	295908
131	502757
131	509237
132	213180
132	571796
132	585011
132	596310
132	644524
132	651393
132	660631
132	672079
132	682857
132	697978
132	707259
132	715869
132	754528
132	780813
132	790865
132	800968
132	886539
132	892218
132	898595
132	907838
132	990688
133	049832
133	058485
133	069912
133	075113
133	087974
133	176639
133	238234
133	256694
133	265903
133	333661
133	356292
133	363097
133	368895
133	376994
133	390341
133	402575
133	494939
133	535202
133	541787
133	657231
133	664509
133	719583
133	727362
133	815036
133	829512
133	838389
133	852130
133	859600
133	876955
133	888419
134	040113
134	191675
134	200160
134	209914
134	337565
134	343290
134	349469
134	361343
134	369318
134	404884
134	459581
134	465609
134	472402
134	485361
134	518712
134	528532
134	740787
134	751795
134	759473
134	812632
134	819539
134	842873
134	853515
134	902072
134	913340
134	922942
134	931252
134	940333
134	952594
135	097524
135	168828
135	192915
135	321032
135	390606
135	407386
135	414278
135	527356
135	540755
135	592368
135	723208
135	789616
135	805004
135	831951
135	847605
135	857278
135	868220
135	977990
135	988546
136	000667
136	009324
136	036873
136	042140
136	076227
136	218624
136	247618
136	464862
136	473108
136	480718
136	504135
136	685811
136	767465
136	796395
136	812242
137	030734
137	096341
137	132294
137	146633
137	171417
137	196940
137	256603
137	264877
137	407215
137	415434
137	423091
137	436335
137	557305
137	563431
137	574375
137	668651
137	702229
137	709271
137	716338
137	723762
137	734538
137	749660
138	038819
138	055184
138	156369
138	189857
138	269525
138	420184
138	460020
138	511051
138	586083
138	594012
138	601303
138	607274
138	614769
138	622270
138	637867
138	663418
138	670126
138	927571
138	937847
138	950494
138	975930
139	002117
139	009524
139	235936
139	244486
[truncated: 1,881 more rows]
