# Supplementary material for: Moth olfactory receptor neurons adjust their encoding efficiency to temporal statistics of pheromone fluctuations
Source: PLoS Comput Biol. 2018 Nov 13;14(11):e1006586. doi: 10.1371/journal.pcbi.1006586 (PMC6258558; doi:10.1371/journal.pcbi.1006586)
Supplement: S1 Data — (ZIP) [file pcbi.1006586.s001.zip › data/128m/10fg/spikes_times_02.txt]

0	968391
0	980238
1	281214
1	291988
1	774865
1	810220
1	860385
1	873064
1	991785
1	999664
2	011520
2	021061
2	157702
2	233326
2	244376
2	297775
2	455784
2	484180
2	498419
2	518285
2	637216
2	770523
2	779943
2	791243
2	883486
2	892755
2	998122
3	099637
3	215192
3	304768
3	369473
3	390363
3	419040
3	528390
3	563295
3	737424
3	778334
3	860432
3	928733
4	305574
4	363589
4	480303
4	575152
4	588372
4	610084
4	626503
4	733213
5	009258
5	192984
5	720777
5	919170
6	011724
6	336601
6	563039
6	791169
6	856517
6	961514
6	981651
7	095569
7	427687
7	456388
7	539518
7	576315
7	755580
7	812145
7	864129
8	353912
8	530646
9	987742
10	233342
10	285040
10	314540
10	325324
10	374288
10	391916
10	409419
10	428232
10	537219
10	761744
10	860350
10	892883
10	998584
11	715383
11	787752
11	996413
12	038900
12	195656
12	277002
12	622954
12	654824
12	676902
12	750969
12	949078
12	971835
12	992706
13	145230
13	194969
13	523116
13	540766
13	682386
13	809067
13	822763
13	906456
14	009252
14	016781
14	102218
14	160501
14	433671
14	852021
15	058551
15	116390
15	127771
15	135801
15	401840
15	507259
15	521119
15	645573
15	894574
15	922811
16	053468
16	445079
16	658596
16	764634
16	939591
16	958478
17	093477
17	338719
17	348537
17	374172
17	449235
17	792030
17	951347
17	996327
18	146243
18	271416
18	582525
18	593251
19	074752
19	085054
19	103235
19	176632
19	301968
19	330265
19	356934
19	763644
19	922445
19	976535
19	995554
20	134425
20	331614
20	345545
20	372109
20	386658
20	802606
20	816631
21	105343
21	115445
21	537442
21	791405
22	053059
22	236589
22	364709
22	374997
22	491969
22	516218
22	944227
23	103353
23	168341
23	227080
23	565404
23	821443
24	115280
24	749212
25	068768
25	475077
25	613225
25	626188
25	770144
26	397246
26	596605
26	606790
26	623002
26	882676
26	924576
26	934166
26	946513
27	277637
27	299378
27	321382
27	508108
27	589088
27	611688
27	970484
28	341795
28	658806
29	237028
29	463316
29	937106
30	385675
30	489027
30	695038
30	702588
30	818652
30	855723
30	865318
30	878501
30	893586
30	960218
31	262567
31	513287
31	553777
31	656155
31	869052
31	916352
32	118924
32	132923
32	146441
32	202532
33	422710
33	488314
34	219965
34	274094
34	513503
34	527943
35	234096
35	261245
35	725692
35	742895
35	940142
36	932278
37	080286
37	147820
37	427410
37	487609
37	556575
39	187634
39	543736
39	556537
40	299836
40	685288
40	726843
40	911077
43	883051
44	122702
45	102967
46	178659
46	205707
47	105796
47	904131
47	935531
48	570989
49	218957
49	231640
53	200355
54	046027
54	057769
54	361036
54	592713
54	642478
54	801126
54	834637
54	844354
54	866390
55	461205
55	499207
55	515226
55	573586
55	606355
55	769081
55	906555
56	242373
56	607031
57	274261
57	286918
57	549339
57	712817
57	811544
57	993563
58	255336
58	268081
59	035074
59	073124
59	113256
59	395264
59	427806
60	488069
61	416621
61	520742
62	287797
62	440338
62	497376
62	934419
62	951660
63	102606
63	481810
63	961317
64	386086
64	399270
64	414281
64	970571
64	984031
65	006066
66	050286
66	877272
67	250568
67	680420
67	707403
67	844946
67	883040
70	508602
71	368843
71	947459
74	117870
74	197703
74	551712
74	585086
75	378145
75	543366
77	622506
78	828717
79	112168
79	136234
79	155085
79	497779
79	683596
79	935687
80	327303
80	344862
80	579782
80	588044
80	681828
80	734297
80	745065
80	789734
81	040639
81	064984
81	125993
81	473724
81	484386
81	500138
81	696284
81	910719
82	129363
82	173712
82	570319
82	784346
82	795665
82	985888
83	157417
83	171536
83	288126
84	300022
84	318390
84	332925
84	348927
84	661205
84	777566
84	793529
84	805911
85	224510
85	499694
85	620866
85	741055
85	762501
85	954609
86	139482
86	297853
86	606165
86	884132
86	897958
86	929966
86	939590
87	720745
88	212881
88	612157
88	770670
89	860613
90	132993
90	418934
90	841577
91	305529
91	465397
91	677995
92	230640
92	273200
92	288829
92	377539
92	401947
92	410794
92	646880
92	853732
93	104674
93	469308
93	505419
93	628162
93	918841
94	167975
94	488963
94	546863
94	819740
94	900643
95	007765
95	211143
95	237489
95	428910
95	491853
95	521024
95	545416
95	687546
96	505944
96	517857
96	529876
96	675790
97	350737
97	367944
97	384838
97	399070
97	436469
97	464194
97	529136
97	578669
97	845936
98	002069
98	067981
98	165357
98	213161
98	280187
98	303763
98	446581
98	472611
98	602189
98	613694
99	031688
99	169138
99	182428
99	325925
99	426723
99	442292
99	753196
99	772532
99	796985
99	813936
100	057280
100	073689
100	156077
100	415945
100	439515
100	709826
100	773521
100	903354
101	091371
101	364352
101	424754
101	939016
101	952266
101	992745
102	067534
102	131403
102	269983
102	481564
102	874468
102	887386
102	940147
103	062179
103	083124
103	405164
103	760581
103	794524
103	878381
104	034829
104	276421
104	449075
104	557458
105	195154
105	339370
105	357592
105	395894
105	458695
105	566518
105	594641
105	605485
105	697805
105	824350
105	837188
105	875825
106	072088
106	594107
106	609977
106	654886
106	758114
106	836404
106	950771
106	960454
107	667919
107	677120
107	694962
108	073041
108	089795
108	242716
108	413074
108	436204
108	648910
109	049590
109	187645
109	210733
109	509535
109	519485
109	596381
109	620085
109	812780
109	923456
109	937532
109	957391
110	171982
110	182842
110	550197
110	835901
111	046494
111	078039
111	447006
111	462892
111	524104
111	788681
111	812167
111	908424
111	933573
112	144338
112	344340
112	359476
112	920216
113	009858
113	155371
113	481985
113	520189
113	952621
113	962025
114	105088
114	285652
114	684662
114	698465
114	707680
114	724953
115	372390
115	484808
115	729740
115	753956
116	634645
116	817989
116	896941
116	912118
117	006033
117	635673
118	217493
118	243783
118	716344
118	729916
118	824179
118	911793
119	204322
119	729974
120	115286
120	125165
120	151007
120	180315
120	186878
120	209345
120	469126
120	862531
120	877474
120	898467
120	999821
121	012312
121	851661
121	868830
122	385216
122	414192
122	579474
123	478704
123	667622
123	679975
124	142697
124	502833
125	673560
125	698585
125	718774
125	731490
125	783282
126	070490
126	080210
126	101689
126	291150
126	979435
127	691535
127	721825
127	735557
127	825578
128	665455
128	913128
128	940050
129	245881
129	266607
129	286620
129	910309
129	929704
129	957746
129	994154
130	099696
130	285542
130	302901
130	509793
130	577517
130	613595
130	680885
130	752015
130	788631
130	834513
130	940479
131	061267
131	396705
131	620796
131	739206
131	754385
131	771537
132	037732
132	304037
132	316019
132	334004
132	517712
132	527277
132	619310
132	716018
132	769991
132	884176
133	011684
133	024846
133	280784
133	539967
133	618269
134	526474
134	553474
134	594843
134	888909
135	088234
135	106764
135	153763
135	753415
135	798493
135	933155
136	058447
136	074044
136	085531
136	418181
136	813523
136	958370
136	973314
136	985696
137	261130
137	704566
137	779797
138	350144
138	573976
138	858094
138	866335
138	879760
138	889652
139	064258
139	368332
139	375356
139	384832
140	004053
140	051961
140	598767
140	711845
140	821817
141	741534
141	752245
141	776388
141	898801
142	640155
142	654316
142	922843
142	935194
142	959330
143	291558
143	902640
143	939015
144	887952
144	930670
145	014902
145	164324
145	193752
145	314802
146	234341
146	298130
146	365825
146	946640
146	960859
147	161765
147	455867
150	030146
150	105130
151	033122
151	102790
151	127509
151	759326
152	720305
152	741119
153	734159
153	743509
154	040354
154	057275
154	100440
154	413810
154	435577
154	947726
154	962560
156	567570
156	575679
156	589627
156	604135
156	636593
157	361032
157	574526
158	223118
159	965681
160	050531
161	043366
161	056061
161	071662
162	147077
162	164610
162	189234
162	198879
162	218192
162	262856
163	808388
164	105583
165	312296
165	514024
166	341718
166	354639
167	243346
167	432805
167	724709
167	737869
167	747651
167	812183
168	075974
168	093182
168	107662
168	150687
168	162735
168	176769
168	191784
168	231319
168	520300
168	590443
168	626393
168	835109
168	855631
168	863483
168	881406
168	893447
168	960973
168	975725
168	985232
169	077458
169	110963
169	119803
169	266962
169	387961
170	127478
170	162052
170	961620
171	238536
171	275908
171	540655
172	136165
172	489472
172	539852
173	239875
173	253676
173	527592
173	642467
174	004322
174	493650
174	570640
175	142477
175	493417
175	504304
175	781666
176	274832
176	375813
176	685606
176	694858
176	705775
176	716116
177	007647
177	018542
177	064971
178	062723
178	132539
178	486863
179	032863
179	048368
179	465932
179	479511
180	066175
180	082094
180	376858
180	390280
180	622519
181	242223
181	440453
181	470216
181	684635
181	854459
181	911578
181	968858
182	069832
182	099216
182	146059
182	168475
182	511777
182	794832
182	830852
182	838465
182	849081
182	870195
183	513867
183	530159
183	601774
183	680152
183	692043
183	718700
183	994183
184	000647
184	158102
184	166562
184	324546
184	336180
184	348160
184	457175
184	468077
184	488063
184	748768
185	046161
185	101431
185	142869
185	434879
185	483880
185	495996
185	507281
185	517511
185	975401
185	990127
186	008124
186	061695
186	492739
186	594219
186	615024
187	030000
187	175335
187	822436
187	835491
187	885876
187	899334
187	962944
188	150325
188	332530
188	608109
188	659256
188	748074
189	098635
189	144336
189	351390
189	391342
189	511329
189	740862
189	749596
189	767211
189	837686
189	845519
189	872160
189	890927
189	919532
190	077742
190	088536
190	233877
190	373567
190	441337
190	462006
190	517050
191	036983
191	076979
191	218660
191	237161
191	260479
191	310189
191	343383
191	526813
191	534447
191	923315
191	945313
191	975576
192	174230
192	367520
192	505834
192	929507
193	347458
193	371411
193	557303
193	646380
193	671842
194	341084
194	475253
194	646278
194	658562
194	750059
194	776054
195	213068
195	224972
195	307503
195	614129
195	623324
195	929734
195	938678
195	946967
195	955746
195	970290
196	500327
196	544689
196	744773
197	072154
197	109377
197	443362
197	709655
197	736256
197	991992
198	421639
198	769621
198	821472
199	095311
199	312369
199	323953
199	663720
199	674456
199	734381
199	924212
199	938485
199	954622
200	728710
200	739067
200	801616
200	814529
200	828475
201	195795
201	329335
201	666223
201	869289
201	880098
202	000481
202	016215
202	303834
202	319079
202	475092
202	517271
202	540657
202	668315
202	680312
202	690882
202	751094
202	865861
203	068147
203	240302
203	253943
203	390672
203	402059
203	480244
203	513288
203	922943
203	990620
204	001764
204	482951
204	515332
204	537082
204	545633
204	689251
204	699576
204	729644
204	905328
204	923454
205	287866
205	434657
205	448591
205	678211
205	753264
205	802915
205	826809
205	848171
205	858997
206	255277
206	273641
206	516790
206	685870
206	710253
206	852657
207	169856
207	256871
207	370453
207	410701
207	427358
207	735438
207	755634
207	764827
207	812159
207	857850
208	154846
208	252542
208	262931
208	390989
208	567484
208	640878
208	972780
208	987592
209	028251
209	042639
209	152520
209	169134
209	360873
209	676084
209	701506
209	711036
209	847761
210	073135
210	154308
210	171767
210	367723
210	399923
210	446510
210	457516
210	571018
210	688057
210	709929
210	723580
210	806078
210	866074
210	923786
210	943318
211	107867
211	390542
211	413611
211	443520
211	498595
211	644792
211	662158
211	725927
212	201298
212	263124
212	469528
212	478291
212	487257
212	502316
212	527207
212	561982
212	579420
212	634093
212	642890
212	667591
212	924908
212	943144
213	163308
213	178088
213	292578
213	313943
213	606022
213	625834
213	859327
213	867365
214	066670
214	082690
214	099541
214	387584
214	403374
214	829080
214	886474
215	042837
215	051296
215	306920
215	439819
215	457007
215	596471
215	648925
215	986264
216	207644
216	232618
216	359139
216	392305
216	409212
216	421438
216	431994
216	449047
216	486993
216	624918
216	751993
216	764789
217	131707
217	140656
217	169776
217	211096
217	234413
217	471837
217	717760
217	738829
217	782426
217	835317
217	845571
218	141330
218	213732
218	225707
218	777232
218	784138
218	798763
218	842457
218	964837
219	010093
219	019058
219	269742
219	482206
219	496064
219	574765
219	760597
219	785125
219	862593
219	873664
220	027968
220	497975
220	712281
220	832537
220	894282
221	263871
221	351326
221	360496
221	567682
221	837158
221	846435
221	860553
221	877608
222	111373
222	541238
222	588487
222	668083
222	983295
222	991522
223	001725
223	012338
223	031203
223	219287
223	335336
223	792487
224	241328
224	250462
224	440496
224	553222
224	648239
224	655436
224	853682
225	416051
225	609738
225	622409
225	632104
225	643695
225	651912
225	801734
226	063619
226	702563
226	712204
226	724817
226	755262
226	826111
227	146561
227	174273
227	467783
227	513328
227	525983
227	545592
227	565133
227	882482
227	892310
228	204877
228	523376
228	779219
228	798196
229	106732
229	154446
229	991824
230	012600
230	025183
230	379122
230	714014
230	840534
230	858051
230	870598
230	881090
230	910527
231	028175
231	116842
231	381957
231	929187
232	147400
232	338268
232	356817
232	470442
232	873104
232	967809
233	250116
233	280706
233	297253
233	435646
233	515485
233	534427
234	111206
234	130065
234	149256
234	168357
234	371459
234	466613
234	712007
235	077309
235	243468
235	251106
235	384320
235	396152
235	703193
235	816888
236	164754
236	177574
236	197119
236	211166
236	225259
236	232401
236	475530
236	487165
236	495879
236	514990
236	526346
236	598121
237	011551
237	029979
237	083371
237	093541
237	196052
237	419655
237	520793
237	695659
237	712439
238	329769
238	339052
238	561127
238	573320
238	724221
238	751687
238	940785
239	007836
239	176992
239	195048
239	640731
239	652522
239	942391
239	961437
240	179876
240	240693
240	336428
241	031628
241	157938
241	337410
241	351547
241	378319
241	570615
241	748178
242	157377
242	252352
242	300947
242	943703
242	962515
242	994397
243	066217
243	075461
243	083691
243	094316
243	114582
243	382465
243	407475
243	613323
243	622854
243	902934
243	936628
244	048257
244	068872
244	078372
244	111463
244	194323
244	201788
244	211007
244	220798
244	228570
244	297291
244	320511
244	780658
244	911717
245	285516
245	306900
245	317846
245	346017
245	358120
245	382961
245	393980
245	401277
245	466595
245	626160
245	649278
245	985525
246	247199
246	531061
246	681289
246	690135
246	708542
246	892213
246	903352
246	964351
246	985956
247	000742
247	153131
247	223495
247	345024
247	540876
247	615253
247	879862
247	941044
247	951879
247	965676
248	034802
248	043665
248	051952
248	241561
248	254517
248	264821
248	281072
248	294120
248	387262
248	498177
248	513647
248	530077
248	544196
248	632662
248	700144
248	715778
248	752611
248	870602
249	100961
249	113854
249	127725
249	146862
249	157835
249	561355
249	568771
249	578310
249	587661
249	598082
249	636130
249	654833
249	666858
249	705253
249	913295
250	199703
250	217267
250	287604
250	342583
250	357226
250	810713
250	909321
251	032302
251	046107
251	130321
251	160567
251	214259
251	227001
251	282101
251	331143
251	338205
251	403627
251	455813
251	966212
252	039052
252	053024
252	207436
252	215808
252	225066
252	233470
252	245922
252	521226
252	528712
252	540007
252	556458
252	802042
252	845924
252	858643
252	899615
253	102585
253	218148
253	285552
253	490425
253	499597
253	575182
253	583378
253	626816
253	647706
253	663830
253	693964
253	798284
253	980483
253	994556
254	041628
254	090137
254	126102
254	136324
254	181526
254	354923
254	792558
254	954076
255	185547
255	379941
255	389641
255	503175
255	530395
255	555247
255	788830
255	803665
256	089535
256	114757
256	147545
256	165374
256	337682
256	501139
256	530212
256	543624
256	569230
256	581321
256	676630
256	747066
256	937195
257	015888
257	031230
257	095256
257	336333
257	517536
257	599867
257	630305
257	867976
258	040387
258	327388
258	518159
258	602526
258	628993
258	973814
258	999104
259	011457
259	026340
259	136979
259	247914
259	480262
259	596553
259	673297
259	731851
260	200736
260	277778
260	289392
260	302078
260	317022
260	325365
260	339430
260	369977
260	506013
260	518683
260	542312
260	555214
260	563369
260	578052
260	773935
260	786427
261	039272
261	047910
261	057372
261	073656
261	667693
261	675794
261	697438
261	719960
261	730603
261	742136
261	776455
261	798375
262	123241
262	261051
262	269771
262	284110
262	449969
262	458294
262	664952
262	688359
262	792924
262	801627
262	819319
262	831113
262	844025
263	023268
263	076214
263	103326
263	518571
263	558210
263	568200
263	676746
263	693418
263	791006
263	810822
263	880388
264	248035
264	258754
264	423104
264	950921
264	964772
265	164110
265	210603
265	251072
265	259989
265	398723
265	413214
265	498381
265	537526
265	813678
265	861264
265	925187
266	366668
266	385524
266	854672
266	862661
267	086387
267	093109
267	100187
267	107842
267	117677
267	128755
267	144750
267	245101
267	252244
267	427684
267	696002
267	705283
267	715440
267	963436
267	983362
268	098347
268	112314
268	313518
268	433651
268	450068
268	605601
268	625406
268	635354
268	788406
268	805077
268	823720
269	362264
269	373121
269	389801
269	517403
269	564288
269	586610
269	618927
269	689804
270	123272
270	461875
270	506689
270	520879
270	559565
270	607487
270	626788
270	918701
270	948262
270	978314
271	024116
271	101742
271	309563
271	318176
271	458081
271	813266
271	992957
272	292077
272	315036
272	950069
273	144694
273	160843
273	275396
273	954600
274	126752
274	145508
274	704570
274	835721
275	036110
275	047161
275	104394
275	327151
275	337237
275	657628
275	943216
276	281779
276	310501
276	794353
276	810378
277	280470
277	709335
277	830092
278	346497
278	375741
278	390968
278	401538
278	507403
278	652748
279	030274
279	479383
279	571333
279	611831
280	100603
280	143764
280	224581
280	234162
280	247704
280	580255
280	830018
281	481242
281	507107
281	532346
281	844172
282	226796
282	577971
282	656770
282	750865
283	471761
283	484028
283	554033
283	571363
283	580413
283	627329
283	646390
283	828527
283	837681
284	135601
284	636317
284	773964
284	786294
284	794689
284	819192
284	845655
284	864206
285	175687
285	237720
286	564564
286	582454
286	600496
287	707961
287	778912
287	792629
288	097817
288	227162
288	252773
288	267802
288	404603
288	695335
288	729783
289	393308
289	661463
290	215850
290	634961
290	645833
290	660974
290	678188
291	833727
292	451426
293	036198
293	046658
294	370464
294	390622
294	409088
294	419027
294	602935
294	618778
294	828356
296	559364
296	592253
297	009880
297	220140
297	520044
297	536204
297	554259
297	787192
297	804690
297	814542
298	749132
298	781124
300	232537
300	240159
300	265419
300	275742
300	319764
300	334817
301	742592
302	071975
302	082610
302	096797
302	363545
302	488073
302	502713
302	597246
303	661835
303	721944
304	757584
304	784381
305	610374
305	625241
305	777170
305	791684
305	831307
306	551821
306	565409
307	173671
308	221379
308	281158
308	563632
308	573195
308	584056
308	621370
308	639369
309	870660
309	896877
309	910546
310	447492
310	462815
310	914696
311	263752
311	274645
312	803953
312	813366
313	396960
313	407019
313	438341
313	448789
313	460574
313	702380
313	862170
313	871562
313	880608
313	960023
314	319868
314	448377
315	528069
316	782496
317	659190
317	672419
317	685774
317	996211
318	315951
318	331572
320	023775
321	478561
321	781754
322	243726
322	258196
324	064471
324	078496
324	746538
325	736388
326	790369
327	212585
327	221387
327	542388
327	554039
327	566266
327	579914
327	668977
327	691647
328	227240
328	241372
328	876238
328	903067
329	539974
329	556228
330	716825
331	854423
331	881603
334	837742
334	851093
334	880002
334	886975
335	039972
335	225284
335	239155
335	359080
336	946851
336	985717
336	997965
337	495213
337	536353
338	562985
338	573874
338	609006
339	040872
339	253279
339	264108
339	276281
339	821559
339	896331
341	284772
341	301116
341	338639
342	273636
342	517274
342	526597
342	621469
343	068989
343	081440
343	366657
343	377798
343	953165
343	975427
344	168371
344	241156
344	501476
345	626990
345	847679
345	865439
348	342075
348	359792
348	569812
351	171687
351	179425
351	219418
351	247891
351	582714
352	154986
352	259827
352	317757
352	793036
353	050905
353	980231
354	006453
354	017967
354	673516
354	702279
354	726890
354	784552
355	210765
355	650538
355	664246
356	309111
356	684304
357	605846
357	810031
357	836227
357	948493
358	529112
359	161261
359	390418
359	409521
359	686938
360	308090
361	109094
361	120672
361	267054
361	316055
361	335818
361	879994
361	896905
362	148616
362	384192
362	727377
363	137702
363	588390
363	979723
364	684856
364	699725
364	722320
364	738092
365	005925
365	513777
365	557906
365	585785
366	474418
366	504703
366	642232
366	876011
367	113377
367	464765
368	671195
368	688063
368	990910
369	204188
369	684439
369	733123
369	750562
369	774082
370	016121
370	028208
370	059505
370	149704
370	609226
370	767338
370	779007
370	870087
370	906576
371	913546
373	473686
373	512615
373	523798
373	588864
373	600353
373	845442
373	857273
373	870919
375	296023
375	309219
375	319960
375	336876
375	351957
375	488263
375	527675
375	543127
375	551211
375	560561
375	578142
376	578971
376	586445
376	594991
376	620762
376	631054
376	645273
376	675076
377	258817
377	717470
377	734787
377	747368
377	772021
377	930542
378	223495
379	216193
379	609944
379	924445
380	255718
380	281416
380	874658
381	909313
382	209736
382	227878
382	242598
384	343609
384	354776
384	368495
385	033147
385	493714
385	731946
386	173681
386	712484
387	004714
387	014492
387	042176
387	063017
387	080651
387	197960
387	219189
387	761364
387	772301
388	557152
389	529704
391	166287
391	190271
391	221944
391	255545
391	930534
391	948039
393	579040
393	591846
393	607539
395	520934
395	537020
395	765820
397	586710
397	619367
397	637752
397	648685
397	666936
397	847053
[truncated: 184 more rows]
