# Supplementary material for: Moth olfactory receptor neurons adjust their encoding efficiency to temporal statistics of pheromone fluctuations
Source: PLoS Comput Biol. 2018 Nov 13;14(11):e1006586. doi: 10.1371/journal.pcbi.1006586 (PMC6258558; doi:10.1371/journal.pcbi.1006586)
Supplement: S1 Data — (ZIP) [file pcbi.1006586.s001.zip › data/128m/10fg/spikes_times_03.txt]

0	170557
0	197631
0	209757
0	244011
0	250505
0	258193
0	264581
0	272762
0	280852
0	289206
0	299529
0	403956
0	410740
0	423458
0	521542
0	532777
0	542502
0	548892
0	558906
0	574642
0	603258
0	625556
0	634956
0	657631
0	731865
0	791057
0	798418
0	808150
0	821274
0	932928
0	942552
0	991345
0	998258
1	006189
1	020170
1	164553
1	194885
1	207589
1	222541
1	233421
1	305938
1	331216
1	343928
1	393490
1	480969
1	534351
1	553044
1	562162
1	602018
1	611083
1	690846
1	781127
1	791956
1	830454
1	900426
1	908733
1	917525
1	924629
1	955303
2	119746
2	129112
2	145372
2	208523
2	218695
2	228227
2	239344
2	372997
2	381664
2	417007
2	434460
2	481313
2	493277
2	507403
2	526305
2	656542
2	667583
2	674628
2	742814
2	767404
2	939901
3	044415
3	116638
3	135005
3	144602
3	165375
3	176896
3	359036
3	366113
3	376613
3	391637
3	565869
3	576758
3	664324
3	806912
3	814100
3	822221
3	829440
3	842685
3	970423
4	026479
4	039291
4	066841
4	166493
4	179901
4	193029
4	209494
4	231871
4	298556
4	310214
4	331187
4	524784
4	724936
4	947676
5	131146
5	150492
5	164434
5	188738
5	227552
5	300919
5	360933
5	368375
5	478544
5	484352
5	594951
5	603738
5	629103
5	706782
5	716270
5	895697
5	904867
5	918039
5	932355
5	973767
5	987473
6	016004
6	024025
6	036967
6	307022
6	315135
6	384147
6	404403
6	415572
6	603802
6	612312
6	623686
6	721335
6	814627
6	894574
7	218065
7	466134
7	506977
7	636376
7	657922
7	675980
7	687795
7	767837
7	776078
7	790315
7	799876
7	831046
7	957856
7	979669
7	992727
8	006504
8	124330
8	222938
8	315655
8	334654
8	406004
8	444922
8	450887
8	461208
8	719324
8	727281
8	737917
8	755234
8	954394
8	987814
8	996657
9	011455
9	026342
9	105326
9	128750
9	396317
9	507967
10	039005
10	058532
10	235538
10	243678
10	250789
10	271062
10	279512
10	392938
10	404326
10	440372
10	477528
10	510422
10	520943
10	528783
10	714283
10	749645
10	767683
10	777492
11	248927
11	467734
11	642406
11	709070
11	774385
11	782389
11	812311
11	890645
11	901039
11	959983
11	972909
11	987167
12	079177
12	119509
12	284226
12	295765
12	316536
12	548243
12	556279
12	569188
12	676208
12	687901
12	699864
12	831480
12	854103
12	877913
13	100156
13	107476
13	342809
13	365560
13	396876
13	410402
13	472106
13	478455
13	491386
13	637433
13	645610
13	717832
13	738047
13	748077
13	767626
13	791414
13	897214
13	934829
13	951097
13	957780
14	133738
14	144909
14	162818
14	220962
14	575474
14	583493
14	608343
14	618741
14	652820
14	868486
15	232797
15	789457
15	950045
15	955453
15	984958
15	990896
16	005352
16	011986
16	022461
16	043366
16	074823
16	099566
16	191288
16	298752
16	307061
16	315822
16	430088
16	474260
16	601722
16	624771
16	654164
16	665820
16	689330
16	792303
16	841729
16	902465
16	982909
17	013316
17	043802
17	121513
17	158265
17	222811
17	250234
17	261105
17	485416
17	503411
17	511170
17	521670
17	557268
17	633623
17	649511
17	662250
17	714012
17	912326
17	920510
18	101346
18	158782
18	167139
18	177254
18	185834
18	249764
18	267040
18	416746
18	493064
18	504778
18	524735
18	601573
18	670528
18	975101
19	212096
19	340078
19	519002
19	799691
19	820887
20	094823
20	172344
20	200270
20	210864
20	323325
20	396600
20	470782
20	595563
20	878253
20	893103
20	903759
20	956608
20	964534
20	974114
20	982213
21	005643
21	019116
21	480022
21	489975
21	778919
21	967319
21	994578
22	006273
22	348063
22	372429
23	178709
23	186318
23	208324
23	298124
23	439620
23	802772
24	028411
24	042225
24	215683
24	417824
25	691536
27	225803
28	257542
28	267513
28	605314
28	633873
29	303993
29	318720
30	517180
30	533727
30	548601
31	119096
31	133841
31	515193
31	524806
32	101555
32	442876
32	455524
32	465964
32	541358
33	088711
33	669834
33	871226
35	061409
35	072217
35	084387
35	100762
35	313262
35	336490
35	709834
35	722697
35	737070
36	185429
36	215327
37	603575
37	627239
37	640319
37	665850
37	712689
38	042466
38	791796
38	802455
38	831894
39	198290
39	219293
39	549952
40	731243
42	047630
42	055390
42	066652
42	164836
42	173567
42	192009
42	318009
42	993922
43	001053
43	013631
43	353228
46	118570
46	632472
46	706395
48	753081
48	774142
48	799372
49	350537
50	416164
50	442187
50	449763
50	460713
51	602739
51	611562
52	813712
53	954345
54	525106
54	532755
54	772169
54	782027
54	795533
54	808883
54	820427
54	832042
54	852663
54	885960
54	946102
54	965931
55	054962
55	068748
55	078822
55	101367
55	115641
55	187680
55	197476
55	234708
55	319630
55	331329
55	526956
55	536492
55	568411
55	577356
55	588555
55	608383
55	637589
55	657517
55	685754
55	759003
55	936790
56	056632
56	068167
56	163967
56	170319
56	181217
56	190939
56	205747
56	280360
56	353574
56	457708
56	507471
56	570255
56	592810
56	815129
57	029442
57	042223
57	051029
57	081850
57	113861
57	126152
57	289306
57	337412
57	346092
57	355769
57	364820
57	379129
57	589128
57	600053
57	692463
57	820265
57	868358
58	228492
58	282379
58	293388
58	396403
58	683435
58	690370
58	754320
58	772963
58	791441
58	799744
58	900943
59	029003
59	214233
59	377235
59	396504
60	029159
60	053836
60	433025
60	452046
60	472926
60	653193
60	768782
61	262861
61	276675
62	397707
62	718978
62	973956
63	101000
63	118846
63	139194
63	157851
63	601800
63	606682
63	612712
63	620085
63	697713
63	753090
63	760825
63	816288
63	828364
63	856065
63	930555
63	940883
63	987607
64	014440
64	028789
64	035772
64	044079
64	122756
64	164611
64	179980
64	219472
64	412631
64	421983
64	575101
64	619729
64	647388
64	654766
64	661477
64	690040
64	961728
65	091509
65	184290
65	358018
65	369461
65	378906
65	388422
65	444705
65	453344
65	556882
65	571401
65	584886
65	641013
65	789979
66	126864
66	172996
66	197715
66	234286
66	241168
66	249240
66	270135
66	521545
66	532959
66	571203
66	661387
66	731765
66	741963
66	970968
67	205040
67	214930
67	223026
67	232927
67	411390
67	845153
67	882255
67	909739
68	281121
68	300724
68	337069
68	597794
68	823340
68	850493
69	295053
69	565696
69	574464
69	593101
70	085595
70	099511
70	121045
70	271028
70	298016
70	320442
70	425457
70	765161
70	782688
71	196761
71	225186
71	332731
71	531663
71	539488
73	704183
74	438094
74	445695
74	460467
74	476660
74	484536
75	088324
75	918757
75	934559
75	943527
75	960893
75	970174
76	004382
76	290570
76	321939
76	685509
77	443682
78	302957
80	601737
80	626077
80	701437
80	903173
80	916356
81	572606
81	912580
83	500650
83	511929
83	894694
84	755306
84	764638
84	783825
85	413921
85	424733
87	409131
87	421579
87	431828
87	442920
88	444996
88	733061
88	850802
89	763867
91	950734
91	987967
92	007758
92	034645
92	123134
92	135511
92	148562
93	881083
93	890338
93	952709
94	445308
95	226124
95	840028
98	534186
98	676025
98	840513
101	061783
101	133496
103	536303
103	583607
104	296047
104	316192
104	353362
104	538389
104	567515
104	866722
105	147746
105	209837
105	218040
105	240232
105	255053
105	350680
105	357323
105	367924
105	379980
105	635219
105	660904
105	715317
105	738889
105	746386
105	755136
105	813003
105	828188
105	876603
105	922256
105	936302
105	967739
105	987668
106	009425
106	203059
106	218819
106	248337
106	434103
106	453617
106	477980
106	604307
106	617159
106	702627
106	724028
106	733587
106	750818
106	906619
107	014031
107	024972
107	203979
107	213142
107	254578
107	325685
107	335643
107	674317
107	686093
107	728444
107	738853
107	898358
107	949687
108	001884
108	021275
108	055497
108	153118
108	273595
108	376932
108	675432
108	765513
108	776935
108	856955
108	870140
109	134076
109	200404
109	262125
109	278439
109	417859
109	611260
109	652494
109	664027
109	675640
109	692674
109	912021
109	922430
110	031819
110	091037
110	122721
110	240528
110	257056
110	377640
110	771114
111	040809
111	171493
111	190639
111	199459
111	211345
111	222681
111	234018
111	399598
111	482693
111	516186
111	740686
111	756937
112	361393
112	379729
112	736987
113	016482
113	023925
113	059686
113	070882
113	125457
113	260295
113	268644
113	928854
113	938877
113	962297
114	105356
114	361534
114	553628
114	692903
114	824706
114	832897
115	067897
115	284378
115	292801
115	303971
115	467571
115	666252
115	678837
115	756606
115	877630
115	905024
116	357959
116	368594
116	396787
116	867430
117	214378
117	278830
117	915985
118	328754
118	342675
118	436866
118	460208
118	571294
118	605819
118	618661
118	643478
118	736405
118	763291
119	286653
119	460337
119	593362
119	829162
120	105997
120	249769
120	432656
120	451925
120	474082
120	485354
120	501968
120	514264
121	027671
121	051396
121	061640
121	268092
122	027227
122	085709
122	148237
122	288088
122	650526
122	665142
122	692625
122	739397
123	361746
123	374412
123	535802
123	553646
123	784324
123	795049
123	815020
123	823383
123	834290
123	879343
123	966201
124	065429
124	205259
124	392413
124	425496
124	453908
124	465413
124	599425
124	652197
124	794996
125	006241
125	400434
125	411194
125	445548
125	603415
125	964458
125	984795
125	993030
126	197174
126	216805
126	223488
126	233213
126	479254
126	568806
126	578609
126	878591
127	061957
127	081258
127	092981
127	332982
127	679929
127	990701
128	358537
128	367671
129	126828
129	293587
129	316175
129	378368
129	389366
129	425646
129	453827
129	511884
129	645975
130	190972
130	207705
130	231604
130	264899
130	357286
130	366419
130	428456
130	571738
130	622166
130	636887
130	819635
130	963422
131	183084
131	264587
131	285956
131	465663
131	859765
131	876184
132	066365
132	107484
132	124269
132	257040
132	340809
132	352119
132	368487
132	378407
132	417026
133	148380
133	235286
133	740860
133	783306
134	272510
134	527050
134	540021
134	564145
134	606538
134	686596
134	852389
134	932581
134	940897
134	952391
135	002321
135	248516
135	701340
135	836257
135	905962
136	042668
136	526030
136	870336
136	889064
136	903563
137	237920
137	426275
137	443364
137	473134
137	500355
137	647104
137	820304
138	028104
138	037620
138	446423
138	498884
138	671836
138	684587
138	723063
138	813231
139	171721
139	386861
139	396907
139	426798
139	679158
139	707631
139	824680
139	846672
140	049617
140	356370
140	580012
140	763078
140	861729
140	871691
141	170484
141	241258
141	256991
141	331635
141	630094
141	793590
141	811970
142	017573
142	126677
142	755692
142	762980
142	774912
142	792826
143	015903
143	159561
143	167165
143	180092
143	340307
143	422793
143	911264
143	932668
143	959928
144	172644
144	877572
144	915875
145	093333
145	107346
146	519977
146	735964
146	979537
147	051675
147	636720
149	553066
150	646903
150	656102
150	875833
150	887701
150	902220
151	182829
151	193296
151	272422
151	289406
151	378690
151	471758
151	483864
151	519590
151	730644
152	465637
152	492643
152	774820
152	837555
152	956900
152	986008
153	121118
153	686172
154	079670
154	454321
154	462429
154	571917
154	652761
154	661530
155	081303
155	103393
155	705279
155	723324
155	734917
155	801982
155	878353
155	885619
155	892971
155	904896
156	027556
156	500975
156	623394
156	981137
158	705518
158	730694
158	744852
160	099383
160	110527
160	169434
160	209123
160	806530
160	869404
160	883714
160	894837
161	416608
161	563716
161	578081
163	231913
163	298650
163	402715
163	624141
163	765216
163	831827
164	087067
164	215650
164	236591
164	465704
164	565383
164	686832
164	935559
165	411422
165	887190
166	013558
166	208019
166	428274
166	965804
167	163868
167	218606
167	235783
167	271427
167	279494
167	324630
167	539011
168	081568
168	098021
168	113333
168	304975
168	330489
168	613070
168	957084
168	970836
168	984155
169	156373
169	181071
169	195577
169	226228
169	433336
169	446339
169	475531
169	683439
169	764256
169	853665
169	877822
169	968497
170	215765
170	240394
170	462233
170	552027
170	719755
170	729241
171	052978
171	061889
171	263309
171	328612
171	689761
172	004354
172	012924
172	074411
172	429933
172	555440
172	710401
172	732329
172	782935
172	797252
172	945124
173	175053
173	390853
173	401335
174	054438
174	123558
174	144471
174	196400
174	264210
174	274057
174	537626
174	553518
174	643176
174	879204
174	888461
174	897247
174	971094
175	638896
175	782709
175	977696
176	141667
176	165841
176	455410
176	784676
176	857943
177	145837
177	873823
178	642436
178	712117
178	947465
178	956424
178	979830
179	144492
179	170225
179	290656
179	585404
179	928601
179	953757
180	733089
180	936279
180	947872
182	299494
182	318070
183	442552
183	467737
184	023496
184	033119
184	089211
184	423204
184	654936
184	710846
185	660538
186	050224
186	093382
186	124444
186	139368
187	221674
187	360505
188	114816
188	621317
188	693480
188	704561
188	730154
189	410765
191	166928
193	413721
193	420008
193	728363
193	936602
193	955980
195	007174
195	432474
195	441404
195	598717
195	617287
196	070075
196	771755
198	882972
201	089351
201	098694
201	121672
201	849629
202	137990
202	155255
203	055027
203	343618
206	266741
206	522781
208	465161
208	621695
208	658512
208	945278
208	955870
208	974896
208	987674
209	030263
209	045889
209	448123
209	476794
209	786708
209	795909
209	861631
209	871033
210	027309
210	287002
210	294543
210	302776
210	317865
210	337000
210	480751
210	921177
212	209241
212	359853
212	368006
212	589288
212	609968
212	670411
212	699120
212	739224
212	753775
212	871563
212	880078
213	189375
213	417192
213	660101
213	668856
213	683567
213	744547
213	767757
213	798884
213	955561
213	986065
214	032201
214	042111
214	285454
214	304196
214	317190
214	339293
214	351284
214	372953
214	522158
214	639890
214	647948
214	920546
215	012059
215	078691
215	092740
215	494470
215	505541
215	515684
215	564141
215	667186
215	699422
215	814628
215	827824
215	953131
215	960742
216	023331
216	047085
216	379504
216	584786
217	300928
217	310281
217	385749
217	446363
217	791383
217	820038
217	844615
217	867524
217	910920
218	049813
220	106333
220	116556
220	375939
220	383287
220	516947
220	926723
221	300177
223	910816
223	926815
224	357913
224	368514
224	381508
224	875742
225	545375
226	234791
226	244724
226	532822
226	987448
227	000094
227	378244
227	540860
227	794846
228	297527
229	310758
229	337463
229	379225
229	471589
229	495592
229	673130
229	719225
229	727334
229	745603
229	756638
229	776504
229	831851
229	844604
229	854072
230	001828
230	011099
230	125863
230	169017
230	280746
230	308984
230	482722
230	876560
231	023784
231	035931
231	145885
231	167119
231	231383
231	266233
231	280651
231	720775
231	732223
231	824269
231	864168
232	283914
232	366601
232	405920
232	865884
232	886210
233	094693
233	106167
233	239859
233	264083
233	296412
233	461619
233	469861
233	489874
233	775981
234	005297
234	410412
234	757530
234	773069
234	783620
235	022278
235	030339
236	427800
236	462762
236	486140
236	588592
236	790887
236	817268
236	831542
237	054430
237	469440
237	842490
237	894151
238	246583
238	419727
238	549868
238	735132
239	103931
239	126823
239	483692
240	216205
240	225657
240	247066
242	114336
242	149204
242	833575
243	553988
243	724500
244	918917
245	846729
245	952076
245	963715
246	064922
246	082811
246	114803
246	241386
246	355471
246	848960
247	273906
248	684903
248	695694
248	719015
249	312591
249	335406
249	374231
249	896265
249	959469
250	852621
251	531162
251	544811
251	560914
251	570095
252	121815
252	268353
252	515943
255	602598
255	622822
256	545012
256	665246
257	422847
257	441521
257	712422
258	011511
259	311493
259	335345
259	350268
260	428974
260	440952
261	402357
261	411760
261	434355
261	448583
261	862079
261	943139
262	432785
262	938435
262	957757
262	967654
262	983266
262	992232
263	247121
263	648062
263	663129
264	024133
264	032597
264	416094
264	431061
265	300663
265	307446
265	316178
266	152171
266	169635
266	366446
266	375125
266	388931
266	748154
267	077814
267	312871
267	596856
269	471595
269	531770
269	754504
269	766130
270	275165
270	460217
270	787427
271	271438
271	828991
272	065482
272	070735
272	090126
272	222066
272	241823
272	250343
272	392585
272	506134
272	813336
272	822974
272	841152
272	848713
272	866595
273	061003
273	487768
273	607880
273	863162
274	220275
275	621574
275	670723
276	525832
276	541159
276	672738
276	682582
277	490696
277	570916
277	580978
277	589212
277	596524
277	607824
278	982023
279	522504
279	539450
281	311469
281	424732
281	447829
281	959253
282	014668
282	171717
282	188880
282	199896
282	363004
282	372582
282	608362
282	806407
283	100417
283	124703
283	206811
283	335538
283	387302
283	432419
283	448816
283	653202
283	715885
283	827054
283	843984
284	339475
284	497865
284	517369
284	622011
284	680197
284	700336
285	023697
285	081481
285	091392
285	687474
285	697396
285	732761
285	903755
285	920206
285	937013
286	454987
286	467340
287	072952
287	080790
287	090346
287	098692
287	109874
287	133265
287	615743
287	682015
287	979672
288	011127
288	036306
288	293369
288	497691
289	401860
289	741173
289	826808
289	933168
290	845182
291	378433
291	458629
292	086971
294	317487
295	709358
296	212573
296	615428
296	949341
296	993079
297	336560
297	444242
298	111162
298	798966
298	932912
299	418973
299	877860
300	063621
301	507894
301	866212
302	400435
302	410419
302	645947
303	142666
303	155700
303	192805
303	298303
303	309370
303	969273
303	980262
304	354390
304	917078
305	994691
306	010874
306	040506
306	173282
306	758494
307	075548
307	085702
307	243314
307	443688
307	451962
307	467735
307	619728
307	644358
308	429232
308	436533
308	445531
308	456280
308	688455
308	727615
308	859013
309	308507
309	440120
309	461209
309	674688
309	757841
309	867529
310	860517
310	874679
311	131082
311	542756
311	883803
311	977442
312	054636
312	692862
312	945505
313	248135
313	263255
313	369053
313	394778
313	802011
314	093907
315	080624
315	314145
315	322444
315	330974
315	886468
316	290442
316	453867
317	076243
317	102625
317	320852
317	427024
317	710004
317	719247
318	033176
318	058286
318	362550
318	725535
319	190555
319	307201
319	690283
319	970117
320	569639
320	859818
321	062817
321	555094
323	019774
323	093205
323	111859
323	136952
323	348409
324	031985
325	674043
325	893204
326	245809
327	157951
327	186927
327	578069
328	035392
328	144635
328	242259
328	254330
328	273457
328	460662
328	739632
329	246790
329	260907
329	408961
329	431029
329	752206
329	769257
329	957533
330	158344
330	280733
330	368625
330	822522
330	833057
330	843597
330	939875
330	975568
331	169193
331	792293
331	911733
332	135011
332	150104
332	585188
332	928662
333	552400
333	577767
333	853939
333	934408
334	230201
334	451493
335	141952
335	978863
336	147475
336	848950
336	876356
336	925066
337	510888
337	524831
338	308494
338	580342
338	596400
339	234931
339	651916
339	667659
340	042617
340	145318
340	518541
340	877141
341	540294
341	700416
342	870444
343	100331
343	498596
343	631285
344	083433
344	828701
345	751740
346	420692
347	051669
347	815900
348	466504
349	042777
349	211038
349	609392
350	565194
350	737278
350	754132
350	764175
350	939906
351	081477
351	342738
351	845640
352	298757
352	961110
353	394432
354	752938
354	834574
354	998816
355	213710
355	230178
355	250206
355	817262
356	077245
356	087714
356	115836
356	128413
356	149378
356	365194
356	380455
356	392047
357	283277
357	526184
357	964488
358	491778
358	765092
359	201791
361	424436
361	896253
362	213058
362	522994
362	790806
362	868671
363	259136
363	514973
363	766994
364	777112
364	954100
365	615065
365	839202
365	847982
366	865318
367	050210
367	877928
368	029591
368	172445
368	423993
369	126452
369	288885
369	322474
369	882810
371	195169
371	855818
371	984850
373	275317
373	544163
373	778557
374	417769
375	412060
375	920073
376	107584
376	571293
376	578593
376	808423
377	019817
377	681764
379	074037
379	617534
379	630628
380	907805
381	864161
382	179170
382	822018
382	905866
383	653684
384	656407
384	921636
385	508210
385	520709
386	368554
386	650219
386	837659
387	052713
387	267076
388	722124
389	055558
390	326124
391	093748
391	103124
391	413297
391	698328
391	895693
392	431006
393	497496
394	197706
394	469880
394	554817
395	568070
395	595091
395	867867
396	194609
396	319917
396	364668
396	382013
396	527040
396	539378
396	735506
396	798022
396	826876
396	900677
397	190203
397	244492
397	290235
397	351077
397	372526
397	419690
397	427403
397	502782
397	682131
397	992507
398	090101
398	293254
399	182085
399	288627
399	339255
399	499977
399	788085
400	279560
400	518469
400	601821
400	756503
400	797925
401	047495
401	230423
401	239814
401	596028
401	729415
401	750784
401	772547
402	170700
402	336697
402	562436
403	118581
403	128372
403	580314
403	591825
403	791779
404	063160
404	300645
404	351374
404	366430
404	734416
404	910220
405	266367
405	577168
405	624315
405	637771
405	649801
405	889461
405	904907
406	112105
406	182587
406	442675
406	462912
406	507967
406	929191
406	946235
407	180685
407	587714
407	726965
407	781668
407	791563
407	974018
408	191435
408	715751
408	963307
409	023792
409	223222
409	394509
409	814473
410	217504
410	743801
411	758531
412	075430
412	499635
412	531147
412	845460
413	285554
413	356819
413	437423
413	483138
413	526990
413	841044
414	294194
414	556913
414	576106
414	598716
414	706639
414	714069
414	930012
415	406711
415	422196
415	568496
415	878836
415	890109
416	194334
416	212031
416	587039
416	744968
416	901322
417	091524
417	393211
418	166788
418	219658
418	326189
418	600178
418	827174
418	987160
419	516962
420	116736
420	520319
421	286778
421	309218
421	348935
421	557033
421	573593
421	849468
421	864805
421	876726
421	898012
422	122347
422	269716
422	475240
422	486503
423	014060
423	075216
423	744392
423	830233
424	019542
424	360589
[truncated: 11 more rows]
