# Supplementary material for: Moth olfactory receptor neurons adjust their encoding efficiency to temporal statistics of pheromone fluctuations
Source: PLoS Comput Biol. 2018 Nov 13;14(11):e1006586. doi: 10.1371/journal.pcbi.1006586 (PMC6258558; doi:10.1371/journal.pcbi.1006586)
Supplement: S1 Data — (ZIP) [file pcbi.1006586.s001.zip › data/128m/10fg/spikes_times_04.txt]

0	073866
0	078634
0	082908
0	087076
0	091873
0	096323
0	100705
0	105165
0	109783
0	115430
0	120470
0	126044
0	132840
0	142512
0	149479
0	156895
0	175030
0	205213
0	214859
0	237222
0	389044
0	395891
0	401025
0	405669
0	411352
0	416980
0	421823
0	426714
0	431860
0	438101
0	443124
0	449528
0	457585
0	464478
0	472982
0	481008
0	495028
0	507329
0	519974
0	528459
0	535777
0	552907
0	559607
0	570863
0	582119
0	592109
0	602780
0	620768
0	656683
0	671567
0	720217
0	738154
0	745388
0	766307
0	773539
0	780424
0	789792
0	823186
0	896991
0	950496
1	023618
1	046007
1	052476
1	101484
1	108166
1	115184
1	122656
1	135282
1	184351
1	205313
1	231884
1	257518
1	265737
1	329816
1	360078
1	366927
1	400764
1	412274
1	431067
1	477171
1	488414
1	534103
1	593475
1	604990
1	626045
1	638295
1	701120
1	799928
1	854547
1	889953
1	903893
1	914838
1	923887
1	933390
1	978695
2	030157
2	103480
2	114851
2	136200
2	172092
2	210134
2	243581
2	259740
2	273977
2	335429
2	432175
2	459031
2	499042
2	507055
2	516222
2	591910
2	611777
2	647988
2	683967
2	705394
2	742538
2	753516
2	768732
2	812652
2	860284
2	905640
2	915684
2	925553
2	974029
3	002101
3	024248
3	087840
3	181485
3	193346
3	201872
3	224884
3	233124
3	329417
3	341259
3	387750
3	469698
3	517521
3	533946
3	545916
3	557959
3	576875
3	578360
3	590729
3	602192
3	617367
3	656366
3	738883
3	779357
3	874923
3	902714
3	927655
3	942825
3	982635
4	047713
4	098611
4	156862
4	182227
4	229958
4	320567
4	348253
4	355642
4	363172
4	379362
4	515735
4	523803
4	551288
4	560024
4	595023
4	617853
4	670723
4	753692
4	832456
4	868196
4	902792
4	927604
4	946806
4	983295
4	989711
4	998742
5	006738
5	016276
5	051429
5	102970
5	143670
5	197774
5	207930
5	279336
5	327880
5	349351
5	385365
5	398876
5	451180
5	547103
5	577842
5	589184
5	611830
5	621331
5	645010
5	657835
5	667961
5	698306
5	802457
5	827939
5	838816
5	855572
5	880530
5	971316
6	034565
6	058085
6	092025
6	145422
6	209483
6	233823
6	298411
6	322637
6	332154
6	348474
6	362570
6	423288
6	435081
6	446284
6	454418
6	514996
6	522273
6	539530
6	550472
6	662440
6	678815
6	692265
6	809917
6	824769
6	836059
6	848970
6	893261
6	940475
6	957786
6	964629
7	121976
7	140490
7	150203
7	164843
7	195875
7	252800
7	286252
7	297531
7	340143
7	382528
7	406920
7	419427
7	590863
7	601908
7	639397
7	662924
7	691837
7	703025
7	721584
7	733296
7	812009
8	224837
8	232501
8	238759
8	245106
8	252679
8	260894
8	268429
8	362615
8	369057
8	377024
8	388823
8	633234
8	684194
8	692190
8	702346
8	866581
8	876522
8	882720
8	889573
8	895935
8	902863
8	910286
8	920073
8	957177
8	970470
8	988967
8	997560
9	007550
9	017206
9	033619
9	059671
9	112072
9	122016
9	131671
9	156367
9	168153
9	208352
9	236702
9	257825
9	288946
9	377170
9	386845
9	676184
9	697156
9	705894
9	713196
9	723421
10	006429
10	015481
10	023657
10	029721
10	037329
10	050552
10	060457
10	070614
10	082442
10	090151
10	105552
10	137752
10	150972
10	206102
10	238452
10	250946
10	261701
10	271741
10	288847
10	301805
10	313336
10	329735
10	486521
10	492153
10	504452
10	552852
10	564843
10	600542
10	610384
10	632825
10	677294
10	774808
10	802174
10	822732
10	831705
10	841052
10	856932
10	870176
10	889090
10	918983
10	995465
11	007044
11	019303
11	026533
11	116692
11	175994
11	205258
11	215720
11	230153
11	300912
11	457119
11	466039
11	493706
11	507582
11	633447
11	646127
11	653555
11	666222
11	685133
11	765406
11	777191
11	864061
11	896032
11	908851
11	918010
11	939187
11	971724
12	025111
12	092663
12	109244
12	180443
12	225410
12	243334
12	307414
12	471858
12	479542
12	486269
12	493138
12	538124
12	571306
12	600264
12	665203
12	699145
12	706991
12	717807
12	741138
12	765953
12	780489
12	815861
12	904085
12	920954
12	939819
12	989160
13	007829
13	039254
13	046735
13	166441
13	191980
13	349079
13	370068
13	380406
13	404597
13	430075
13	444055
13	652290
13	668569
13	689994
13	761839
13	833677
13	894734
13	940734
14	054401
14	109531
14	118857
14	141872
14	273788
14	289544
14	308668
14	322802
14	385604
14	398785
14	405386
14	447904
14	703987
14	722885
14	735586
14	749667
14	898372
14	939833
15	033026
15	051124
15	149578
15	234955
15	314554
15	383701
15	397222
15	418626
15	511763
15	586123
15	798565
15	809947
15	826126
15	905409
15	988321
16	092374
16	242772
16	266612
16	454230
16	469557
16	602102
16	618288
16	671863
16	689531
16	925151
16	994406
17	020258
17	029194
17	057453
17	122326
17	301924
17	327486
17	470526
17	563711
17	745491
17	855418
17	948210
18	051885
18	168401
18	177253
18	276846
18	357581
18	382425
18	438266
18	516297
18	540512
18	551771
18	559366
18	573687
18	678447
18	716063
18	726538
18	883943
18	907382
18	922104
18	935296
18	961342
19	056570
19	079359
19	219241
19	437773
19	666387
19	679221
19	715422
19	723536
19	757563
20	040765
20	070317
20	090060
20	099541
20	111775
20	156433
20	166081
20	178203
20	190679
20	199780
20	211602
20	227933
20	326617
20	391401
20	569282
20	576814
20	609155
20	623900
20	650567
20	682267
20	711575
20	731741
20	962167
20	979164
21	181311
21	196108
21	209084
21	227843
21	272767
21	418765
21	431181
21	530285
21	537455
21	551440
21	681741
21	695125
21	712459
21	741816
21	797778
21	852861
21	869590
21	901930
21	916166
21	942119
22	041597
22	049343
22	109653
22	126100
22	300037
22	390398
22	404515
22	473587
22	502748
22	509781
22	521395
22	558924
22	571431
22	677838
22	754097
22	827056
22	889636
22	928676
22	968681
22	995325
23	139309
23	151830
23	174103
23	227776
23	293169
23	305714
23	352203
23	365560
23	487850
23	625232
23	809654
23	829455
23	855015
23	955151
23	964263
23	982295
24	106596
24	118996
24	129090
24	152607
24	299734
24	310482
24	881437
24	902830
24	920464
24	949371
24	974469
25	019303
25	063446
25	108403
25	124124
25	140138
25	152400
25	287981
25	301041
25	343027
25	415088
25	451422
25	561129
25	573674
25	603181
25	713627
25	722913
25	743176
25	763153
25	865682
25	877581
25	892915
26	125033
26	183103
26	214954
26	223683
26	267000
26	315535
26	351136
26	370016
26	392988
26	516703
26	596888
26	662081
26	685232
26	696923
26	779180
26	875469
26	954908
27	095179
27	182077
27	387775
27	610196
27	622204
27	639457
27	655134
29	373104
29	649917
29	693036
30	333184
30	786106
31	026261
31	359022
31	371633
31	383123
31	456186
31	485646
31	511706
31	607832
32	167270
32	307520
32	419303
32	635662
32	858768
32	875742
32	902567
32	948470
32	960489
32	971660
32	984602
32	994184
33	003340
33	011422
33	022359
33	033620
33	043870
33	055128
33	087805
33	102004
33	119901
33	152877
33	181106
33	190874
33	224495
33	234731
33	271228
33	280246
33	340532
33	354812
33	391105
33	480490
33	506710
33	518415
33	546096
33	565633
33	587624
33	629913
33	648160
33	687366
33	701657
33	803820
33	815135
33	887218
33	896447
33	947669
34	011777
34	071566
34	085995
34	095303
34	137088
34	252020
34	265441
34	347778
34	469219
34	493093
34	539775
34	579657
34	589484
34	619670
34	674257
34	683806
34	927292
34	987416
34	996667
35	010435
35	038721
35	147666
35	191570
35	214340
35	229853
35	262430
35	274098
35	281357
35	371972
35	385840
35	450270
35	471626
35	527941
35	710129
35	814390
35	894388
35	935696
36	023647
36	033826
36	059667
36	094160
36	295226
36	304805
36	314508
36	331455
36	349172
36	381165
36	601685
36	678052
36	691519
36	701595
36	756586
36	765632
37	303105
37	548768
37	562265
37	717360
37	824154
37	847304
37	919406
37	942468
38	029790
38	040722
38	067246
38	093846
38	133329
38	311235
38	319659
38	331821
38	415129
38	988608
39	013317
39	090740
39	111495
39	537512
39	635228
40	070035
40	302043
40	595769
40	845924
40	859397
41	363563
41	863343
41	894410
42	546088
42	907737
42	931050
42	965125
43	252296
43	277103
43	288661
43	366884
43	487260
43	498602
44	148490
44	160918
44	757088
44	768380
45	112413
45	437114
45	471213
45	486024
45	498046
45	673943
45	997402
46	638110
47	228946
47	813809
47	821112
47	852240
47	875108
47	915166
48	347955
48	365410
48	386457
49	383323
49	394313
49	708571
49	957493
49	966319
50	192522
50	206103
50	219443
50	422840
50	445475
50	600308
50	831512
51	012918
51	095079
51	110576
51	225603
51	256887
51	374058
51	703939
51	729854
51	739076
51	766133
51	820842
52	099315
52	542830
52	595310
52	659983
52	718236
53	039682
53	061117
53	072624
53	261934
53	346193
53	702545
53	995956
54	007213
54	016456
54	038319
54	262307
55	362670
55	394935
55	403414
55	410836
55	471151
55	511827
55	992590
56	003561
56	154330
56	255132
56	452055
56	771419
56	777556
56	783422
56	789991
56	796818
56	805938
56	813174
56	818730
56	825154
56	830560
56	836992
56	846771
56	853813
56	860825
56	872568
56	890636
56	901795
57	045288
57	170782
57	176596
57	183957
57	195956
57	944427
58	245207
58	494096
58	505223
58	527026
58	540117
58	559522
58	573389
58	658979
58	669642
58	977707
59	046012
59	063280
59	073974
59	142214
59	372590
59	643680
59	649081
59	654387
59	661041
59	667233
59	673130
59	679943
59	688836
59	701743
59	707727
59	715591
59	732247
59	743618
59	761002
59	772054
59	788292
59	795226
59	802172
59	810659
59	826418
59	833229
59	864429
59	875993
59	890082
59	897652
59	908056
59	970807
60	002262
60	009846
60	042646
60	049851
60	063732
60	079166
60	111967
60	128869
60	138027
60	175834
60	202925
60	216168
60	238450
60	458934
60	469685
60	477564
60	486553
60	493885
60	504681
60	512790
60	537612
60	567997
60	582018
60	595493
60	606672
60	620119
60	689824
60	696472
60	725447
60	731632
60	747669
60	778513
60	786912
60	804846
60	817236
60	841269
60	869611
60	885110
61	457103
61	469114
61	490932
61	530705
61	539874
61	549455
61	559281
61	569390
61	592996
61	603016
61	611331
61	619067
61	628483
61	640083
61	649063
61	672884
61	690177
61	765356
62	179990
62	193001
62	220773
62	230080
62	237830
62	245931
62	258633
62	270817
62	314645
62	323631
62	329717
62	340601
62	352802
62	385324
62	403480
62	418483
62	441761
62	455026
62	470708
62	515712
62	542777
62	569184
62	585191
62	602719
62	616079
62	624922
62	633322
62	662707
62	678290
62	691036
62	724775
62	737704
62	815488
62	828718
62	853030
62	875731
62	920964
63	010602
63	021180
63	032405
63	113131
63	160434
63	194877
63	203630
63	210733
63	223513
63	324973
63	335187
63	344677
63	393484
63	495536
63	517561
63	531541
63	585414
63	659359
63	667284
63	676843
63	690755
63	710402
63	792916
63	801847
63	819405
63	829026
64	222407
64	233674
64	363370
64	641577
64	870366
65	548898
65	726411
65	951689
65	965189
65	982095
66	395976
66	674287
66	775575
67	359221
67	365522
67	373744
67	381536
67	391626
67	401325
67	457624
67	472229
67	486729
67	513075
67	524832
67	534379
67	545606
67	553670
67	580370
67	605515
67	624602
67	635161
67	656446
67	671088
67	682043
67	748589
67	892918
67	900464
67	913355
68	022006
68	261882
68	270087
68	278064
68	446821
68	454221
68	471209
68	488139
68	606113
68	615193
68	625758
68	632987
68	642875
68	648691
68	654258
68	662455
68	671317
68	682744
68	691745
68	724719
68	736323
68	762088
68	777575
68	804315
68	814356
68	824366
68	849029
68	864197
68	910275
68	947858
68	976201
69	087113
69	103686
69	110104
69	120505
69	165522
69	180196
69	257948
69	308462
69	321031
69	373728
69	395404
69	481096
69	488879
69	500774
69	638055
69	661121
69	673515
69	760006
69	785959
69	803261
69	838735
69	891434
69	953941
70	082961
70	092774
70	106374
70	163663
70	191673
70	246760
70	281622
70	289190
70	392781
70	450133
70	464623
70	473245
70	521832
70	577205
70	685887
70	810239
70	828276
70	989964
71	001781
71	024918
71	072377
71	142165
71	163888
71	237168
71	422296
71	434533
71	576742
71	587150
71	684470
71	741968
71	770789
71	923939
72	021731
72	061390
72	086561
72	177060
72	336051
72	459403
72	511878
72	518982
72	578263
72	765086
72	777328
72	788708
72	869868
73	016478
73	074882
73	115750
73	135334
73	154421
73	189889
73	204880
73	351535
73	367944
73	504164
73	536311
73	560722
73	789419
73	899124
73	935930
73	946453
74	250855
74	332394
74	350719
74	372285
74	472002
74	493134
74	690927
74	784388
74	987978
75	389633
75	407227
75	586501
75	690206
75	770271
75	846960
75	921331
75	938344
76	004020
76	053039
76	067946
76	123555
76	187270
76	378135
76	550302
76	592137
76	601632
76	766602
76	787173
77	241555
77	480568
77	489881
77	501014
77	563963
77	577050
77	592878
77	655157
77	675539
77	690922
77	744157
77	958563
78	206729
78	242846
78	259653
78	290354
78	448702
78	511411
78	538646
78	828343
78	900245
79	159387
79	248012
79	342369
79	457308
79	646165
79	703600
79	719438
79	737453
79	999676
80	104337
80	321114
80	367091
80	533177
80	564514
80	856113
81	079234
81	109209
81	123469
81	191714
81	243870
81	492080
81	597020
82	039506
82	060961
82	081402
82	265413
82	759372
82	955180
83	776570
83	851834
83	931638
83	983539
84	010600
84	027591
84	093407
84	114950
84	138707
84	158685
84	193941
85	494413
85	529977
86	765246
87	616270
87	637785
87	648432
87	661412
87	680861
87	708633
87	731138
87	745831
87	756922
87	783926
87	797143
87	810385
88	415768
88	444944
88	471527
88	482220
88	513703
88	549388
88	642423
88	655026
88	695808
88	737125
88	821511
88	846663
88	886528
88	901127
88	934587
88	993195
89	014106
89	106452
89	374030
89	466591
89	759483
89	827204
89	842939
90	075455
90	099285
90	356757
90	503937
90	703155
90	719390
90	798778
91	109520
91	376416
