# Supplementary material for: Moth olfactory receptor neurons adjust their encoding efficiency to temporal statistics of pheromone fluctuations
Source: PLoS Comput Biol. 2018 Nov 13;14(11):e1006586. doi: 10.1371/journal.pcbi.1006586 (PMC6258558; doi:10.1371/journal.pcbi.1006586)
Supplement: S1 Data — (ZIP) [file pcbi.1006586.s001.zip › data/128m/10fg/spikes_times_05.txt]

0	078791
0	083262
0	087444
0	091647
0	095796
0	100403
0	107220
0	115892
0	137793
0	144924
0	151337
0	158363
0	170666
0	179603
0	187884
0	195510
0	202937
0	209147
0	226121
0	236615
0	248567
0	285991
0	302229
0	309492
0	349503
0	358330
0	364339
0	372324
0	380791
0	474992
0	482375
0	499474
0	532066
0	539477
0	560703
0	568098
0	577000
0	623867
0	693687
0	711618
0	718172
0	724830
0	734605
0	825533
0	849717
0	877419
0	882804
0	887755
0	896846
0	921632
0	963755
0	973539
0	978389
1	023857
1	032832
1	041678
1	048089
1	151073
1	159663
1	189579
1	197775
1	353012
1	379011
1	385086
1	391255
1	397972
1	405733
1	419730
1	425284
1	481016
1	487766
1	494806
1	519446
1	590674
1	600720
1	615635
1	629614
1	685847
1	700255
1	730317
1	736513
1	756207
1	763083
1	775579
1	788951
1	880624
1	891109
1	943542
1	963721
1	969664
2	034825
2	070696
2	077845
2	111775
2	122161
2	130257
2	147372
2	263211
2	276143
2	325179
2	331985
2	341621
2	357260
2	381427
2	395669
2	435657
2	445661
2	520259
2	527425
2	588218
2	596932
2	624256
2	692122
2	707086
2	717842
2	737573
2	752724
2	782941
2	791216
2	798065
2	954370
3	009072
3	042577
3	054362
3	071165
3	104168
3	110007
3	153489
3	161825
3	219405
3	229482
3	264115
3	501454
3	508060
3	513818
3	519236
3	526235
3	539451
3	548983
3	559025
3	572316
3	939070
3	947303
3	953027
3	958555
3	963608
3	970918
3	979577
4	043175
4	048796
4	053913
4	060604
4	067464
4	075942
4	082465
4	087185
4	093446
4	099791
4	132865
4	140590
4	191851
4	201036
4	212943
4	226327
4	254008
4	277913
4	284388
4	296191
4	336603
4	344055
4	472918
4	481533
5	016836
5	023968
5	030277
5	035275
5	044412
5	160614
5	169672
5	196792
5	202134
5	208075
5	220604
5	250209
5	256208
5	265601
5	316111
5	326709
5	363304
5	802127
6	132832
6	143644
6	431157
6	436965
6	446925
6	456861
6	463159
7	092572
7	097152
7	101468
7	106927
7	112994
7	125507
7	136847
7	146035
7	305971
7	311518
7	321466
7	608891
7	617386
7	627639
7	640659
7	647214
7	659936
7	667782
7	822408
8	054564
8	067863
8	226447
8	231791
8	238492
8	249338
8	258184
8	708531
8	713739
8	720122
8	726535
8	735159
8	743153
9	130761
9	137923
9	146841
9	340371
9	348137
9	567007
9	571685
9	577877
9	584889
9	606467
9	746266
9	753303
9	759312
9	767106
10	038122
10	042568
10	047117
10	051189
10	055041
10	059065
10	062926
10	066997
10	071626
10	077677
10	083182
10	091313
10	096693
10	102167
10	116027
10	125978
10	133146
10	141356
10	150359
10	163172
10	169058
10	182278
10	191374
10	207637
10	218946
10	232059
10	239636
10	250172
10	262750
10	279682
10	303433
10	346467
10	376342
10	388020
10	463663
10	484503
10	492421
10	556314
10	587243
10	594800
10	609989
10	673994
10	711361
10	721271
10	848165
10	853485
10	868381
10	924439
10	933226
10	944183
10	950401
10	976969
10	990709
11	027487
11	032992
11	040802
11	051888
11	060463
11	156479
11	163865
11	180515
11	191897
11	204133
11	285513
11	296269
11	303096
11	418621
11	427036
11	454005
11	471829
11	479181
11	557588
11	585245
11	655247
11	677520
11	708068
11	715886
11	802846
11	816311
11	844570
11	864283
11	939882
12	002640
12	095806
12	106303
12	114344
12	121748
12	127911
12	150689
12	156731
12	230958
12	256742
12	271719
12	298264
12	305436
12	334512
12	392980
12	421696
12	510267
12	516640
12	524226
12	617745
12	628552
12	640336
12	677205
12	817431
12	854613
12	933378
12	981067
13	021065
13	069753
13	097759
13	103908
13	114043
13	127380
13	216256
13	240457
13	267657
13	405581
13	413781
13	425262
13	443073
13	490963
13	502391
13	515987
13	546283
13	566761
13	611832
13	721315
13	730478
13	738687
13	857518
13	988045
14	070175
14	086818
14	119759
14	213995
14	224537
14	232792
14	317365
14	329143
14	396954
14	405202
14	455772
14	474095
14	572151
14	593293
14	606940
14	652797
14	727695
14	741275
14	819620
14	926140
14	963637
15	008489
15	020388
15	026984
15	038011
15	063238
15	219964
15	229386
15	266751
15	323532
15	348581
15	360200
15	413879
15	429939
15	667103
15	673267
15	688224
15	755179
15	786156
15	851975
15	860874
16	022953
16	030615
16	042144
16	076122
16	095442
16	185842
16	206612
16	280446
16	303265
16	419983
16	436600
16	597383
16	617086
16	655422
16	688806
16	709034
16	772128
16	829028
16	840563
16	897604
16	904282
16	917392
16	948764
17	062883
17	116625
17	149919
17	321107
17	329545
17	337567
17	430275
17	445951
17	464710
17	500388
17	511734
17	655978
17	692623
17	706675
17	808520
17	864141
17	871853
17	908130
18	012041
18	066125
18	094018
18	109027
18	180262
18	196297
18	347796
18	357676
18	372604
18	504086
18	511770
18	534535
18	559624
18	589656
18	712001
18	846569
18	855376
18	865736
18	888675
18	993513
19	045789
19	137953
19	152046
19	200365
19	254855
19	283919
19	361681
19	419419
19	490573
19	517234
19	533238
19	622564
19	710723
19	806086
19	840409
19	915119
19	981155
20	048478
20	157608
20	164041
20	173292
20	188766
20	280814
20	353170
20	438882
20	533881
20	592397
20	602552
20	732986
20	746674
20	758273
20	816944
20	867703
20	902189
20	910768
20	936159
20	985763
21	037533
21	082388
21	157119
21	258615
21	368392
21	398533
21	495032
21	501715
21	511794
21	523913
21	538108
21	735157
21	746905
21	756124
21	769856
21	911034
21	936794
21	950531
22	027169
22	122923
22	130969
22	140569
22	256618
22	284488
22	305167
22	364013
22	456252
22	464261
22	487934
22	499467
22	656114
22	664024
22	673610
22	684894
22	696528
22	803076
22	821157
22	827795
22	956252
22	980868
22	988103
23	076310
23	212452
23	233446
23	265189
23	281655
23	398232
23	405689
23	419468
23	441841
23	600826
23	611510
23	673818
23	683000
23	783720
23	902585
23	951978
24	044273
24	085557
24	230021
24	239231
24	257706
24	266484
24	278156
24	383523
24	424238
24	467188
24	474868
24	481378
24	614447
25	184887
25	342652
25	351270
25	363624
25	371712
25	401388
25	411885
25	419683
25	434937
25	442281
25	448979
25	471362
25	487487
25	877490
25	894273
25	992226
26	001457
26	011588
26	019472
26	027157
26	039976
26	082595
26	089352
26	099921
26	105460
26	115430
26	125775
26	138304
26	199275
26	208172
26	224829
26	298877
26	346132
26	353666
26	362582
26	398604
26	432888
26	447606
26	498205
26	512850
26	523241
26	531946
26	584470
26	601519
26	612028
27	033410
27	169744
27	435279
27	469011
27	824915
27	835017
28	000174
28	011892
28	256752
28	273734
28	375786
28	400826
28	426324
28	758593
28	766959
28	780559
28	931893
28	939283
28	946326
29	061409
29	233387
29	292036
29	297945
29	304005
29	323772
29	395712
29	404665
29	413127
29	421797
29	430361
29	437822
29	449979
29	458213
29	465498
29	476414
29	482291
29	548669
29	560643
29	568460
29	574520
29	664857
29	672934
29	679660
29	700775
29	709016
29	715622
29	740997
29	856162
29	864443
29	875072
29	900217
29	927612
29	936683
29	948052
29	964177
30	021661
30	050683
30	057590
30	160576
30	171739
30	669024
30	681597
30	688861
30	695737
30	793405
30	800803
30	807655
30	979735
30	989106
31	105338
31	285860
31	292270
31	511164
31	851951
31	859472
31	981068
31	988375
31	993971
32	172744
32	323539
32	458738
32	538826
32	545816
32	552774
32	747175
32	757159
32	814266
33	039932
33	046986
33	052219
33	057590
33	062895
33	067430
33	073016
33	135912
33	140728
33	145215
33	150415
33	166177
33	173217
33	190372
33	197625
33	204805
33	211662
33	249708
33	257902
33	264843
33	319818
33	328963
33	339018
33	351436
33	383266
33	392730
33	404201
33	464238
33	584860
33	591708
33	608538
33	622945
33	723274
33	753073
33	779203
33	806484
33	819131
33	845446
33	945409
33	952309
33	958444
33	970826
33	983789
34	082883
34	130252
34	138882
34	144962
34	162755
34	197765
34	228021
34	236657
34	244480
34	267170
34	315834
34	329421
34	522074
34	557855
34	572388
34	617830
34	629182
34	682324
34	696410
34	712336
34	817200
34	942059
34	964808
35	003672
35	009586
35	020438
35	111187
35	122250
35	137946
35	152535
35	166221
35	282064
35	291714
35	370088
35	382983
35	418003
35	426293
35	432481
35	439860
35	452501
35	536953
35	592136
35	638166
35	647722
35	656086
35	815088
35	822877
35	831887
35	846877
35	892607
35	902056
35	937010
36	008737
36	017627
36	040169
36	050856
36	293731
36	343085
36	521647
36	530888
36	539360
36	545462
36	554140
36	563123
36	612762
36	622082
36	716445
36	784700
36	802706
36	812973
36	824496
36	924488
36	936800
36	949125
36	956516
36	967127
37	246881
37	251789
37	256880
37	263977
37	292159
37	306187
37	331625
37	359609
37	369764
37	448936
37	803444
38	062385
38	429245
38	633479
38	882250
39	112589
39	138574
39	148518
39	160195
39	386738
39	393394
39	427677
39	660657
39	673928
39	792419
39	803283
39	809355
39	815673
39	822536
39	828973
39	840646
39	879219
39	884444
39	892758
39	897340
39	909635
39	922295
39	931197
39	941678
39	988469
40	019463
40	054190
40	061843
40	102203
40	157867
40	168079
40	190398
40	226856
40	304052
40	601475
40	609887
40	616832
40	634810
40	701395
40	715707
40	722052
40	726493
40	733788
40	743235
40	753565
40	761322
40	859202
40	897590
40	942714
40	990089
41	547554
41	682074
41	689504
41	702977
41	711083
41	728233
41	738008
41	743808
41	750440
41	761420
41	770492
41	786136
41	817488
41	881136
41	939168
41	948026
41	966596
41	973583
41	987270
42	029242
42	068744
42	094662
42	195752
42	208937
42	217944
42	230248
42	255693
42	347452
42	365445
42	452923
42	480773
42	490055
42	502028
42	555107
42	630631
42	649723
42	657519
42	663916
42	670960
42	705142
42	713643
42	809914
42	816488
42	827776
42	867105
42	873164
42	881022
42	958452
43	072578
43	085945
43	102120
43	111024
43	118255
43	127994
43	136937
43	316636
43	413137
43	528147
43	562585
44	177814
44	184055
44	189552
44	194427
44	211619
44	218896
44	225305
44	234918
44	278883
44	287503
44	314819
44	322115
44	331816
44	379869
44	424623
44	430124
44	439026
44	529190
44	535771
44	544510
44	569074
44	578502
44	640904
44	689352
44	702446
44	709543
44	721747
44	815626
44	856887
44	866978
44	882727
44	947078
44	960162
44	972339
45	014336
45	042084
45	194919
45	202519
45	220233
45	226757
45	281462
45	313128
45	319567
45	335284
45	498191
45	568264
45	590215
45	599720
45	621696
45	645147
45	654946
45	777123
45	838267
45	847444
45	892208
45	956894
46	078957
46	086182
46	097902
46	141783
46	206055
46	215507
46	227594
46	304234
46	314505
46	522387
46	539682
46	558639
46	569773
46	588231
46	694080
46	724437
46	886206
46	897463
46	987465
47	386636
47	652691
47	658846
47	666071
47	676463
47	683257
47	695046
47	742367
47	779396
47	785354
47	802007
47	809932
47	819305
47	834620
47	867728
47	877536
47	887991
47	987374
48	032843
48	039255
48	045904
48	114537
48	130487
48	156930
48	222948
48	248254
48	264506
48	367851
48	383103
48	389895
48	398818
48	483415
48	620088
48	637355
48	707406
48	731089
48	738893
48	758934
48	863782
48	998567
49	005327
49	061174
49	070537
49	192113
49	218847
49	225857
49	260208
49	332068
49	340037
49	396303
49	463187
49	474883
49	497756
49	636863
49	648485
49	658624
49	680967
49	747982
49	896441
49	969733
50	001472
50	011825
50	027378
50	083792
50	233362
50	348360
50	356390
50	363634
50	400076
50	512596
50	524574
50	534233
50	559686
50	594806
50	654459
50	662894
50	674668
50	717385
50	825722
50	987406
51	033981
51	067957
51	233765
51	255145
51	827362
51	836508
52	014494
52	229258
52	458464
52	602368
52	612322
52	624707
52	778159
52	965761
52	982760
53	008697
53	068805
53	337610
53	351184
53	404793
53	628947
53	637709
53	694528
53	870934
53	881089
53	889284
54	082286
54	134465
54	171307
54	184812
54	427103
54	681368
54	689845
54	860894
55	031792
55	159805
55	233611
55	379707
55	388241
55	574269
55	580109
55	592662
55	698192
55	752700
55	924438
55	931361
56	048512
56	055172
56	066092
56	074004
56	084702
56	194435
56	200738
56	760181
56	766284
56	776238
56	784990
56	797939
56	886221
56	895205
56	924837
57	012127
57	114197
57	265116
57	274571
57	284388
57	354331
57	573181
57	584610
57	591560
57	684463
57	916626
58	095334
58	110627
58	116208
58	122101
58	202503
58	208237
58	219758
58	581703
58	751081
58	773131
58	877281
58	964824
58	975457
59	109311
59	174515
59	182509
59	188039
59	463230
59	469904
59	567751
59	584104
59	610009
59	739438
59	753702
59	929073
60	007116
60	013259
60	021194
60	037283
60	048631
60	203565
60	211719
60	220531
60	435304
60	443070
60	465824
60	557696
60	565024
60	574664
60	583366
60	597261
60	644229
60	653265
61	015795
61	143953
61	319881
61	602820
61	609134
61	617262
61	627062
61	754370
62	311284
62	318756
62	327082
62	337205
62	410877
62	420328
62	521787
62	780354
62	786114
62	792975
62	832229
62	841718
62	852813
62	867493
63	228390
63	462938
63	470989
63	578453
63	585771
63	718037
63	724793
63	781722
63	794112
63	799532
63	806079
63	817447
63	909043
64	230480
64	243601
64	248508
64	255632
64	567128
64	578808
64	658375
64	664420
64	771808
64	984030
65	046271
65	053273
65	162131
65	170777
65	182356
65	210094
65	450356
65	618793
65	686939
65	700754
65	709010
65	716602
65	725919
65	843687
65	996685
66	001620
66	007450
66	015926
66	029510
66	040379
66	048052
66	056037
66	063353
66	182544
66	452022
66	457731
66	463302
66	468870
66	474327
66	482874
66	491704
66	499500
66	505822
66	512120
66	532184
66	622857
66	627759
66	633238
66	638867
66	645206
66	663972
67	238368
67	246802
67	253437
67	471536
67	477016
67	482474
67	503893
67	510094
67	516008
67	618127
67	626494
67	728537
67	733763
68	000547
68	187532
68	193746
68	204968
68	300911
68	401076
68	407889
68	419853
68	688989
68	886400
69	058457
69	108500
69	113844
69	122244
69	127824
69	133735
69	140014
69	146436
69	165452
69	171290
69	182096
69	188326
69	195344
69	202120
69	217335
69	225270
69	282089
69	290345
69	310862
69	322823
69	331638
69	437995
69	459927
69	471831
69	477901
69	503380
69	554937
69	560741
69	610406
69	620182
69	626119
69	648417
69	668481
69	676764
69	689489
69	711477
69	756354
69	805112
70	276489
70	788231
70	838411
70	844161
70	850565
70	855811
70	863762
70	871578
70	879589
70	898366
70	911096
70	947800
70	955054
70	961388
71	006742
71	029382
71	034435
71	039219
71	045787
71	060023
71	066709
71	089535
71	103871
71	119643
71	128011
71	147293
71	503715
71	922425
71	930353
72	104847
72	120890
72	270538
72	357684
72	363642
72	537574
72	544045
72	550780
72	567002
72	610377
72	984586
72	989457
72	998111
73	119552
73	127095
73	166713
73	172729
73	444339
73	478317
73	650694
73	659423
73	791908
73	933175
73	941921
73	948122
74	101016
74	111230
74	540861
74	548719
74	608096
74	616190
74	843851
74	855156
75	011760
75	327786
75	333352
75	343369
75	351044
75	359783
75	652782
75	776761
75	793315
75	801931
75	822178
75	827025
75	832434
75	837197
75	845438
75	861904
75	866790
75	871524
75	881322
75	887481
75	894510
75	901477
75	909908
75	919530
75	925517
75	933820
76	076756
76	440654
76	490429
76	495893
76	514304
76	520131
76	527632
76	539424
76	545556
76	560429
76	566984
76	634576
76	641405
76	647080
76	652428
76	657321
76	662857
76	678691
76	689833
76	708214
76	715866
76	762035
76	769604
76	779285
76	791154
76	865124
76	872567
76	881532
76	895670
76	905272
76	925068
76	930682
76	941216
76	948146
77	895746
77	901748
77	910404
78	059327
78	065383
78	321538
78	328624
78	471469
78	480938
78	546125
78	557405
78	564333
78	711907
78	723280
78	732347
78	740273
78	808914
78	815385
78	893817
78	969096
78	977459
78	985528
79	177681
79	186362
79	248844
79	432569
79	613258
79	624401
79	633946
79	643720
79	710558
79	715554
79	722814
79	731216
79	819473
79	845945
79	991659
80	000233
80	005284
80	012628
80	020045
80	030895
80	161840
80	168902
80	176705
80	348915
80	355623
80	377679
80	385990
80	471482
80	476803
80	485351
80	492052
80	501612
80	512701
80	621588
80	629129
80	641358
80	650581
80	658689
80	799759
81	001415
81	092871
81	101559
81	109438
81	400189
81	406247
81	412223
81	421876
81	430372
81	439202
81	606072
81	675586
81	681944
81	691829
81	777391
82	196715
82	201918
82	209201
82	260516
82	405079
82	654569
82	839046
82	845555
82	851311
82	858880
82	865987
82	874489
82	881586
82	889084
83	041497
83	046524
83	051733
83	071604
83	299332
83	492156
83	506111
83	680952
83	799840
83	805255
83	812705
84	111862
84	116308
84	121067
84	126274
84	133584
84	144505
84	365029
84	370196
84	375541
84	381795
84	409919
84	415753
84	569485
84	600781
84	608186
84	615987
84	924551
85	015067
85	020395
85	026231
85	031935
85	082673
85	537586
85	541959
85	549542
85	976219
85	980854
85	985578
85	990986
85	997923
86	003753
86	012487
86	018912
86	315388
86	323839
86	731444
86	742163
86	748664
86	754605
86	760163
86	766807
86	884637
86	891263
86	992410
87	000126
87	290118
87	297177
87	304984
87	429539
87	439261
87	593147
87	599430
87	606067
87	614579
88	042574
88	047994
88	055255
88	064945
88	072231
88	150863
88	309417
88	315283
88	323494
88	369639
88	466180
88	555997
88	767228
88	778762
88	784629
88	794494
89	044787
89	049767
89	118383
89	125275
89	133908
89	370827
89	376722
89	383647
89	395373
89	402531
89	411192
89	661063
89	668060
89	776535
90	229330
90	236266
90	316211
90	372539
90	378136
90	385773
90	391633
90	397870
90	405634
90	418143
90	619387
90	646643
90	727023
90	989059
90	996721
91	013641
91	019961
91	025750
91	031815
91	042574
91	058409
91	334765
91	340494
91	346577
91	633372
91	912805
91	919625
91	926267
91	969284
92	296564
92	301725
92	390374
92	395418
92	403754
92	411139
92	576812
92	724497
92	782760
92	789194
93	028493
93	035454
93	042939
93	052229
93	193953
93	223334
93	523045
93	529906
93	543611
93	806326
93	811821
93	817482
94	029781
94	042416
94	047173
94	055177
94	154689
94	163605
94	171155
94	185224
94	571256
94	577031
94	598616
94	629757
94	993638
95	145189
95	151128
95	156440
95	162401
95	167270
95	173454
95	284072
95	288760
95	294931
95	301562
95	316754
95	393297
95	506561
95	515349
95	524812
95	645191
95	652065
95	658418
95	867726
96	129930
96	139165
96	146779
96	229486
96	395155
96	706731
96	713066
96	723586
96	738240
96	862107
96	867262
96	874186
96	882428
96	891588
96	899415
97	144527
97	150667
97	159338
97	165340
97	499632
97	506293
97	514093
97	528462
97	534615
97	542085
97	548384
97	554575
97	564687
97	739495
97	747002
97	760166
97	769570
97	922970
97	928264
98	089557
98	113467
98	265541
98	632162
98	637860
98	645607
98	652927
98	693494
98	701489
98	707879
98	714094
99	068202
99	077612
99	088354
99	322561
99	331959
99	339416
99	356357
99	371835
99	537733
99	544374
99	551670
99	597024
99	608727
99	805559
99	814423
100	028016
100	242375
100	250605
100	346480
100	355389
100	398490
101	096873
101	105375
101	116824
101	474555
101	481478
101	492783
101	902454
101	907671
101	925456
101	948262
102	049395
102	171776
102	177852
102	185503
102	191642
102	199157
102	365375
102	373030
102	383162
102	392477
102	403504
102	410115
102	419505
102	669869
102	675590
102	682616
102	709093
102	717601
102	859415
102	869773
102	913922
103	235702
103	247308
103	264792
103	773409
103	779016
103	783624
103	791387
103	796779
103	803032
103	882603
103	891633
104	059556
104	065865
104	071221
104	079777
104	457531
104	462416
104	469867
104	476011
104	483316
104	684056
104	753065
104	763037
105	212567
105	362793
105	371617
105	379654
105	389965
105	404095
105	462443
105	468164
105	729540
105	737082
105	742942
105	749084
105	757902
105	928687
105	936204
105	945956
106	062902
106	069953
106	075185
106	081223
106	404946
106	411923
106	418868
106	535369
106	735162
106	850426
106	857107
106	864761
106	941746
107	276154
107	286408
107	293213
107	355127
107	361806
107	368065
107	383290
107	391103
107	651376
107	658710
107	672968
107	904185
107	911651
107	918758
108	292487
108	311861
108	317283
108	325254
108	508805
108	529446
108	535984
108	543621
108	966537
109	134644
109	168774
109	615353
109	655545
109	671130
109	990130
110	009891
110	272245
110	276967
110	285453
110	297263
110	303475
110	310920
110	317304
110	517538
110	528283
110	535689
110	686941
110	698224
110	878165
110	884406
110	893394
111	182095
111	188786
111	196232
111	201673
111	209100
111	427990
111	593012
111	610912
111	844075
112	098868
112	117189
112	356634
112	454803
112	734784
112	746861
112	757503
112	933141
113	049312
113	278657
113	403729
113	411002
113	424459
113	433176
113	909790
113	915010
113	921206
113	930906
114	011343
114	017617
114	229068
114	237141
114	340091
114	344670
114	351024
114	359195
114	528456
114	535046
114	778247
114	785860
[truncated: 4,047 more rows]
