# Supplementary material for: Moth olfactory receptor neurons adjust their encoding efficiency to temporal statistics of pheromone fluctuations
Source: PLoS Comput Biol. 2018 Nov 13;14(11):e1006586. doi: 10.1371/journal.pcbi.1006586 (PMC6258558; doi:10.1371/journal.pcbi.1006586)
Supplement: S1 Data — (ZIP) [file pcbi.1006586.s001.zip › data/128m/10fg/spikes_times_06.txt]

0	244776
0	248790
0	252354
0	255739
0	259208
0	262819
0	266642
0	270457
0	274410
0	278406
0	282605
0	287009
0	291067
0	295443
0	300158
0	305528
0	310393
0	316911
0	322741
0	328381
0	335690
0	343116
0	349923
0	356201
0	363485
0	372991
0	379473
0	391334
0	400296
0	410419
0	420067
0	429491
0	440290
0	460373
0	472006
0	483288
0	515381
0	526147
0	555129
0	564171
0	646306
0	677183
0	757696
0	768712
0	775408
0	785003
0	795420
0	802666
0	901066
0	906358
0	913035
0	922588
0	931775
0	939444
0	971017
0	980683
0	990605
0	998465
1	011182
1	021623
1	038297
1	046727
1	081229
1	110933
1	139186
1	158570
1	183679
1	192037
1	228117
1	245797
1	277535
1	311874
1	321940
1	346990
1	368128
1	385108
1	395275
1	444716
1	452586
1	460235
1	468315
1	480157
1	508561
1	520621
1	547473
1	578725
1	596558
1	652572
1	662085
1	678770
1	702997
1	724154
1	761405
1	799772
1	832054
1	842770
1	853523
1	863886
1	974200
1	986967
1	998716
2	009293
2	041733
2	049926
2	075231
2	086079
2	103346
2	130051
2	156557
2	167293
2	178494
2	237038
2	254417
2	277048
2	338946
2	436437
2	453285
2	471880
2	484618
2	518206
2	532000
2	539677
2	551194
2	564433
2	617121
2	637147
2	718610
2	750014
2	771261
2	822232
2	839227
2	859696
2	872728
2	900239
2	929516
2	972024
2	995737
3	024576
3	080206
3	118493
3	130062
3	204177
3	225764
3	231714
3	238393
3	253046
3	277852
3	347331
3	361256
3	388097
3	427544
3	449845
3	504277
3	545268
3	553007
3	564202
3	600020
3	611373
3	667716
3	682889
3	763857
3	794746
3	815444
3	837629
3	913088
3	928780
3	938625
4	007971
4	019457
4	111069
4	173628
4	185738
4	213255
4	252053
4	270357
4	296307
4	350940
4	369274
4	389160
4	423604
4	465081
4	498192
4	508167
4	524396
4	573774
4	590712
4	609241
4	637135
4	750521
4	781641
4	810644
4	862961
4	879941
4	891251
4	911459
4	982364
4	998297
5	028357
5	094895
5	117101
5	132082
5	188684
5	208281
5	277061
5	364895
5	381265
5	417388
5	438481
5	532834
5	548222
5	563360
5	573054
5	594716
5	604027
5	617856
5	719236
5	738190
5	782737
5	806980
5	833588
5	862662
5	903416
5	924111
5	986567
6	019722
6	092134
6	114336
6	133004
6	186659
6	262979
6	299301
6	336217
6	357138
6	435061
6	488769
6	524625
6	562580
6	628536
6	647025
6	775867
6	793134
6	828560
6	841694
6	856703
6	883171
6	953460
6	975101
7	022737
7	050705
7	096007
7	107610
7	139574
7	185203
7	211142
7	222628
7	278289
7	313807
7	387233
7	412035
7	482789
7	563296
7	579796
7	631991
7	720268
7	816984
7	838647
7	864303
7	877911
7	956994
7	998591
8	068652
8	132102
8	189572
8	236335
8	309440
8	393309
8	403106
8	414563
8	439380
8	483538
8	558162
8	613005
8	645424
8	664726
8	723546
8	770285
8	806886
8	942738
8	954577
8	977705
9	016592
9	098718
9	138560
9	302276
9	323720
9	334516
9	349081
9	421213
9	467960
9	583089
9	629956
9	640725
9	706003
9	716815
9	861840
9	892131
9	908877
9	922124
9	993152
10	067364
10	140259
10	155789
10	170286
10	202380
10	223968
10	340895
10	367186
10	415254
10	465707
10	533452
10	583306
10	592103
10	603282
10	635837
10	749368
10	819803
10	877864
10	897176
10	967431
11	008303
11	034826
11	057501
11	120881
11	228183
11	260359
11	310008
11	404529
11	471521
11	481680
11	550953
11	642340
11	662897
11	707132
11	794334
11	832327
11	881956
11	899362
12	074513
12	096036
12	108422
12	230029
12	253374
12	325176
12	416556
12	428611
12	504772
12	537410
12	551078
12	572505
12	635557
12	645995
12	750851
12	770126
12	797211
12	806552
12	872443
12	913278
12	962606
13	078390
13	137061
13	152879
13	260508
13	308860
13	360602
13	537853
13	547792
13	583726
13	596641
13	702296
13	755120
13	829680
13	889613
13	906454
13	942478
14	132237
14	254048
14	299423
14	379892
14	402679
14	460531
14	493128
14	565862
14	675454
14	701984
14	768456
14	817018
14	827266
14	844478
14	959986
14	998676
15	154725
15	169967
15	265001
15	282416
15	369770
15	500017
15	519237
15	616801
15	670231
15	718984
15	768994
15	808986
15	823443
15	964838
16	016124
16	093421
16	105734
16	137915
16	154995
16	180764
16	189831
16	306571
16	321478
16	342509
16	485988
16	504969
16	555957
16	570997
16	596706
16	674242
16	777032
16	791417
16	859755
16	883507
16	978400
17	097816
17	119794
17	262954
17	278151
17	323165
17	345331
17	368066
17	430051
17	557854
17	688965
17	709763
17	742355
17	799710
17	817937
17	875508
17	899533
17	916389
18	345245
18	699689
19	202118
19	359315
19	546492
19	557573
19	577330
19	602382
19	614856
19	623214
19	633972
19	649805
19	656912
19	664822
19	675384
19	683716
19	708819
19	832793
19	840222
19	848618
19	855755
19	865693
20	127033
20	157992
20	758930
21	036622
21	367244
21	549989
21	592103
21	825068
21	833824
22	000847
22	015124
22	170463
22	178811
22	199812
22	209369
22	216801
22	224750
22	234416
22	244951
22	254616
22	262044
22	270410
22	307927
22	367826
22	373994
22	380679
22	390002
22	398727
22	409009
22	423083
22	434117
22	447155
22	461144
22	490955
22	508984
22	522818
22	530810
22	542031
22	561541
22	582639
22	590418
22	644109
22	665297
22	697404
22	705758
22	741045
22	749168
22	761304
22	769938
22	786801
22	807715
22	846531
22	895937
22	908202
23	113052
23	204943
23	212152
23	220878
23	231154
23	240223
23	250170
23	262232
23	275286
23	298491
23	307456
23	355602
23	368894
23	383117
23	416651
23	438121
23	474924
23	502556
23	519793
23	560123
23	574624
23	585872
23	619030
23	662322
23	671737
23	682289
23	734657
23	744846
23	765522
23	893589
23	906038
23	921568
23	959132
23	973563
23	995056
24	003470
24	018966
24	036343
24	196855
24	216904
24	224058
24	257116
24	289551
24	303021
24	321411
24	365914
24	475717
24	506973
24	514570
24	532231
24	547388
24	595128
24	606567
24	622691
24	638989
24	663608
24	742939
24	806117
24	819808
24	877078
24	887753
24	899111
24	967344
25	014274
25	035717
25	084503
25	135233
25	152028
25	178358
25	198643
25	221551
25	261535
25	307312
25	363710
25	376154
25	406786
25	439476
25	537189
25	607979
25	614718
25	649702
25	692945
25	744890
25	777121
25	855656
25	932903
25	985623
26	015382
26	115146
26	128344
26	334113
26	344496
26	351645
26	365091
26	384423
26	417072
26	426284
26	443995
26	459301
26	524405
26	569465
26	578493
26	637784
26	673142
26	819211
26	831205
26	854187
26	931076
27	041574
27	126004
27	312197
27	345695
27	487235
27	501836
27	532463
27	560856
27	580280
27	632909
27	658061
27	670909
27	708534
27	745762
27	796270
28	034654
28	065231
28	104811
28	218510
28	474329
28	993247
29	044967
29	113825
29	128479
29	139465
29	152872
29	162275
29	172376
29	180851
29	190729
29	199734
29	216865
29	242952
29	279161
29	288120
29	307372
29	379901
29	392343
29	421211
29	431556
29	453668
29	473002
29	484703
29	591926
29	647869
29	656164
29	672993
29	721535
29	731242
29	754332
29	862844
29	880059
29	916866
29	934283
29	950057
30	036229
30	056803
30	069060
30	092770
30	168836
30	204574
30	213329
30	289193
30	308394
30	398131
30	411590
30	539525
30	552124
30	591071
30	665882
30	724023
30	737065
30	778946
30	820746
30	857795
30	890868
30	930094
31	047278
31	091135
31	109077
31	137469
31	164353
31	227664
31	339018
31	359327
31	420089
31	441107
31	497136
31	640074
31	661856
31	732634
31	745678
31	820559
31	837030
31	870054
31	884433
31	900483
31	966493
32	022202
32	050327
32	201187
32	226378
32	246126
32	293381
32	324555
32	421710
32	436219
32	520797
32	566375
32	699035
32	745056
32	770426
32	778422
32	792413
32	859354
33	111310
33	119079
33	126766
33	141243
33	243801
33	268144
33	285938
33	352905
33	563770
33	578027
33	590876
33	618654
33	753881
33	769225
33	799476
33	887520
33	901673
33	980084
34	070458
34	208792
34	422540
34	479907
34	513894
34	527383
34	572365
34	658851
34	684514
34	738566
34	985044
35	390740
35	419316
35	432894
35	445565
35	458380
35	481536
35	537937
35	577842
36	139274
36	152167
36	166260
36	184179
36	194304
36	207054
36	226175
36	242261
36	257537
36	271792
37	032215
37	707246
37	927575
37	946017
38	103061
38	143495
38	168042
38	180496
38	190600
38	201841
38	212223
38	266596
38	272827
38	282334
38	298169
38	309575
38	325519
38	375487
38	385790
38	402995
38	457214
38	466594
38	477797
38	495870
38	506001
38	512781
38	532468
38	565130
38	603106
38	623853
38	681817
38	736966
38	751613
38	831187
38	852819
38	949594
38	995185
39	004457
39	015321
39	040402
39	074668
39	145874
39	216491
39	227489
39	242389
39	272131
39	297380
39	362607
39	394422
39	531433
39	541608
39	557406
39	607565
39	648221
39	679340
39	835124
39	852181
39	864685
39	883409
39	960585
40	001786
40	014520
40	031607
40	110332
40	137094
40	183643
40	282159
40	289957
40	321822
40	365005
40	490617
40	504340
40	571201
40	702181
40	793654
40	811584
40	964884
41	107101
41	136015
41	151840
41	208030
41	222023
41	366356
41	417602
41	448755
41	464958
41	491955
41	620916
41	635704
41	768325
41	890773
42	002344
42	058740
42	110712
42	331094
42	342044
42	435423
42	527164
42	691420
42	757564
42	813222
42	838943
42	981019
42	991825
43	019278
43	111393
43	167939
43	359854
43	430137
43	459923
43	476218
43	656321
43	681607
43	870070
43	885335
43	919329
43	991737
44	055051
44	181674
44	190705
44	199895
44	257803
44	458093
44	489108
44	503094
44	520761
44	612447
44	631532
44	801695
44	854930
45	016318
45	076214
45	090074
45	100365
45	197976
45	254530
45	365955
45	414527
45	467694
45	657865
45	716997
45	865801
45	881779
45	909266
45	989617
46	087929
46	100047
46	136179
46	277091
46	320236
46	624120
46	639674
46	783917
46	874314
47	121443
47	178057
47	258261
47	292307
47	349011
47	784320
47	869789
47	965318
48	006336
48	019111
48	253261
48	268983
48	304485
48	318280
48	384414
48	417670
48	498275
48	589094
48	753454
48	929027
48	949733
48	973330
49	142426
49	223367
49	330472
49	421741
49	514043
49	667033
49	676207
49	691511
49	728952
49	856490
49	866845
49	975293
50	233390
50	243902
50	299388
50	310993
50	422041
50	476753
50	543793
50	564000
50	719262
50	729805
50	845059
51	054965
51	137667
51	147668
51	346138
51	368120
51	424018
51	652914
51	724102
51	927584
51	994119
52	064069
52	085769
52	166242
52	374801
52	571083
52	662377
52	701155
52	789874
52	867452
52	920509
53	030356
53	046330
53	426137
53	559664
53	577357
53	805714
53	960757
54	066522
54	340972
54	408280
54	417992
54	516702
54	527995
54	557446
54	596776
54	935432
54	962428
54	975408
55	039289
55	185366
55	331056
55	367456
55	397501
55	601206
55	657518
55	673741
55	730844
55	763024
56	141921
56	159490
56	192310
56	330577
56	346485
56	393096
56	449738
56	515008
56	661882
56	675936
56	887550
56	900047
57	200813
57	266695
57	298119
57	352881
57	376319
57	389540
57	495093
57	561901
57	644630
57	807088
58	050889
58	140009
58	226379
58	271839
58	295584
58	552946
58	567871
58	692274
58	742181
58	829015
58	889486
59	212669
59	234489
59	295519
59	470547
59	669966
59	903316
60	048952
60	078053
60	183830
60	357126
60	368919
60	461313
60	583516
60	693334
60	810379
61	174435
61	208823
61	265136
61	384443
61	548960
61	565732
61	730038
61	865247
61	883509
61	967565
62	053895
62	138546
62	490340
62	512481
62	528292
62	552356
62	573632
63	030701
63	582136
64	054225
64	735408
65	573366
65	588487
65	600222
65	635992
65	664881
65	759543
66	009303
66	031565
66	061571
66	345868
66	385044
66	413744
66	531886
67	337994
67	356728
67	445255
67	469707
67	536278
67	708430
67	781131
67	794662
67	877655
67	955254
68	078853
68	104812
68	266057
68	324889
68	344983
68	394419
69	470319
69	489547
69	560596
69	992268
70	103804
70	259982
70	621515
70	639318
70	736426
70	810140
70	931481
71	085367
71	168463
71	667696
71	822967
71	849301
72	458746
72	509382
73	436385
75	441847
75	967386
76	731677
78	114695
78	138766
78	152712
78	658996
79	994560
80	004728
80	027267
80	391085
80	428830
80	826908
81	078911
81	335781
81	425764
81	928255
82	411476
82	424174
82	441377
82	616546
82	869471
83	689040
83	700322
84	879041
85	311624
85	714140
86	708835
86	888476
87	451823
87	956788
88	567913
88	583775
88	596034
88	780941
88	795418
88	808538
90	427852
90	764464
90	805809
91	275429
91	284011
91	431406
92	508406
92	883456
93	210724
93	232044
93	402571
93	543792
93	914471
94	462936
