# Supplementary material for: Moth olfactory receptor neurons adjust their encoding efficiency to temporal statistics of pheromone fluctuations
Source: PLoS Comput Biol. 2018 Nov 13;14(11):e1006586. doi: 10.1371/journal.pcbi.1006586 (PMC6258558; doi:10.1371/journal.pcbi.1006586)
Supplement: S1 Data — (ZIP) [file pcbi.1006586.s001.zip › data/128m/10fg/spikes_times_07.txt]

0	117529
0	141631
0	209360
0	236977
0	302865
0	400947
0	595294
0	624134
0	660636
0	827374
0	835516
0	845488
1	584674
3	180753
4	050469
6	591047
8	131265
10	395742
11	004068
11	042422
12	490136
13	089286
18	595761
19	983210
20	003063
22	428409
22	439435
23	931431
25	148665
30	527626
31	554615
38	400946
38	419101
39	252503
39	279489
41	029141
41	040917
46	544576
46	603329
46	617138
46	643791
46	652101
46	669295
46	881662
46	891315
46	929014
47	299812
47	309205
47	321888
47	330027
47	339266
47	390558
47	637385
47	905643
48	279030
48	332589
48	363425
48	491388
48	871944
48	911847
48	960911
49	180776
49	189774
49	770482
49	779317
49	932434
49	986377
50	481478
50	488323
50	498160
50	515640
50	530659
51	006894
51	493991
52	159361
52	325191
52	335940
52	528595
53	107365
53	329179
53	420594
53	817373
54	259859
54	733561
54	987603
55	388223
55	790038
56	017462
56	515892
56	535986
56	655407
57	156873
57	285969
57	897223
58	491173
58	860385
59	544532
59	721410
59	735177
60	178926
60	876509
61	308484
61	322230
61	571839
61	601708
62	050804
63	266750
63	393743
63	405522
63	534012
63	745938
64	350857
64	362543
68	593765
69	787738
70	615205
71	200764
71	759355
74	384613
74	403413
81	312025
81	324678
81	345113
81	689030
81	876988
81	901225
82	234901
82	642330
82	656531
82	839143
82	854327
82	868591
83	065052
83	267941
83	289224
83	303130
84	514300
84	561113
85	099355
85	926966
89	319034
89	332381
90	036102
90	081130
95	227350
96	362945
101	718905
120	213685
120	226811
120	265676
121	726326
122	803258
123	281810
125	671429
128	917164
128	948818
130	245325
130	269004
130	452837
130	463407
130	483208
130	494671
130	507472
130	754813
131	015585
132	242526
132	477500
132	888802
132	960455
132	995768
133	538085
133	554494
133	581519
133	627086
134	679504
134	701783
134	712454
134	735834
134	743913
134	754344
134	777736
135	192509
135	280221
135	682367
135	693312
135	773514
135	808346
136	419255
136	495931
136	715071
136	838905
136	981794
137	108931
137	126851
137	560516
137	704531
137	851494
138	103356
138	114255
138	129976
138	402286
138	411325
138	424893
138	442269
139	170872
139	590824
139	611836
139	656324
142	603333
143	095294
143	134969
143	170461
143	359667
143	374673
143	794739
143	807417
144	165140
144	407001
145	822705
147	623382
152	323053
152	344930
158	044627
158	939039
165	028902
165	048129
165	262343
169	094918
169	837909
171	262639
171	285054
171	307962
171	930326
172	064516
173	207681
177	000126
177	025021
177	396638
178	183814
178	204417
179	459802
180	416614
182	278024
185	586181
186	127521
186	555573
187	169760
189	405110
190	058272
190	093783
190	793436
191	525593
191	555051
191	769153
192	222628
193	517747
194	785985
197	671162
197	694050
199	851226
200	704654
200	722862
205	154739
207	686729
209	916331
212	327780
212	355039
216	166716
216	178333
216	219186
216	231126
217	298821
217	317150
218	538133
220	195283
220	208553
220	234914
220	951882
220	968319
220	988151
221	544108
221	562879
222	810265
222	830283
224	352619
224	381307
224	407089
226	845539
228	126137
228	667459
230	504570
230	517757
232	604556
235	339595
235	669945
236	135561
236	152541
238	534138
240	200707
240	223385
240	233944
241	838856
241	869535
243	320237
243	356625
244	924627
244	937905
245	037064
245	884422
250	857939
251	611918
253	616901
258	590104
258	612267
260	442455
260	455130
263	421926
264	179654
266	650541
268	891436
272	936223
274	294268
274	305981
274	337387
274	506041
275	844303
279	358450
279	640180
279	650444
279	804677
279	820556
279	835124
279	924785
279	941326
280	078567
280	320560
280	328760
280	358561
280	475080
280	499361
280	772360
280	806152
280	820560
280	831351
280	906914
281	018692
281	300571
281	309536
281	321491
281	331779
281	355301
281	582550
281	602158
281	611996
281	875812
281	895335
281	927688
281	952953
282	052176
282	093314
282	254765
282	513041
282	644067
282	802292
282	821712
283	297764
283	485670
283	673169
283	687662
283	765457
283	888558
283	909542
283	918611
284	267589
284	307442
284	396481
284	736696
284	937089
284	954392
285	032005
285	810503
285	823002
285	841669
287	037501
287	046555
287	072259
287	099433
287	799909
287	846426
289	852453
289	924828
289	957993
290	143995
290	552401
290	572181
290	583923
290	597991
290	608796
290	651855
290	894970
290	995037
291	009947
291	142527
291	356281
291	489084
291	502527
291	657330
291	682604
291	837476
291	849238
292	175121
292	289129
292	428839
292	641282
292	930043
293	483576
293	494806
294	431146
294	441605
294	518093
295	873101
295	883841
296	788530
297	974402
298	472844
300	360109
300	376617
300	388753
301	919655
302	777867
303	460482
303	485916
306	681764
308	041130
308	820052
310	030069
311	041987
311	079084
312	221886
312	237143
313	396242
314	424156
314	437273
314	447679
314	458617
316	757204
316	774296
318	926787
319	354945
320	819351
320	832073
322	232509
324	890330
324	911494
326	016106
326	041740
326	678565
326	731111
326	780626
326	792882
327	752190
327	774216
329	964878
329	979165
330	015238
330	030071
332	302845
334	247862
334	882636
334	936405
335	920793
336	924453
339	779923
343	258752
343	857753
344	681757
344	695524
344	706354
344	726097
346	692274
348	571626
349	716705
349	769530
350	013884
352	926869
352	941172
356	669167
364	986785
365	526828
365	537704
366	475171
367	080683
367	109560
368	319557
368	338845
369	459895
369	482261
370	577170
370	594294
371	497733
371	507786
371	520361
371	532671
371	555411
371	570192
371	722170
371	743031
371	915911
371	925727
371	956233
372	165685
372	176527
372	640937
372	896214
372	905710
372	973714
373	265228
373	286615
373	766254
374	003085
374	032965
374	041906
374	079877
374	102627
374	282874
374	321210
374	445818
375	752517
378	263010
378	280737
378	299531
378	857001
378	866890
378	878295
379	349469
379	418036
379	447414
379	465024
379	724741
379	738219
379	748324
379	760710
379	950674
379	971453
379	986124
380	194470
380	348759
380	484996
380	789081
380	804711
381	527137
381	691073
381	808879
382	606608
382	694315
382	993943
383	017768
383	050911
383	111525
383	239270
383	494057
383	767428
384	263506
384	415321
384	427769
384	449028
384	748119
384	767092
384	790083
384	949430
385	222442
385	937266
385	960109
386	832709
386	901524
387	033713
387	522501
387	813278
387	885762
387	994637
388	150051
388	467960
388	879804
388	893212
388	911194
388	946975
388	959453
389	192102
389	202545
389	214872
389	448302
389	577470
389	634191
389	693513
390	106993
391	172368
395	871238
399	167878
402	689786
405	014801
405	483565
406	984721
408	014194
408	761318
408	795220
410	243382
411	030637
411	514527
411	651362
413	188780
413	207841
413	272333
414	111446
414	130925
414	142614
415	294035
415	348529
418	368605
418	384043
419	231523
420	079013
420	720088
421	671827
421	684924
421	726137
422	363004
424	842128
426	609924
427	082295
427	094683
428	223640
430	348945
432	773603
435	929343
435	950241
436	536018
441	072738
445	366269
449	948831
450	927545
454	095277
455	023028
457	004602
457	017759
457	032879
457	832374
457	855914
457	895325
459	271434
459	285808
459	309816
462	186584
462	197445
463	975570
463	991662
464	011277
465	091985
466	003611
466	037673
467	149237
469	485173
469	739590
469	755351
469	778088
469	792611
469	802743
469	835308
470	163652
470	453420
470	471963
470	745719
470	905589
470	915800
470	933330
471	542811
472	018275
472	034320
472	077168
472	111090
472	944350
472	954607
472	966834
472	975284
472	984915
472	997891
474	150282
480	423495
480	692762
480	708952
481	074272
481	088037
481	104958
481	122490
481	148822
481	328795
481	419235
481	727026
482	086434
482	095074
482	478891
482	493643
483	507815
486	150696
486	161956
486	194624
486	214432
486	228774
488	857937
492	506623
492	519831
492	529265
492	537781
492	554728
492	891133
492	922226
493	943689
494	490323
494	512141
494	872630
494	882532
495	155191
495	175818
496	091993
497	646586
497	659575
498	789837
498	811487
499	721440
499	878253
499	899058
501	196618
501	610334
501	622656
501	800879
501	896494
502	065723
502	084841
502	398370
503	386833
504	623357
504	646567
505	883738
507	096826
507	137959
507	154145
507	174265
508	415726
510	809379
510	818907
510	833271
510	844134
510	872380
511	917927
511	939761
512	089586
512	223917
512	518540
512	620504
512	726227
512	738903
513	303861
513	327232
513	344937
513	694379
513	867522
514	033640
514	044843
514	076433
514	284715
514	394070
514	752685
514	830653
515	004904
515	900851
515	912584
515	949123
518	002205
518	710700
518	871644
519	431824
519	911109
519	991208
520	017442
521	737607
521	759380
522	683773
524	984533
525	846485
526	378877
526	404462
528	660902
530	130086
532	830194
533	756519
534	395723
535	362869
538	231792
539	168278
539	832508
540	137658
540	800876
540	822033
541	812322
543	834745
543	868104
544	995175
545	014634
545	839512
547	085688
548	123756
548	146184
554	266924
555	360265
556	404033
556	418603
558	800405
561	959606
562	481954
564	453129
564	470794
564	856356
564	872641
567	882343
568	223537
569	330778
570	649110
570	659551
570	687871
571	387560
571	402678
571	527724
571	540187
571	563504
572	108283
572	143218
572	362728
572	405239
572	879640
572	899793
573	027734
573	379276
574	776483
574	809974
574	829628
575	374478
575	394074
575	407833
577	711053
578	477173
578	493156
580	610265
582	626595
583	029719
584	723006
586	278640
586	291321
587	301828
588	850825
591	901089
593	163884
594	475503
596	084352
597	502639
597	526414
598	008673
598	710168
598	720323
598	738894
599	621342
600	141492
600	803115
600	829119
600	850267
600	942227
600	964706
601	003563
601	078058
601	281895
601	306986
601	323488
