# Supplementary material for: Moth olfactory receptor neurons adjust their encoding efficiency to temporal statistics of pheromone fluctuations
Source: PLoS Comput Biol. 2018 Nov 13;14(11):e1006586. doi: 10.1371/journal.pcbi.1006586 (PMC6258558; doi:10.1371/journal.pcbi.1006586)
Supplement: S1 Data — (ZIP) [file pcbi.1006586.s001.zip › data/128m/10fg/valve_states_01.txt]

0,065650	1,000000
0,127650	-1,000000
0,140650	1,000000
0,227650	-1,000000
0,240650	1,000000
0,394650	-1,000000
0,406650	1,000000
2,146650	-1,000000
2,182650	1,000000
18,867650	-1,000000
19,269650	1,000000
19,293650	-1,000000
19,305650	1,000000
19,340650	-1,000000
19,652650	1,000000
19,673650	-1,000000
19,856650	1,000000
20,962650	-1,000000
20,997650	1,000000
21,019650	-1,000000
21,027650	1,000000
21,719650	-1,000000
21,742650	1,000000
21,792650	-1,000000
35,798650	1,000000
35,837650	-1,000000
35,913650	1,000000
35,930650	-1,000000
35,941650	1,000000
35,977650	-1,000000
36,034650	1,000000
36,700650	-1,000000
36,714650	1,000000
36,762650	-1,000000
36,786650	1,000000
36,967650	-1,000000
37,044650	1,000000
37,076650	-1,000000
39,949650	1,000000
39,972650	-1,000000
39,987650	1,000000
40,003650	-1,000000
40,015650	1,000000
40,024650	-1,000000
40,034650	1,000000
40,057650	-1,000000
40,075650	1,000000
40,097650	-1,000000
40,261650	1,000000
40,292650	-1,000000
41,263650	1,000000
41,480650	-1,000000
41,632650	1,000000
41,698650	-1,000000
41,814650	1,000000
44,761650	-1,000000
44,798650	1,000000
44,842650	-1,000000
45,667650	1,000000
45,680650	-1,000000
46,290650	1,000000
46,321650	-1,000000
47,948650	1,000000
47,958650	-1,000000
47,970650	1,000000
47,990650	-1,000000
48,011650	1,000000
48,037650	-1,000000
48,096650	1,000000
48,129650	-1,000000
48,270650	1,000000
48,290650	-1,000000
52,379650	1,000000
52,387650	-1,000000
52,496650	1,000000
52,784650	-1,000000
52,792650	1,000000
52,823650	-1,000000
52,833650	1,000000
52,858650	-1,000000
52,884650	1,000000
52,919650	-1,000000
90,334650	1,000000
90,345650	-1,000000
90,357650	1,000000
90,538650	-1,000000
90,627650	1,000000
90,639650	-1,000000
90,658650	1,000000
90,700650	-1,000000
91,426650	1,000000
103,991650	-1,000000
104,016650	1,000000
104,034650	-1,000000
104,159650	1,000000
104,333650	-1,000000
104,408650	1,000000
104,459650	-1,000000
104,503650	1,000000
104,513650	-1,000000
104,574650	1,000000
104,583650	-1,000000
104,648650	1,000000
105,035650	-1,000000
105,150650	1,000000
105,190650	-1,000000
105,219650	1,000000
106,250650	-1,000000
106,953650	1,000000
107,023650	-1,000000
107,032650	1,000000
107,067650	-1,000000
108,337650	1,000000
108,386650	-1,000000
108,406650	1,000000
108,498650	-1,000000
108,550650	1,000000
108,575650	-1,000000
108,745650	1,000000
108,858650	-1,000000
108,868650	1,000000
108,882650	-1,000000
109,307650	1,000000
109,989650	-1,000000
110,018650	1,000000
110,027650	-1,000000
110,400650	1,000000
110,411650	-1,000000
122,166650	1,000000
122,200650	-1,000000
122,211650	1,000000
122,221650	-1,000000
122,257650	1,000000
122,268650	-1,000000
122,280650	1,000000
122,316650	-1,000000
122,531650	1,000000
122,734650	-1,000000
122,751650	1,000000
122,867650	-1,000000
122,885650	1,000000
122,919650	-1,000000
122,936650	1,000000
122,948650	-1,000000
122,958650	1,000000
123,016650	-1,000000
123,925650	1,000000
123,994650	-1,000000
124,003650	1,000000
124,031650	-1,000000
124,084650	1,000000
124,107650	-1,000000
124,622650	1,000000
124,635650	-1,000000
124,646650	1,000000
124,680650	-1,000000
124,753650	1,000000
124,772650	-1,000000
124,792650	1,000000
124,950650	-1,000000
124,969650	1,000000
124,979650	-1,000000
124,988650	1,000000
125,000650	-1,000000
125,009650	1,000000
125,555650	-1,000000
125,666650	1,000000
125,686650	-1,000000
125,696650	1,000000
125,746650	-1,000000
125,771650	1,000000
125,801650	-1,000000
125,810650	1,000000
125,871650	-1,000000
125,911650	1,000000
125,923650	-1,000000
125,936650	1,000000
125,962650	-1,000000
126,034650	1,000000
126,079650	-1,000000
126,110650	1,000000
126,120650	-1,000000
126,781650	1,000000
126,801650	-1,000000
126,857650	1,000000
126,874650	-1,000000
132,617650	1,000000
137,786650	-1,000000
137,812650	1,000000
137,824650	-1,000000
137,856650	1,000000
138,041650	-1,000000
138,085650	1,000000
138,095650	-1,000000
138,255650	1,000000
146,376650	-1,000000
146,390650	1,000000
146,408650	-1,000000
146,434650	1,000000
146,725650	-1,000000
146,840650	1,000000
146,850650	-1,000000
146,888650	1,000000
146,897650	-1,000000
146,912650	1,000000
146,927650	-1,000000
146,952650	1,000000
146,964650	-1,000000
146,987650	1,000000
146,997650	-1,000000
147,064650	1,000000
147,121650	-1,000000
147,253650	1,000000
147,277650	-1,000000
147,291650	1,000000
147,315650	-1,000000
147,360650	1,000000
147,389650	-1,000000
156,058650	1,000000
156,081650	-1,000000
156,103650	1,000000
156,118650	-1,000000
156,299650	1,000000
156,327650	-1,000000
156,362650	1,000000
156,374650	-1,000000
156,446650	1,000000
161,826650	-1,000000
161,843650	1,000000
161,853650	-1,000000
161,933650	1,000000
161,987650	-1,000000
162,003650	1,000000
162,012650	-1,000000
162,092650	1,000000
162,134650	-1,000000
164,493650	1,000000
164,503650	-1,000000
164,515650	1,000000
164,828650	-1,000000
165,277650	1,000000
165,292650	-1,000000
165,302650	1,000000
165,331650	-1,000000
165,362650	1,000000
165,371650	-1,000000
165,511650	1,000000
165,527650	-1,000000
165,539650	1,000000
165,551650	-1,000000
165,638650	1,000000
165,660650	-1,000000
165,677650	1,000000
165,698650	-1,000000
165,707650	1,000000
165,742650	-1,000000
165,814650	1,000000
165,826650	-1,000000
165,841650	1,000000
165,856650	-1,000000
166,016650	1,000000
166,030650	-1,000000
196,322650	1,000000
196,342650	-1,000000
196,365650	1,000000
196,888650	-1,000000
197,210650	1,000000
197,254650	-1,000000
197,395650	1,000000
197,428650	-1,000000
197,442650	1,000000
197,893650	-1,000000
197,902650	1,000000
197,985650	-1,000000
198,005650	1,000000
199,451650	-1,000000
199,470650	1,000000
199,488650	-1,000000
199,545650	1,000000
199,554650	-1,000000
199,579650	1,000000
199,632650	-1,000000
199,886650	1,000000
199,905650	-1,000000
199,917650	1,000000
199,986650	-1,000000
200,014650	1,000000
200,022650	-1,000000
200,039650	1,000000
200,090650	-1,000000
200,337650	1,000000
200,347650	-1,000000
200,383650	1,000000
200,737650	-1,000000
200,746650	1,000000
200,762650	-1,000000
200,780650	1,000000
200,983650	-1,000000
201,031650	1,000000
203,503650	-1,000000
206,692650	1,000000
207,031650	-1,000000
207,142650	1,000000
207,152650	-1,000000
207,208650	1,000000
207,244650	-1,000000
207,320650	1,000000
207,511650	-1,000000
207,520650	1,000000
207,530650	-1,000000
207,575650	1,000000
209,578650	-1,000000
209,905650	1,000000
209,923650	-1,000000
209,968650	1,000000
210,049650	-1,000000
210,058650	1,000000
210,110650	-1,000000
210,181650	1,000000
210,229650	-1,000000
210,254650	1,000000
211,020650	-1,000000
211,029650	1,000000
211,038650	-1,000000
211,123650	1,000000
211,133650	-1,000000
211,145650	1,000000
211,156650	-1,000000
211,167650	1,000000
211,177650	-1,000000
211,221650	1,000000
211,304650	-1,000000
211,335650	1,000000
212,376650	-1,000000
212,766650	1,000000
213,034650	-1,000000
213,047650	1,000000
213,058650	-1,000000
213,577650	1,000000
213,622650	-1,000000
213,637650	1,000000
217,333650	-1,000000
217,874650	1,000000
217,952650	-1,000000
218,100650	1,000000
218,139650	-1,000000
218,161650	1,000000
218,180650	-1,000000
218,266650	1,000000
218,278650	-1,000000
218,341650	1,000000
218,355650	-1,000000
272,296650	1,000000
272,310650	-1,000000
272,324650	1,000000
272,359650	-1,000000
280,900650	1,000000
280,942650	-1,000000
280,972650	1,000000
281,020650	-1,000000
281,033650	1,000000
281,044650	-1,000000
281,056650	1,000000
281,471650	-1,000000
281,482650	1,000000
281,505650	-1,000000
284,136650	1,000000
284,553650	-1,000000
299,339650	1,000000
299,397650	-1,000000
299,408650	1,000000
299,443650	-1,000000
299,462650	1,000000
302,021650	-1,000000
304,597650	1,000000
304,612650	-1,000000
304,688650	1,000000
304,772650	-1,000000
304,791650	1,000000
308,739650	-1,000000
308,866650	1,000000
310,731650	-1,000000
310,740650	1,000000
310,749650	-1,000000
310,788650	1,000000
310,798650	-1,000000
312,984650	1,000000
313,009650	-1,000000
313,024650	1,000000
313,053650	-1,000000
313,129650	1,000000
313,710650	-1,000000
313,729650	1,000000
313,802650	-1,000000
313,830650	1,000000
313,867650	-1,000000
313,960650	1,000000
314,222650	-1,000000
314,283650	1,000000
314,598650	-1,000000
314,615650	1,000000
314,625650	-1,000000
314,899650	1,000000
314,910650	-1,000000
314,929650	1,000000
314,950650	-1,000000
314,958650	1,000000
315,028650	-1,000000
315,036650	1,000000
315,134650	-1,000000
315,149650	1,000000
316,671650	-1,000000
316,709650	1,000000
316,724650	-1,000000
316,754650	1,000000
316,763650	-1,000000
316,851650	1,000000
316,866650	-1,000000
317,046650	1,000000
317,061650	-1,000000
317,070650	1,000000
317,089650	-1,000000
317,149650	1,000000
317,216650	-1,000000
317,651650	1,000000
317,704650	-1,000000
318,338650	1,000000
318,360650	-1,000000
318,369650	1,000000
318,402650	-1,000000
318,422650	1,000000
318,445650	-1,000000
318,478650	1,000000
318,537650	-1,000000
318,546650	1,000000
318,745650	-1,000000
318,906650	1,000000
318,940650	-1,000000
319,094650	1,000000
319,114650	-1,000000
345,682650	1,000000
345,746650	-1,000000
345,760650	1,000000
345,785650	-1,000000
345,807650	1,000000
345,836650	-1,000000
345,900650	1,000000
346,284650	-1,000000
346,320650	1,000000
346,365650	-1,000000
346,378650	1,000000
348,350650	-1,000000
348,424650	1,000000
348,535650	-1,000000
348,549650	1,000000
348,628650	-1,000000
348,654650	1,000000
348,852650	-1,000000
348,894650	1,000000
348,904650	-1,000000
349,117650	1,000000
349,164650	-1,000000
349,176650	1,000000
349,185650	-1,000000
349,201650	1,000000
349,224650	-1,000000
349,245650	1,000000
349,460650	-1,000000
365,016650	1,000000
365,045650	-1,000000
365,078650	1,000000
365,125650	-1,000000
365,150650	1,000000
371,942650	-1,000000
372,520650	1,000000
383,566650	-1,000000
383,576650	1,000000
383,602650	-1,000000
383,706650	1,000000
383,750650	-1,000000
383,769650	1,000000
383,961650	-1,000000
384,465650	1,000000
384,488650	-1,000000
384,505650	1,000000
384,698650	-1,000000
384,711650	1,000000
384,889650	-1,000000
385,059650	1,000000
385,068650	-1,000000
385,486650	1,000000
385,495650	-1,000000
385,511650	1,000000
385,521650	-1,000000
385,530650	1,000000
385,548650	-1,000000
391,494650	1,000000
391,503650	-1,000000
397,558650	1,000000
397,568650	-1,000000
397,589650	1,000000
397,639650	-1,000000
397,648650	1,000000
397,698650	-1,000000
398,054650	1,000000
398,072650	-1,000000
398,098650	1,000000
398,124650	-1,000000
398,140650	1,000000
398,149650	-1,000000
398,205650	1,000000
398,217650	-1,000000
400,612650	1,000000
401,390650	-1,000000
401,433650	1,000000
401,457650	-1,000000
401,469650	1,000000
402,012650	-1,000000
402,678650	1,000000
402,861650	-1,000000
402,874650	1,000000
403,043650	-1,000000
403,056650	1,000000
403,087650	-1,000000
403,116650	1,000000
403,227650	-1,000000
403,236650	1,000000
403,308650	-1,000000
403,317650	1,000000
403,328650	-1,000000
403,449650	1,000000
403,460650	-1,000000
403,538650	1,000000
404,182650	-1,000000
404,199650	1,000000
405,901650	-1,000000
405,911650	1,000000
406,656650	-1,000000
408,389650	1,000000
408,730650	-1,000000
408,750650	1,000000
408,762650	-1,000000
408,889650	1,000000
409,196650	-1,000000
409,214650	1,000000
409,224650	-1,000000
409,313650	1,000000
409,346650	-1,000000
409,404650	1,000000
409,432650	-1,000000
409,611650	1,000000
409,814650	-1,000000
409,839650	1,000000
409,878650	-1,000000
409,921650	1,000000
410,034650	-1,000000
410,051650	1,000000
410,168650	-1,000000
410,179650	1,000000
410,335650	-1,000000
410,344650	1,000000
410,354650	-1,000000
410,363650	1,000000
410,410650	-1,000000
410,432650	1,000000
410,442650	-1,000000
410,454650	1,000000
410,495650	-1,000000
423,715650	1,000000
423,748650	-1,000000
423,818650	1,000000
423,938650	-1,000000
423,966650	1,000000
423,997650	-1,000000
424,010650	1,000000
424,024650	-1,000000
424,043650	1,000000
424,060650	-1,000000
424,105650	1,000000
424,163650	-1,000000
424,275650	1,000000
425,213650	-1,000000
425,230650	1,000000
425,283650	-1,000000
425,296650	1,000000
425,309650	-1,000000
425,358650	1,000000
425,959650	-1,000000
523,080650	1,000000
523,096650	-1,000000
523,104650	1,000000
523,114650	-1,000000
523,148650	1,000000
523,157650	-1,000000
523,168650	1,000000
523,258650	-1,000000
530,497650	1,000000
530,538650	-1,000000
530,577650	1,000000
530,645650	-1,000000
530,726650	1,000000
530,735650	-1,000000
530,790650	1,000000
530,812650	-1,000000
530,827650	1,000000
530,845650	-1,000000
530,860650	1,000000
531,214650	-1,000000
531,536650	1,000000
531,575650	-1,000000
531,590650	1,000000
531,712650	-1,000000
531,742650	1,000000
531,918650	-1,000000
531,949650	1,000000
532,660650	-1,000000
532,683650	1,000000
532,693650	-1,000000
532,731650	1,000000
532,771650	-1,000000
532,810650	1,000000
532,987650	-1,000000
533,197650	1,000000
533,829650	-1,000000
533,841650	1,000000
534,183650	-1,000000
534,192650	1,000000
534,203650	-1,000000
534,670650	1,000000
534,690650	-1,000000
534,710650	1,000000
534,722650	-1,000000
534,737650	1,000000
534,748650	-1,000000
534,764650	1,000000
534,792650	-1,000000
535,919650	1,000000
535,931650	-1,000000
535,941650	1,000000
535,960650	-1,000000
535,973650	1,000000
536,169650	-1,000000
536,183650	1,000000
536,397650	-1,000000
536,430650	1,000000
536,442650	-1,000000
538,127650	1,000000
538,138650	-1,000000
538,151650	1,000000
538,165650	-1,000000
539,066650	1,000000
539,092650	-1,000000
539,194650	1,000000
539,217650	-1,000000
539,232650	1,000000
539,278650	-1,000000
539,516650	1,000000
539,534650	-1,000000
539,793650	1,000000
539,823650	-1,000000
539,863650	1,000000
540,047650	-1,000000
540,106650	1,000000
540,115650	-1,000000
540,622650	1,000000
540,632650	-1,000000
540,697650	1,000000
541,563650	-1,000000
541,576650	1,000000
541,607650	-1,000000
542,777650	1,000000
542,800650	-1,000000
542,818650	1,000000
542,836650	-1,000000
542,847650	1,000000
542,857650	-1,000000
542,878650	1,000000
542,886650	-1,000000
542,910650	1,000000
543,249650	-1,000000
543,265650	1,000000
543,275650	-1,000000
543,291650	1,000000
543,320650	-1,000000
543,397650	1,000000
543,413650	-1,000000
543,611650	1,000000
543,623650	-1,000000
543,636650	1,000000
543,822650	-1,000000
543,863650	1,000000
543,881650	-1,000000
543,906650	1,000000
544,728650	-1,000000
545,627650	1,000000
545,647650	-1,000000
545,690650	1,000000
545,715650	-1,000000
545,729650	1,000000
545,740650	-1,000000
545,876650	1,000000
545,886650	-1,000000
546,030650	1,000000
546,039650	-1,000000
546,076650	1,000000
546,156650	-1,000000
546,177650	1,000000
546,189650	-1,000000
546,236650	1,000000
546,252650	-1,000000
546,288650	1,000000
546,310650	-1,000000
546,425650	1,000000
546,434650	-1,000000
546,456650	1,000000
546,807650	-1,000000
546,827650	1,000000
547,302650	-1,000000
547,319650	1,000000
547,381650	-1,000000
547,430650	1,000000
547,512650	-1,000000
547,521650	1,000000
547,534650	-1,000000
547,550650	1,000000
547,567650	-1,000000
547,600650	1,000000
547,641650	-1,000000
547,651650	1,000000
547,667650	-1,000000
547,677650	1,000000
550,808650	-1,000000
550,826650	1,000000
555,642650	-1,000000
555,705650	1,000000
556,194650	-1,000000
556,203650	1,000000
556,225650	-1,000000
556,234650	1,000000
556,360650	-1,000000
556,370650	1,000000
557,411650	-1,000000
557,518650	1,000000
557,527650	-1,000000
562,981650	1,000000
563,237650	-1,000000
563,410650	1,000000
563,688650	-1,000000
563,706650	1,000000
563,731650	-1,000000
563,752650	1,000000
564,324650	-1,000000
564,332650	1,000000
564,359650	-1,000000
564,380650	1,000000
564,614650	-1,000000
564,625650	1,000000
564,639650	-1,000000
565,288650	1,000000
565,302650	-1,000000
565,416650	1,000000
565,426650	-1,000000
566,303650	1,000000
566,400650	-1,000000
566,455650	1,000000
566,553650	-1,000000
568,318650	1,000000
568,356650	-1,000000
568,367650	1,000000
568,474650	-1,000000
568,485650	1,000000
568,527650	-1,000000
568,543650	1,000000
568,558650	-1,000000
