# Supplementary material for: Moth olfactory receptor neurons adjust their encoding efficiency to temporal statistics of pheromone fluctuations
Source: PLoS Comput Biol. 2018 Nov 13;14(11):e1006586. doi: 10.1371/journal.pcbi.1006586 (PMC6258558; doi:10.1371/journal.pcbi.1006586)
Supplement: S1 Data — (ZIP) [file pcbi.1006586.s001.zip › data/128m/10fg/valve_states_02.txt]

0,069950	1,000000
0,084950	-1,000000
0,099950	1,000000
0,152950	-1,000000
0,166950	1,000000
0,279950	-1,000000
0,700950	1,000000
4,782950	-1,000000
4,797950	1,000000
4,816950	-1,000000
4,828950	1,000000
4,858950	-1,000000
5,039950	1,000000
5,054950	-1,000000
5,108950	1,000000
5,118950	-1,000000
5,161950	1,000000
5,171950	-1,000000
5,191950	1,000000
5,200950	-1,000000
5,608950	1,000000
5,666950	-1,000000
5,683950	1,000000
5,691950	-1,000000
5,830950	1,000000
5,885950	-1,000000
5,901950	1,000000
8,026950	-1,000000
8,050950	1,000000
8,084950	-1,000000
8,095950	1,000000
8,156950	-1,000000
8,423950	1,000000
8,451950	-1,000000
8,516950	1,000000
8,557950	-1,000000
9,994950	1,000000
11,215950	-1,000000
11,556950	1,000000
31,934950	-1,000000
31,955950	1,000000
31,975950	-1,000000
32,001950	1,000000
32,069950	-1,000000
32,127950	1,000000
32,142950	-1,000000
32,156950	1,000000
32,177950	-1,000000
32,225950	1,000000
32,240950	-1,000000
32,259950	1,000000
32,285950	-1,000000
32,346950	1,000000
32,368950	-1,000000
32,474950	1,000000
32,496950	-1,000000
32,545950	1,000000
32,559950	-1,000000
32,572950	1,000000
32,622950	-1,000000
32,733950	1,000000
32,801950	-1,000000
35,115950	1,000000
35,149950	-1,000000
35,571950	1,000000
35,584950	-1,000000
35,629950	1,000000
36,146950	-1,000000
36,159950	1,000000
36,190950	-1,000000
36,259950	1,000000
36,274950	-1,000000
36,288950	1,000000
36,412950	-1,000000
36,428950	1,000000
36,438950	-1,000000
45,231950	1,000000
45,248950	-1,000000
47,441950	1,000000
47,465950	-1,000000
47,481950	1,000000
47,499950	-1,000000
47,511950	1,000000
47,524950	-1,000000
47,697950	1,000000
47,910950	-1,000000
48,005950	1,000000
48,041950	-1,000000
48,379950	1,000000
48,396950	-1,000000
48,421950	1,000000
48,436950	-1,000000
48,458950	1,000000
48,503950	-1,000000
53,924950	1,000000
54,004950	-1,000000
54,112950	1,000000
55,957950	-1,000000
56,186950	1,000000
56,207950	-1,000000
56,216950	1,000000
56,236950	-1,000000
56,258950	1,000000
56,272950	-1,000000
56,285950	1,000000
56,395950	-1,000000
56,932950	1,000000
56,952950	-1,000000
56,962950	1,000000
58,352950	-1,000000
58,434950	1,000000
58,455950	-1,000000
58,527950	1,000000
58,570950	-1,000000
58,591950	1,000000
58,629950	-1,000000
58,888950	1,000000
58,917950	-1,000000
58,947950	1,000000
58,957950	-1,000000
62,031950	1,000000
62,262950	-1,000000
62,271950	1,000000
62,289950	-1,000000
62,330950	1,000000
63,334950	-1,000000
63,343950	1,000000
63,401950	-1,000000
63,650950	1,000000
63,974950	-1,000000
78,227950	1,000000
78,244950	-1,000000
78,266950	1,000000
78,546950	-1,000000
78,562950	1,000000
86,084950	-1,000000
86,773950	1,000000
86,781950	-1,000000
86,793950	1,000000
87,302950	-1,000000
87,318950	1,000000
87,357950	-1,000000
87,367950	1,000000
87,388950	-1,000000
87,457950	1,000000
87,469950	-1,000000
87,500950	1,000000
87,919950	-1,000000
89,667950	1,000000
89,706950	-1,000000
89,725950	1,000000
89,826950	-1,000000
89,857950	1,000000
89,873950	-1,000000
89,901950	1,000000
89,929950	-1,000000
90,104950	1,000000
90,357950	-1,000000
90,369950	1,000000
90,644950	-1,000000
90,653950	1,000000
90,662950	-1,000000
90,679950	1,000000
90,690950	-1,000000
90,740950	1,000000
90,748950	-1,000000
90,772950	1,000000
90,782950	-1,000000
90,810950	1,000000
90,888950	-1,000000
90,911950	1,000000
90,930950	-1,000000
90,942950	1,000000
90,960950	-1,000000
91,001950	1,000000
91,035950	-1,000000
91,050950	1,000000
91,068950	-1,000000
91,082950	1,000000
94,462950	-1,000000
94,477950	1,000000
94,500950	-1,000000
94,516950	1,000000
105,152950	-1,000000
105,441950	1,000000
105,840950	-1,000000
105,848950	1,000000
105,865950	-1,000000
105,911950	1,000000
105,957950	-1,000000
105,977950	1,000000
106,004950	-1,000000
106,029950	1,000000
106,038950	-1,000000
106,054950	1,000000
106,129950	-1,000000
106,412950	1,000000
106,424950	-1,000000
106,489950	1,000000
106,676950	-1,000000
108,646950	1,000000
108,664950	-1,000000
108,697950	1,000000
108,717950	-1,000000
108,740950	1,000000
108,773950	-1,000000
108,808950	1,000000
108,838950	-1,000000
108,859950	1,000000
108,898950	-1,000000
108,913950	1,000000
112,172950	-1,000000
112,211950	1,000000
112,226950	-1,000000
112,254950	1,000000
112,325950	-1,000000
112,947950	1,000000
113,571950	-1,000000
113,598950	1,000000
113,613950	-1,000000
113,993950	1,000000
114,013950	-1,000000
115,179950	1,000000
115,204950	-1,000000
115,219950	1,000000
115,254950	-1,000000
115,780950	1,000000
115,792950	-1,000000
119,083950	1,000000
119,172950	-1,000000
119,746950	1,000000
120,345950	-1,000000
120,392950	1,000000
120,407950	-1,000000
120,459950	1,000000
120,468950	-1,000000
120,480950	1,000000
120,489950	-1,000000
120,500950	1,000000
120,560950	-1,000000
120,595950	1,000000
120,632950	-1,000000
127,957950	1,000000
133,043950	-1,000000
133,063950	1,000000
133,170950	-1,000000
133,210950	1,000000
133,260950	-1,000000
133,280950	1,000000
133,298950	-1,000000
133,322950	1,000000
133,337950	-1,000000
133,355950	1,000000
133,425950	-1,000000
134,397950	1,000000
134,407950	-1,000000
134,418950	1,000000
134,459950	-1,000000
134,479950	1,000000
134,653950	-1,000000
134,676950	1,000000
134,704950	-1,000000
134,727950	1,000000
134,758950	-1,000000
134,882950	1,000000
134,911950	-1,000000
134,919950	1,000000
134,930950	-1,000000
135,258950	1,000000
135,274950	-1,000000
135,957950	1,000000
136,149950	-1,000000
136,214950	1,000000
136,230950	-1,000000
136,320950	1,000000
136,348950	-1,000000
136,369950	1,000000
136,419950	-1,000000
136,429950	1,000000
136,438950	-1,000000
166,776950	1,000000
166,995950	-1,000000
167,040950	1,000000
167,057950	-1,000000
167,366950	1,000000
167,396950	-1,000000
167,406950	1,000000
167,421950	-1,000000
167,437950	1,000000
167,605950	-1,000000
167,614950	1,000000
167,640950	-1,000000
167,685950	1,000000
167,715950	-1,000000
167,733950	1,000000
169,333950	-1,000000
178,623950	1,000000
178,717950	-1,000000
178,731950	1,000000
178,750950	-1,000000
180,322950	1,000000
180,411950	-1,000000
181,056950	1,000000
181,079950	-1,000000
181,125950	1,000000
181,138950	-1,000000
181,453950	1,000000
181,831950	-1,000000
181,903950	1,000000
182,515950	-1,000000
182,524950	1,000000
182,533950	-1,000000
183,074950	1,000000
183,086950	-1,000000
183,825950	1,000000
183,862950	-1,000000
183,884950	1,000000
184,042950	-1,000000
184,054950	1,000000
184,101950	-1,000000
184,142950	1,000000
184,151950	-1,000000
184,189950	1,000000
184,206950	-1,000000
184,215950	1,000000
184,402950	-1,000000
184,880950	1,000000
184,916950	-1,000000
184,938950	1,000000
184,994950	-1,000000
185,148950	1,000000
185,166950	-1,000000
185,174950	1,000000
185,194950	-1,000000
185,207950	1,000000
185,221950	-1,000000
185,259950	1,000000
185,308950	-1,000000
185,339950	1,000000
185,353950	-1,000000
185,393950	1,000000
185,783950	-1,000000
186,176950	1,000000
186,205950	-1,000000
186,220950	1,000000
186,228950	-1,000000
186,266950	1,000000
186,280950	-1,000000
186,319950	1,000000
186,329950	-1,000000
186,339950	1,000000
186,352950	-1,000000
186,371950	1,000000
186,422950	-1,000000
186,442950	1,000000
186,684950	-1,000000
186,774950	1,000000
186,823950	-1,000000
186,858950	1,000000
186,880950	-1,000000
186,995950	1,000000
187,033950	-1,000000
187,155950	1,000000
187,229950	-1,000000
187,651950	1,000000
187,665950	-1,000000
187,679950	1,000000
191,089950	-1,000000
191,100950	1,000000
191,112950	-1,000000
191,154950	1,000000
192,362950	-1,000000
192,371950	1,000000
192,464950	-1,000000
193,009950	1,000000
193,116950	-1,000000
193,132950	1,000000
193,496950	-1,000000
193,507950	1,000000
193,521950	-1,000000
193,619950	1,000000
193,631950	-1,000000
193,640950	1,000000
193,664950	-1,000000
193,696950	1,000000
193,736950	-1,000000
193,754950	1,000000
193,766950	-1,000000
193,870950	1,000000
193,960950	-1,000000
194,036950	1,000000
194,049950	-1,000000
194,064950	1,000000
194,079950	-1,000000
195,013950	1,000000
195,023950	-1,000000
195,032950	1,000000
195,045950	-1,000000
195,059950	1,000000
195,094950	-1,000000
195,153950	1,000000
195,164950	-1,000000
195,229950	1,000000
195,242950	-1,000000
195,355950	1,000000
195,374950	-1,000000
195,418950	1,000000
195,448950	-1,000000
195,458950	1,000000
195,472950	-1,000000
195,534950	1,000000
195,545950	-1,000000
195,555950	1,000000
195,573950	-1,000000
195,611950	1,000000
195,632950	-1,000000
195,650950	1,000000
195,794950	-1,000000
195,873950	1,000000
195,888950	-1,000000
195,900950	1,000000
195,916950	-1,000000
196,184950	1,000000
196,194950	-1,000000
196,212950	1,000000
196,259950	-1,000000
196,282950	1,000000
196,331950	-1,000000
200,715950	1,000000
200,784950	-1,000000
200,798950	1,000000
200,823950	-1,000000
201,183950	1,000000
201,250950	-1,000000
201,263950	1,000000
214,171950	-1,000000
214,185950	1,000000
214,237950	-1,000000
214,248950	1,000000
214,257950	-1,000000
235,224950	1,000000
235,235950	-1,000000
235,255950	1,000000
235,282950	-1,000000
235,292950	1,000000
235,305950	-1,000000
235,320950	1,000000
235,330950	-1,000000
235,347950	1,000000
235,363950	-1,000000
235,376950	1,000000
235,440950	-1,000000
235,463950	1,000000
235,473950	-1,000000
235,856950	1,000000
235,874950	-1,000000
235,892950	1,000000
235,922950	-1,000000
235,946950	1,000000
235,955950	-1,000000
235,964950	1,000000
235,989950	-1,000000
236,016950	1,000000
236,027950	-1,000000
236,053950	1,000000
236,395950	-1,000000
236,435950	1,000000
256,117950	-1,000000
256,129950	1,000000
256,145950	-1,000000
256,174950	1,000000
258,200950	-1,000000
258,225950	1,000000
258,373950	-1,000000
258,586950	1,000000
258,599950	-1,000000
258,867950	1,000000
258,890950	-1,000000
258,907950	1,000000
258,916950	-1,000000
258,928950	1,000000
259,062950	-1,000000
259,074950	1,000000
259,119950	-1,000000
259,197950	1,000000
259,250950	-1,000000
259,310950	1,000000
259,320950	-1,000000
259,334950	1,000000
259,416950	-1,000000
279,271950	1,000000
279,333950	-1,000000
279,343950	1,000000
279,385950	-1,000000
279,406950	1,000000
279,482950	-1,000000
279,560950	1,000000
279,570950	-1,000000
279,683950	1,000000
279,749950	-1,000000
279,773950	1,000000
279,783950	-1,000000
280,054950	1,000000
280,078950	-1,000000
280,087950	1,000000
280,098950	-1,000000
280,147950	1,000000
280,157950	-1,000000
280,177950	1,000000
280,218950	-1,000000
321,705950	1,000000
321,715950	-1,000000
326,596950	1,000000
326,664950	-1,000000
326,676950	1,000000
326,684950	-1,000000
326,695950	1,000000
326,714950	-1,000000
326,740950	1,000000
326,753950	-1,000000
326,766950	1,000000
326,775950	-1,000000
326,792950	1,000000
326,811950	-1,000000
326,833950	1,000000
326,901950	-1,000000
327,506950	1,000000
327,518950	-1,000000
328,001950	1,000000
328,015950	-1,000000
328,026950	1,000000
328,387950	-1,000000
330,405950	1,000000
330,471950	-1,000000
333,518950	1,000000
333,537950	-1,000000
333,550950	1,000000
333,563950	-1,000000
333,760950	1,000000
334,292950	-1,000000
334,378950	1,000000
334,491950	-1,000000
334,500950	1,000000
334,627950	-1,000000
335,749950	1,000000
336,130950	-1,000000
336,141950	1,000000
336,156950	-1,000000
336,172950	1,000000
336,199950	-1,000000
349,959950	1,000000
349,969950	-1,000000
350,019950	1,000000
350,035950	-1,000000
350,053950	1,000000
369,266950	-1,000000
370,268950	1,000000
370,296950	-1,000000
370,306950	1,000000
370,330950	-1,000000
370,364950	1,000000
370,410950	-1,000000
370,422950	1,000000
370,437950	-1,000000
370,483950	1,000000
370,495950	-1,000000
373,169950	1,000000
373,374950	-1,000000
373,384950	1,000000
373,393950	-1,000000
373,430950	1,000000
373,440950	-1,000000
373,457950	1,000000
373,528950	-1,000000
373,549950	1,000000
373,559950	-1,000000
404,296950	1,000000
404,333950	-1,000000
420,059950	1,000000
420,129950	-1,000000
420,141950	1,000000
420,153950	-1,000000
420,983950	1,000000
421,015950	-1,000000
421,025950	1,000000
421,072950	-1,000000
421,082950	1,000000
421,168950	-1,000000
421,207950	1,000000
421,229950	-1,000000
427,932950	1,000000
427,949950	-1,000000
427,979950	1,000000
428,108950	-1,000000
428,204950	1,000000
428,316950	-1,000000
428,325950	1,000000
428,333950	-1,000000
428,414950	1,000000
428,423950	-1,000000
428,448950	1,000000
428,519950	-1,000000
428,566950	1,000000
428,690950	-1,000000
428,707950	1,000000
428,721950	-1,000000
428,730950	1,000000
428,760950	-1,000000
428,785950	1,000000
428,796950	-1,000000
428,845950	1,000000
428,855950	-1,000000
428,886950	1,000000
428,909950	-1,000000
428,919950	1,000000
428,932950	-1,000000
477,503950	1,000000
477,513950	-1,000000
477,625950	1,000000
477,651950	-1,000000
477,669950	1,000000
477,777950	-1,000000
477,827950	1,000000
477,842950	-1,000000
477,859950	1,000000
477,874950	-1,000000
477,906950	1,000000
477,925950	-1,000000
477,935950	1,000000
477,970950	-1,000000
478,274950	1,000000
478,283950	-1,000000
478,341950	1,000000
478,359950	-1,000000
478,375950	1,000000
479,549950	-1,000000
479,568950	1,000000
480,580950	-1,000000
480,609950	1,000000
480,639950	-1,000000
480,788950	1,000000
480,799950	-1,000000
480,811950	1,000000
480,828950	-1,000000
480,914950	1,000000
480,978950	-1,000000
481,012950	1,000000
481,024950	-1,000000
482,212950	1,000000
482,235950	-1,000000
598,157950	1,000000
598,391950	-1,000000
598,411950	1,000000
598,427950	-1,000000
598,444950	1,000000
598,554950	-1,000000
598,564950	1,000000
599,875950	-1,000000
599,886950	1,000000
599,914950	-1,000000
599,926950	1,000000
