# Supplementary material for: Moth olfactory receptor neurons adjust their encoding efficiency to temporal statistics of pheromone fluctuations
Source: PLoS Comput Biol. 2018 Nov 13;14(11):e1006586. doi: 10.1371/journal.pcbi.1006586 (PMC6258558; doi:10.1371/journal.pcbi.1006586)
Supplement: S1 Data — (ZIP) [file pcbi.1006586.s001.zip › data/128m/10fg/valve_states_03.txt]

0,077900	1,000000
0,108900	-1,000000
0,179900	1,000000
0,290900	-1,000000
0,299900	1,000000
0,308900	-1,000000
0,331900	1,000000
0,353900	-1,000000
0,374900	1,000000
0,384900	-1,000000
0,399900	1,000000
0,410900	-1,000000
0,450900	1,000000
6,944900	-1,000000
6,962900	1,000000
6,987900	-1,000000
7,599900	1,000000
8,056900	-1,000000
8,147900	1,000000
8,193900	-1,000000
8,205900	1,000000
8,217900	-1,000000
8,258900	1,000000
8,288900	-1,000000
8,297900	1,000000
8,317900	-1,000000
8,351900	1,000000
8,363900	-1,000000
8,386900	1,000000
8,395900	-1,000000
8,467900	1,000000
8,500900	-1,000000
8,516900	1,000000
8,539900	-1,000000
8,549900	1,000000
8,560900	-1,000000
8,578900	1,000000
8,593900	-1,000000
8,644900	1,000000
8,733900	-1,000000
8,749900	1,000000
9,161900	-1,000000
9,261900	1,000000
9,573900	-1,000000
9,938900	1,000000
9,948900	-1,000000
10,112900	1,000000
10,136900	-1,000000
10,336900	1,000000
10,565900	-1,000000
10,574900	1,000000
10,583900	-1,000000
10,645900	1,000000
10,658900	-1,000000
10,701900	1,000000
10,741900	-1,000000
10,751900	1,000000
10,762900	-1,000000
11,651900	1,000000
11,666900	-1,000000
11,687900	1,000000
11,695900	-1,000000
11,725900	1,000000
11,737900	-1,000000
11,831900	1,000000
12,271900	-1,000000
12,303900	1,000000
12,327900	-1,000000
12,475900	1,000000
12,526900	-1,000000
12,615900	1,000000
12,728900	-1,000000
12,761900	1,000000
12,809900	-1,000000
13,082900	1,000000
13,102900	-1,000000
13,150900	1,000000
13,175900	-1,000000
13,185900	1,000000
13,238900	-1,000000
13,254900	1,000000
14,193900	-1,000000
14,208900	1,000000
14,218900	-1,000000
15,881900	1,000000
18,832900	-1,000000
18,929900	1,000000
18,974900	-1,000000
19,094900	1,000000
19,110900	-1,000000
19,881900	1,000000
19,939900	-1,000000
19,984900	1,000000
19,998900	-1,000000
20,044900	1,000000
20,066900	-1,000000
20,251900	1,000000
20,549900	-1,000000
20,744900	1,000000
20,789900	-1,000000
20,798900	1,000000
20,819900	-1,000000
20,837900	1,000000
20,846900	-1,000000
20,855900	1,000000
20,873900	-1,000000
20,899900	1,000000
20,984900	-1,000000
41,998900	1,000000
42,008900	-1,000000
42,023900	1,000000
42,043900	-1,000000
42,087900	1,000000
42,110900	-1,000000
54,485900	1,000000
54,505900	-1,000000
54,515900	1,000000
54,554900	-1,000000
54,708900	1,000000
54,769900	-1,000000
54,846900	1,000000
54,857900	-1,000000
54,910900	1,000000
58,992900	-1,000000
59,001900	1,000000
59,018900	-1,000000
59,472900	1,000000
59,493900	-1,000000
59,508900	1,000000
59,553900	-1,000000
63,527900	1,000000
63,646900	-1,000000
63,661900	1,000000
63,676900	-1,000000
63,703900	1,000000
67,405900	-1,000000
104,226900	1,000000
104,243900	-1,000000
104,256900	1,000000
104,271900	-1,000000
104,282900	1,000000
104,314900	-1,000000
104,344900	1,000000
104,374900	-1,000000
104,523900	1,000000
104,557900	-1,000000
104,600900	1,000000
104,620900	-1,000000
104,901900	1,000000
104,910900	-1,000000
104,930900	1,000000
110,805900	-1,000000
110,988900	1,000000
111,085900	-1,000000
111,109900	1,000000
111,126900	-1,000000
111,135900	1,000000
111,158900	-1,000000
111,173900	1,000000
111,191900	-1,000000
111,201900	1,000000
111,801900	-1,000000
112,734900	1,000000
112,778900	-1,000000
112,791900	1,000000
112,799900	-1,000000
112,946900	1,000000
112,960900	-1,000000
112,977900	1,000000
112,994900	-1,000000
113,099900	1,000000
113,119900	-1,000000
113,300900	1,000000
113,319900	-1,000000
113,351900	1,000000
113,672900	-1,000000
113,692900	1,000000
113,702900	-1,000000
113,714900	1,000000
113,731900	-1,000000
113,742900	1,000000
113,788900	-1,000000
113,798900	1,000000
115,644900	-1,000000
115,717900	1,000000
115,780900	-1,000000
115,799900	1,000000
115,818900	-1,000000
117,255900	1,000000
117,300900	-1,000000
117,313900	1,000000
117,368900	-1,000000
117,511900	1,000000
117,521900	-1,000000
117,537900	1,000000
117,559900	-1,000000
118,332900	1,000000
118,413900	-1,000000
118,454900	1,000000
118,531900	-1,000000
118,542900	1,000000
118,637900	-1,000000
118,658900	1,000000
118,681900	-1,000000
118,694900	1,000000
118,703900	-1,000000
120,048900	1,000000
120,234900	-1,000000
120,251900	1,000000
120,527900	-1,000000
120,544900	1,000000
120,602900	-1,000000
122,579900	1,000000
122,588900	-1,000000
122,615900	1,000000
122,631900	-1,000000
122,645900	1,000000
122,694900	-1,000000
123,077900	1,000000
123,242900	-1,000000
123,282900	1,000000
123,344900	-1,000000
123,355900	1,000000
123,363900	-1,000000
123,492900	1,000000
123,876900	-1,000000
123,908900	1,000000
127,570900	-1,000000
127,615900	1,000000
127,624900	-1,000000
127,637900	1,000000
127,659900	-1,000000
127,719900	1,000000
127,732900	-1,000000
127,768900	1,000000
127,786900	-1,000000
127,805900	1,000000
127,815900	-1,000000
127,824900	1,000000
128,113900	-1,000000
128,146900	1,000000
128,191900	-1,000000
128,215900	1,000000
128,302900	-1,000000
128,419900	1,000000
128,432900	-1,000000
128,460900	1,000000
128,517900	-1,000000
128,531900	1,000000
128,680900	-1,000000
128,763900	1,000000
128,775900	-1,000000
128,849900	1,000000
128,858900	-1,000000
128,924900	1,000000
129,384900	-1,000000
129,563900	1,000000
129,607900	-1,000000
129,653900	1,000000
133,394900	-1,000000
133,435900	1,000000
133,453900	-1,000000
133,477900	1,000000
142,782900	-1,000000
142,853900	1,000000
142,944900	-1,000000
142,966900	1,000000
142,976900	-1,000000
143,087900	1,000000
143,207900	-1,000000
143,252900	1,000000
143,432900	-1,000000
143,656900	1,000000
143,679900	-1,000000
150,728900	1,000000
150,767900	-1,000000
150,806900	1,000000
150,815900	-1,000000
150,837900	1,000000
150,868900	-1,000000
150,966900	1,000000
150,977900	-1,000000
150,994900	1,000000
152,281900	-1,000000
152,301900	1,000000
152,313900	-1,000000
152,328900	1,000000
152,342900	-1,000000
152,354900	1,000000
152,412900	-1,000000
152,539900	1,000000
152,550900	-1,000000
152,697900	1,000000
152,726900	-1,000000
153,271900	1,000000
153,309900	-1,000000
155,381900	1,000000
155,889900	-1,000000
155,901900	1,000000
155,930900	-1,000000
158,240900	1,000000
158,516900	-1,000000
166,098900	1,000000
166,118900	-1,000000
166,140900	1,000000
166,174900	-1,000000
166,307900	1,000000
166,320900	-1,000000
166,333900	1,000000
166,354900	-1,000000
166,400900	1,000000
166,516900	-1,000000
166,528900	1,000000
166,538900	-1,000000
166,704900	1,000000
166,717900	-1,000000
166,801900	1,000000
166,934900	-1,000000
166,947900	1,000000
167,011900	-1,000000
167,115900	1,000000
167,174900	-1,000000
167,234900	1,000000
167,258900	-1,000000
167,277900	1,000000
167,290900	-1,000000
167,342900	1,000000
167,379900	-1,000000
167,388900	1,000000
167,853900	-1,000000
168,006900	1,000000
168,125900	-1,000000
168,171900	1,000000
168,186900	-1,000000
168,230900	1,000000
168,252900	-1,000000
168,332900	1,000000
168,467900	-1,000000
168,502900	1,000000
174,065900	-1,000000
174,647900	1,000000
174,685900	-1,000000
175,777900	1,000000
175,802900	-1,000000
175,813900	1,000000
176,076900	-1,000000
176,106900	1,000000
176,115900	-1,000000
176,202900	1,000000
176,220900	-1,000000
176,275900	1,000000
176,284900	-1,000000
176,293900	1,000000
176,322900	-1,000000
176,387900	1,000000
176,507900	-1,000000
176,591900	1,000000
176,776900	-1,000000
212,406900	1,000000
212,472900	-1,000000
212,499900	1,000000
212,523900	-1,000000
212,539900	1,000000
212,568900	-1,000000
212,584900	1,000000
212,765900	-1,000000
212,774900	1,000000
212,789900	-1,000000
212,828900	1,000000
212,853900	-1,000000
212,863900	1,000000
212,971900	-1,000000
213,128900	1,000000
213,183900	-1,000000
213,193900	1,000000
213,364900	-1,000000
213,378900	1,000000
213,415900	-1,000000
213,546900	1,000000
213,692900	-1,000000
213,701900	1,000000
215,638900	-1,000000
215,656900	1,000000
215,667900	-1,000000
215,898900	1,000000
215,911900	-1,000000
216,897900	1,000000
216,908900	-1,000000
228,866900	1,000000
228,902900	-1,000000
228,943900	1,000000
228,958900	-1,000000
228,997900	1,000000
229,069900	-1,000000
229,077900	1,000000
229,156900	-1,000000
229,186900	1,000000
233,139900	-1,000000
233,155900	1,000000
233,473900	-1,000000
233,483900	1,000000
233,597900	-1,000000
240,929900	1,000000
240,955900	-1,000000
241,027900	1,000000
241,048900	-1,000000
246,064900	1,000000
246,079900	-1,000000
262,191900	1,000000
262,202900	-1,000000
262,704900	1,000000
262,720900	-1,000000
262,743900	1,000000
262,764900	-1,000000
262,824900	1,000000
262,840900	-1,000000
262,870900	1,000000
262,880900	-1,000000
262,901900	1,000000
262,971900	-1,000000
263,419900	1,000000
263,438900	-1,000000
263,466900	1,000000
263,505900	-1,000000
263,545900	1,000000
263,586900	-1,000000
263,601900	1,000000
263,637900	-1,000000
263,652900	1,000000
264,036900	-1,000000
264,052900	1,000000
264,097900	-1,000000
264,112900	1,000000
264,125900	-1,000000
265,001900	1,000000
265,034900	-1,000000
265,052900	1,000000
265,062900	-1,000000
265,086900	1,000000
265,120900	-1,000000
265,129900	1,000000
265,258900	-1,000000
265,316900	1,000000
265,329900	-1,000000
265,420900	1,000000
265,570900	-1,000000
265,786900	1,000000
265,831900	-1,000000
265,867900	1,000000
265,929900	-1,000000
266,009900	1,000000
266,027900	-1,000000
266,153900	1,000000
266,163900	-1,000000
266,194900	1,000000
266,203900	-1,000000
271,152900	1,000000
271,229900	-1,000000
271,450900	1,000000
271,548900	-1,000000
271,668900	1,000000
271,710900	-1,000000
271,846900	1,000000
273,242900	-1,000000
273,454900	1,000000
273,463900	-1,000000
281,739900	1,000000
284,583900	-1,000000
284,724900	1,000000
285,052900	-1,000000
285,060900	1,000000
285,074900	-1,000000
285,207900	1,000000
285,216900	-1,000000
285,240900	1,000000
286,992900	-1,000000
287,015900	1,000000
287,040900	-1,000000
306,319900	1,000000
306,365900	-1,000000
306,482900	1,000000
306,493900	-1,000000
306,508900	1,000000
306,627900	-1,000000
306,653900	1,000000
306,665900	-1,000000
306,684900	1,000000
306,710900	-1,000000
306,727900	1,000000
307,139900	-1,000000
307,153900	1,000000
309,588900	-1,000000
309,695900	1,000000
310,109900	-1,000000
310,122900	1,000000
310,145900	-1,000000
310,154900	1,000000
310,697900	-1,000000
310,710900	1,000000
311,768900	-1,000000
311,785900	1,000000
312,000900	-1,000000
312,009900	1,000000
312,082900	-1,000000
312,322900	1,000000
312,335900	-1,000000
312,346900	1,000000
314,019900	-1,000000
314,029900	1,000000
314,043900	-1,000000
314,096900	1,000000
314,115900	-1,000000
315,726900	1,000000
315,735900	-1,000000
316,382900	1,000000
316,510900	-1,000000
316,567900	1,000000
317,263900	-1,000000
317,295900	1,000000
317,747900	-1,000000
317,761900	1,000000
317,771900	-1,000000
318,163900	1,000000
318,353900	-1,000000
318,399900	1,000000
318,412900	-1,000000
318,439900	1,000000
318,661900	-1,000000
318,760900	1,000000
318,889900	-1,000000
318,922900	1,000000
318,964900	-1,000000
319,098900	1,000000
319,135900	-1,000000
319,149900	1,000000
319,158900	-1,000000
319,846900	1,000000
319,931900	-1,000000
319,956900	1,000000
319,967900	-1,000000
320,254900	1,000000
320,265900	-1,000000
320,378900	1,000000
320,391900	-1,000000
324,296900	1,000000
324,309900	-1,000000
324,318900	1,000000
324,331900	-1,000000
324,511900	1,000000
324,594900	-1,000000
324,659900	1,000000
325,065900	-1,000000
325,080900	1,000000
325,362900	-1,000000
325,664900	1,000000
325,689900	-1,000000
326,466900	1,000000
327,508900	-1,000000
327,571900	1,000000
327,581900	-1,000000
327,591900	1,000000
338,511900	-1,000000
338,584900	1,000000
338,601900	-1,000000
338,973900	1,000000
338,985900	-1,000000
339,029900	1,000000
339,486900	-1,000000
339,497900	1,000000
339,658900	-1,000000
341,652900	1,000000
342,020900	-1,000000
342,056900	1,000000
343,013900	-1,000000
343,030900	1,000000
343,042900	-1,000000
343,112900	1,000000
343,124900	-1,000000
343,196900	1,000000
343,252900	-1,000000
343,283900	1,000000
343,297900	-1,000000
343,315900	1,000000
343,331900	-1,000000
343,366900	1,000000
343,376900	-1,000000
343,389900	1,000000
343,397900	-1,000000
343,409900	1,000000
343,427900	-1,000000
343,505900	1,000000
343,516900	-1,000000
343,981900	1,000000
343,999900	-1,000000
344,112900	1,000000
344,158900	-1,000000
344,179900	1,000000
344,197900	-1,000000
344,208900	1,000000
344,234900	-1,000000
344,243900	1,000000
344,254900	-1,000000
344,265900	1,000000
344,286900	-1,000000
344,301900	1,000000
344,314900	-1,000000
345,047900	1,000000
345,083900	-1,000000
345,112900	1,000000
345,224900	-1,000000
345,248900	1,000000
345,271900	-1,000000
345,336900	1,000000
345,364900	-1,000000
345,373900	1,000000
345,603900	-1,000000
345,615900	1,000000
345,669900	-1,000000
345,681900	1,000000
345,696900	-1,000000
345,774900	1,000000
345,790900	-1,000000
345,877900	1,000000
345,890900	-1,000000
346,128900	1,000000
346,137900	-1,000000
346,226900	1,000000
346,237900	-1,000000
346,246900	1,000000
346,348900	-1,000000
346,358900	1,000000
346,379900	-1,000000
346,402900	1,000000
346,463900	-1,000000
346,584900	1,000000
346,594900	-1,000000
346,604900	1,000000
346,644900	-1,000000
347,253900	1,000000
349,476900	-1,000000
349,489900	1,000000
349,505900	-1,000000
349,547900	1,000000
349,576900	-1,000000
349,597900	1,000000
349,708900	-1,000000
350,105900	1,000000
350,123900	-1,000000
350,133900	1,000000
352,859900	-1,000000
352,868900	1,000000
352,928900	-1,000000
354,244900	1,000000
354,253900	-1,000000
355,347900	1,000000
355,504900	-1,000000
355,617900	1,000000
355,631900	-1,000000
355,715900	1,000000
356,072900	-1,000000
356,093900	1,000000
356,102900	-1,000000
356,113900	1,000000
356,136900	-1,000000
356,149900	1,000000
356,159900	-1,000000
356,169900	1,000000
356,994900	-1,000000
357,017900	1,000000
357,224900	-1,000000
357,489900	1,000000
357,827900	-1,000000
357,838900	1,000000
357,847900	-1,000000
357,861900	1,000000
357,911900	-1,000000
358,514900	1,000000
358,537900	-1,000000
358,554900	1,000000
359,179900	-1,000000
359,212900	1,000000
359,302900	-1,000000
359,400900	1,000000
359,413900	-1,000000
359,549900	1,000000
359,558900	-1,000000
359,574900	1,000000
359,595900	-1,000000
359,886900	1,000000
359,911900	-1,000000
359,923900	1,000000
359,964900	-1,000000
360,244900	1,000000
360,263900	-1,000000
360,291900	1,000000
360,300900	-1,000000
360,316900	1,000000
360,515900	-1,000000
361,420900	1,000000
361,432900	-1,000000
394,089900	1,000000
394,107900	-1,000000
394,117900	1,000000
394,146900	-1,000000
394,157900	1,000000
394,166900	-1,000000
394,413900	1,000000
396,868900	-1,000000
396,879900	1,000000
396,889900	-1,000000
396,900900	1,000000
396,989900	-1,000000
397,029900	1,000000
403,436900	-1,000000
403,445900	1,000000
403,462900	-1,000000
403,907900	1,000000
404,375900	-1,000000
404,444900	1,000000
404,462900	-1,000000
404,471900	1,000000
404,564900	-1,000000
404,577900	1,000000
404,645900	-1,000000
404,668900	1,000000
404,691900	-1,000000
404,718900	1,000000
404,869900	-1,000000
404,878900	1,000000
405,024900	-1,000000
405,128900	1,000000
405,197900	-1,000000
405,756900	1,000000
406,077900	-1,000000
406,093900	1,000000
406,104900	-1,000000
406,144900	1,000000
406,153900	-1,000000
406,232900	1,000000
406,282900	-1,000000
410,839900	1,000000
415,408900	-1,000000
416,867900	1,000000
417,089900	-1,000000
417,108900	1,000000
417,123900	-1,000000
417,184900	1,000000
417,216900	-1,000000
417,246900	1,000000
417,258900	-1,000000
417,281900	1,000000
417,738900	-1,000000
419,321900	1,000000
419,670900	-1,000000
419,717900	1,000000
419,737900	-1,000000
419,753900	1,000000
420,477900	-1,000000
420,499900	1,000000
421,010900	-1,000000
421,021900	1,000000
421,031900	-1,000000
421,042900	1,000000
421,290900	-1,000000
421,359900	1,000000
421,424900	-1,000000
426,379900	1,000000
426,415900	-1,000000
426,440900	1,000000
431,560900	-1,000000
431,639900	1,000000
431,649900	-1,000000
431,662900	1,000000
431,695900	-1,000000
431,942900	1,000000
431,960900	-1,000000
432,277900	1,000000
432,286900	-1,000000
432,330900	1,000000
