# Supplementary material for: Moth olfactory receptor neurons adjust their encoding efficiency to temporal statistics of pheromone fluctuations
Source: PLoS Comput Biol. 2018 Nov 13;14(11):e1006586. doi: 10.1371/journal.pcbi.1006586 (PMC6258558; doi:10.1371/journal.pcbi.1006586)
Supplement: S1 Data — (ZIP) [file pcbi.1006586.s001.zip › data/128m/10fg/valve_states_04.txt]

0,053300	1,000000
0,104350	-1,000000
0,119300	1,000000
0,131350	-1,000000
0,185300	1,000000
0,197350	-1,000000
0,340300	1,000000
0,349350	-1,000000
0,365300	1,000000
7,745350	-1,000000
7,762300	1,000000
7,786350	-1,000000
7,829300	1,000000
7,877350	-1,000000
8,188300	1,000000
8,231350	-1,000000
8,313300	1,000000
8,346350	-1,000000
8,826300	1,000000
9,220350	-1,000000
9,277300	1,000000
9,359350	-1,000000
9,641300	1,000000
9,682350	-1,000000
9,701300	1,000000
9,711350	-1,000000
9,969300	1,000000
9,985350	-1,000000
9,999300	1,000000
10,333350	-1,000000
10,385300	1,000000
10,404350	-1,000000
10,438300	1,000000
10,685350	-1,000000
10,704300	1,000000
17,305350	-1,000000
17,319300	1,000000
17,432350	-1,000000
17,487300	1,000000
17,541350	-1,000000
17,680300	1,000000
17,722350	-1,000000
17,786300	1,000000
17,827350	-1,000000
17,845300	1,000000
17,915350	-1,000000
18,302300	1,000000
18,342350	-1,000000
18,428300	1,000000
18,453350	-1,000000
18,464300	1,000000
18,546350	-1,000000
18,567300	1,000000
18,577350	-1,000000
18,588300	1,000000
18,627350	-1,000000
18,635300	1,000000
18,645350	-1,000000
18,679300	1,000000
18,707350	-1,000000
18,766300	1,000000
18,777350	-1,000000
18,787300	1,000000
18,809350	-1,000000
18,822300	1,000000
19,250350	-1,000000
19,267300	1,000000
19,291350	-1,000000
19,574300	1,000000
19,587350	-1,000000
19,616300	1,000000
19,642350	-1,000000
19,664300	1,000000
19,694350	-1,000000
19,706300	1,000000
19,715350	-1,000000
19,979300	1,000000
20,225350	-1,000000
20,241300	1,000000
20,253350	-1,000000
20,283300	1,000000
20,340350	-1,000000
20,359300	1,000000
20,374350	-1,000000
20,494300	1,000000
20,695350	-1,000000
20,897300	1,000000
20,933350	-1,000000
20,949300	1,000000
20,963350	-1,000000
20,975300	1,000000
20,984350	-1,000000
21,122300	1,000000
21,243350	-1,000000
21,278300	1,000000
21,293350	-1,000000
21,379300	1,000000
21,521350	-1,000000
21,565300	1,000000
21,737350	-1,000000
21,750300	1,000000
22,126350	-1,000000
22,225300	1,000000
22,235350	-1,000000
22,264300	1,000000
22,276350	-1,000000
22,291300	1,000000
22,380350	-1,000000
22,402300	1,000000
23,991350	-1,000000
24,032300	1,000000
24,285350	-1,000000
24,820300	1,000000
24,830350	-1,000000
24,844300	1,000000
24,877350	-1,000000
24,890300	1,000000
24,899350	-1,000000
24,948300	1,000000
24,983350	-1,000000
24,993300	1,000000
26,822350	-1,000000
26,847300	1,000000
26,883350	-1,000000
26,980300	1,000000
26,994350	-1,000000
27,014300	1,000000
27,324350	-1,000000
27,385300	1,000000
27,397350	-1,000000
27,442300	1,000000
27,460350	-1,000000
27,484300	1,000000
27,555350	-1,000000
27,565300	1,000000
27,616350	-1,000000
27,649300	1,000000
27,658350	-1,000000
32,900300	1,000000
36,720350	-1,000000
37,790300	1,000000
37,827350	-1,000000
37,875300	1,000000
37,910350	-1,000000
37,938300	1,000000
37,957350	-1,000000
37,985300	1,000000
38,005350	-1,000000
38,036300	1,000000
38,072350	-1,000000
38,091300	1,000000
38,114350	-1,000000
38,215300	1,000000
38,226350	-1,000000
38,245300	1,000000
38,267350	-1,000000
38,287300	1,000000
38,301350	-1,000000
38,352300	1,000000
38,363350	-1,000000
38,382300	1,000000
38,397350	-1,000000
38,426300	1,000000
38,435350	-1,000000
38,936300	1,000000
38,970350	-1,000000
56,747300	1,000000
56,766350	-1,000000
56,780300	1,000000
56,833350	-1,000000
57,144300	1,000000
57,159350	-1,000000
59,611300	1,000000
59,641350	-1,000000
59,650300	1,000000
59,662350	-1,000000
59,674300	1,000000
59,693350	-1,000000
59,722300	1,000000
59,757350	-1,000000
59,772300	1,000000
59,877350	-1,000000
59,904300	1,000000
59,916350	-1,000000
59,926300	1,000000
59,938350	-1,000000
59,962300	1,000000
60,215350	-1,000000
60,381300	1,000000
60,391350	-1,000000
60,413300	1,000000
60,849350	-1,000000
61,402300	1,000000
61,423350	-1,000000
61,438300	1,000000
61,449350	-1,000000
61,505300	1,000000
61,556350	-1,000000
61,576300	1,000000
61,635350	-1,000000
61,644300	1,000000
61,655350	-1,000000
61,665300	1,000000
61,678350	-1,000000
61,721300	1,000000
61,743350	-1,000000
62,089300	1,000000
62,111350	-1,000000
62,162300	1,000000
63,856350	-1,000000
64,190300	1,000000
64,199350	-1,000000
67,328300	1,000000
67,352350	-1,000000
67,407300	1,000000
67,427350	-1,000000
67,478300	1,000000
67,563350	-1,000000
67,571300	1,000000
67,610350	-1,000000
67,626300	1,000000
67,643350	-1,000000
67,706300	1,000000
67,757350	-1,000000
67,820300	1,000000
67,844350	-1,000000
67,870300	1,000000
67,884350	-1,000000
68,228300	1,000000
68,254350	-1,000000
68,407300	1,000000
68,441350	-1,000000
68,545300	1,000000
68,560350	-1,000000
68,570300	1,000000
68,868350	-1,000000
68,884300	1,000000
75,386350	-1,000000
75,566300	1,000000
76,800350	-1,000000
76,819300	1,000000
76,834350	-1,000000
77,175300	1,000000
77,232350	-1,000000
77,292300	1,000000
77,303350	-1,000000
77,314300	1,000000
77,377350	-1,000000
77,448300	1,000000
77,554350	-1,000000
77,565300	1,000000
77,574350	-1,000000
77,599300	1,000000
77,653350	-1,000000
77,664300	1,000000
77,674350	-1,000000
77,688300	1,000000
77,700350	-1,000000
77,711300	1,000000
77,725350	-1,000000
77,785300	1,000000
78,221350	-1,000000
78,231300	1,000000
78,246350	-1,000000
78,321300	1,000000
78,342350	-1,000000
78,402300	1,000000
78,560350	-1,000000
78,592300	1,000000
78,614350	-1,000000
78,727300	1,000000
78,740350	-1,000000
78,768300	1,000000
81,369350	-1,000000
81,385300	1,000000
81,622350	-1,000000
81,675300	1,000000
81,691350	-1,000000
81,968300	1,000000
82,104350	-1,000000
82,701300	1,000000
82,726350	-1,000000
82,763300	1,000000
82,802350	-1,000000
83,744300	1,000000
83,789350	-1,000000
83,801300	1,000000
83,845350	-1,000000
83,862300	1,000000
83,927350	-1,000000
83,937300	1,000000
84,141350	-1,000000
84,155300	1,000000
84,173350	-1,000000
84,260300	1,000000
84,287350	-1,000000
84,312300	1,000000
84,335350	-1,000000
84,396300	1,000000
84,413350	-1,000000
84,910300	1,000000
84,919350	-1,000000
87,569300	1,000000
87,580350	-1,000000
87,596300	1,000000
87,842350	-1,000000
87,936300	1,000000
87,949350	-1,000000
88,362300	1,000000
88,499350	-1,000000
88,518300	1,000000
88,537350	-1,000000
88,579300	1,000000
91,363350	-1,000000
96,563300	1,000000
96,572350	-1,000000
96,584300	1,000000
96,593350	-1,000000
96,629300	1,000000
97,162350	-1,000000
97,177300	1,000000
97,207350	-1,000000
98,278300	1,000000
98,506350	-1,000000
98,552300	1,000000
98,569350	-1,000000
98,590300	1,000000
98,599350	-1,000000
99,102300	1,000000
99,142350	-1,000000
99,152300	1,000000
99,696350	-1,000000
99,727300	1,000000
99,751350	-1,000000
99,762300	1,000000
99,771350	-1,000000
99,850300	1,000000
99,905350	-1,000000
99,916300	1,000000
99,966350	-1,000000
99,979300	1,000000
99,996350	-1,000000
