# Supplementary material for: Moth olfactory receptor neurons adjust their encoding efficiency to temporal statistics of pheromone fluctuations
Source: PLoS Comput Biol. 2018 Nov 13;14(11):e1006586. doi: 10.1371/journal.pcbi.1006586 (PMC6258558; doi:10.1371/journal.pcbi.1006586)
Supplement: S1 Data — (ZIP) [file pcbi.1006586.s001.zip › data/128m/10fg/valve_states_05.txt]

0,051700	1,000000
0,068700	-1,000000
0,138700	1,000000
0,294700	-1,000000
0,312700	1,000000
1,143700	-1,000000
1,187700	1,000000
1,227700	-1,000000
1,241700	1,000000
1,259700	-1,000000
1,286700	1,000000
1,299700	-1,000000
1,313700	1,000000
3,251700	-1,000000
3,270700	1,000000
3,289700	-1,000000
3,436700	1,000000
3,539700	-1,000000
3,925700	1,000000
3,937700	-1,000000
4,010700	1,000000
4,139700	-1,000000
4,148700	1,000000
4,315700	-1,000000
4,348700	1,000000
4,373700	-1,000000
4,431700	1,000000
4,463700	-1,000000
4,999700	1,000000
5,009700	-1,000000
5,120700	1,000000
5,136700	-1,000000
5,164700	1,000000
5,176700	-1,000000
5,215700	1,000000
5,229700	-1,000000
5,247700	1,000000
5,258700	-1,000000
5,276700	1,000000
5,302700	-1,000000
10,007700	1,000000
10,833700	-1,000000
10,872700	1,000000
11,882700	-1,000000
11,897700	1,000000
11,908700	-1,000000
11,933700	1,000000
11,979700	-1,000000
11,988700	1,000000
12,002700	-1,000000
12,020700	1,000000
12,140700	-1,000000
12,153700	1,000000
24,699700	-1,000000
24,729700	1,000000
24,786700	-1,000000
25,313700	1,000000
25,503700	-1,000000
25,529700	1,000000
25,569700	-1,000000
25,955700	1,000000
26,244700	-1,000000
26,258700	1,000000
26,663700	-1,000000
29,268700	1,000000
29,277700	-1,000000
29,325700	1,000000
29,333700	-1,000000
29,371700	1,000000
29,697700	-1,000000
29,707700	1,000000
29,727700	-1,000000
29,751700	1,000000
30,108700	-1,000000
30,119700	1,000000
30,149700	-1,000000
32,988700	1,000000
33,023700	-1,000000
33,100700	1,000000
33,645700	-1,000000
33,673700	1,000000
33,706700	-1,000000
33,722700	1,000000
34,014700	-1,000000
34,027700	1,000000
34,784700	-1,000000
34,807700	1,000000
34,827700	-1,000000
34,878700	1,000000
34,895700	-1,000000
34,905700	1,000000
36,121700	-1,000000
36,243700	1,000000
36,255700	-1,000000
36,270700	1,000000
36,305700	-1,000000
36,316700	1,000000
36,342700	-1,000000
36,466700	1,000000
36,930700	-1,000000
36,954700	1,000000
36,966700	-1,000000
37,191700	1,000000
37,404700	-1,000000
37,479700	1,000000
37,495700	-1,000000
37,526700	1,000000
37,541700	-1,000000
39,772700	1,000000
39,814700	-1,000000
39,838700	1,000000
39,864700	-1,000000
39,876700	1,000000
39,934700	-1,000000
39,946700	1,000000
40,033700	-1,000000
40,041700	1,000000
40,133700	-1,000000
40,153700	1,000000
40,240700	-1,000000
40,252700	1,000000
40,268700	-1,000000
40,295700	1,000000
40,311700	-1,000000
40,321700	1,000000
40,359700	-1,000000
40,557700	1,000000
40,774700	-1,000000
40,790700	1,000000
40,965700	-1,000000
40,986700	1,000000
41,004700	-1,000000
41,244700	1,000000
41,277700	-1,000000
41,588700	1,000000
41,600700	-1,000000
41,645700	1,000000
41,662700	-1,000000
41,680700	1,000000
43,467700	-1,000000
43,482700	1,000000
43,568700	-1,000000
43,631700	1,000000
43,670700	-1,000000
43,683700	1,000000
43,694700	-1,000000
43,705700	1,000000
43,715700	-1,000000
43,829700	1,000000
43,841700	-1,000000
44,132700	1,000000
46,986700	-1,000000
47,310700	1,000000
47,323700	-1,000000
47,333700	1,000000
47,343700	-1,000000
47,395700	1,000000
47,411700	-1,000000
47,587700	1,000000
47,648700	-1,000000
47,663700	1,000000
51,279700	-1,000000
65,956700	1,000000
65,992700	-1,000000
66,423700	1,000000
66,450700	-1,000000
66,468700	1,000000
66,487700	-1,000000
66,532700	1,000000
66,546700	-1,000000
66,558700	1,000000
66,611700	-1,000000
69,061700	1,000000
69,337700	-1,000000
69,357700	1,000000
69,368700	-1,000000
69,388700	1,000000
69,813700	-1,000000
70,839700	1,000000
70,848700	-1,000000
70,861700	1,000000
70,889700	-1,000000
70,908700	1,000000
70,936700	-1,000000
70,962700	1,000000
71,130700	-1,000000
75,782700	1,000000
75,875700	-1,000000
75,913700	1,000000
75,922700	-1,000000
76,451700	1,000000
76,504700	-1,000000
76,526700	1,000000
76,542700	-1,000000
76,590700	1,000000
76,649700	-1,000000
76,659700	1,000000
76,670700	-1,000000
76,685700	1,000000
76,698700	-1,000000
76,729700	1,000000
76,935700	-1,000000
255,721700	1,000000
270,564700	-1,000000
270,753700	1,000000
270,780700	-1,000000
270,801700	1,000000
270,835700	-1,000000
270,884700	1,000000
270,904700	-1,000000
326,144700	1,000000
326,160700	-1,000000
326,202700	1,000000
326,210700	-1,000000
326,219700	1,000000
326,357700	-1,000000
326,388700	1,000000
326,400700	-1,000000
326,453700	1,000000
326,643700	-1,000000
326,680700	1,000000
326,689700	-1,000000
326,702700	1,000000
326,760700	-1,000000
326,822700	1,000000
331,112700	-1,000000
331,128700	1,000000
331,155700	-1,000000
331,341700	1,000000
331,362700	-1,000000
342,408700	1,000000
342,472700	-1,000000
344,803700	1,000000
344,821700	-1,000000
344,865700	1,000000
346,088700	-1,000000
346,198700	1,000000
346,301700	-1,000000
352,127700	1,000000
352,168700	-1,000000
352,574700	1,000000
352,584700	-1,000000
352,879700	1,000000
352,900700	-1,000000
352,917700	1,000000
352,970700	-1,000000
354,125700	1,000000
354,914700	-1,000000
355,980700	1,000000
355,997700	-1,000000
356,069700	1,000000
357,800700	-1,000000
357,837700	1,000000
357,870700	-1,000000
357,880700	1,000000
357,889700	-1,000000
361,664700	1,000000
361,675700	-1,000000
361,685700	1,000000
361,699700	-1,000000
361,738700	1,000000
364,184700	-1,000000
364,200700	1,000000
383,066700	-1,000000
383,079700	1,000000
383,118700	-1,000000
385,546700	1,000000
385,731700	-1,000000
385,846700	1,000000
385,883700	-1,000000
385,934700	1,000000
385,946700	-1,000000
385,985700	1,000000
387,202700	-1,000000
387,222700	1,000000
387,319700	-1,000000
387,358700	1,000000
387,367700	-1,000000
388,319700	1,000000
388,355700	-1,000000
388,426700	1,000000
388,437700	-1,000000
388,589700	1,000000
388,603700	-1,000000
388,618700	1,000000
388,630700	-1,000000
388,854700	1,000000
389,505700	-1,000000
389,516700	1,000000
389,527700	-1,000000
389,820700	1,000000
410,799700	-1,000000
411,092700	1,000000
411,135700	-1,000000
411,149700	1,000000
412,018700	-1,000000
412,041700	1,000000
412,057700	-1,000000
413,969700	1,000000
414,179700	-1,000000
414,395700	1,000000
414,431700	-1,000000
414,651700	1,000000
414,661700	-1,000000
414,700700	1,000000
414,733700	-1,000000
414,831700	1,000000
414,856700	-1,000000
414,868700	1,000000
420,105700	-1,000000
420,116700	1,000000
420,154700	-1,000000
422,060700	1,000000
422,071700	-1,000000
422,174700	1,000000
422,186700	-1,000000
422,198700	1,000000
422,260700	-1,000000
428,171700	1,000000
428,180700	-1,000000
428,226700	1,000000
428,254700	-1,000000
428,641700	1,000000
428,654700	-1,000000
428,679700	1,000000
428,692700	-1,000000
428,726700	1,000000
428,761700	-1,000000
428,789700	1,000000
428,798700	-1,000000
428,811700	1,000000
428,938700	-1,000000
428,958700	1,000000
428,994700	-1,000000
429,028700	1,000000
430,621700	-1,000000
430,676700	1,000000
430,689700	-1,000000
432,012700	1,000000
432,047700	-1,000000
432,124700	1,000000
432,137700	-1,000000
432,152700	1,000000
432,207700	-1,000000
432,227700	1,000000
432,245700	-1,000000
432,285700	1,000000
432,319700	-1,000000
433,931700	1,000000
436,666700	-1,000000
436,689700	1,000000
436,714700	-1,000000
436,725700	1,000000
436,752700	-1,000000
437,947700	1,000000
437,958700	-1,000000
437,972700	1,000000
437,993700	-1,000000
438,027700	1,000000
438,093700	-1,000000
438,112700	1,000000
438,144700	-1,000000
438,174700	1,000000
438,184700	-1,000000
438,246700	1,000000
438,268700	-1,000000
438,402700	1,000000
438,422700	-1,000000
438,438700	1,000000
438,448700	-1,000000
438,519700	1,000000
438,556700	-1,000000
438,820700	1,000000
439,969700	-1,000000
439,985700	1,000000
440,046700	-1,000000
440,054700	1,000000
451,599700	-1,000000
451,812700	1,000000
451,829700	-1,000000
451,851700	1,000000
451,869700	-1,000000
451,878700	1,000000
451,926700	-1,000000
451,946700	1,000000
451,955700	-1,000000
451,965700	1,000000
451,982700	-1,000000
451,996700	1,000000
452,012700	-1,000000
452,046700	1,000000
452,115700	-1,000000
452,154700	1,000000
452,194700	-1,000000
452,211700	1,000000
452,333700	-1,000000
452,375700	1,000000
452,388700	-1,000000
452,500700	1,000000
452,577700	-1,000000
458,807700	1,000000
459,031700	-1,000000
459,066700	1,000000
459,571700	-1,000000
459,637700	1,000000
459,663700	-1,000000
459,672700	1,000000
459,683700	-1,000000
459,701700	1,000000
459,710700	-1,000000
459,771700	1,000000
459,780700	-1,000000
459,788700	1,000000
459,797700	-1,000000
459,819700	1,000000
460,039700	-1,000000
460,051700	1,000000
460,102700	-1,000000
460,114700	1,000000
460,176700	-1,000000
460,563700	1,000000
460,593700	-1,000000
460,618700	1,000000
460,628700	-1,000000
460,638700	1,000000
460,649700	-1,000000
460,725700	1,000000
460,767700	-1,000000
460,798700	1,000000
460,808700	-1,000000
460,824700	1,000000
460,892700	-1,000000
460,904700	1,000000
460,915700	-1,000000
462,246700	1,000000
462,257700	-1,000000
462,294700	1,000000
462,303700	-1,000000
462,367700	1,000000
462,376700	-1,000000
463,207700	1,000000
463,224700	-1,000000
463,255700	1,000000
469,088700	-1,000000
469,103700	1,000000
469,116700	-1,000000
469,233700	1,000000
469,241700	-1,000000
470,215700	1,000000
470,224700	-1,000000
470,247700	1,000000
470,256700	-1,000000
471,581700	1,000000
471,592700	-1,000000
471,602700	1,000000
471,628700	-1,000000
471,695700	1,000000
471,708700	-1,000000
471,766700	1,000000
471,795700	-1,000000
472,736700	1,000000
472,771700	-1,000000
472,790700	1,000000
472,894700	-1,000000
472,927700	1,000000
472,938700	-1,000000
472,949700	1,000000
472,958700	-1,000000
472,982700	1,000000
472,997700	-1,000000
473,006700	1,000000
473,076700	-1,000000
473,262700	1,000000
473,350700	-1,000000
473,360700	1,000000
473,540700	-1,000000
473,557700	1,000000
473,566700	-1,000000
473,601700	1,000000
473,614700	-1,000000
473,623700	1,000000
473,643700	-1,000000
473,653700	1,000000
474,092700	-1,000000
474,332700	1,000000
474,347700	-1,000000
474,490700	1,000000
474,504700	-1,000000
474,558700	1,000000
474,583700	-1,000000
474,612700	1,000000
474,626700	-1,000000
475,059700	1,000000
475,068700	-1,000000
475,107700	1,000000
475,148700	-1,000000
475,288700	1,000000
475,360700	-1,000000
475,504700	1,000000
475,513700	-1,000000
