# Supplementary material for: Moth olfactory receptor neurons adjust their encoding efficiency to temporal statistics of pheromone fluctuations
Source: PLoS Comput Biol. 2018 Nov 13;14(11):e1006586. doi: 10.1371/journal.pcbi.1006586 (PMC6258558; doi:10.1371/journal.pcbi.1006586)
Supplement: S1 Data — (ZIP) [file pcbi.1006586.s001.zip › data/128m/10fg/valve_states_06.txt]

0,228000	1,000000
0,248000	-1,000000
0,262000	1,000000
0,484000	-1,000000
0,492000	1,000000
0,533000	-1,000000
0,596000	1,000000
0,605000	-1,000000
0,637000	1,000000
0,662000	-1,000000
0,732000	1,000000
0,741000	-1,000000
0,751000	1,000000
0,778000	-1,000000
0,873000	1,000000
0,924000	-1,000000
0,943000	1,000000
18,172000	-1,000000
18,192000	1,000000
18,207000	-1,000000
18,273000	1,000000
18,322000	-1,000000
19,491000	1,000000
19,502000	-1,000000
19,512000	1,000000
19,529000	-1,000000
19,542000	1,000000
19,552000	-1,000000
19,575000	1,000000
19,592000	-1,000000
19,604000	1,000000
19,682000	-1,000000
19,803000	1,000000
19,841000	-1,000000
19,902000	1,000000
19,915000	-1,000000
22,148000	1,000000
22,159000	-1,000000
22,175000	1,000000
22,188000	-1,000000
22,201000	1,000000
22,235000	-1,000000
22,278000	1,000000
22,287000	-1,000000
22,306000	1,000000
22,421000	-1,000000
22,431000	1,000000
22,877000	-1,000000
23,065000	1,000000
23,077000	-1,000000
23,087000	1,000000
23,100000	-1,000000
23,163000	1,000000
25,982000	-1,000000
26,057000	1,000000
26,123000	-1,000000
26,231000	1,000000
26,240000	-1,000000
26,284000	1,000000
26,301000	-1,000000
26,310000	1,000000
26,892000	-1,000000
26,917000	1,000000
26,971000	-1,000000
26,980000	1,000000
27,069000	-1,000000
27,105000	1,000000
27,138000	-1,000000
27,147000	1,000000
27,157000	-1,000000
27,214000	1,000000
27,225000	-1,000000
27,237000	1,000000
27,297000	-1,000000
27,306000	1,000000
27,370000	-1,000000
27,382000	1,000000
27,410000	-1,000000
27,425000	1,000000
27,743000	-1,000000
27,769000	1,000000
27,779000	-1,000000
27,789000	1,000000
27,799000	-1,000000
27,814000	1,000000
27,858000	-1,000000
27,873000	1,000000
28,083000	-1,000000
28,172000	1,000000
28,198000	-1,000000
29,003000	1,000000
29,026000	-1,000000
29,083000	1,000000
34,984000	-1,000000
35,158000	1,000000
35,171000	-1,000000
35,345000	1,000000
35,594000	-1,000000
35,603000	1,000000
35,619000	-1,000000
35,639000	1,000000
35,653000	-1,000000
35,815000	1,000000
35,830000	-1,000000
35,888000	1,000000
35,923000	-1,000000
36,079000	1,000000
36,092000	-1,000000
36,101000	1,000000
36,254000	-1,000000
36,296000	1,000000
36,316000	-1,000000
38,069000	1,000000
38,082000	-1,000000
38,100000	1,000000
42,089000	-1,000000
42,114000	1,000000
42,169000	-1,000000
42,219000	1,000000
42,230000	-1,000000
42,244000	1,000000
42,306000	-1,000000
42,320000	1,000000
42,338000	-1,000000
42,354000	1,000000
42,363000	-1,000000
42,374000	1,000000
42,539000	-1,000000
42,589000	1,000000
42,605000	-1,000000
42,628000	1,000000
42,664000	-1,000000
42,688000	1,000000
60,051000	-1,000000
60,296000	1,000000
60,338000	-1,000000
60,370000	1,000000
62,457000	-1,000000
62,469000	1,000000
62,547000	-1,000000
63,509000	1,000000
63,529000	-1,000000
65,467000	1,000000
65,497000	-1,000000
65,512000	1,000000
66,168000	-1,000000
66,199000	1,000000
66,218000	-1,000000
66,226000	1,000000
66,539000	-1,000000
66,708000	1,000000
66,785000	-1,000000
67,306000	1,000000
67,673000	-1,000000
67,687000	1,000000
67,870000	-1,000000
67,883000	1,000000
68,118000	-1,000000
68,127000	1,000000
68,139000	-1,000000
68,173000	1,000000
68,395000	-1,000000
68,406000	1,000000
68,449000	-1,000000
70,042000	1,000000
70,061000	-1,000000
70,231000	1,000000
70,239000	-1,000000
70,327000	1,000000
70,348000	-1,000000
70,519000	1,000000
70,593000	-1,000000
70,610000	1,000000
71,173000	-1,000000
71,196000	1,000000
71,212000	-1,000000
71,243000	1,000000
71,257000	-1,000000
71,275000	1,000000
71,290000	-1,000000
71,300000	1,000000
71,310000	-1,000000
71,344000	1,000000
71,408000	-1,000000
71,565000	1,000000
71,578000	-1,000000
71,608000	1,000000
71,631000	-1,000000
