# Supplementary material for: Moth olfactory receptor neurons adjust their encoding efficiency to temporal statistics of pheromone fluctuations
Source: PLoS Comput Biol. 2018 Nov 13;14(11):e1006586. doi: 10.1371/journal.pcbi.1006586 (PMC6258558; doi:10.1371/journal.pcbi.1006586)
Supplement: S1 Data — (ZIP) [file pcbi.1006586.s001.zip › data/128m/10fg/valve_states_07.txt]

0,067950	1,000000
0,086950	-1,000000
0,118950	1,000000
0,128950	-1,000000
0,180950	1,000000
0,188950	-1,000000
0,358950	1,000000
0,762950	-1,000000
46,504950	1,000000
46,515950	-1,000000
46,526950	1,000000
46,639950	-1,000000
46,651950	1,000000
46,663950	-1,000000
46,688950	1,000000
46,727950	-1,000000
46,772950	1,000000
46,936950	-1,000000
46,944950	1,000000
46,954950	-1,000000
46,965950	1,000000
46,978950	-1,000000
46,995950	1,000000
47,064950	-1,000000
47,271950	1,000000
65,002950	-1,000000
81,241950	1,000000
81,952950	-1,000000
81,967950	1,000000
81,999950	-1,000000
82,096950	1,000000
83,413950	-1,000000
85,796950	1,000000
85,858950	-1,000000
130,120950	1,000000
130,133950	-1,000000
130,146950	1,000000
130,165950	-1,000000
130,397950	1,000000
130,553950	-1,000000
130,624950	1,000000
130,723950	-1,000000
130,733950	1,000000
130,753950	-1,000000
130,820950	1,000000
130,838950	-1,000000
131,109950	1,000000
131,119950	-1,000000
131,130950	1,000000
131,179950	-1,000000
131,190950	1,000000
131,228950	-1,000000
131,935950	1,000000
131,947950	-1,000000
132,003950	1,000000
132,048950	-1,000000
132,082950	1,000000
132,094950	-1,000000
132,104950	1,000000
132,115950	-1,000000
132,151950	1,000000
132,162950	-1,000000
132,828950	1,000000
132,883950	-1,000000
133,406950	1,000000
133,419950	-1,000000
133,439950	1,000000
133,448950	-1,000000
133,459950	1,000000
133,753950	-1,000000
133,779950	1,000000
133,796950	-1,000000
133,810950	1,000000
133,819950	-1,000000
133,893950	1,000000
133,910950	-1,000000
134,292950	1,000000
134,506950	-1,000000
134,515950	1,000000
134,524950	-1,000000
134,545950	1,000000
134,556950	-1,000000
134,589950	1,000000
134,860950	-1,000000
134,900950	1,000000
134,942950	-1,000000
135,045950	1,000000
135,071950	-1,000000
135,186950	1,000000
139,596950	-1,000000
139,606950	1,000000
139,617950	-1,000000
140,103950	1,000000
140,152950	-1,000000
140,168950	1,000000
140,177950	-1,000000
142,266950	1,000000
142,274950	-1,000000
142,511950	1,000000
142,521950	-1,000000
142,754950	1,000000
142,871950	-1,000000
142,893950	1,000000
144,342950	-1,000000
144,372950	1,000000
144,392950	-1,000000
144,427950	1,000000
144,442950	-1,000000
144,464950	1,000000
144,478950	-1,000000
144,571950	1,000000
144,580950	-1,000000
145,400950	1,000000
145,413950	-1,000000
145,589950	1,000000
145,621950	-1,000000
164,848950	1,000000
164,865950	-1,000000
164,875950	1,000000
164,934950	-1,000000
164,948950	1,000000
164,968950	-1,000000
165,017950	1,000000
165,054950	-1,000000
165,075950	1,000000
165,172950	-1,000000
165,207950	1,000000
165,231950	-1,000000
201,267950	1,000000
201,280950	-1,000000
240,016950	1,000000
240,025950	-1,000000
240,146950	1,000000
240,162950	-1,000000
244,845950	1,000000
244,886950	-1,000000
244,962950	1,000000
245,246950	-1,000000
245,392950	1,000000
245,478950	-1,000000
278,721950	1,000000
278,734950	-1,000000
278,746950	1,000000
278,882950	-1,000000
278,900950	1,000000
278,966950	-1,000000
279,338950	1,000000
279,397950	-1,000000
279,572950	1,000000
279,606950	-1,000000
279,622950	1,000000
279,643950	-1,000000
279,668950	1,000000
279,740950	-1,000000
279,750950	1,000000
280,489950	-1,000000
280,545950	1,000000
280,587950	-1,000000
280,649950	1,000000
280,663950	-1,000000
280,677950	1,000000
281,665950	-1,000000
281,687950	1,000000
281,919950	-1,000000
281,945950	1,000000
281,959950	-1,000000
281,979950	1,000000
281,988950	-1,000000
282,015950	1,000000
282,208950	-1,000000
282,231950	1,000000
282,615950	-1,000000
282,629950	1,000000
282,843950	-1,000000
282,868950	1,000000
282,883950	-1,000000
282,930950	1,000000
282,940950	-1,000000
282,955950	1,000000
282,968950	-1,000000
282,979950	1,000000
283,062950	-1,000000
283,089950	1,000000
283,100950	-1,000000
283,205950	1,000000
285,469950	-1,000000
285,736950	1,000000
285,759950	-1,000000
289,804950	1,000000
289,813950	-1,000000
289,826950	1,000000
289,878950	-1,000000
289,891950	1,000000
290,034950	-1,000000
290,043950	1,000000
290,052950	-1,000000
290,337950	1,000000
292,281950	-1,000000
292,290950	1,000000
292,306950	-1,000000
292,343950	1,000000
292,545950	-1,000000
292,561950	1,000000
292,580950	-1,000000
292,614950	1,000000
292,786950	-1,000000
292,798950	1,000000
292,848950	-1,000000
292,864950	1,000000
293,421950	-1,000000
293,430950	1,000000
293,456950	-1,000000
293,558950	1,000000
293,596950	-1,000000
293,777950	1,000000
293,788950	-1,000000
293,814950	1,000000
293,862950	-1,000000
293,902950	1,000000
293,911950	-1,000000
294,464950	1,000000
294,531950	-1,000000
371,436950	1,000000
372,234950	-1,000000
372,744950	1,000000
372,763950	-1,000000
372,784950	1,000000
373,033950	-1,000000
373,210950	1,000000
373,234950	-1,000000
373,599950	1,000000
373,692950	-1,000000
373,940950	1,000000
374,092950	-1,000000
374,101950	1,000000
374,600950	-1,000000
374,616950	1,000000
374,626950	-1,000000
378,723950	1,000000
378,732950	-1,000000
378,787950	1,000000
378,940950	-1,000000
378,986950	1,000000
380,913950	-1,000000
380,957950	1,000000
380,999950	-1,000000
381,230950	1,000000
381,246950	-1,000000
381,273950	1,000000
381,326950	-1,000000
381,345950	1,000000
381,581950	-1,000000
381,590950	1,000000
381,701950	-1,000000
381,731950	1,000000
381,746950	-1,000000
382,424950	1,000000
382,817950	-1,000000
382,828950	1,000000
383,038950	-1,000000
383,052950	1,000000
383,080950	-1,000000
383,124950	1,000000
383,139950	-1,000000
383,151950	1,000000
383,285950	-1,000000
383,358950	1,000000
383,396950	-1,000000
383,421950	1,000000
383,443950	-1,000000
383,563950	1,000000
383,581950	-1,000000
383,590950	1,000000
383,631950	-1,000000
383,643950	1,000000
383,661950	-1,000000
383,670950	1,000000
383,698950	-1,000000
383,708950	1,000000
383,723950	-1,000000
383,825950	1,000000
383,902950	-1,000000
383,916950	1,000000
383,926950	-1,000000
383,996950	1,000000
384,018950	-1,000000
384,028950	1,000000
385,422950	-1,000000
385,441950	1,000000
390,233950	-1,000000
469,620950	1,000000
469,654950	-1,000000
469,681950	1,000000
471,923950	-1,000000
471,946950	1,000000
472,209950	-1,000000
472,801950	1,000000
472,849950	-1,000000
472,858950	1,000000
472,909950	-1,000000
472,939950	1,000000
473,217950	-1,000000
473,299950	1,000000
473,309950	-1,000000
473,323950	1,000000
473,346950	-1,000000
473,359950	1,000000
473,367950	-1,000000
480,956950	1,000000
480,971950	-1,000000
480,987950	1,000000
481,135950	-1,000000
481,265950	1,000000
481,428950	-1,000000
481,451950	1,000000
481,467950	-1,000000
481,491950	1,000000
482,153950	-1,000000
482,372950	1,000000
482,381950	-1,000000
482,396950	1,000000
482,500950	-1,000000
482,533950	1,000000
482,611950	-1,000000
482,632950	1,000000
482,676950	-1,000000
486,088950	1,000000
486,202950	-1,000000
486,295950	1,000000
486,324950	-1,000000
486,347950	1,000000
486,359950	-1,000000
486,367950	1,000000
486,404950	-1,000000
492,416950	1,000000
492,660950	-1,000000
492,669950	1,000000
493,234950	-1,000000
494,061950	1,000000
494,075950	-1,000000
494,298950	1,000000
494,310950	-1,000000
494,319950	1,000000
494,524950	-1,000000
494,536950	1,000000
494,579950	-1,000000
494,618950	1,000000
494,724950	-1,000000
494,751950	1,000000
494,773950	-1,000000
494,787950	1,000000
494,805950	-1,000000
494,826950	1,000000
494,849950	-1,000000
494,958950	1,000000
494,978950	-1,000000
495,057950	1,000000
495,214950	-1,000000
500,560950	1,000000
500,592950	-1,000000
500,958950	1,000000
500,967950	-1,000000
501,000950	1,000000
501,099950	-1,000000
501,120950	1,000000
501,189950	-1,000000
501,210950	1,000000
501,223950	-1,000000
501,414950	1,000000
501,923950	-1,000000
501,934950	1,000000
501,947950	-1,000000
501,957950	1,000000
501,966950	-1,000000
501,985950	1,000000
502,013950	-1,000000
502,043950	1,000000
502,053950	-1,000000
502,064950	1,000000
502,099950	-1,000000
506,751950	1,000000
506,760950	-1,000000
506,802950	1,000000
506,818950	-1,000000
506,925950	1,000000
506,960950	-1,000000
506,979950	1,000000
507,151950	-1,000000
507,162950	1,000000
507,301950	-1,000000
507,359950	1,000000
507,400950	-1,000000
507,414950	1,000000
507,449950	-1,000000
510,769950	1,000000
510,813950	-1,000000
511,868950	1,000000
515,111950	-1,000000
515,162950	1,000000
515,209950	-1,000000
515,223950	1,000000
515,235950	-1,000000
515,865950	1,000000
515,985950	-1,000000
516,001950	1,000000
516,051950	-1,000000
516,060950	1,000000
516,071950	-1,000000
516,087950	1,000000
516,118950	-1,000000
516,136950	1,000000
516,200950	-1,000000
516,218950	1,000000
516,254950	-1,000000
516,365950	1,000000
516,381950	-1,000000
516,418950	1,000000
516,460950	-1,000000
516,534950	1,000000
516,595950	-1,000000
516,606950	1,000000
516,709950	-1,000000
516,731950	1,000000
516,783950	-1,000000
516,822950	1,000000
516,830950	-1,000000
516,863950	1,000000
516,923950	-1,000000
516,935950	1,000000
516,960950	-1,000000
517,509950	1,000000
517,520950	-1,000000
517,917950	1,000000
517,935950	-1,000000
517,947950	1,000000
518,012950	-1,000000
518,021950	1,000000
518,032950	-1,000000
518,075950	1,000000
518,093950	-1,000000
518,101950	1,000000
518,663950	-1,000000
518,679950	1,000000
518,705950	-1,000000
518,718950	1,000000
518,729950	-1,000000
519,289950	1,000000
519,765950	-1,000000
569,701950	1,000000
569,778950	-1,000000
571,331950	1,000000
571,595950	-1,000000
571,979950	1,000000
571,999950	-1,000000
572,010950	1,000000
572,255950	-1,000000
572,265950	1,000000
572,376950	-1,000000
572,411950	1,000000
572,429950	-1,000000
572,446950	1,000000
572,455950	-1,000000
572,496950	1,000000
572,506950	-1,000000
572,744950	1,000000
573,293950	-1,000000
573,329950	1,000000
573,345950	-1,000000
573,364950	1,000000
573,375950	-1,000000
573,388950	1,000000
573,453950	-1,000000
586,712950	1,000000
586,720950	-1,000000
587,027950	1,000000
587,045950	-1,000000
587,056950	1,000000
587,074950	-1,000000
587,111950	1,000000
587,165950	-1,000000
600,560950	1,000000
601,309950	-1,000000
