# Supplementary material for: Moth olfactory receptor neurons adjust their encoding efficiency to temporal statistics of pheromone fluctuations
Source: PLoS Comput Biol. 2018 Nov 13;14(11):e1006586. doi: 10.1371/journal.pcbi.1006586 (PMC6258558; doi:10.1371/journal.pcbi.1006586)
Supplement: S1 Data — (ZIP) [file pcbi.1006586.s001.zip › data/128m/10pg/spikes_times_01.txt]

0	085333
0	088811
0	091896
0	095293
0	098577
0	101973
0	105304
0	108747
0	112182
0	115782
0	119158
0	122467
0	126242
0	130234
0	134586
0	138639
0	142697
0	147251
0	152668
0	156990
0	161873
0	166491
0	172393
0	177614
0	182209
0	187544
0	191966
0	197489
0	202590
0	208652
0	213095
0	218323
0	223501
0	228487
0	234290
0	239894
0	245474
0	250476
0	256100
0	261713
0	267879
0	273205
0	278664
0	284026
0	289597
0	295154
0	300686
0	305895
0	310480
0	316890
0	322260
0	327996
0	333332
0	339066
0	344038
0	349267
0	355159
0	360740
0	366122
0	371251
0	376219
0	382852
0	389063
0	394844
0	400765
0	406768
0	418338
0	423555
0	429362
0	434861
0	440602
0	445914
0	451620
0	458281
0	464181
0	471443
0	476654
0	483029
0	489544
0	494545
0	500197
0	506333
0	512228
0	518182
0	523666
0	529406
0	534939
0	542320
0	548037
0	553691
0	560361
0	567092
0	572260
0	580455
0	585372
0	591359
0	597553
0	603542
0	609689
0	615549
0	621389
0	628336
0	635022
0	640992
0	646412
0	652476
0	658391
0	664564
0	670217
0	676476
0	682696
0	689205
0	695078
0	700997
0	707843
0	714206
0	721558
0	727137
0	733988
0	740482
0	747751
0	754338
0	760816
0	766437
0	772725
0	779908
0	786189
0	792470
0	799168
0	805795
0	813828
0	819875
0	825767
0	834001
0	841339
0	848082
0	854516
0	861092
0	867509
0	874260
0	880708
0	887175
0	895243
0	902821
0	907863
0	913628
0	920542
0	928559
0	935231
0	942794
0	948272
0	955224
0	962368
0	969941
0	976590
0	982863
0	988816
0	994488
1	002211
1	008346
1	014185
1	021592
1	027001
1	033846
1	040246
1	046818
1	052722
1	058540
1	065742
1	072150
1	078829
1	086288
1	092428
1	099283
1	105433
1	112086
1	119411
1	125563
1	132705
1	143469
1	149585
1	163085
1	169967
1	176660
1	182583
1	188716
1	194806
1	201349
1	208136
1	214962
1	221759
1	228182
1	234733
1	242577
1	255403
1	264205
1	270402
1	278473
1	286880
1	293046
1	300129
1	306036
1	311315
1	317194
1	327009
1	333649
1	339461
1	345795
1	352804
1	360821
1	372362
1	378659
1	385336
1	395543
1	402683
1	409715
1	415873
1	422307
1	430255
1	436909
1	444272
1	450556
1	456963
1	463578
1	471749
1	479398
1	487732
1	498596
1	511591
1	518486
1	526018
1	532999
1	540424
1	548320
1	556608
1	566702
1	572466
1	579620
1	585828
1	593186
1	599965
1	606677
1	612886
1	619133
1	627192
1	635191
1	644918
1	654134
1	663208
1	671020
1	679432
1	686458
1	692826
1	699439
1	706561
1	713624
1	722097
1	730188
1	736888
1	745131
1	753521
1	761019
1	767531
1	775310
1	782907
1	791033
1	798686
1	806304
1	814425
1	821237
1	828604
1	838585
1	845565
1	852392
1	861124
1	868361
1	878021
1	885216
1	893269
1	901573
1	910141
1	916500
1	926828
1	934273
1	942334
1	950545
1	958045
1	967474
1	976247
1	983476
1	990204
1	997369
2	007914
2	015279
2	024093
2	033100
2	040750
2	048529
2	059468
2	066564
2	075700
2	084503
2	092408
2	099582
2	111500
2	120243
2	129461
2	140177
2	148585
2	164571
2	173786
2	182814
2	194527
2	203147
2	212094
2	221114
2	229148
2	236872
2	246209
2	255834
2	264904
2	274002
2	282910
2	290484
2	298654
2	308725
2	321255
2	330661
2	338124
2	348353
2	356095
2	368232
2	376253
2	384557
2	392983
2	403386
2	415683
2	429673
2	440106
2	453232
2	462995
2	478732
2	493177
2	501444
2	511875
2	520319
2	531129
2	541301
2	550670
2	561797
2	570441
2	577727
2	589422
2	602358
2	610209
2	623835
2	634698
2	643805
2	653947
2	664937
2	676152
2	687907
2	700484
2	709411
2	723865
2	733139
2	745510
2	756584
2	769644
2	780986
2	790393
2	799638
2	810612
2	827099
2	842535
2	857363
2	885479
2	909049
2	921783
2	929627
2	940945
2	955868
2	965009
2	974136
2	984379
3	004027
3	015613
3	026855
3	037351
3	058133
3	068823
3	085204
3	099517
3	115966
3	134689
3	150369
3	162212
3	175270
3	195197
3	215014
3	224980
3	235636
3	261590
3	277860
3	288437
3	297317
3	311834
3	332803
3	343903
3	352706
3	366118
3	376205
3	395432
3	422504
3	432928
3	457034
3	482552
3	499495
3	513312
3	524746
3	532648
3	545971
3	563500
3	585454
3	596735
3	607070
3	631959
3	647648
3	681295
3	723013
3	734196
3	747346
3	765978
3	795018
3	819110
3	840877
3	852966
3	888957
3	925314
3	937720
3	975826
3	995096
4	010076
4	082838
4	112930
4	149673
4	202176
4	216534
4	229589
4	244984
4	285672
4	308575
4	342110
4	355789
4	369888
4	382314
4	399777
4	468396
4	493769
4	510789
4	538809
4	581325
4	601672
4	663417
4	690522
4	702463
4	734566
4	759179
4	792919
4	816348
4	860620
4	875414
4	927017
4	991422
5	025034
5	093356
5	113655
5	156634
5	170067
5	195792
5	248556
5	280595
5	319119
5	330471
5	350644
5	398258
5	424510
5	540830
5	550785
5	577225
5	605978
5	653955
5	723161
5	840126
5	919766
5	957398
5	981395
6	033522
6	055400
6	121356
6	161715
6	214930
6	242666
6	388255
6	405870
6	550924
6	582354
6	609752
6	627460
6	652043
6	719153
6	747665
6	794657
6	812585
6	835916
6	949422
7	030913
7	094272
7	152179
7	195337
7	218221
7	236246
7	379214
7	405898
7	533173
7	560280
7	624372
7	639959
7	660178
7	774720
7	809767
7	885593
7	915226
7	991796
8	002246
8	057751
8	074436
8	184606
8	291690
8	450282
8	511462
8	595577
8	636893
8	686864
8	721661
8	846353
8	912391
8	936961
8	955387
9	025284
9	045858
9	083982
9	157965
9	243110
9	264059
9	309726
9	372940
9	449460
9	547805
9	605589
9	671441
9	681558
9	696045
9	765337
9	853795
9	864058
9	924425
9	968981
9	999565
10	073681
10	112346
10	169538
10	212678
10	252053
10	284637
10	321814
10	361101
10	390762
10	613157
10	657090
10	727870
10	775431
10	829890
10	887439
10	908387
10	928481
11	009955
11	050228
11	112062
11	158445
11	297448
11	319154
11	458395
11	492221
11	540254
11	560418
11	586715
11	632746
11	775413
11	825104
11	948053
12	006605
12	035595
12	109313
12	151241
12	177181
12	191482
12	315056
12	378355
12	392365
12	430306
12	469569
12	547658
12	579410
12	592774
12	639064
12	774064
12	805166
12	902025
12	928033
12	989651
13	007529
13	060085
13	093934
13	109387
13	241135
13	269565
13	298090
13	307358
13	319483
13	471408
13	503245
13	549352
13	566992
13	641313
13	720667
13	756174
13	792134
13	838289
13	896677
13	931568
13	982844
14	035475
14	047921
14	119215
14	200730
14	248676
14	343284
14	378129
14	401823
14	439718
14	566948
14	600081
14	613413
14	629755
14	693694
14	711780
14	756581
14	789321
14	852568
14	912292
14	965489
15	015453
15	065570
15	161551
15	212072
15	274449
15	292368
15	351807
15	381201
15	442347
15	559148
15	568549
15	584545
15	621511
15	633387
15	725963
15	740585
15	831289
15	858389
15	874393
15	953485
16	032124
16	046752
16	091721
16	110143
16	148924
16	168668
16	228751
16	240335
16	267051
16	303867
16	326609
16	423573
16	449323
16	523975
16	625764
16	649344
16	672103
16	821270
16	863165
16	996924
17	071519
17	181692
17	279031
17	342634
17	436579
17	464480
17	513843
17	585479
17	607337
17	627401
17	666542
17	826545
17	847574
17	988398
18	163915
18	245517
18	292189
18	330418
18	446364
18	500257
18	567078
18	626609
18	684612
18	702108
18	849278
18	885334
19	209953
19	363851
19	928874
19	954736
19	995768
20	044285
20	071051
20	090320
20	111943
20	180386
20	236513
20	254943
20	275052
20	284446
20	311270
20	336401
20	357644
20	407314
20	635496
20	650007
20	729520
20	786237
20	898852
20	932453
20	959455
21	119324
21	345639
21	449132
21	512019
21	670776
21	793967
21	821395
22	435927
22	685123
22	848617
23	254372
23	434318
23	531056
23	537010
23	544987
23	558728
23	565973
23	575744
24	358132
24	523346
24	596632
24	728330
24	791605
25	217048
25	507897
25	518690
25	538460
25	553189
25	592341
25	642504
25	717802
26	849782
27	048016
27	188592
27	333488
27	362765
27	377942
27	396336
27	414092
27	428113
27	451708
27	477914
27	488395
27	864928
27	877087
27	946654
28	176254
28	258422
28	454610
28	471741
28	522292
28	738685
28	793498
28	890125
28	928074
29	039316
29	356092
29	376568
29	393246
29	407904
29	420139
29	453407
29	468162
29	490780
29	585477
29	599810
29	639359
29	699704
30	036887
30	159412
30	631474
30	804262
31	013136
31	097445
31	114139
31	137636
31	387580
31	682079
31	697900
31	708479
31	862967
31	891877
31	960013
32	128707
32	145646
32	185277
32	200595
32	307671
32	611842
32	674182
32	683643
32	774228
32	972537
33	034971
33	142662
33	208178
33	217226
33	383896
33	544232
33	791236
33	811574
33	830906
34	334670
34	401985
34	444393
34	682277
34	718667
34	727221
34	736251
34	792753
34	912888
34	926636
34	938507
34	947673
34	956331
34	980997
35	356824
35	464945
35	479425
35	607898
35	841586
35	853429
35	863215
35	872421
35	881017
35	889263
35	895982
35	906432
35	924224
35	943990
35	973381
35	987998
36	000172
36	010174
36	019278
36	029283
36	051171
36	070653
36	082460
36	094992
36	103584
36	112889
36	121085
36	127652
36	133557
36	144070
36	154140
36	160761
36	169222
36	178645
36	185939
36	196903
36	203578
36	211591
36	219238
36	227101
36	234279
36	240835
36	248234
36	256733
36	263741
36	271482
36	279764
36	289144
36	297855
36	306016
36	313931
36	321118
36	329664
36	338346
36	346359
36	352724
36	361118
36	368361
36	376078
36	385245
36	392558
36	401515
36	410890
36	418587
36	427453
36	434682
36	442106
36	449682
36	456829
36	466169
36	473502
36	480961
36	491064
36	498965
36	506025
36	513394
36	520615
36	527121
36	536241
36	543520
36	551859
36	560547
36	570149
36	580433
36	587321
36	595184
36	603166
36	611893
36	619970
36	627567
36	638905
36	646849
36	653380
36	660204
36	668009
36	677147
36	685858
36	693950
36	700156
36	707741
36	714465
36	724133
36	731162
36	738394
36	748987
36	757508
36	766129
36	775255
36	782115
36	789630
36	799715
36	810221
36	817577
36	826134
36	836512
36	845714
36	858798
36	866708
36	875886
36	888391
36	896989
36	905834
36	914031
36	923641
36	933113
36	941690
36	952425
36	960646
36	968418
36	975353
36	983713
36	992846
37	000442
37	009868
37	017737
37	025981
37	032955
37	041778
37	050371
37	059231
37	067511
37	079401
37	090083
37	104301
37	112051
37	130812
37	141882
37	151640
37	160237
37	173052
37	182835
37	190829
37	198947
37	210173
37	219211
37	228861
37	240144
37	248696
37	259554
37	269984
37	279019
37	294623
37	306054
37	315925
37	329204
37	343977
37	361018
37	374434
37	387294
37	397865
37	407115
37	425958
37	434805
37	446127
37	456062
37	471896
37	481442
37	490053
37	500758
37	517601
37	528082
37	539478
37	554697
37	569808
37	581293
37	594308
37	612080
37	630897
37	650343
37	739122
37	747374
37	827321
37	849391
37	875505
37	932895
38	074968
38	122860
38	670272
38	701981
38	882395
38	908287
38	940703
38	951052
39	037005
39	080442
39	140181
39	171593
39	310161
39	351211
40	027706
40	035983
40	048217
40	056097
40	068275
40	079004
40	089843
40	101004
40	111990
40	124760
40	134606
40	148874
40	161657
40	181814
40	191511
40	207877
40	218189
40	239006
40	288831
40	304274
40	329721
40	346678
40	358149
40	400696
40	454497
41	237833
41	303769
41	345915
41	354153
41	361633
41	369711
41	376045
41	384681
41	391101
41	400431
41	407218
41	414844
41	421964
41	434484
41	446489
41	456355
41	464642
41	475524
41	485013
41	495982
41	503531
41	514009
41	524204
41	533360
41	543922
41	559145
41	570427
41	586638
41	595234
41	615734
41	628730
41	647027
41	663595
41	683440
41	696557
41	705410
41	715309
41	725858
41	733795
41	749227
41	763252
41	781839
41	790834
41	818085
41	840649
41	863239
41	873771
41	882384
41	896821
41	909538
41	919123
41	927224
41	936312
41	945423
41	955840
41	966175
41	976528
41	985589
41	994020
42	003778
42	013014
42	025455
42	034211
42	044235
42	053289
42	063000
42	071795
42	080055
42	086840
42	095262
42	105027
42	113717
42	122396
42	130589
42	141317
42	153459
42	163754
42	174143
42	181890
42	190860
42	203031
42	212702
42	223230
42	232281
42	239970
42	248517
42	260604
42	270296
42	279463
42	287588
42	296278
42	304085
42	311003
42	324106
42	333462
42	343669
42	359264
42	367120
42	376805
42	387757
42	397235
42	405354
42	415512
42	425175
42	433997
42	442934
42	451809
42	460828
42	470897
42	479452
42	487546
42	496934
42	509320
42	518380
42	529837
42	538333
42	548781
42	557098
42	564597
42	575890
42	585991
42	596538
42	605615
42	616294
42	633288
42	642504
42	651599
42	661718
42	674434
42	684200
42	694171
42	716200
42	725621
42	734282
42	745273
42	754339
42	763826
42	772872
42	783205
42	792590
42	801825
42	811377
42	820465
42	831774
42	840364
42	850099
42	861018
42	869664
42	879613
42	887372
42	897757
42	910273
42	923766
42	941586
42	952572
42	961167
42	970532
42	980994
42	992232
43	000652
43	008726
43	016855
43	025639
43	064684
43	072465
43	081181
43	105756
43	115035
43	124990
43	133309
43	140694
43	151376
43	162344
43	172198
43	181792
43	194557
43	202841
43	217127
43	238159
43	246289
43	256005
43	264019
43	307823
43	316785
43	332052
43	342176
43	350407
43	372196
43	381365
43	391444
43	401606
43	419294
43	429091
43	461086
43	470802
43	487722
43	498065
43	507629
43	518189
43	528402
43	543522
43	555536
43	566366
43	586424
43	598219
43	631923
43	642743
43	655431
43	665698
43	677231
43	690636
43	700563
43	709573
43	718958
43	740047
43	750618
43	765745
43	807045
43	822427
43	841906
43	856813
43	871603
43	953543
43	965544
43	976223
44	010950
44	046274
44	057243
44	081603
44	095765
44	138601
44	156866
44	180801
44	193171
44	211736
44	224453
44	273178
44	299163
44	307980
44	334244
44	345961
44	355859
44	367835
44	377070
44	411152
44	480373
44	520300
44	556443
44	570084
44	589348
44	608590
44	682636
44	700403
44	714199
44	729531
44	766724
44	792225
44	835185
44	858050
44	890738
44	909580
44	929658
44	952568
44	981035
45	044929
45	067116
45	132165
45	218095
45	656742
45	785218
46	328630
46	361703
46	386956
47	087107
47	591671
47	622389
48	012684
48	034446
48	046187
48	062721
48	076302
48	091284
48	102765
48	112499
48	151603
48	188257
48	225446
48	240890
48	252297
48	266810
48	313171
48	335659
48	369633
48	430481
48	486473
49	131748
49	260203
49	763667
50	313641
51	117561
51	404418
51	518868
51	549675
51	910038
51	979297
52	006168
52	046612
52	056417
52	083525
52	104122
52	228626
52	460672
52	481817
52	521031
52	531267
52	543951
52	553133
52	562263
52	570268
52	580747
52	588879
52	596495
52	605024
52	613165
52	621941
52	633919
52	643684
52	652760
52	659078
52	667407
52	674834
52	684475
52	692867
52	701582
52	710798
52	723177
52	732231
52	743135
52	753428
52	762424
52	772770
52	782998
52	792055
52	799878
52	807263
52	814437
52	823341
52	834900
52	846696
52	854374
52	863455
52	871654
52	882339
52	891672
52	900202
52	908673
52	916412
52	923510
52	930758
52	940817
52	948744
52	958239
52	967879
52	980433
52	991908
53	002620
53	013671
53	024261
53	037842
53	044953
53	055836
53	067626
53	080023
53	090009
53	098998
53	108246
53	125017
53	144365
53	154937
53	173040
53	186280
53	206394
53	233337
53	246290
53	260362
53	278155
53	298089
53	316292
53	370943
53	462864
53	480297
53	491177
53	545294
53	623542
53	637263
53	792657
53	812733
53	864364
53	941216
54	191428
54	297986
54	878328
56	249664
56	355082
56	406338
56	503864
56	984411
57	022428
57	042846
57	422701
58	238827
58	397672
58	514043
58	916760
59	103537
59	274711
59	383831
59	393926
59	462846
59	567911
59	580383
60	050707
60	100838
60	114443
60	269440
60	281501
60	310551
60	324867
60	359575
60	544069
60	560477
60	571200
60	582248
61	012178
61	037715
61	066916
61	186490
61	558066
61	602390
61	843764
62	104456
62	121447
62	142138
62	268708
62	291408
62	762041
62	876517
63	037529
63	083396
63	096557
63	105115
63	118926
63	684469
63	701154
63	734298
63	746319
64	362104
64	398041
64	413136
64	424052
64	432582
64	440907
64	479178
64	526916
64	579896
64	982937
65	386743
66	151758
66	163107
66	180770
66	290794
66	535239
66	636324
66	994298
67	435157
67	457338
67	479074
67	504510
67	617525
67	651220
67	705912
67	719426
67	732186
67	741140
67	762761
67	902378
67	915568
68	075137
68	119863
68	137235
68	144474
68	264777
68	306994
68	467041
69	173164
69	306308
69	316931
69	339562
69	429997
69	828615
70	077193
70	085091
70	277919
70	287259
70	978125
71	063395
71	526139
71	541920
71	655479
71	820637
72	235881
72	708690
73	054313
73	373275
73	399408
73	648462
73	855607
74	186514
74	199370
74	247953
74	287883
74	331227
74	548696
74	577447
74	596452
74	624783
74	743756
74	902142
74	989590
75	013392
75	084611
75	118558
75	129564
75	275082
75	304769
76	024745
76	363515
76	814161
77	072042
77	168597
77	318868
77	447576
77	790023
78	140312
78	148743
78	363913
78	404969
78	645462
78	668123
78	679473
78	787524
79	422761
79	441189
79	574212
79	632110
79	736522
79	820455
79	852932
80	131963
80	189651
80	336135
80	820641
81	056634
81	607734
81	994830
82	457687
82	578209
82	592000
82	606451
82	660339
82	853619
82	935704
83	229403
83	316919
83	325203
83	495356
83	724010
83	884245
84	237960
84	300524
84	352350
84	378297
84	459036
85	403245
85	584906
85	753126
85	765508
85	892467
85	908013
86	213577
86	491154
86	962490
87	038718
87	050755
87	675007
87	756818
87	805887
87	827774
88	163539
88	179375
88	216768
88	233745
88	246626
88	301701
88	377877
88	463434
88	878174
89	040506
89	181564
89	191156
89	316565
89	424839
89	647884
89	665958
90	088058
90	378683
