# Supplementary material for: Moth olfactory receptor neurons adjust their encoding efficiency to temporal statistics of pheromone fluctuations
Source: PLoS Comput Biol. 2018 Nov 13;14(11):e1006586. doi: 10.1371/journal.pcbi.1006586 (PMC6258558; doi:10.1371/journal.pcbi.1006586)
Supplement: S1 Data — (ZIP) [file pcbi.1006586.s001.zip › data/128m/10pg/spikes_times_02.txt]

0	079742
0	082879
0	085961
0	088982
0	092029
0	095039
0	098030
0	101271
0	104573
0	108615
0	112386
0	116292
0	120580
0	124941
0	129171
0	133585
0	139029
0	144055
0	149023
0	154247
0	161754
0	167316
0	172473
0	178225
0	183554
0	190381
0	195612
0	204652
0	211317
0	217572
0	223938
0	233359
0	239682
0	246467
0	255803
0	266590
0	274398
0	283628
0	292121
0	298661
0	318779
0	341495
0	432676
0	482601
0	520739
0	714801
0	719741
0	723817
0	728579
0	733636
0	738284
0	742822
0	747643
0	753715
0	758793
0	768007
0	777292
0	785102
0	794382
0	801727
0	819546
0	830315
0	838153
0	853255
0	868527
0	877427
0	892482
0	905105
0	916218
0	924545
0	937808
0	953735
0	968186
0	985682
0	992302
1	001377
1	011073
1	021154
1	034024
1	044107
1	064096
1	076908
1	096368
1	105910
1	113959
1	121956
1	137221
1	152431
1	164428
1	174861
1	188926
1	198677
1	210507
1	228345
1	245992
1	256475
1	274066
1	295247
1	304941
1	313560
1	329427
1	353423
1	365467
1	383277
1	394364
1	402114
1	414910
1	433964
1	450537
1	465206
1	488012
1	500917
1	513066
1	530271
1	543911
1	557327
1	575207
1	584767
1	612688
1	623258
1	640090
1	668337
1	674279
1	694083
1	701976
1	710712
1	742125
1	757122
1	771926
1	794587
1	806256
1	819164
1	836290
1	862450
1	878391
1	889146
1	906635
1	920970
1	947708
1	959334
1	972650
1	991064
2	008064
2	019191
2	034719
2	047145
2	061604
2	072220
2	091780
2	123213
2	147708
2	163780
2	174510
2	191583
2	205993
2	217270
2	235087
2	245326
2	258836
2	278362
2	328193
2	346947
2	358115
2	365455
2	392022
2	408471
2	418499
2	429940
2	440008
2	456148
2	475402
2	502613
2	518513
2	550528
2	567892
2	584450
2	598911
2	608636
2	620478
2	636829
2	648629
2	682360
2	699328
2	706439
2	722865
2	745889
2	781064
2	793864
2	808860
2	823315
2	841885
2	862102
2	885744
2	901590
2	909018
2	922532
2	946017
2	974597
2	987267
2	999797
3	018220
3	043122
3	058778
3	070976
3	081916
3	107881
3	119350
3	153324
3	170982
3	220169
3	231322
3	242007
3	253824
3	275932
3	323848
3	344796
3	359920
3	370593
3	386523
3	421983
3	433268
3	449835
3	475114
3	484417
3	500995
3	521033
3	546215
3	555441
3	584939
3	594760
3	633242
3	665171
3	711106
3	723704
3	737007
3	764460
3	780143
3	799215
3	832925
3	845573
3	854920
3	893733
3	928008
3	946284
3	966500
3	979365
4	038542
4	050993
4	064988
4	082842
4	116339
4	147629
4	166352
4	177690
4	200680
4	213387
4	241414
4	279171
4	313474
4	326353
4	341346
4	381884
4	409382
4	421377
4	440241
4	455996
4	488918
4	509320
4	551836
4	581059
4	603510
4	614238
4	622509
4	643930
4	658451
4	702058
4	722659
4	754186
4	767967
4	792745
4	829864
4	847857
5	106264
5	125673
5	158386
5	176781
5	194247
5	218462
5	528857
5	599561
5	627137
5	639136
5	650356
5	656670
5	664372
5	676496
5	688229
5	699895
5	765553
5	840592
5	848404
5	858728
5	870927
5	884127
5	894877
5	922558
5	937905
5	952720
5	982157
5	991493
6	009343
6	019328
6	028152
6	047284
6	065182
6	090247
6	099226
6	120617
6	151137
6	160902
6	169388
6	199011
6	212787
6	226387
6	246130
6	267371
6	285861
6	306361
6	331230
6	350896
6	370807
6	382123
6	393952
6	415093
6	433739
6	448281
6	472543
6	484416
6	524513
6	539982
6	568637
6	630545
6	638329
6	666393
6	684053
6	692691
6	710034
6	724039
6	743906
6	758754
6	772569
6	799851
6	834755
6	845746
6	861258
6	897260
6	953877
6	975776
6	996766
7	024006
7	051087
7	061816
7	078044
7	101378
7	119723
7	194733
7	217453
7	229452
7	250086
7	282244
7	312761
7	335967
7	368578
7	380527
7	419350
7	426596
7	438889
7	458519
7	499988
7	521433
7	553445
7	597214
7	606179
7	629339
7	656094
7	668629
7	700515
7	723366
7	741772
7	753018
7	766031
7	808573
7	841680
7	854133
7	895920
7	909357
7	935753
7	979523
8	000219
8	032582
8	080802
8	090282
8	167928
8	425618
8	444583
8	459867
8	470225
8	535808
8	552910
8	563647
8	579030
8	624021
8	891309
8	953984
8	967345
9	186698
9	336067
9	421657
9	514391
9	522816
9	741868
9	801675
9	826176
9	838733
9	943515
10	017894
10	024088
10	029073
10	035697
10	043023
10	047982
10	062592
10	069240
10	076426
10	084673
10	097813
10	110657
10	118333
10	129477
10	135834
10	147192
10	159669
10	171441
10	196629
10	225525
10	236220
10	251838
10	268817
10	278262
10	289320
10	298339
10	311909
10	325391
10	335656
10	343447
10	370025
10	380300
10	425361
10	443514
10	460873
10	483374
10	501027
10	523369
10	560988
10	571856
10	581095
10	597892
10	614456
10	656273
10	680326
10	706229
10	720887
10	732542
10	753556
10	780608
10	791086
10	803080
10	826898
10	845375
10	860738
10	902513
10	917291
10	929476
10	968920
10	986886
10	997746
11	009569
11	030502
11	043367
11	071425
11	096432
11	111944
11	173664
11	200686
11	227271
11	292211
11	308195
11	585293
11	592794
11	599361
11	607075
11	614008
11	622322
11	639031
11	651242
11	672092
11	681764
11	705210
11	748082
11	771515
11	777915
11	806403
11	822727
11	829618
11	867742
11	893059
11	903991
11	941867
11	955787
11	967516
11	975414
12	028570
12	037459
12	064302
12	079318
12	094821
12	133670
12	143910
12	161262
12	175815
12	188193
12	232445
12	248630
12	271899
12	295389
12	320106
12	331106
12	368373
12	378866
12	399742
12	437271
12	469675
12	521416
12	535577
12	563945
12	574192
12	595319
12	625881
12	653196
12	683811
12	721694
12	734767
12	744107
12	809272
12	822977
12	836374
12	863558
12	875461
12	895996
12	928563
12	958147
12	998372
13	034875
13	067063
13	107417
13	125977
13	141034
13	153808
13	208338
13	231931
13	243608
13	251305
13	263593
13	320026
13	326942
13	351859
13	367668
13	383369
13	396691
13	467684
13	480329
13	525553
13	563024
13	596713
13	633807
13	697859
13	713587
13	725417
13	743589
13	782394
13	795353
13	806937
13	834495
13	869671
13	905603
13	934321
13	946592
13	961794
13	986907
14	005211
14	053952
14	110810
14	118648
14	183345
14	199391
14	238257
14	253034
14	283572
14	367378
14	388728
14	410221
14	422474
14	452384
14	464103
14	490672
14	506387
14	531712
14	542853
14	606746
14	617010
14	629454
14	683297
14	696802
14	711642
14	739395
14	773879
14	788577
14	866691
14	891591
14	938269
14	946021
14	983197
15	014556
15	044710
15	092053
15	144902
15	183320
15	235273
15	254180
15	282343
15	306779
15	356329
15	380259
15	391653
15	413880
15	429716
15	500102
15	515203
15	547803
15	602976
15	626525
15	697864
15	710268
15	738641
15	762315
15	864159
15	878893
15	890630
15	900494
15	918258
15	953619
15	996521
16	043773
16	055937
16	077106
16	127433
16	139688
16	259684
16	284799
16	299445
16	323583
16	363011
16	398909
16	415088
16	426942
16	529430
16	547830
16	586994
16	651685
16	663666
16	682835
16	702913
16	751726
16	829280
16	841378
16	895486
16	939805
16	956191
16	969637
16	993111
17	046072
17	058171
17	068696
17	085181
17	105025
17	163394
17	177163
17	234916
17	246765
17	263776
17	292684
17	327508
17	407794
17	444455
17	454626
17	466540
17	493128
17	531904
17	594079
17	611059
17	621413
17	661815
17	679059
17	709226
17	763745
17	783610
17	814221
17	841535
17	862478
17	888136
17	931067
17	971131
18	027140
18	056662
18	079147
18	159090
18	184168
18	218505
18	233013
18	259186
18	320186
18	364068
18	384437
18	423882
18	442016
18	520260
18	543617
18	557673
18	652618
18	698313
18	726227
18	739951
18	829572
18	851418
18	902382
18	936323
18	947734
18	961057
18	973470
19	008346
19	049747
19	082742
19	097372
19	157947
19	207801
19	224779
19	234772
19	248950
19	282028
19	324639
19	335831
19	377220
19	427156
19	444765
19	486545
19	520885
19	547862
19	579535
19	691897
19	708586
19	737940
19	789191
19	871064
19	901996
19	924175
19	938859
19	966513
20	062040
20	085364
20	147738
20	177574
20	192117
20	207164
20	268452
20	318527
20	334592
20	358735
20	421872
20	467004
20	482987
20	516040
20	546874
20	557329
20	627144
20	649028
20	689772
20	704022
20	776666
20	816558
20	856475
20	934894
20	958777
21	018666
21	035745
21	052266
21	078483
21	104458
21	190488
21	235727
21	247775
21	285306
21	313734
21	333275
21	362520
21	402881
21	416218
21	448082
21	476714
21	512366
21	545907
21	600083
21	667483
21	681928
21	775661
21	799628
21	825000
21	834923
21	845307
21	882610
21	948727
21	969079
22	013115
22	048146
22	068694
22	113210
22	176347
22	214360
22	223417
22	263918
22	293055
22	318685
22	376894
22	385064
22	413495
22	456515
22	556877
22	570719
22	581627
22	602242
22	673622
22	722404
22	784817
22	805612
22	833178
22	850147
22	872035
22	882366
22	896746
22	993710
23	034238
23	056005
23	118813
23	135223
23	211008
23	222030
23	234259
23	252950
23	270915
23	296017
23	338472
23	349086
23	414056
23	479210
23	501284
23	551784
23	576286
23	592721
23	614190
23	648352
23	658789
23	669114
23	684838
23	768106
23	776977
23	791388
23	865462
23	880068
23	943356
24	015855
24	036808
24	057735
24	086353
24	111539
24	145115
24	215443
24	291479
24	303062
24	405024
24	419324
24	457686
24	506259
24	529485
24	544313
24	575394
24	610637
24	698305
24	722858
24	752532
24	787092
24	798651
24	854977
24	895797
24	964277
25	030985
25	065529
25	076471
25	108107
25	137523
25	151141
25	214487
25	242091
25	285454
25	305181
25	328738
25	364687
25	384996
25	409616
25	435473
25	455605
25	552891
25	577159
25	652265
25	664610
25	701800
25	713591
25	728364
25	782106
25	835413
25	900153
25	926459
26	022824
26	038086
26	053673
26	064692
26	128766
26	162367
26	188406
26	202377
26	264574
26	295109
26	383628
26	398579
26	440145
26	452368
26	489776
26	515465
26	686774
26	697923
26	755273
26	774693
26	786653
26	821538
26	846982
26	873564
26	942560
26	963686
26	985079
26	998408
27	082155
27	123318
27	146460
27	252736
27	265237
27	295854
27	313756
27	348553
27	394456
27	445697
27	497254
27	516881
27	582764
27	597954
27	619495
27	675935
27	699238
27	767995
27	782463
27	828064
27	843787
27	895478
27	912427
27	941509
28	063789
28	077699
28	111337
28	148704
28	224401
28	256056
28	271075
28	295891
28	309660
28	389693
28	402132
28	420815
28	471394
28	484721
28	536319
28	577181
28	653135
28	676073
28	704041
28	753162
28	824211
28	844026
28	871110
28	942704
28	966540
28	992274
29	007097
29	043004
29	123375
29	210474
29	228254
29	309898
29	325702
29	336956
29	375258
29	443816
29	478986
29	488009
29	538126
29	595456
29	633663
29	676906
29	705365
29	790654
29	805339
29	837676
29	856557
29	868816
29	983062
29	999280
30	033684
30	041231
30	095082
30	135916
30	164323
30	190804
30	228463
30	248132
30	287439
30	336189
30	355594
30	392542
30	431437
30	501273
30	588520
30	600972
30	613093
30	652283
30	666114
30	737589
30	767899
30	819764
30	842178
30	880172
30	894741
30	985885
31	001296
31	053216
31	079794
31	132330
31	159124
31	199879
31	281152
31	325226
31	345720
31	398464
31	427963
31	448302
31	490086
31	532062
31	566548
31	598589
31	616945
31	685859
31	727477
31	782566
31	807732
31	831881
31	941976
31	969004
31	983757
32	108680
32	175528
32	211918
32	344695
32	417439
32	428032
32	507173
32	517739
32	529932
32	698851
32	752088
32	765060
32	780683
32	817353
32	928184
32	961501
33	070812
33	162500
33	200697
33	357119
33	460412
33	597116
33	788543
33	815150
33	868373
34	268340
34	283152
34	312535
34	381730
34	445323
34	653531
34	762979
34	932165
34	952976
35	042031
35	138916
35	147374
35	177288
35	263603
35	453694
35	546811
35	561605
35	631235
35	656913
35	678297
35	727531
35	750535
35	761278
35	769927
35	775905
35	787050
35	796385
35	870658
35	882218
35	894633
35	909684
35	948179
35	972267
35	992585
36	005786
36	029475
36	056605
36	066646
36	138631
36	155107
36	328029
36	342410
36	377289
36	385390
36	421945
36	512440
36	657463
36	700726
36	757884
37	141969
37	161062
37	327736
37	340075
37	374319
37	630327
37	683811
37	870469
37	973671
38	128911
38	159345
38	226198
38	239144
38	269521
38	457143
38	469150
38	563431
38	624804
38	754163
38	803352
38	822386
38	854213
38	977604
38	985445
39	316669
39	521354
39	570794
39	585963
39	597164
39	891937
39	971496
40	034077
40	113379
40	400967
40	415647
40	540987
40	726339
40	738129
41	176138
41	183840
41	230031
41	241188
41	493519
41	532614
41	579015
41	613538
41	667094
41	912418
41	976606
41	991206
42	004502
42	022537
42	039875
42	380322
42	411180
42	480673
42	680263
42	694602
42	709910
42	826111
42	836095
42	908969
43	043944
43	061811
43	274192
43	441895
43	547102
43	563161
43	571596
43	670869
43	950476
43	977932
44	000444
44	128725
44	144580
44	392018
44	495560
44	734655
44	789477
44	986379
45	179242
45	193176
45	208022
45	252922
45	260014
45	267511
45	278974
45	426160
45	909416
45	951764
46	021238
46	272373
46	623956
46	713794
47	022654
47	340012
47	425201
47	461018
47	468812
47	485218
47	491867
47	497967
47	514232
47	527667
47	537296
47	603637
47	689569
47	734513
47	745385
47	762369
47	774231
47	782532
47	792130
47	804451
47	812969
47	820576
47	830215
47	839502
47	852374
47	860705
47	888760
47	918717
47	937110
47	958228
48	046572
48	056715
48	074538
48	442013
48	469220
48	483844
48	498103
48	505484
48	525303
48	537762
48	553481
49	582860
49	876934
50	081283
50	163367
50	470754
50	489308
50	845773
51	279585
51	290290
51	591580
51	879731
51	900711
52	538684
53	341474
53	526161
53	958983
53	965684
53	972693
53	978652
53	985470
53	993853
54	000842
54	006231
54	014034
54	033722
54	064830
54	161265
54	169405
54	180534
54	195797
54	213114
54	222991
54	235110
54	246760
54	259713
54	308185
54	318032
54	348035
54	362995
54	397551
54	437126
54	529331
54	538071
54	551567
54	581779
54	655819
54	695220
54	728010
54	782294
54	808525
55	009944
55	062477
55	109812
55	244303
55	250676
55	267332
55	428904
55	506450
55	519374
55	573575
55	596370
55	675803
55	754597
55	872855
55	964395
55	982186
56	276258
56	325519
56	339364
56	362674
56	408958
56	956596
57	001071
57	013417
57	019579
57	056327
57	087031
57	128584
57	164802
57	185061
57	194356
57	207783
57	365204
57	402914
57	548158
57	595764
57	668395
57	828551
57	876929
57	896680
58	143641
58	177037
58	191811
58	214230
58	313203
58	923538
60	542508
61	118200
61	383659
62	077092
62	086769
62	099857
62	112741
62	121710
62	132802
62	142916
62	163009
62	185970
62	218374
62	244962
62	295036
62	394208
62	408417
62	465047
62	554031
62	598998
62	637905
62	780219
62	802091
62	893930
62	909426
62	924581
63	036789
63	211538
63	240292
63	262724
63	764892
63	782135
63	813751
63	833910
63	849380
63	975091
65	837941
66	232819
69	281450
70	346050
71	524482
71	847687
73	353456
74	745629
75	359026
77	476709
78	257527
78	268941
78	280866
78	289869
78	303190
78	312618
78	321086
78	327682
78	335823
78	344338
78	357058
78	366471
78	382371
78	414315
78	427521
78	448615
78	471208
78	490964
78	522448
78	550257
78	616466
78	634348
78	663190
78	729510
78	808761
78	825158
78	893583
78	972221
78	986897
79	016338
79	124455
79	273879
79	374163
79	400020
79	413766
79	476431
79	668525
79	781341
79	806691
80	026874
80	134618
80	320607
80	330474
80	378146
80	452222
80	476572
80	619962
80	667014
80	820013
80	960526
81	152675
81	243853
81	256040
81	273101
81	358932
81	616537
81	695974
81	735989
81	868581
81	993424
82	149417
82	160724
82	282375
82	305108
82	440420
82	770737
82	913594
82	998930
83	141740
83	164592
83	303040
83	455916
83	522307
83	746904
83	860593
84	036413
84	049225
84	316227
84	442065
84	614143
84	869165
85	125013
85	176226
85	380760
85	488975
85	539052
85	742353
85	858704
86	084319
86	907680
86	937116
87	013452
87	033573
87	066493
87	086280
87	193935
87	398373
87	592482
87	670125
87	686111
87	781477
87	796360
88	691779
89	763550
89	781176
89	800918
89	817931
89	834937
90	213015
90	229653
90	257106
90	423706
90	599793
90	751643
90	835689
90	857296
91	093986
91	191574
91	264853
91	285559
91	496060
91	518275
91	626174
91	652926
91	725840
91	820074
91	981680
91	994603
92	018682
92	267725
92	380353
92	587607
92	809714
93	052694
93	177597
93	218186
93	239574
93	488302
93	610639
93	647551
93	987065
94	202825
94	239028
94	296086
94	337506
94	615896
94	671073
94	790268
94	850803
95	013519
95	185454
95	221430
95	363880
95	528666
95	736551
95	817124
95	837905
95	992934
96	186966
96	286958
96	329714
96	359701
96	644173
96	955775
96	969491
97	157404
97	278964
97	458904
97	475553
97	499284
97	572016
97	707219
97	828312
97	983165
98	382115
98	456980
98	575895
98	764155
98	881089
98	943922
99	292263
99	313823
99	456347
99	818220
99	884000
100	137927
100	220195
100	362765
100	694434
100	764863
100	956311
101	341434
101	355473
101	364523
101	461508
101	960177
102	154713
102	295540
102	667787
102	816262
102	978868
103	033661
103	054617
103	193853
103	592008
103	646380
103	927555
104	008317
104	368270
104	451775
104	637657
104	843898
105	009979
105	138093
105	181113
105	589315
105	602945
105	700255
106	149224
106	343552
106	607232
106	725006
108	789325
108	901001
109	053880
109	254569
109	372134
109	442490
109	477430
109	557658
109	956751
109	964938
110	035981
110	199445
110	396235
110	460401
110	742722
110	970469
111	026843
111	132123
111	187709
111	209724
111	411347
111	448395
111	678833
111	736336
112	074316
112	191509
112	615614
113	018879
113	188755
113	306997
113	452392
113	486013
115	062478
115	540869
115	872424
116	854036
117	775643
118	716791
118	919890
119	132420
119	143622
119	167186
119	182328
119	798186
119	808313
119	837595
119	847343
119	873706
119	898715
119	945886
120	045310
120	071874
120	092810
120	102965
120	117486
120	251407
120	555044
120	570781
120	583480
121	954177
123	363631
126	151674
127	999207
128	006744
128	016424
128	029122
128	040279
128	057605
128	073042
128	108624
128	122536
128	146783
128	176484
128	204872
128	235258
128	268546
128	357934
128	366954
128	381191
128	405568
128	510988
128	550920
128	563307
128	605212
128	666550
128	728281
128	900004
128	979193
129	000719
129	094971
129	249944
129	260320
129	267218
129	288834
129	309059
129	518656
129	547688
129	568072
129	614661
129	770158
129	854157
129	922756
129	953204
129	967992
130	043984
130	093846
130	224740
130	267361
130	278954
130	439920
130	549185
130	717260
130	819065
130	827534
130	840543
131	116419
131	165244
131	270871
131	325434
131	369028
131	432029
131	639905
131	751193
131	847830
131	886407
132	116103
132	313538
132	371709
132	597091
132	639598
132	895068
132	918975
133	116707
133	391169
133	933986
134	449270
134	577404
134	659615
134	672638
136	079710
136	101744
136	187905
137	628783
141	206251
143	239923
145	166784
145	486403
146	000304
149	116325
149	223262
150	473156
150	751285
154	327434
154	425908
156	947566
157	662375
164	121103
164	460915
165	915925
166	810526
166	816588
166	821955
166	828120
166	834587
166	841607
166	850486
166	859624
166	867237
166	880753
166	894479
166	907690
166	926277
166	945319
166	983030
167	413477
167	424824
167	436777
167	446378
167	482712
167	516083
167	528661
167	538718
167	604628
167	660107
167	778795
167	829934
167	854976
167	918896
167	931541
167	949942
168	024134
168	066313
168	104125
168	172801
168	259801
168	268958
168	296104
168	311037
168	327054
168	443674
168	527505
168	571025
168	621789
168	756596
168	803919
168	866506
168	989663
169	110871
169	160677
169	227843
169	245800
170	463688
171	433407
172	162573
172	415679
172	461663
174	148541
175	127890
176	481167
176	500481
177	671667
178	655718
178	663286
178	673019
178	680261
178	686723
178	693336
178	701627
178	709831
178	717154
178	730301
178	748256
178	786254
180	237320
180	363955
180	372754
180	380716
180	387771
180	394883
180	406736
180	416188
180	429778
180	460712
180	910947
180	922574
181	085154
181	098837
181	119587
181	148172
181	161928
181	184336
181	479676
181	496586
181	508143
181	517146
181	529411
181	535976
181	545768
181	559744
181	589410
181	603620
181	658605
181	705380
181	716803
181	733984
181	772962
181	780840
181	794874
181	835016
181	968283
181	978751
181	999931
182	033389
182	073777
182	101098
182	211175
182	239304
182	258059
182	312564
182	439738
182	453793
182	468374
182	488325
182	988809
183	860755
183	874593
183	915105
183	924229
183	933832
183	942853
183	952695
183	970038
183	982706
184	005130
184	032661
184	053304
184	094921
184	234551
184	275688
184	290572
184	306387
184	369984
184	925819
184	976272
184	983693
184	997097
185	010001
185	021264
185	183675
185	199345
185	286180
185	298928
185	309566
185	321929
185	436719
185	470024
185	480796
185	508184
185	608935
185	646496
185	668346
185	690618
185	726003
185	784081
185	803804
186	247979
186	264676
186	422073
186	457109
186	466485
186	520134
186	535708
186	552208
186	560779
[truncated: 1,351 more rows]
