# Supplementary material for: Moth olfactory receptor neurons adjust their encoding efficiency to temporal statistics of pheromone fluctuations
Source: PLoS Comput Biol. 2018 Nov 13;14(11):e1006586. doi: 10.1371/journal.pcbi.1006586 (PMC6258558; doi:10.1371/journal.pcbi.1006586)
Supplement: S1 Data — (ZIP) [file pcbi.1006586.s001.zip › data/128m/10pg/spikes_times_03.txt]

0	091305
0	094142
0	096913
0	099622
0	102331
0	104942
0	107528
0	110108
0	112688
0	115487
0	118289
0	121075
0	124035
0	127076
0	130098
0	133317
0	136769
0	140480
0	144045
0	147580
0	151525
0	155332
0	159851
0	164329
0	170567
0	177058
0	183227
0	189468
0	195158
0	200076
0	205729
0	210571
0	215695
0	220388
0	225225
0	229919
0	236542
0	241524
0	246523
0	253730
0	260402
0	265340
0	270843
0	276477
0	281976
0	289307
0	299696
0	306505
0	313219
0	321515
0	327810
0	337567
0	343455
0	350441
0	356150
0	362074
0	370001
0	380297
0	387946
0	395139
0	402057
0	411981
0	418985
0	428181
0	438086
0	447196
0	465323
0	472638
0	480627
0	487597
0	494779
0	502225
0	508892
0	514920
0	523759
0	532300
0	540524
0	549994
0	559795
0	568046
0	575263
0	587297
0	596816
0	605176
0	615982
0	623206
0	635894
0	643322
0	651100
0	665340
0	678136
0	686963
0	693458
0	700066
0	713026
0	724934
0	732768
0	745856
0	754671
0	768528
0	776238
0	794967
0	805871
0	819823
0	843335
0	852615
0	860927
0	869113
0	880045
0	890270
0	897992
0	916142
0	924924
0	933747
0	950093
0	971718
0	979573
0	996678
1	003473
1	024266
1	034072
1	045568
1	064834
1	079834
1	093618
1	101707
1	114152
1	123101
1	131126
1	140618
1	148513
1	172392
1	184691
1	194792
1	217509
1	229194
1	240377
1	262924
1	272977
1	280992
1	299573
1	311630
1	318417
1	327739
1	338156
1	348841
1	378829
1	387211
1	404194
1	421742
1	429507
1	439873
1	458386
1	486116
1	511034
1	535403
1	549090
1	556643
1	566535
1	574205
1	591096
1	604506
1	626902
1	636186
1	669639
1	687308
1	705197
1	723567
1	732865
1	746030
1	760653
1	769876
1	800078
1	806804
1	828337
1	837097
1	852508
1	887644
1	900453
1	908368
1	917743
1	943327
1	953586
1	960590
1	974403
1	990457
2	012039
2	060667
2	072282
2	115400
2	125163
2	136766
2	167992
2	182420
2	201837
2	225900
2	253133
2	262029
2	285366
2	349513
2	356840
2	366319
2	372239
2	399605
2	450697
2	465715
2	477730
2	489943
2	505518
2	529178
2	537919
2	553380
2	565097
2	612906
2	623302
2	635109
2	656489
2	675260
2	684456
2	721283
2	745653
2	762616
2	771886
2	813132
2	819724
2	829715
2	840212
2	857315
2	867103
2	891721
2	907072
2	923119
2	938462
2	981655
3	014067
3	066718
3	090469
3	100918
3	116880
3	123797
3	166084
3	179547
3	206964
3	225369
3	235030
3	249698
3	266869
3	284512
3	340153
3	349644
3	388031
3	402483
3	411708
3	429545
3	452667
3	510882
3	521253
3	539054
3	557828
3	565862
3	595812
3	635887
3	645320
3	661042
3	693206
3	714858
3	722284
3	750209
3	785392
3	830897
3	840567
3	853452
3	875985
3	902805
3	927418
3	957226
3	970180
3	980024
3	998323
4	006408
4	026465
4	042455
4	102385
4	156852
4	186806
4	226460
4	246028
4	253271
4	260343
4	303222
4	324622
4	363126
4	376269
4	382334
4	392012
4	403943
4	439810
4	459743
4	489434
4	509475
4	519837
4	531160
4	576315
4	583621
4	602264
4	652432
4	689474
4	707527
4	723066
4	749462
4	774568
4	820660
4	829087
4	904473
4	910713
4	922317
4	933527
4	953406
4	968062
5	040264
5	084383
5	102428
5	144134
5	155674
5	169812
5	176969
5	207955
5	221386
5	249220
5	294492
5	306634
5	332267
5	344529
5	370462
5	386020
5	460738
5	494018
5	502343
5	511172
5	526330
5	538094
5	557746
5	590825
5	638435
5	646154
5	712869
5	728020
5	748427
5	826946
5	835324
5	903984
5	930837
5	944707
5	961402
5	969111
5	988487
5	997969
6	026761
6	051094
6	127300
6	135536
6	148372
6	170212
6	182062
6	197004
6	215862
6	346051
6	354156
6	371996
6	379424
6	388054
6	408321
6	439282
6	455890
6	473261
6	512204
6	552054
6	573290
6	596439
6	613623
6	625974
6	684812
6	755532
6	783981
6	987894
7	616029
7	622141
7	626957
7	632140
7	637553
7	643269
7	650405
7	656681
7	663926
7	671426
7	680789
7	689062
7	705682
7	741141
7	749938
7	801883
7	841147
7	874471
7	927604
7	948000
8	000386
8	013301
8	044850
8	066936
8	184060
8	196475
8	221631
8	236289
8	285932
8	292611
8	300454
8	315060
8	328921
8	427037
8	438907
8	516757
8	535710
8	548580
8	559577
8	572990
8	604056
8	683177
8	700038
8	723771
8	732170
8	742234
8	775474
8	792016
8	832498
8	844510
8	890916
8	918925
8	956851
8	970120
9	027125
9	120756
9	152720
9	164475
9	292272
9	303464
9	311815
9	326116
9	338905
9	347344
9	356418
9	368535
9	377103
9	385985
9	398881
9	440526
9	485014
9	500112
9	525265
9	583793
9	958219
9	964778
9	970096
9	975744
9	982711
9	991678
10	002713
10	117540
10	129555
10	135329
10	140289
10	146090
10	151970
10	161761
10	172024
10	355516
10	360619
10	365312
10	370065
10	375482
10	381072
10	386627
10	393413
10	399261
10	405505
10	412409
10	422116
10	434673
10	446335
10	456416
10	472525
10	498682
10	506369
10	540773
10	551460
10	563404
10	575925
10	598685
10	671723
10	689433
10	696687
10	711703
10	727772
10	736837
10	759818
10	774793
11	319689
11	370271
11	379125
11	581893
11	616330
11	669441
11	673772
11	678303
11	682452
11	687491
11	692090
11	697181
11	702039
11	706856
11	713100
11	719076
11	726317
11	736090
11	745229
11	752772
11	761638
11	780076
11	797183
11	848737
11	853957
11	859980
11	866174
11	872469
11	878570
11	884605
11	893239
11	901803
11	909576
11	926625
11	935868
11	958426
11	971512
11	991796
12	003752
12	014464
12	028475
12	037497
12	045320
12	061736
12	074963
12	087917
12	107351
12	115278
12	127077
12	154719
12	186063
12	195506
12	207477
12	228179
12	247222
12	256606
12	267177
12	328723
12	337564
12	495484
12	502148
12	507895
12	515525
12	524508
12	529900
12	536670
12	547997
12	642564
12	648993
12	655080
12	663981
12	672901
12	681466
12	696460
12	710408
12	721258
12	733016
12	742824
12	755475
12	769432
12	782177
12	790351
12	810195
13	062873
13	105304
13	110690
13	116242
13	122063
13	127809
13	135343
13	142977
13	170092
13	176045
13	182611
13	188560
13	197284
13	206346
13	214374
13	221402
13	228470
13	242220
13	258822
13	272845
13	280785
13	289205
13	298951
13	331118
13	342232
13	350329
13	362313
13	378439
13	422493
13	431453
13	440035
13	455472
13	505393
13	517663
13	532614
13	544126
13	555365
13	581801
13	592093
13	642974
13	650644
13	664873
13	695479
13	710591
13	727403
13	742256
13	778738
13	808079
13	830516
13	846167
13	911834
13	922690
13	938194
13	955810
13	962768
13	972205
13	981395
14	013565
14	048319
14	096726
14	109956
14	127788
14	138850
14	145821
14	166685
14	192793
14	234035
14	861338
14	883520
15	003941
15	036268
15	097644
15	118754
15	191160
15	220859
15	507277
15	521353
15	544275
15	650014
15	791538
15	899860
15	904534
15	908633
15	912913
15	918071
15	922697
15	927196
15	932820
15	937590
15	942410
15	947468
15	953369
15	958937
15	964687
15	972062
15	979618
15	986411
15	993672
16	001842
16	010203
16	020197
16	032226
16	038988
16	052150
16	064627
16	076920
16	086933
16	095533
16	110736
16	122575
16	132322
16	141167
16	151185
16	165705
16	175609
16	184581
16	218507
16	238092
16	259881
16	274682
16	307731
16	316457
16	329830
16	338270
16	363014
16	376677
16	402695
16	412815
16	428212
16	455959
16	477698
16	485763
16	544078
16	558602
16	573828
16	593668
16	612449
16	624416
16	632658
16	652643
16	662760
16	674132
16	710713
16	721062
16	734454
16	744108
16	767874
16	842625
16	850071
16	861324
16	895633
16	903820
16	918996
16	943205
16	976882
16	989780
17	002337
17	017910
17	060681
17	076068
17	090452
17	106748
17	149102
17	170705
17	182858
17	192708
17	229929
17	276326
17	290237
17	310929
17	330520
17	341911
17	371741
17	481257
17	493828
17	501766
17	509320
17	518354
17	577608
17	597057
17	603919
17	666015
17	692578
17	728946
17	751393
17	761829
17	771640
17	833691
17	842055
17	871610
17	881481
17	903960
17	918339
17	997894
18	014717
18	073015
18	088189
18	108699
18	122576
18	184630
18	282971
18	298991
18	324698
18	343418
18	393151
18	411735
18	461429
18	477844
18	512762
18	542377
18	564626
18	614652
18	662463
18	676629
18	693043
18	734321
18	744737
18	763332
18	832944
18	977688
18	985389
18	993593
19	725981
19	766785
19	879517
19	897533
19	903732
19	909391
19	915171
19	920638
19	926026
19	931148
19	937463
19	943640
19	950518
19	959605
19	970436
19	978662
20	003081
20	018246
20	064322
20	071887
20	081290
20	268805
20	276274
20	282116
20	287646
20	292946
20	298789
20	305258
20	311761
20	318601
20	325231
20	335460
20	344892
20	352631
20	360948
20	373976
20	390784
20	408569
20	448819
20	473791
20	481079
20	493321
20	515115
20	531852
20	548927
20	559527
20	767951
20	776022
20	782361
20	790291
20	799068
20	807468
20	817138
20	823185
20	846900
20	871989
20	881064
20	887210
20	908492
20	925327
20	934851
20	941689
20	956610
20	987992
20	999902
21	569024
21	794180
22	005995
22	115754
22	202828
22	318888
22	330674
22	404632
22	432503
22	445177
22	457328
22	480660
22	585584
22	751775
22	762976
23	117373
23	136423
23	167269
23	178109
23	287813
23	387380
23	405403
23	475651
23	574652
23	626325
23	726645
23	773692
23	787718
23	987155
24	002866
24	158352
24	252320
24	287640
24	355719
24	368790
24	395570
24	632393
24	640771
24	673789
24	715502
24	827729
24	838621
25	029616
25	040818
25	055704
25	099085
25	140486
25	153635
25	207530
25	368770
25	379712
25	394130
25	438585
25	462934
25	470835
25	487134
25	862545
25	875394
25	937334
25	945208
25	966617
26	030690
26	196043
26	219833
26	234352
26	248222
26	333154
26	345901
26	375047
26	468201
26	577792
26	593589
26	785325
26	892782
26	923390
27	030645
27	069046
27	303824
27	362519
27	417767
27	433217
27	441950
27	946208
27	960147
27	966443
28	117441
28	238463
28	250768
28	264522
28	351910
28	390875
28	441072
28	635485
28	935346
28	944819
28	994412
29	079762
29	093102
29	108868
29	117111
29	140339
29	155001
29	240867
29	493800
29	535763
29	545879
29	554247
29	567301
29	594135
29	603082
29	622453
29	635044
29	644342
29	967510
30	056320
30	181203
30	200837
30	238938
30	249031
30	317878
30	326464
30	333491
30	417070
30	712864
30	732291
30	745293
30	932754
30	975780
30	990793
31	026875
31	080635
31	277615
31	326602
31	376884
31	399131
31	643959
31	689876
31	905619
31	927577
32	009583
32	144788
32	324739
32	414644
32	426997
32	444707
32	663108
32	804272
32	816979
32	877353
32	940665
32	963002
33	011120
33	035491
33	046647
33	165487
33	354763
33	385576
33	399995
33	467590
33	480970
33	612221
33	873645
33	883951
33	893529
34	045683
34	079462
34	155796
34	165061
34	187963
34	205947
34	226590
34	333626
34	668970
34	855732
34	868079
34	944082
34	951552
34	991286
35	219332
35	236067
35	398788
35	445155
35	599330
35	670579
35	690116
35	727223
35	810596
35	825600
35	914356
35	940143
35	993380
36	033308
36	381980
36	503210
36	650079
36	849533
36	869290
37	028773
37	077314
37	099433
37	466506
37	537774
37	545826
37	811891
37	822256
37	831178
37	846602
37	931740
37	942805
37	975169
37	990071
38	228239
38	280556
38	530096
38	610824
38	620762
38	627976
38	635823
38	675970
38	804217
38	838109
38	981412
39	490664
39	558676
39	815383
39	833408
39	846781
39	856925
40	009687
40	029651
40	039080
40	118746
40	127896
40	137012
40	162585
40	171065
40	211354
40	232579
40	505497
40	792644
40	830853
40	842378
40	855051
41	023346
41	122253
41	226020
41	244260
41	534367
41	665254
41	676070
42	014108
42	018021
42	021696
42	025503
42	029227
42	032892
42	036752
42	040529
42	044575
42	048354
42	052308
42	056378
42	060807
42	065560
42	070988
42	076206
42	082378
42	089227
42	097555
42	104871
42	110313
42	116832
42	123756
42	129761
42	137531
42	144466
42	152621
42	172588
42	183496
42	198868
42	216746
42	353735
42	618913
42	676232
43	003012
43	015635
43	236315
43	281823
43	442455
43	450440
43	461286
43	480289
43	714485
43	726435
43	735702
44	148197
44	288260
44	482426
44	706310
44	754002
44	763940
44	783938
44	897795
44	988951
45	130371
45	303995
45	320020
45	671622
45	683942
45	698444
45	973422
45	981420
45	989469
46	005024
46	115428
46	130910
46	192879
46	299125
46	431424
47	143207
47	366551
47	382320
47	630013
47	863213
47	956933
48	041328
48	057543
48	577761
48	724194
48	738834
49	043525
49	099593
49	109071
49	125594
49	249218
49	494867
49	529668
49	569128
49	930544
49	947953
49	981570
50	006072
50	243833
50	543441
50	554983
50	894979
51	225750
51	242662
51	291523
51	439390
51	469245
51	551640
51	562362
51	588986
51	631736
51	919054
52	048483
52	073422
52	083905
52	285187
52	304188
52	328928
52	784750
52	808436
52	924790
53	181690
53	260096
53	381772
54	046336
54	427354
54	502085
54	505968
54	509556
54	512858
54	516273
54	519915
54	523389
54	527067
54	530793
54	534708
54	538706
54	542818
54	546994
54	551483
54	555979
54	560823
54	565528
54	570779
54	576996
54	583391
54	589881
54	597570
54	605363
54	611902
54	621433
54	630526
54	639262
54	663812
54	726973
54	733003
54	738281
54	743807
54	749202
54	754441
54	760081
54	765836
54	772155
54	778664
54	786167
54	793695
54	803434
54	812144
54	838309
54	870219
54	880279
54	888094
54	926268
54	934408
54	944771
54	951187
54	957532
54	965340
54	974120
54	980913
54	988786
55	005333
55	013573
55	020716
55	031708
55	040028
55	048545
55	057571
55	075763
55	101741
55	115243
55	122716
55	129938
55	147553
55	158068
55	169914
55	179287
55	193679
55	202376
55	228417
55	239729
55	253572
55	270966
55	295393
55	304321
55	313560
55	327752
55	335591
55	348720
55	356768
55	378521
55	386783
55	398504
55	415587
55	432743
55	446907
55	466428
55	480525
55	491615
55	534038
55	542064
55	558684
55	589169
55	607785
55	635550
55	658553
55	687498
55	694587
55	713372
55	740794
55	756517
55	773621
55	793051
55	818612
55	836871
55	847865
55	880622
55	890170
55	941979
55	958178
55	982067
55	993106
56	017263
56	034209
56	048034
56	058273
56	070181
56	101767
56	124372
56	145746
56	153951
56	168325
56	209639
56	223802
56	267819
56	289841
56	339643
56	362656
56	381042
56	404963
56	433770
56	485993
56	493693
56	514329
56	563586
56	591297
56	630323
56	649854
56	664267
56	693113
56	713310
56	793577
56	812022
56	849001
56	864453
56	889214
56	906555
56	923689
57	008735
57	074666
57	105982
57	115895
57	143158
57	180931
57	252644
57	268837
57	294667
57	307420
57	331559
57	367351
57	423923
57	502815
57	536971
57	551381
57	562609
57	578389
57	592779
57	614159
57	660362
57	686354
57	752223
57	767293
57	830185
57	874681
57	904926
57	949553
58	007594
58	021238
58	070413
58	109935
58	210530
58	240378
58	254421
58	376579
58	399180
58	470131
58	500133
58	536691
58	549174
58	571229
58	595140
58	724895
58	734690
58	757666
58	765109
58	776203
58	985151
59	004694
59	022272
59	037858
59	497185
59	505954
59	513153
59	524972
59	532255
59	538390
59	547415
59	554524
59	563533
59	576446
59	589298
59	967041
61	008009
61	599491
61	697395
61	925332
61	938365
62	021535
62	038360
62	051783
62	068806
62	077504
62	138007
62	151264
62	281860
62	649010
62	677213
62	998246
63	017543
63	029251
63	193118
63	229005
63	360038
63	546884
63	553042
63	557419
63	561989
63	566487
63	570672
63	575292
63	580240
63	585934
63	590977
63	595770
63	600537
63	606011
63	612268
63	618803
63	627179
63	635365
63	643014
63	650807
63	658727
63	667646
63	680214
63	691624
63	699712
63	718593
63	726555
63	736207
63	745828
63	757193
63	764519
63	773565
63	784002
63	798273
63	808657
63	818962
63	832327
63	841717
63	867034
63	883939
63	898652
63	908445
63	926381
63	936995
63	972094
63	982873
63	996415
64	004125
64	016060
64	034003
64	047255
64	082760
64	093752
64	107011
64	121152
64	133270
64	143766
64	153713
64	184691
64	222634
64	244084
64	262180
64	280363
64	291866
64	304385
64	377552
64	386836
64	395474
64	404754
64	478582
64	511083
64	531528
64	612995
64	683954
64	697570
64	729332
64	738240
64	764130
64	803752
64	850007
64	893787
64	933754
64	944840
64	952436
64	967346
64	980348
64	995571
65	029734
65	080544
65	096202
65	126569
65	147905
65	167296
65	244869
65	278612
65	289813
65	340411
65	367322
65	401305
65	430935
65	463010
65	476230
65	520158
65	586523
65	601432
65	628021
65	642216
65	657543
65	678027
65	688248
65	826767
65	856681
65	923706
66	026701
66	038820
66	067528
66	090074
66	145124
66	156332
66	181304
66	230965
66	326563
66	354073
66	366413
66	446797
66	497367
66	602571
66	634066
66	700286
66	772329
66	790290
66	808813
66	859622
66	874265
66	930965
67	017297
67	091116
67	108162
67	119328
67	159237
67	185001
67	354313
67	375927
67	419228
67	974294
68	379497
69	448185
69	681539
69	693675
70	176424
70	192816
70	286255
70	308007
70	330023
70	400318
70	892460
70	927591
71	014715
71	403406
71	638363
71	748622
71	805214
71	824023
71	858429
72	318969
72	371119
72	394189
72	580341
74	101525
74	132745
74	328091
74	370588
74	384952
74	408388
75	004596
75	024997
75	278643
75	319630
75	820216
76	602653
76	651215
77	203228
77	301770
77	605756
78	287957
78	667616
78	744811
78	880310
78	900605
79	522805
79	786303
80	041435
80	066953
80	625986
80	658886
80	669127
80	686323
80	983286
81	006211
81	185404
81	938293
82	224073
82	398935
82	985005
83	000679
83	885660
84	476240
84	487812
84	544496
84	567426
84	690263
84	715479
84	733970
85	422285
85	451974
85	469338
85	537238
85	570635
85	579330
85	595415
86	274402
86	645545
86	766605
86	789635
87	563222
87	997923
88	006827
88	055815
88	305630
88	329043
88	556341
88	614845
88	715954
89	009256
89	288667
89	648174
90	154070
90	734145
90	920994
91	149427
91	712916
92	070264
92	837691
92	916988
92	926265
92	935973
93	062275
93	123806
93	138059
93	579300
93	591032
93	798240
93	918885
94	811992
94	923830
95	397192
95	414796
95	613186
95	707539
96	377011
96	485386
97	399316
97	877590
97	998473
99	069194
100	242818
100	252759
100	284715
100	451521
100	492295
100	647595
101	229635
101	798081
101	849860
101	866630
102	086216
102	108377
102	456126
102	505321
102	531540
102	544931
102	555773
102	990318
103	000296
103	042117
103	546796
103	766365
103	858624
104	246208
104	251025
104	255487
104	259927
104	265041
104	269509
104	273788
104	278128
104	282888
104	287272
104	291934
104	297071
104	301945
104	307741
104	313442
104	319180
104	325470
104	332105
104	338045
104	344486
104	354554
104	362462
104	370105
104	376986
104	385959
104	396094
104	410685
104	428103
104	481897
104	544673
104	553985
104	562722
104	569343
104	575828
104	583241
104	593127
104	607261
104	626474
104	639374
104	649104
104	922311
104	931091
104	939819
104	946863
104	954011
104	958814
104	964572
104	970879
104	976444
104	982147
104	988701
104	996685
105	004803
105	011242
105	019715
105	031216
105	041535
105	050239
105	064774
105	072781
105	082839
105	093316
105	104267
105	114693
105	127032
105	145012
105	157051
105	170874
105	180781
105	192445
105	213271
105	230742
105	249073
105	265118
105	282111
105	298781
105	310871
105	350308
105	368718
105	380706
105	390764
105	428402
105	450165
105	465152
105	475260
105	530270
105	555233
105	578336
105	619371
105	663016
105	678508
105	719084
105	736212
105	751053
105	768561
105	779756
105	844939
105	915413
105	968296
105	999918
106	019748
106	103190
106	125665
106	180860
106	209538
106	276885
106	286022
106	308745
106	324891
106	356918
106	436597
106	476207
106	488769
106	598015
106	762120
106	790412
106	872835
106	883878
106	906801
106	920486
106	978086
106	990562
107	004110
107	164532
107	227290
107	270011
107	282968
107	298179
107	389829
107	609538
107	655944
107	681982
107	712825
107	745180
107	768077
107	820120
107	832966
108	014570
108	106154
108	124724
108	181332
108	382432
108	426909
108	449145
108	481476
108	507134
108	522834
108	608656
108	750509
108	767936
108	809875
108	818334
108	829237
108	839874
108	910360
109	001531
109	027616
109	235765
109	261094
109	277470
109	294748
109	428604
109	440142
109	474794
109	540746
109	559535
109	583108
109	717452
109	791283
109	817727
109	843310
109	860191
109	879719
110	114017
110	142610
110	197551
110	225983
110	323715
110	382608
110	503527
110	552261
110	563476
110	600801
110	617026
110	805751
111	068604
111	082867
111	098081
111	165670
111	176369
111	189872
111	203118
111	256135
111	270314
111	280234
111	297464
111	449796
111	475467
111	632609
111	658304
111	716278
112	765498
112	777080
112	787537
112	799670
112	809897
112	816751
112	828294
112	879758
112	973881
112	983593
112	991971
113	002557
113	027675
113	046682
113	338469
113	383475
113	391238
113	400181
113	409289
113	415512
113	424171
113	431246
113	439490
113	455823
113	484942
113	503939
113	513267
113	579177
113	591020
113	603301
[truncated: 596 more rows]
