# Supplementary material for: Moth olfactory receptor neurons adjust their encoding efficiency to temporal statistics of pheromone fluctuations
Source: PLoS Comput Biol. 2018 Nov 13;14(11):e1006586. doi: 10.1371/journal.pcbi.1006586 (PMC6258558; doi:10.1371/journal.pcbi.1006586)
Supplement: S1 Data — (ZIP) [file pcbi.1006586.s001.zip › data/128m/10pg/spikes_times_04.txt]

0	071578
0	075178
0	078356
0	081462
0	084374
0	087307
0	090273
0	093432
0	096673
0	099715
0	102919
0	106185
0	109468
0	113078
0	116653
0	120514
0	124896
0	129028
0	133152
0	137538
0	142255
0	146583
0	151316
0	155988
0	161375
0	166428
0	183129
0	189205
0	197354
0	205090
0	214713
0	221348
0	234994
0	284130
0	306640
0	317822
0	326087
0	334147
0	340761
0	354795
0	362371
0	369770
0	375886
0	382764
0	388192
0	393552
0	398158
0	403855
0	410515
0	416501
0	424806
0	431345
0	436801
0	447154
0	455542
0	467908
0	483047
0	497556
0	510396
0	522268
0	536836
0	547591
0	571376
0	593232
0	634630
0	647209
0	687517
0	719037
0	725883
0	739277
0	750320
0	776083
0	799260
0	816341
0	828847
0	836967
0	854294
0	865416
0	874545
0	888173
0	947214
0	960522
0	971308
1	019611
1	030047
1	086804
1	096608
1	105638
1	117188
1	141483
1	151177
1	175497
1	195559
1	212443
1	236254
1	256020
1	283518
1	304051
1	352071
1	362557
1	376587
1	388464
1	409067
1	424535
1	439556
1	470614
1	481132
1	517292
1	525009
1	564384
1	586275
1	627716
1	659494
1	730432
1	747177
1	757706
1	791227
1	803364
1	831958
1	848513
1	867352
1	927082
1	937720
1	973173
1	990138
2	048905
2	068662
2	123539
2	147706
2	157344
2	166497
2	177117
2	205232
2	214077
2	225598
2	234669
2	250517
2	274630
2	327989
2	431408
2	441044
2	467140
2	499146
2	513870
2	539117
2	547374
2	556955
2	601410
2	617473
2	649518
2	660915
2	700612
2	721831
2	738116
2	762794
2	857782
2	868258
2	882420
2	892375
2	900681
2	918778
2	948483
3	092607
3	115669
3	124594
3	133278
3	145139
3	159736
3	171167
3	196961
3	271714
3	298630
3	319194
3	366434
3	384089
3	410556
3	442467
3	459227
3	474442
3	517658
3	539747
3	562676
3	581126
3	596914
3	658880
3	734277
3	756265
3	817855
3	848818
3	867598
3	877402
3	887806
3	923457
3	944200
4	015011
4	038062
4	077253
4	092170
4	117185
4	170769
4	180260
4	191502
4	201652
4	216111
4	282145
4	367722
4	400485
4	457002
4	490262
4	504273
4	525415
4	596033
4	656990
4	669780
4	691591
4	732196
4	763088
4	802084
4	808825
4	882569
4	986365
5	015014
5	024810
5	037691
5	046155
5	077313
5	093020
5	166523
5	238728
5	256069
5	306942
5	343445
5	374166
5	429453
5	449106
5	474384
5	487825
5	497831
5	524094
5	546653
5	623029
5	636208
5	688253
5	702472
5	781090
5	839276
5	866031
5	888815
5	943046
5	956895
5	971633
6	010898
6	161394
6	185919
6	195408
6	203343
6	262405
6	277475
6	285890
6	316880
6	359686
6	392743
6	420242
6	453826
6	566892
6	583769
6	615006
6	645939
6	675782
6	722993
6	764468
6	782761
6	796021
6	884213
6	946195
6	975655
6	988635
7	142068
7	192302
7	232983
7	283688
7	372529
7	410308
7	471707
7	482555
7	491021
7	548092
7	583300
7	649555
7	667570
7	689928
7	702765
7	748958
7	772231
8	009751
8	210318
8	217401
8	223602
8	232315
8	238436
8	244040
8	250089
8	256470
8	265060
8	293251
8	342614
8	352805
8	361894
8	848531
8	853827
8	860162
8	865903
8	871560
8	877317
8	882923
8	888535
8	894166
8	899687
8	906678
8	913042
8	921575
8	929061
8	936586
8	945074
8	959389
8	968593
8	978485
8	988383
9	009273
9	020032
9	035027
9	062453
9	083495
9	106972
9	127422
9	139204
9	158464
9	198992
9	220514
9	311154
9	321920
9	332962
9	342956
9	370478
9	382173
9	398743
9	667590
9	674790
9	681144
9	687336
9	694684
9	702134
9	712069
9	718495
9	725127
9	741507
9	761519
9	998141
10	006818
10	015640
10	020138
10	025062
10	030993
10	037120
10	042902
10	049231
10	055225
10	060978
10	069156
10	080093
10	089743
10	098843
10	106690
10	114329
10	126163
10	135198
10	174755
10	204891
10	218214
10	227314
10	248161
10	270311
10	284134
10	333737
10	411381
10	428465
10	475886
10	509914
10	548051
10	559130
10	574993
10	581568
10	588496
10	598840
10	610710
10	632618
10	661955
10	683540
10	692445
10	729476
10	753070
10	762181
10	794756
10	805257
10	882230
10	960489
10	976967
10	995053
11	008144
11	024234
11	035729
11	060146
11	073697
11	083854
11	115792
11	209634
11	262994
11	275240
11	289809
11	298572
11	308036
11	321571
11	385922
11	403987
11	441565
11	504796
11	522711
11	554112
11	573502
11	648153
11	842521
11	853310
11	865017
11	879253
11	902717
11	914368
11	940511
12	018414
12	034388
12	047446
12	066579
12	129672
12	147203
12	181170
12	210225
12	241805
12	254016
12	268159
12	281337
12	410560
12	445179
12	536783
12	560127
12	572632
12	592533
12	651641
12	676127
12	688967
12	701621
12	712198
12	723314
12	809469
12	846519
12	872863
12	892226
12	929689
12	989546
13	032082
13	160028
13	207736
13	217486
13	235228
13	255467
13	265751
13	282847
13	316651
13	324733
13	371818
13	385081
13	461055
13	599916
13	639621
13	716858
13	729406
13	751718
13	800329
13	846962
13	888009
13	953921
14	017014
14	079778
14	112968
14	166197
14	178439
14	334417
14	408812
14	418128
14	431289
14	544730
14	563283
14	588556
14	616914
14	661825
14	768062
14	814488
14	856525
14	899434
14	950205
14	992690
15	190283
15	225448
15	280367
15	365812
15	530486
15	558863
15	571452
15	589016
15	595918
15	631701
15	657779
15	739464
15	784972
15	833023
15	863248
15	926721
15	988283
16	037540
16	081940
16	090904
16	120486
16	135446
16	247483
16	325462
16	451869
16	539619
16	550609
16	589670
16	641341
16	648895
16	666130
16	677667
16	714285
16	748681
16	836297
16	847868
16	901392
17	080562
17	103274
17	114633
17	152196
17	220671
17	326388
17	341679
17	362742
17	682352
17	721651
17	760309
17	815122
17	829328
17	844626
17	855884
17	866585
17	884971
17	898177
17	912296
17	926139
18	326141
18	335277
18	343188
18	349564
18	358739
18	367259
18	377568
18	390315
18	399097
18	463871
18	474034
18	483994
18	498693
18	514201
18	525738
18	550702
18	562104
18	617704
18	637380
18	719481
18	735920
18	759514
18	818935
18	838771
18	848320
18	858423
18	894201
18	902837
18	917951
18	993880
19	002272
19	038586
19	052261
19	203565
19	258174
19	292474
19	318544
19	326858
19	604283
19	621890
19	632708
19	642391
19	650552
19	663402
19	679236
19	692059
19	704757
19	744607
20	019106
20	025281
20	032272
20	039605
20	052513
20	061285
20	068417
20	076105
20	090102
20	098077
20	107621
20	132480
20	142677
20	154581
20	168956
20	176560
20	196758
20	231595
20	241759
20	284846
20	308408
20	321910
20	355030
20	533470
20	547171
20	559624
20	578678
20	599594
20	609990
20	623146
20	634620
20	647713
20	697391
20	721838
20	738176
20	938938
20	946086
20	969260
20	982296
20	988569
20	994996
21	008015
21	016996
21	154705
21	161321
21	183779
21	192590
21	199689
21	205635
21	214209
21	222555
21	231488
21	244739
21	264817
21	404290
21	420852
21	427427
21	447332
21	454229
21	466466
21	494827
21	510122
21	520489
21	539001
21	553422
21	620548
21	653659
21	687050
21	701473
21	733814
21	752539
21	780643
21	789173
21	808761
21	827766
21	888704
21	944505
21	956174
22	053078
22	061378
22	089443
22	111076
22	139714
22	338263
22	350655
22	363582
22	387722
22	444512
22	489481
22	506091
22	519320
22	531813
22	540112
22	549924
22	568426
22	577111
22	640757
22	668114
22	681300
22	702324
22	738189
22	768113
22	802211
22	809175
22	838741
22	851614
22	935810
22	945867
23	028479
23	052742
23	105038
23	179447
23	213416
23	241059
23	267870
23	420828
23	432322
23	512405
23	585942
23	613862
23	631429
23	652116
23	763601
23	807758
23	855622
23	936446
24	116669
24	144744
24	163864
24	180851
24	190945
24	212857
24	243869
24	260189
24	794438
24	847097
24	865229
24	873459
24	879861
24	889575
24	898884
24	908076
24	915466
24	922242
24	934127
24	989402
25	004996
25	016122
25	044251
25	055228
25	071235
25	082118
25	100903
25	115865
25	157748
25	175713
25	188347
25	257254
25	263368
25	290575
25	308281
25	318387
25	406364
25	441780
25	464081
25	584121
25	677409
25	734818
25	751768
25	770392
25	780237
25	796555
25	810692
25	846015
25	854858
25	871526
25	954101
26	009736
26	029354
26	150520
26	159952
26	227873
26	246134
26	265468
26	326628
26	335275
26	356435
26	403717
26	415840
26	491622
26	498906
26	611702
26	636783
26	650178
26	713904
26	744374
26	770647
26	785186
26	808364
26	909144
27	047658
27	057761
27	093243
27	125956
27	148583
27	172374
27	206393
27	217995
27	238834
27	259251
27	285468
27	330678
27	347350
27	375806
27	481615
27	528393
27	537417
27	565524
27	583262
27	597684
27	625412
28	336336
28	372680
28	523263
28	545853
28	570832
29	351451
29	363297
29	369230
29	698951
29	750313
29	761787
29	848969
29	915495
30	203407
30	528097
30	576020
30	592255
30	860558
30	970419
31	569127
31	578048
31	609223
31	640027
31	650817
31	747051
31	776474
31	812559
32	119328
32	129037
32	225266
32	271290
32	498293
32	891572
32	903551
32	921067
32	926181
32	930970
32	935188
32	939727
32	944056
32	948740
32	954017
32	959420
32	964661
32	970144
32	975436
32	981287
32	988345
32	993645
32	999376
33	005491
33	011096
33	017584
33	025826
33	033543
33	040655
33	050783
33	060105
33	069329
33	080527
33	093676
33	103687
33	112220
33	127239
33	143455
33	181642
33	199693
33	210094
33	219551
33	232904
33	245464
33	272101
33	284464
33	336623
33	347708
33	373801
33	393733
33	405542
33	415116
33	474140
33	492018
33	502260
33	513923
33	551402
33	607864
33	640959
33	674275
33	702788
33	725913
33	736128
33	764420
33	774532
33	788583
33	837672
33	891008
33	949733
33	960210
33	989736
34	041758
34	072977
34	085814
34	096432
34	104626
34	116885
34	139095
34	161143
34	171271
34	187074
34	217860
34	392732
34	411134
34	430010
34	459635
34	481250
34	518301
34	535522
34	550536
34	562510
34	572932
34	654822
34	722275
34	740732
34	755709
34	919729
34	933889
34	951065
34	966183
34	979757
35	008666
35	125735
35	147356
35	155772
35	189543
35	209060
35	278940
35	288041
35	301156
35	316465
35	448175
35	559492
35	604412
35	612951
35	622901
35	630326
35	689418
35	701972
35	713639
35	838280
35	856040
35	874216
35	900473
35	932744
36	002694
36	052875
36	127561
36	142478
36	284477
36	296366
36	307857
36	316764
36	334317
36	411696
36	420117
36	485004
36	495692
36	538711
36	563366
36	590860
36	619139
36	638675
36	664141
36	677629
37	135745
37	466270
37	832079
37	840582
37	848942
37	858300
37	866471
37	884725
37	892105
37	903413
37	910876
37	918781
37	926581
37	949070
37	965819
37	979319
38	020206
38	040568
38	070442
38	092092
38	123883
38	131170
38	139536
38	268247
38	276532
38	293101
38	299934
38	316768
38	325335
38	339714
38	352393
38	413303
38	550285
38	859898
38	957678
38	966662
38	976012
38	981658
38	988757
38	998590
39	009102
39	023813
39	431458
39	498607
40	074972
40	134863
40	173720
40	190130
40	583944
40	752139
40	926653
40	978001
41	009647
41	051194
41	100919
41	534510
41	705003
42	339086
42	477977
42	492996
42	500479
42	510823
42	522779
42	718383
42	833505
42	879222
43	155271
43	162790
43	543231
43	561461
43	575033
43	680411
43	835301
43	870418
44	003365
44	120355
44	448120
44	462190
44	583173
44	760480
44	779815
44	788645
44	799736
44	992433
45	006268
45	136457
45	305542
45	314728
45	350434
45	378412
45	395713
45	612631
45	693616
46	034592
46	043979
46	200587
46	356891
46	552183
46	691946
46	701211
46	713154
46	753656
46	982570
47	219907
47	233980
47	243344
47	327762
47	358863
47	396937
47	725231
48	016914
48	025569
48	041166
48	068867
48	082912
48	195395
48	204608
48	260657
48	554601
48	561927
48	571667
48	580981
48	622806
48	644081
48	915655
49	086097
49	093652
49	217613
49	235496
49	303616
49	318729
49	697605
49	714187
49	723478
49	781522
49	790474
49	910933
49	930759
50	035914
50	048863
50	278526
50	619366
50	633990
50	641493
50	650478
50	822914
50	902217
50	913573
51	023435
51	068215
51	087231
51	102269
51	126137
51	299109
51	306444
51	326271
51	335702
51	476993
52	123328
52	131091
52	154836
52	183170
52	193434
52	226558
52	234084
52	242047
52	711610
52	720992
52	732896
52	923886
52	934779
52	963042
52	994373
53	216479
53	238503
53	257678
53	267674
53	274772
53	282617
53	294201
53	301464
53	396511
53	644919
53	814609
54	073607
54	617483
54	664389
54	675314
54	782744
54	801258
54	812944
54	827752
54	903388
55	031809
55	460142
55	584266
55	926130
55	949876
55	982213
56	369875
56	420495
56	465952
56	474387
56	486671
56	612236
56	702357
56	727514
56	771073
56	774705
56	778375
56	782493
56	786671
56	791315
56	795758
56	800528
56	804565
56	808762
56	813555
56	818983
56	823977
56	829200
56	835786
56	843915
56	849554
56	855057
56	861485
56	868394
56	876689
56	993369
57	170622
57	175538
57	180841
57	190783
57	200436
57	215280
57	228340
57	787300
57	799489
57	885002
58	212601
58	523895
58	639993
58	653728
58	837026
58	900479
59	629308
59	634015
59	638016
59	641575
59	645439
59	649114
59	652701
59	656393
59	660435
59	664783
59	669058
59	673373
59	678087
59	682661
59	687577
59	692051
59	697501
59	702293
59	708053
59	712735
59	717885
59	725966
59	735386
59	743678
59	751092
59	758748
59	766417
59	775578
59	783685
59	802184
59	810004
59	817035
59	824328
59	831541
59	841051
59	849557
59	862388
59	869497
59	880371
59	916080
59	960433
59	994262
60	013520
60	023063
60	030354
60	041283
60	051040
60	071512
60	079702
60	093673
60	105420
60	144836
60	156011
60	178822
60	202281
60	208653
60	227330
60	236898
60	260945
60	448786
60	456894
60	464691
60	471761
60	479613
60	485922
60	493100
60	500023
60	524551
60	530726
60	537558
60	549139
60	558044
60	564728
60	576930
60	590387
60	600328
60	612154
60	621737
60	635539
60	701418
60	754752
60	786338
60	807988
60	826229
60	836468
60	848293
60	858054
60	866367
61	225754
61	237188
61	422754
61	426790
61	431676
61	436252
61	440883
61	445242
61	450065
61	455824
61	462412
61	467392
61	477215
61	485224
61	495840
61	529324
61	535481
61	541766
61	549827
61	555962
61	562118
61	570763
61	600115
61	608410
61	619372
61	630268
61	640006
61	648713
61	656018
61	662693
61	673897
61	687552
61	749334
61	760267
61	779929
62	108347
62	114572
62	119802
62	124858
62	130894
62	139852
62	151142
62	157502
62	167623
62	177515
62	188721
62	194528
62	200961
62	209433
62	215683
62	226980
62	233502
62	255790
62	264231
62	279499
62	291960
62	301451
62	310657
62	327019
62	352991
62	362198
62	373092
62	412158
62	438538
62	451465
62	472579
62	502185
62	526715
62	566393
62	574990
62	610398
62	634937
62	670660
62	696725
62	723441
62	735058
62	745904
62	769689
62	869675
62	881287
62	894951
62	924904
62	953177
62	965780
62	996729
63	015147
63	026645
63	080796
63	092478
63	133677
63	142189
63	226985
63	236767
63	261143
63	308837
63	341793
63	351396
63	358672
63	388726
63	403194
63	414147
63	437306
63	528934
63	567301
63	627526
63	683972
63	694439
63	744438
63	753488
63	765656
63	857452
63	871861
64	699783
64	710088
64	936495
65	099543
65	115390
65	339582
66	240332
66	283293
66	300366
66	325274
66	613891
66	624752
66	869970
66	877830
66	886824
66	920444
66	993023
67	123739
67	170377
67	350714
67	355337
67	360088
67	364894
67	370697
67	376489
67	381574
67	387729
67	393943
67	403841
67	413685
67	421097
67	426958
67	433331
67	439886
67	449032
67	457844
67	467773
67	500918
67	511158
67	518846
67	526555
67	532994
67	538879
67	546723
67	554805
67	561342
67	571083
67	578964
67	587845
67	599263
67	615261
67	626320
67	642988
67	655344
67	685346
67	736491
67	750426
67	763915
67	771800
67	779840
67	795845
67	865081
68	245548
68	252078
68	257572
68	261945
68	267555
68	273408
68	279466
68	286529
68	295294
68	302502
68	310110
68	431447
68	437161
68	442332
68	448820
68	454102
68	461951
68	468408
68	473763
68	489584
68	589077
68	595628
68	603619
68	612876
68	619157
68	627784
68	637292
68	652846
68	662061
68	679015
68	687308
68	695674
68	704612
68	716095
68	730829
68	748194
68	789117
68	802151
68	814855
68	852627
68	883769
68	923138
68	933421
68	942655
68	957879
68	965281
68	980901
69	014629
69	034526
69	122086
69	133659
69	145090
69	161742
69	177476
69	219601
69	274775
69	384608
69	402295
69	409856
69	416691
69	442655
69	472052
69	521902
69	531178
69	558314
69	582247
69	595934
69	607213
69	632823
69	772365
69	800357
69	813171
69	842717
69	857507
69	897991
69	919107
69	931067
69	941125
69	952226
70	030117
70	071532
70	084402
70	139087
70	230354
70	256610
70	281370
70	365834
70	387455
70	454826
70	468944
70	497456
70	524197
70	535365
70	579646
70	593455
70	664873
70	678247
70	709933
70	760563
70	804079
70	836560
70	867596
70	874601
70	890170
71	004829
71	031428
71	095637
71	147392
71	180412
71	239257
71	251006
71	265439
71	372215
71	468156
71	474174
71	571763
71	593453
71	642178
71	751283
71	799340
71	833255
71	841119
71	856152
71	958314
71	971404
71	986397
71	995951
72	091104
72	154729
72	206438
72	259886
72	278678
72	343168
72	355431
72	383670
72	450223
72	509978
72	527457
72	539761
72	689978
72	717675
72	729178
72	879637
73	088259
73	148988
73	165337
73	265313
73	273714
73	312779
73	329007
73	339619
73	490575
73	513815
73	556027
73	643441
73	677684
73	689139
73	789983
73	802113
73	877633
73	902587
73	930785
73	941769
73	953836
73	964825
73	974166
74	039724
74	205764
74	496747
74	562607
74	570940
74	585096
74	596341
74	616669
74	661741
74	676742
74	756271
74	840616
74	875351
74	911943
75	088140
75	116972
75	178377
75	226502
75	278439
75	596447
75	608279
75	620708
75	637535
75	653091
75	662045
75	678821
75	709013
75	736050
75	749591
75	760465
75	773332
75	783701
75	821775
75	839544
75	850719
75	920609
75	993847
76	018106
76	050992
76	084234
76	102226
76	139718
76	168693
76	181815
76	207313
76	328802
76	635839
76	648417
76	666117
76	682586
76	708932
76	858535
77	200829
77	213203
77	220040
77	237135
77	248056
77	262273
77	274361
77	287103
77	325073
77	380668
77	396665
77	461259
77	478409
77	487408
77	504946
77	520394
77	544380
77	555196
77	570022
77	580145
77	595032
77	637879
77	654212
77	703859
77	720843
77	828978
77	840447
77	889225
77	901046
77	916155
78	060780
78	139336
78	156655
78	187053
78	198138
78	207379
78	217816
78	535536
78	553557
78	566667
78	592986
78	630875
78	773658
78	796103
78	806724
78	823119
78	831341
78	846630
78	862421
78	912746
78	928187
78	945360
78	968482
78	985339
79	022774
79	035372
79	098211
79	111468
79	141106
79	167055
79	202867
79	270036
79	416722
79	486052
79	616708
79	666407
79	755291
79	768103
79	879498
79	986889
80	000286
80	050820
80	083479
80	122212
80	142184
80	301921
80	386737
80	460490
80	480679
80	498772
80	521816
80	555310
80	575593
80	594660
80	613157
80	672767
80	705036
80	959985
81	004537
81	019475
81	097581
81	213844
81	250520
81	261432
81	280420
81	312179
81	334906
81	352005
81	360537
81	474334
81	584105
81	595327
81	848416
82	008276
82	024893
82	033525
82	040952
82	050087
82	061661
82	078122
82	114201
82	128266
82	153516
82	504524
82	544452
82	656936
82	738100
82	754338
82	765633
82	784655
82	791713
82	800253
82	808189
82	817750
82	828618
82	852209
83	057587
83	605446
83	620253
83	758041
83	777966
83	785642
83	795105
83	801292
83	808056
83	813909
83	820026
83	831527
83	842711
83	849681
83	876202
83	884592
83	906734
83	921583
83	928860
83	936595
83	945058
83	962621
83	989561
83	998507
84	010623
84	061775
84	097441
84	108365
84	121578
84	145535
84	154112
84	180088
84	315609
84	942379
84	949674
85	104951
85	501636
85	589574
85	775567
85	831069
85	841741
86	007892
86	287272
86	295256
86	313157
86	451847
86	629827
86	655943
86	679871
86	692714
86	901629
87	101494
87	528692
87	542688
87	559371
87	597413
87	606094
87	614220
87	622018
87	627757
87	632840
87	637752
87	642611
87	648311
87	654134
87	659381
87	666079
87	672994
87	679840
87	688090
87	694852
87	703796
87	710206
87	728986
87	736612
87	745186
87	761175
87	781091
87	794483
87	804766
87	819741
87	837129
87	854218
87	998153
88	159258
88	393174
88	399661
88	405304
88	412014
88	418118
88	424422
88	431961
88	437583
88	442959
88	449891
88	457279
88	464636
88	474075
88	485928
88	492076
88	501001
88	510258
88	542775
88	558641
88	590502
88	609791
88	620780
88	655903
88	695252
88	707964
88	719160
88	728320
88	750116
88	764115
88	772828
88	807654
88	827309
88	835265
88	872445
88	892646
88	925672
88	941382
88	963335
88	972551
88	981457
89	004801
89	020364
89	032857
89	112443
89	171001
89	277381
89	298015
89	332716
89	396145
89	461763
89	477978
89	520987
89	530594
89	540841
89	553289
89	578952
89	596328
[truncated: 3,638 more rows]
