# Supplementary material for: Moth olfactory receptor neurons adjust their encoding efficiency to temporal statistics of pheromone fluctuations
Source: PLoS Comput Biol. 2018 Nov 13;14(11):e1006586. doi: 10.1371/journal.pcbi.1006586 (PMC6258558; doi:10.1371/journal.pcbi.1006586)
Supplement: S1 Data — (ZIP) [file pcbi.1006586.s001.zip › data/128m/10pg/spikes_times_05.txt]

0	081296
0	086305
0	091010
0	095453
0	099851
0	105205
0	110407
0	115475
0	121620
0	131078
0	140220
0	157396
0	169516
0	176509
0	183836
0	190424
0	200647
0	206918
0	214518
0	224106
0	232352
0	242278
0	252330
0	259975
0	270509
0	279401
0	289752
0	298645
0	308326
0	318056
0	331138
0	345397
0	356821
0	364586
0	386519
0	393661
0	402700
0	414475
0	423645
0	433893
0	448266
0	456736
0	471469
0	484435
0	498303
0	517952
0	533381
0	547371
0	555892
0	564940
0	575160
0	591395
0	598978
0	609366
0	623964
0	647831
0	660207
0	676851
0	717231
0	728895
0	749313
0	756537
0	765559
0	786505
0	802561
0	813342
0	826025
0	844186
0	872964
0	884129
0	899264
0	912179
0	934873
0	982385
0	992619
1	013210
1	034109
1	045654
1	055945
1	078763
1	085664
1	104392
1	126441
1	143313
1	156513
1	209873
1	217585
1	240006
1	258687
1	287614
1	311743
1	323384
1	347520
1	401329
1	417294
1	444551
1	457009
1	465381
1	475224
1	502774
1	518920
1	561480
1	581092
1	596665
1	605182
1	634340
1	653931
1	669001
1	698272
1	717734
1	731764
1	753055
1	775719
1	801110
1	833156
1	867264
1	878794
1	903008
1	924965
1	947074
1	974353
1	990294
2	018162
2	037794
2	082225
2	138476
2	146722
2	154051
2	169709
2	221861
2	231723
2	239811
2	262318
2	297961
2	311568
2	329143
2	345102
2	371081
2	427103
2	438889
2	505712
2	519061
2	532059
2	541166
2	563470
2	599941
2	623612
2	639928
2	672107
2	730109
2	764723
2	776675
2	792503
2	814016
2	874936
2	887962
2	920671
2	931903
2	950186
2	962614
3	003415
3	089652
3	099416
3	124058
3	138340
3	160225
3	191095
3	205240
3	220443
3	253990
3	263502
3	279773
3	482412
3	497911
3	508021
3	533645
3	610468
3	694967
3	709576
3	977758
3	985562
4	050668
4	073239
4	079701
4	096870
4	123914
4	132270
4	140332
4	152217
4	169135
4	176369
4	188820
4	211932
4	239241
4	256227
4	265580
4	274854
4	307996
4	348767
4	382526
4	399062
4	472638
4	549826
4	616845
4	878532
5	032813
5	040266
5	048217
5	086924
5	197087
5	228397
5	235253
5	247268
5	253434
5	283618
5	290905
5	302055
5	314892
5	334501
5	445295
5	462333
5	786515
5	796674
5	841589
5	991969
6	080491
6	345475
6	350572
6	355088
6	515695
6	530618
6	613552
7	198784
7	310172
7	319616
7	532126
7	649242
7	681726
7	697992
7	721447
7	895940
8	144195
8	158594
8	238978
8	260725
8	281618
8	335166
8	390220
8	506955
8	514242
8	677247
8	705571
8	895055
8	965746
9	019178
9	126107
9	337589
9	392658
9	402990
9	412454
9	683834
9	731579
9	833660
9	844370
9	856939
9	993422
10	050778
10	057441
10	063346
10	068824
10	074757
10	080155
10	088061
10	096073
10	103536
10	114269
10	123730
10	130774
10	143729
10	161321
10	170267
10	178291
10	196230
10	205067
10	217433
10	227106
10	236345
10	254606
10	278701
10	287838
10	299482
10	307880
10	322738
10	332742
10	367636
10	376732
10	389956
10	416367
10	424862
10	456095
10	465323
10	498952
10	506208
10	514490
10	538968
10	550788
10	578254
10	590380
10	606246
10	617142
10	641452
10	648988
10	675315
10	698587
10	709289
10	722578
10	736161
10	746142
10	780795
10	799792
10	813096
10	829275
10	861833
10	899266
10	929947
10	962961
10	984509
10	991271
11	001683
11	039373
11	047702
11	071686
11	103744
11	114698
11	137806
11	162460
11	172960
11	183982
11	213255
11	272761
11	332951
11	349667
11	358974
11	371167
11	378208
11	387967
11	444655
11	451437
11	494338
11	552595
11	588469
11	597273
11	608026
11	651601
11	661459
11	689512
11	699312
11	738689
11	750523
11	791179
11	830700
11	843676
11	862738
11	896439
11	975214
12	019764
12	050138
12	074406
12	096525
12	109973
12	130940
12	148694
12	158267
12	209563
12	224055
12	284029
12	303418
12	419642
12	428784
12	439335
12	474186
12	493347
12	529436
12	546985
12	584639
12	594167
12	686927
12	696219
12	719558
12	753277
12	776627
12	805914
12	836595
12	853600
12	878492
12	889452
12	957607
12	969512
13	011008
13	057686
13	104133
13	183192
13	205430
13	226742
13	246756
13	291394
13	302597
13	324193
13	381371
13	394520
13	429570
13	494690
13	553134
13	595186
13	671137
13	689917
13	725514
13	776783
13	795441
13	841937
13	905351
13	931111
13	945481
13	985192
14	049246
14	079733
14	105080
14	135715
14	179012
14	187746
14	230413
14	271668
14	285914
14	381668
14	435361
14	449378
14	464382
14	527830
14	607907
14	617213
14	641175
14	666966
14	754788
14	843470
14	854332
14	878406
14	902484
14	927688
14	978583
14	991403
15	007845
15	099178
15	123918
15	243427
15	299854
15	308803
15	332122
15	344958
15	434777
15	525820
15	533964
15	614277
15	650726
15	657831
15	667526
15	714810
15	743196
15	752410
15	785224
15	866646
15	919536
15	945687
16	045675
16	054831
16	131907
16	142332
16	153721
16	212245
16	250619
16	374742
16	395776
16	409628
16	425602
16	587134
16	792202
16	802132
16	817073
16	838984
16	865921
16	963583
17	103970
17	126020
17	296896
17	305200
17	354137
17	363767
17	462580
17	549520
17	563576
17	638677
17	725582
17	775240
17	807206
17	821086
17	936884
17	959905
17	983054
18	096519
18	135096
18	147206
18	213187
18	235358
18	269577
18	448513
18	461682
18	552680
18	661218
18	758278
18	767968
18	787842
18	939814
18	958978
19	092770
19	138782
19	293885
19	540056
19	586233
19	690970
19	782255
19	790315
19	841593
19	890146
20	022221
20	041119
20	210568
20	223305
20	235042
20	291176
20	420817
20	516573
20	527363
20	611426
20	651113
20	915216
20	932671
20	939769
21	120605
21	226895
21	239702
21	299772
21	425386
21	580385
21	719758
21	895937
22	015052
22	041131
22	349447
22	476040
22	520840
22	731932
22	759805
23	083140
23	092029
23	352020
23	462061
23	475663
23	568095
23	762805
23	894780
23	919205
24	001712
24	237007
24	416988
24	429109
25	583642
25	595777
25	612051
26	063845
26	278814
26	301282
26	639752
26	983266
27	425525
27	807168
28	956765
28	964232
28	974783
29	508306
29	542355
29	567467
29	702153
29	858165
29	866174
29	888606
29	906915
30	111762
33	198155
33	242378
33	257996
33	291227
33	418757
33	464278
33	483559
33	555511
33	591391
33	645147
33	860894
34	022286
34	251003
34	333839
34	354216
34	376553
34	609853
34	755522
34	774744
34	799223
35	092211
35	444925
35	597534
35	619334
35	647052
35	811680
35	833872
36	013625
36	148790
36	166152
36	566368
36	635437
36	647535
36	672004
36	682540
36	802537
36	829893
36	840390
36	929078
37	022974
37	345118
39	709784
40	031491
40	105880
40	240337
40	255887
40	379611
40	421180
40	955402
41	815319
42	083813
42	252074
42	289810
42	301380
42	369393
42	559505
42	757588
43	092739
43	105791
43	360575
43	444934
43	464655
43	754491
44	669661
44	936176
45	098132
45	362103
45	412079
45	744854
45	840169
45	996064
46	680815
47	973205
48	382390
48	582097
48	974128
49	400575
49	795358
63	980017
66	464335
66	646941
69	139073
69	177410
69	185707
69	203082
69	233896
69	262267
69	273926
69	319311
69	551764
69	593155
69	615852
69	705465
69	768820
69	776160
71	036896
71	132233
71	148177
71	329038
72	184271
72	683783
72	820275
75	898090
75	942715
76	610760
76	619728
76	698428
76	709730
76	719651
76	772369
76	856503
76	900681
76	918913
76	940475
76	985990
80	881863
85	007457
93	916674
97	170771
99	144342
100	197390
102	625564
103	679734
108	226826
120	966264
124	303816
127	113779
127	128955
127	419125
130	055679
131	986978
135	008008
135	761347
136	460504
138	725133
139	509439
140	101746
143	605805
145	245536
155	439993
157	955029
157	966915
159	309665
161	423091
164	048293
164	386574
164	407144
168	013345
168	944533
174	031424
175	791306
175	799652
176	110176
178	558323
178	575957
179	808770
181	152708
183	804480
183	838386
184	910013
185	891988
186	316547
187	716146
191	217005
191	231967
191	780669
192	473262
194	422650
195	725519
197	858513
198	577981
199	054753
201	105303
202	074126
204	847596
205	750861
205	760458
206	301358
206	826022
207	035465
207	056939
208	057286
208	317673
208	592847
208	683508
208	839375
209	489764
210	597617
210	709576
215	563311
216	184405
216	657937
216	777071
216	785900
218	407701
218	414489
218	428322
219	443701
219	453445
219	935288
220	269306
220	277829
222	544843
222	609653
223	423195
223	485356
224	377270
224	839691
224	877006
224	886404
225	664075
225	847625
226	343201
226	351210
226	362180
228	930018
229	097460
229	250309
229	340415
230	274215
230	326262
230	883089
231	202635
231	614589
231	953232
233	639816
234	312480
234	319807
234	592373
234	737479
234	746757
234	769407
235	199857
235	215734
236	959831
237	003611
237	270517
237	318601
237	901138
237	910716
238	501460
238	598103
238	623134
240	425594
240	606693
240	857978
242	510534
242	879074
242	890223
242	904179
243	061511
243	085710
243	139137
244	235790
244	249168
244	921969
245	264926
245	860846
245	908476
246	231131
246	328175
246	337968
246	360416
246	855403
247	296915
247	414880
248	004242
248	096468
248	113425
248	205167
248	483472
248	490789
250	112007
251	750381
252	691732
252	704862
252	984288
253	307976
253	812024
253	820113
255	442947
255	915262
255	926586
255	936259
255	946795
255	955521
255	967981
255	981343
255	993414
256	061473
256	119905
256	129574
256	142843
256	153165
256	251413
256	259885
256	271614
256	294164
256	367841
256	478038
256	489232
256	503076
256	565597
256	651483
256	665360
256	673739
256	696686
256	734678
256	882839
256	889128
256	903507
256	912418
256	994605
257	106942
257	161266
257	177975
257	240677
257	283582
257	290298
257	406126
257	428772
257	454170
257	531113
257	596947
257	730384
257	740091
257	771889
257	895729
257	913871
257	963188
258	026654
258	084389
258	092156
258	167563
258	206819
258	215204
258	336221
258	370508
258	542418
258	671138
258	701663
258	869220
258	880502
258	946527
259	060070
259	069865
259	088175
259	109444
259	193044
259	264595
259	373835
259	547902
259	554108
259	559644
259	568250
259	643533
259	809642
259	956425
259	967089
259	987075
260	073072
260	078719
260	086511
260	234030
260	335267
260	354402
260	440314
260	512494
260	521123
260	637192
260	698150
260	815712
260	854472
261	008590
261	016717
261	288428
261	300295
261	435196
261	509186
261	542536
261	655882
261	663130
262	046255
262	069744
262	080619
262	154006
262	180022
262	195984
262	300384
262	474114
262	609169
262	890306
262	904130
262	913531
263	066552
263	146222
263	158147
263	190345
263	418409
263	443272
263	492454
263	506363
263	623554
263	908514
264	073790
264	080997
264	217243
264	473529
264	484304
264	606469
265	037905
265	077761
265	092426
265	308335
265	448695
265	472440
265	777296
265	907226
265	997563
266	188643
266	247269
266	261214
266	469795
266	734564
266	872845
267	283314
267	773108
267	906267
268	044366
268	525404
268	539740
269	263505
269	548961
269	558337
269	649301
269	822141
270	054901
270	477241
270	495309
271	387294
271	945619
273	320172
273	437494
273	698709
273	705974
273	871752
273	885783
275	151385
275	541524
276	551105
276	559748
277	747037
277	760485
277	875685
278	503860
279	492892
279	722159
279	727422
279	855366
279	864037
279	876734
280	294704
280	320388
280	661783
280	674411
280	767931
281	170925
281	181152
281	401128
281	605686
281	751411
281	764347
282	080415
282	099731
282	119477
282	372391
282	546383
282	590729
282	619504
282	636757
282	645626
282	996895
283	109229
283	121674
283	509536
283	651015
283	659520
283	697412
283	707313
283	806691
283	822629
284	168345
284	485910
284	842486
285	659821
285	729766
285	740139
285	773064
286	087525
286	103746
286	400334
286	632197
286	719554
286	760167
286	997602
287	017769
287	032637
287	095201
287	128035
287	224297
287	809589
288	047179
288	894133
289	133041
289	150290
289	226427
289	498625
289	719085
290	008441
290	031056
290	044260
290	053555
290	368577
290	376158
290	654543
290	882402
290	899021
291	068873
291	338094
291	459080
291	527746
291	631863
291	639639
291	655852
291	805289
291	812301
291	865412
291	871678
291	881257
292	047310
292	387141
292	920433
293	155907
293	165154
293	656890
293	919588
294	225521
294	425132
294	475336
294	543530
294	644863
294	701467
295	144417
295	243458
295	504414
295	772211
296	100222
296	380934
296	387644
296	395730
296	411251
296	501864
296	507924
296	641793
296	733984
296	808328
296	839042
296	848677
296	894412
297	023830
297	148080
297	499115
297	629644
297	772941
298	067871
298	248662
298	260374
298	605233
298	648793
298	663954
298	676730
298	682861
298	695604
299	121561
299	129019
299	138651
299	147992
299	305362
299	312072
299	412610
299	465231
299	473308
299	480446
299	573934
299	671241
299	797473
299	988455
300	034006
300	094431
300	103172
300	198626
300	214094
300	369465
300	440302
300	620069
300	765653
300	773679
301	008851
301	063238
301	068098
301	159601
301	360884
301	371025
301	383856
301	411683
301	520376
301	527376
301	542218
301	550987
301	639218
301	648310
301	657696
301	664323
301	731060
301	970007
302	134827
302	142130
302	215118
302	223437
302	424020
302	437076
302	735279
302	770519
302	784075
302	884281
303	046240
303	055028
303	068180
303	077544
303	212210
303	219975
303	336311
303	417326
303	581591
303	588927
303	738877
303	772823
303	785683
303	791951
303	802760
303	814412
304	062329
304	316068
304	322668
304	356791
304	365884
304	384364
304	621443
304	947573
305	000588
305	098276
305	111136
305	174260
305	383188
305	504302
305	522165
306	041276
306	060333
306	104882
306	204107
306	242695
306	396385
306	689253
306	799253
306	822922
306	954081
307	068704
307	150959
307	311824
307	633930
307	681733
307	724640
307	849290
308	418224
308	431119
308	553365
308	662938
308	919161
308	934003
308	944856
309	425993
309	606650
309	691221
309	700105
309	841348
309	883971
309	891283
310	004937
310	076312
310	082544
310	088495
310	105673
310	204210
310	227537
310	244071
310	348927
310	596404
310	602758
310	737636
310	748923
310	757085
310	861044
310	869401
310	877447
311	093786
311	101123
311	181582
311	195015
311	515782
311	586344
311	825687
311	833675
311	840728
311	868980
311	879753
312	186580
312	230227
312	235729
312	242131
312	351419
312	366817
312	473889
312	490317
312	851940
313	017431
313	054804
313	063542
313	073143
313	085596
313	096830
313	456216
313	467907
313	614360
314	115289
314	123632
314	139601
314	146366
314	289951
314	338110
314	556245
314	837903
314	876695
314	947178
315	012695
315	103570
315	188310
315	341086
315	405228
315	538561
315	606951
315	780294
315	856544
315	986864
316	221472
316	228336
316	237840
316	244073
316	490597
316	567707
316	832636
316	842929
317	085177
317	099064
317	105057
317	293026
317	501088
317	513516
317	773210
317	858120
317	918944
318	051272
318	072982
318	353003
318	462352
318	471207
318	481456
318	856252
319	367069
319	572669
319	583470
319	602860
319	841584
320	220795
320	234968
320	259968
320	317866
320	327062
320	346258
320	510956
320	538705
320	548586
320	783238
320	798938
320	970374
321	124415
321	136534
321	149794
321	155273
321	161151
321	317816
321	325312
321	339323
321	432765
321	441850
321	495927
321	929340
321	937660
322	004064
322	009560
322	039154
322	051176
322	221804
322	379841
322	394916
322	527665
322	743061
322	751183
322	926219
323	056019
323	064605
323	110273
323	122027
323	137109
323	421437
323	428660
323	478894
323	493759
323	519494
323	774252
323	929210
323	945586
323	999685
324	005133
324	013988
324	022174
324	058491
324	175020
324	685731
324	746077
324	759740
324	838075
324	849487
325	034670
325	042929
325	050029
325	059494
325	070767
325	092404
325	118172
325	348507
325	544669
325	602580
325	737250
325	743874
325	751400
326	016660
326	027061
326	220086
326	362453
326	369318
326	392027
326	487050
326	649657
326	656406
326	664170
326	677880
326	703726
326	710951
326	798014
326	811903
326	819663
327	090896
327	103017
327	156616
327	164441
327	170727
327	184643
327	237652
327	245603
327	342665
327	354277
327	513817
327	525214
327	535509
327	543410
327	571955
327	589592
327	627447
327	753483
327	763323
327	780229
327	824966
327	838730
327	970734
327	981647
327	990708
328	005415
328	129928
328	148289
328	154140
328	169734
328	212519
328	278890
328	490180
328	503467
328	678209
328	731630
328	804685
328	885159
328	972144
328	980071
329	179360
329	292659
329	301112
329	311620
329	319990
329	328539
329	367301
329	381520
329	469297
329	560378
329	569892
329	685705
329	698483
329	710635
329	857781
329	904675
330	012531
330	090815
330	104612
330	225067
330	233941
330	242666
330	318564
330	328712
330	335357
330	540876
330	557890
330	578255
330	716507
330	796030
330	812526
330	820885
330	842997
331	042591
331	156622
331	240637
331	282032
331	291155
331	302740
331	312581
331	571103
331	685108
331	695709
331	757714
332	451431
332	505475
332	931009
332	938880
332	948682
333	090629
333	301679
333	440165
333	578782
333	584689
333	591409
333	736057
333	746543
333	761534
334	092418
334	105065
334	199726
334	209122
334	220216
334	433216
334	611314
335	079611
335	355190
335	371614
335	420581
335	428653
335	595169
335	650224
335	658774
335	673269
335	813013
336	025536
336	041091
336	227055
336	237907
336	473945
336	481765
336	501082
336	840733
336	848210
336	897471
336	905411
336	929372
337	235176
337	401118
337	435634
337	454279
337	496903
337	580271
337	598024
337	818968
337	835327
337	843666
338	097711
338	343171
338	557221
338	564559
338	719010
338	795993
338	871521
339	127483
339	171022
339	187868
339	200484
339	212168
339	221765
339	566111
339	574433
339	683422
339	764068
339	950920
339	960023
339	969970
340	118737
340	248615
340	290635
340	306018
340	338190
340	352767
340	381793
340	394501
340	618561
340	629320
340	854476
340	867368
340	885207
340	920416
340	986605
340	996005
341	007179
341	159292
341	169313
341	177887
341	484868
341	581231
341	665096
341	672207
341	804105
341	812102
341	899973
341	909461
342	001945
342	196470
342	208716
342	217712
342	242621
342	406732
342	411774
342	421768
342	431188
342	567462
342	602809
342	764300
342	782565
342	850942
342	982423
342	990118
343	003492
343	015812
343	314056
343	322801
343	621190
343	626732
343	632831
343	643656
343	763159
343	774731
343	786842
343	797007
343	848939
343	877727
343	979271
344	018824
344	256536
344	281642
344	482611
344	490904
344	529388
344	543912
344	640414
344	677586
344	685006
344	695516
344	804292
344	826387
344	987210
345	052263
345	067377
345	088494
345	268547
345	444391
345	536289
345	574073
345	768829
345	880565
345	997140
346	006458
346	016285
346	089018
346	095987
346	104243
346	112433
346	283289
346	299258
346	458544
346	464951
346	521819
346	578335
346	846907
346	866680
346	917304
346	923776
346	932151
346	940463
347	157648
347	172740
347	205607
347	384617
347	401256
347	415289
347	575100
347	669751
347	678188
347	767901
347	876863
347	981270
347	991753
348	012539
348	091767
348	100092
348	630568
348	699777
348	760118
348	776626
348	790620
348	801296
348	929909
349	053218
349	066768
349	083792
349	097574
349	237977
349	290833
349	475737
349	561998
349	629411
349	743025
349	888167
349	936537
349	941711
350	038105
350	047594
350	112598
350	287300
350	505344
350	600468
350	606321
350	612631
350	621008
350	629387
350	647650
350	835541
350	974956
350	990286
351	007055
351	017130
351	417137
351	523145
351	750864
352	062755
352	089753
352	096152
352	126274
352	135977
352	147340
352	445441
352	461308
352	473143
352	479921
352	672814
352	726440
352	734082
352	742851
352	766188
352	962578
353	023557
353	032223
353	050988
353	068837
353	178555
353	212342
353	219294
353	785789
353	877721
353	944493
353	968971
353	979100
354	116535
354	142296
354	150585
354	196133
354	464739
354	482166
354	691594
354	699685
354	714730
354	736889
354	758892
354	832911
355	221146
355	263726
355	341992
355	352388
355	365169
355	375339
355	385466
355	403800
355	514128
355	563069
355	646194
355	653498
355	661820
355	672285
355	793396
355	965506
355	987359
355	998918
356	043500
356	181284
356	192635
356	204606
356	212158
356	357740
356	366964
356	374584
356	506586
356	673162
356	820136
357	020377
357	035725
357	040965
357	142313
357	176059
357	236480
357	254330
357	444060
357	455682
357	467680
357	512486
357	522530
357	529164
357	675145
357	761989
357	778066
357	849771
357	858928
357	901004
358	034896
358	323151
358	329978
358	438082
358	445415
358	453073
358	460757
358	503762
358	629628
358	637978
358	648803
358	771626
358	855425
358	868472
358	878320
359	100573
359	110524
359	124290
359	147764
359	157178
359	330139
359	695789
359	704796
359	737525
359	744268
360	004797
360	047767
360	063677
360	171458
360	276066
360	306634
360	452710
360	460614
360	498479
360	510878
360	645832
360	785593
360	932808
360	952188
360	962481
361	096692
361	174556
361	185036
361	198706
361	595481
361	668633
361	690805
361	804341
361	811283
362	110402
362	148684
362	157207
362	173756
362	181704
362	278852
362	349924
362	363571
362	513725
362	521089
362	529625
362	575333
362	587810
362	799354
362	812859
362	869944
362	922857
362	979545
363	249628
363	347210
363	458281
363	714793
363	731784
363	743882
363	953785
363	971392
364	054564
364	069578
364	186201
364	194593
364	203212
364	221094
364	245201
364	343744
364	350416
364	477889
364	483613
364	495793
364	624868
364	631900
364	650970
364	666160
364	689816
364	730779
364	997492
365	120033
365	178925
365	201661
365	256064
365	270316
365	285144
365	390271
365	399644
365	532509
365	592114
365	661902
365	670772
365	680246
366	061344
366	070616
366	294638
366	305555
366	411440
366	549016
366	647723
366	714343
366	845820
366	860866
367	016700
367	023611
367	071071
367	360962
367	373656
[truncated: 3,441 more rows]
