# Supplementary material for: Moth olfactory receptor neurons adjust their encoding efficiency to temporal statistics of pheromone fluctuations
Source: PLoS Comput Biol. 2018 Nov 13;14(11):e1006586. doi: 10.1371/journal.pcbi.1006586 (PMC6258558; doi:10.1371/journal.pcbi.1006586)
Supplement: S1 Data — (ZIP) [file pcbi.1006586.s001.zip › data/128m/10pg/spikes_times_06.txt]

0	248483
0	253633
0	258889
0	263995
0	268516
0	273576
0	279562
0	286480
0	292635
0	298768
0	306319
0	313684
0	321057
0	327815
0	336308
0	345392
0	355897
0	366580
0	375588
0	393594
0	427271
0	445245
0	470009
0	496125
0	522889
0	668279
0	675915
0	788805
0	821591
0	911525
0	920446
0	929321
0	937785
0	968482
0	995288
1	011887
1	020925
1	060488
1	093587
1	112784
1	134391
1	175189
1	197396
1	247095
1	272131
1	325985
1	356518
1	367908
1	434367
1	448092
1	461537
1	527759
1	592803
1	608632
1	622981
1	653825
1	708227
1	741975
1	785145
1	803713
1	881736
1	894916
1	904803
1	923995
1	964365
2	096153
2	104974
2	120975
2	131850
2	238470
2	256584
2	290740
2	301264
2	326483
2	336497
2	396207
2	428697
2	449940
2	504953
2	514175
2	564892
2	634928
2	648100
2	693718
2	740435
2	753369
2	919682
2	936076
2	969096
2	978765
3	000507
3	061261
3	080234
3	201347
3	212083
3	230228
3	328223
3	343474
3	399945
3	409935
3	447962
3	463686
3	551753
3	573335
3	675405
3	715131
3	757421
3	773479
3	784551
3	844495
3	934043
3	990040
4	000848
4	049101
4	159906
4	169554
4	182965
4	214968
4	230614
4	294162
4	316874
4	389938
4	430202
4	531494
4	541974
4	608266
4	639205
4	755119
4	770119
4	778317
4	814565
4	848346
4	910627
4	921786
4	999030
5	020895
5	107276
5	137969
5	158829
5	175955
5	340451
5	354924
5	517447
5	707601
5	720764
5	729420
5	741907
5	837330
5	856876
5	909701
5	926254
5	994208
6	078389
6	087894
6	159275
6	196830
6	227117
6	287603
6	437358
6	497818
6	530560
6	549476
6	579166
6	666282
6	703076
6	726796
6	772994
6	802910
6	814853
6	872322
6	900375
6	922243
7	064816
7	096338
7	121522
7	195454
7	205276
7	246862
7	386463
7	414678
7	464858
7	481903
7	635718
7	647863
7	671564
7	687073
7	770321
7	785345
7	815027
7	886835
7	922429
8	007419
8	029497
8	042541
8	096904
8	120194
8	184423
8	243545
8	254220
8	297528
8	330688
8	347809
8	366156
8	481514
8	598954
8	621580
8	694165
8	758201
8	772967
8	804759
8	820830
8	995177
9	032534
9	051357
9	112380
9	242171
9	279840
9	296661
9	390392
9	515958
9	659632
9	670520
9	727725
9	808429
9	892853
9	911914
10	032173
10	086905
10	101380
10	203892
10	221528
10	364229
10	414479
10	422989
10	448823
10	464539
10	483026
10	534501
10	672212
10	700613
10	752869
10	827164
10	845541
10	878584
10	886592
10	965328
11	007208
11	062103
11	164277
11	224668
11	232607
11	241382
11	285344
11	333921
11	369576
11	500670
11	556113
11	721341
11	731627
11	770238
11	798693
11	807967
11	848539
11	862933
11	959139
12	052352
12	060674
12	179642
12	240393
12	276777
12	288756
12	314609
12	399153
12	423460
12	441440
12	516137
12	530879
12	591167
12	715063
12	724043
12	763802
12	779465
12	789821
12	879067
12	985927
13	014445
13	057328
13	090560
13	118292
13	179937
13	303390
13	317837
13	326971
13	346714
13	355366
13	428557
13	441120
13	472725
13	598134
13	608796
13	622002
13	740677
13	757612
13	794145
13	931532
13	948907
14	009370
14	083026
14	138004
14	150270
14	184163
14	197177
14	264785
14	303201
14	365094
14	395534
14	485572
14	502353
14	524653
14	606509
14	616790
14	685983
14	760327
14	798136
14	810831
14	930638
14	963177
15	013408
15	047474
15	064933
15	154502
15	176432
15	189439
15	234323
15	254127
15	277569
15	298545
15	317041
15	406960
15	419793
15	434007
15	445206
15	548336
15	596642
15	641089
15	655716
15	719343
15	806147
15	876226
15	888217
15	981588
16	003420
16	012022
16	035222
16	185405
16	195912
16	220517
16	279183
16	300062
16	422165
16	430436
16	471390
16	482852
16	502104
16	517895
16	545520
16	689836
16	802097
16	863995
16	873314
16	884937
16	917956
16	995628
17	033480
17	089215
17	195128
17	254803
17	267481
17	289093
17	432211
17	503457
17	574742
17	590210
17	604388
17	650641
17	748115
17	766491
17	793213
17	806551
17	816854
17	901294
17	948012
18	049583
18	072532
18	091590
18	106759
18	114811
18	128093
19	041846
19	259588
19	486331
19	517616
19	534491
19	542238
19	548909
19	569679
19	579486
19	592736
19	605481
19	625076
19	643621
19	678370
19	687725
19	840846
19	850596
19	859890
19	875618
19	889142
20	297209
20	362235
20	707036
21	108535
21	124334
21	147941
21	166526
21	337428
21	573474
21	581611
21	600266
21	616218
21	650633
21	673400
21	996861
22	034938
22	118282
22	174218
22	191023
22	201273
22	218131
22	230845
22	239732
22	247613
22	263317
22	283012
22	315304
22	329687
22	343194
22	357606
22	369301
22	382586
22	402947
22	410603
22	420481
22	453020
22	473121
22	506366
22	524948
22	583746
22	592211
22	661517
22	672358
22	684719
22	721043
22	732583
22	745160
22	785443
22	838591
22	860684
22	877508
22	884635
22	895179
22	902062
23	093110
23	103224
23	116608
23	134714
23	195630
23	246585
23	254150
23	261184
23	269534
23	285938
23	311647
23	329264
23	348071
23	372279
23	379655
23	395292
23	415837
23	460360
23	472930
23	483302
23	514982
23	538883
23	574666
23	582274
23	591637
23	638936
23	662804
23	680767
23	724952
23	745496
23	801279
23	828532
23	841408
23	889121
23	938791
23	952140
24	000623
24	040084
24	064696
24	096631
24	107528
24	162837
24	179556
24	211226
24	223992
24	278189
24	361376
24	376142
24	385834
24	397438
24	414634
24	432921
24	458012
24	522745
24	535533
24	578551
24	591908
24	647695
24	768471
24	776458
24	801041
24	814423
24	832135
24	895605
24	920377
24	936782
24	989778
25	016413
25	167440
25	177913
25	198269
25	214896
25	262459
25	335341
25	380569
25	406540
25	430669
25	441330
25	462612
25	472714
25	511336
25	532316
25	563471
25	625156
25	653443
25	663631
25	674430
25	763991
25	817340
25	833446
25	936311
26	013314
26	110270
26	130804
26	331242
26	377862
26	392306
26	423892
26	452513
26	468218
26	511508
26	519555
26	539196
26	558869
26	569054
26	640102
26	677757
26	684937
26	700871
26	733601
26	760877
26	778475
26	847388
26	934546
26	971163
27	069129
27	079330
27	119461
27	131433
27	149344
27	171140
27	289864
27	298088
27	309968
27	376659
27	465925
27	497053
27	505787
27	585352
27	593594
27	619346
27	630227
27	639373
27	660101
27	698579
27	730577
27	737816
27	749023
27	903318
27	948102
27	963139
27	984328
27	998385
28	080153
28	093080
28	579520
28	662309
29	034479
29	045637
29	058746
29	108466
29	127540
29	145091
29	157592
29	166766
29	176504
29	184925
29	197759
29	207367
29	225743
29	238589
29	252700
29	265462
29	325374
29	346371
29	368214
29	384272
29	399725
29	450388
29	475607
29	491337
29	521941
29	571728
29	583495
29	589585
29	596318
29	605104
29	659913
29	725263
29	740733
29	752966
29	787340
29	807287
29	826837
29	838844
29	851030
30	009510
30	047581
30	056282
30	064057
30	082738
30	100014
30	124468
30	134524
30	146152
30	209126
30	264201
30	275133
30	305888
30	327942
30	366674
30	430759
30	438482
30	448709
30	460559
30	491775
30	680107
30	691422
30	700862
30	711760
30	720491
30	770691
30	797733
30	827114
30	842969
30	863011
30	891531
30	904666
30	931644
31	009336
31	030432
31	057241
31	075270
31	084858
31	107734
31	154847
31	169327
31	180554
31	210817
31	265497
31	301946
31	354502
31	364265
31	382245
31	422908
31	513677
31	571983
31	582514
31	646107
31	689995
31	706505
31	716806
31	758265
31	798186
31	892003
31	909118
31	957234
31	979458
32	004387
32	014592
32	026194
32	039189
32	060273
32	135363
32	149964
32	168106
32	186002
32	195682
32	341629
32	352436
32	466809
32	479055
32	600580
32	631012
32	648524
32	667951
32	693056
32	734759
32	756539
32	779251
32	792507
32	835356
32	857821
32	871443
32	913777
32	955577
32	977153
32	987140
33	011989
33	022284
33	052052
33	077060
33	095102
33	159388
33	225045
33	250004
33	274920
33	288944
33	301559
33	323019
33	368181
33	376865
33	436084
33	574077
33	610078
33	639757
33	679822
33	709239
33	721724
33	733060
33	810034
33	824688
33	833185
33	853622
33	861989
33	908311
33	949432
33	992735
34	000713
34	082022
34	088802
34	137411
34	158170
34	208368
34	249070
34	286577
34	295930
34	331014
34	351353
34	406089
34	432543
34	548095
34	565780
34	581987
34	591620
34	605683
34	643519
34	656418
34	728957
34	786079
34	828995
34	875411
34	893660
34	906996
34	923785
34	943883
34	954070
35	395644
35	406759
35	416774
35	425113
35	441342
35	502271
35	517876
35	545503
35	557902
35	873283
35	949888
36	137319
36	183620
36	196414
36	211250
36	221941
36	289650
36	299356
36	325313
36	562578
36	754736
36	883025
36	898884
36	908995
36	918212
36	936856
36	962034
37	181379
37	718992
37	765139
37	776228
37	800866
37	817068
38	131626
38	148689
38	158762
38	167470
38	176717
38	185990
38	199886
38	209129
38	217845
38	225158
38	237417
38	248182
38	255459
38	273277
38	286874
38	307795
38	327318
38	335727
38	345602
38	358112
38	415877
38	470979
38	486065
38	496531
38	511410
38	527113
38	591766
38	608868
38	620780
38	630580
38	663826
38	680330
38	692133
38	700718
38	733374
38	747152
38	792629
38	814507
38	834597
38	862804
38	881383
38	903169
38	967373
38	977938
38	986986
39	028644
39	045669
39	060158
39	076717
39	086907
39	115835
39	190526
39	248381
39	292176
39	332611
39	377174
39	387776
39	409921
39	464373
39	494038
39	500296
39	508281
39	523529
39	538832
39	554984
39	591708
39	599738
39	615916
39	636558
39	658365
39	670523
39	726593
39	737924
39	764941
39	841987
39	850086
39	871051
39	883739
39	893823
39	905213
39	913419
39	943210
40	019807
40	035509
40	049547
40	132036
40	142995
40	228197
40	267497
40	297308
40	345597
40	369507
40	414884
40	430148
40	442575
40	452720
40	475714
40	530795
40	549524
40	592298
40	617664
40	634774
40	651111
40	669447
40	726009
40	742480
40	768181
40	790348
40	835752
40	847600
40	899353
40	913920
40	929306
40	945218
41	069839
41	128170
41	154376
41	164689
41	179342
41	201719
41	270512
41	285633
41	295256
41	304665
41	326391
41	339227
41	410050
41	421996
41	437828
41	486204
41	509516
41	542965
41	555221
41	574862
41	627592
41	635044
41	739865
41	753868
41	763063
41	779401
41	823161
41	837674
41	870141
41	888735
41	897261
41	935057
41	958416
41	979782
41	991975
42	024056
42	040410
42	094201
42	105985
42	158660
42	264069
42	284177
42	299508
42	314992
42	343556
42	410135
42	440967
42	456858
42	471661
42	482766
42	536943
42	556869
42	687732
42	746808
42	799437
42	822907
42	832095
42	844221
42	854485
42	925758
42	938597
42	950184
42	966056
42	989954
43	005897
43	028141
43	055578
43	065894
43	099480
43	123132
43	157429
43	187719
43	227469
43	238776
43	265074
43	330128
43	430288
43	447775
43	477760
43	494319
43	513031
43	561167
43	578893
43	622040
43	634155
43	644218
43	678271
43	701828
43	723132
43	771509
43	797706
43	844782
43	862787
43	884844
43	919621
43	950401
44	009377
44	035611
44	094338
44	112791
44	131010
44	170888
44	182897
44	221609
44	249190
44	262368
44	290586
44	367144
44	388077
44	410862
44	483315
44	496805
44	511438
44	532342
44	607048
44	633795
44	717730
44	731134
44	776600
44	808892
44	817675
44	833787
44	895087
44	903594
44	921690
44	950431
44	981276
44	994257
45	023578
45	093187
45	105387
45	128264
45	145279
45	202375
45	291160
45	337743
45	351119
45	376478
45	414464
45	452270
45	469205
45	541974
45	553829
45	585703
45	615538
45	696868
45	771043
45	788274
45	800281
45	828645
45	861289
45	875203
45	888308
46	019755
46	036765
46	058168
46	127624
46	200958
46	215366
46	232253
46	243163
46	314367
46	342560
46	350451
46	421342
46	448608
46	473572
46	523851
46	546376
46	575252
46	707770
46	731258
46	746883
46	793454
46	898758
46	938801
47	031369
47	053482
47	066454
47	076258
47	102934
47	127354
47	182667
47	213456
47	234885
47	329125
47	340769
47	355053
47	388956
47	400988
47	484565
47	502852
47	519002
47	599757
47	620429
47	644670
47	710832
47	789780
47	844277
47	869562
47	896482
47	913784
47	926120
47	947683
48	025156
48	107061
48	123288
48	142518
48	176743
48	207274
48	223784
48	271740
48	294448
48	303824
48	315456
48	342301
48	402773
48	416744
48	502136
48	567084
48	638687
48	651852
48	744488
48	785736
48	798137
48	838815
48	847118
48	860080
48	895455
48	909508
49	106504
49	120997
49	135631
49	152345
49	187222
49	248969
49	260607
49	270318
49	308777
49	351227
49	381604
49	410318
49	498982
49	538076
49	566281
49	589767
49	638398
49	651960
49	665481
49	759717
49	775988
49	791646
49	831359
49	854751
49	873251
49	891882
49	936307
49	954884
49	971445
50	036968
50	103040
50	185815
50	196130
50	259567
50	295379
50	335906
50	359439
50	371544
50	442876
50	486569
50	505937
50	526488
50	543550
50	556811
50	585866
50	655932
50	686917
50	756681
50	843642
50	860123
50	873732
50	892858
50	909302
50	924852
50	934194
50	950416
50	973001
51	032440
51	049344
51	100960
51	170791
51	215091
51	236360
51	286269
51	320021
51	403762
51	416239
51	438305
51	532943
51	555828
51	573025
51	584282
51	606379
51	666404
51	686819
51	718470
51	756337
51	768437
51	819036
51	854915
51	940251
51	963091
52	008820
52	042132
52	113658
52	149011
52	166814
52	241293
52	278416
52	294698
52	306306
52	321312
52	339780
52	356633
52	440839
52	478124
52	528353
52	584508
52	600094
52	628120
52	643485
52	712186
52	735877
52	759360
52	796087
52	809362
52	850273
52	998477
53	038033
53	050330
53	108201
53	139760
53	202023
53	236257
53	251810
53	292523
53	345995
53	360034
53	377940
53	466566
53	481967
53	555226
53	577575
53	610259
53	695503
53	726981
53	779864
53	794337
53	813473
53	828856
53	849533
53	947679
54	001241
54	029294
54	045034
54	094633
54	105210
54	131621
54	217625
54	229024
54	266298
54	285229
54	310943
54	323013
54	360441
54	394410
54	467683
54	507026
54	578975
54	617322
54	642886
54	661591
54	688675
54	699003
54	786851
54	847364
54	866020
54	883518
54	913064
54	931140
54	940465
54	998771
55	027623
55	109879
55	180545
55	193508
55	202683
55	231114
55	253061
55	275305
55	311022
55	354459
55	388978
55	432427
55	439409
55	454314
55	468481
55	662805
55	695752
55	713661
55	726601
55	752020
55	902605
55	989195
56	049791
56	134431
56	145988
56	162214
56	171728
56	187481
56	202208
56	213337
56	226803
56	260147
56	327258
56	362613
56	385800
56	424627
56	447771
56	516119
56	542935
56	559473
56	648407
56	705722
56	716933
56	739206
56	769767
56	792889
56	822115
56	835128
56	914567
56	945769
56	982473
57	032625
57	112247
57	146864
57	162878
57	176540
57	193334
57	203563
57	235236
57	252602
57	268261
57	294895
57	394785
57	413764
57	441529
57	507691
57	530223
57	552526
57	582730
57	656233
57	744896
57	807193
57	831805
57	860109
57	886164
57	910607
58	061482
58	077762
58	110924
58	118057
58	137024
58	256619
58	284520
58	300805
58	329062
58	362056
58	496459
58	563896
58	575003
58	601390
58	666342
58	692209
58	708410
58	896770
58	952083
59	013675
59	028576
59	080791
59	255002
59	273374
59	288085
59	309214
59	319277
59	362333
59	445085
59	471922
59	483241
59	499459
59	514960
59	542857
59	591312
59	612993
59	625353
59	728780
59	819594
59	836618
59	849594
59	873566
59	888947
59	987191
60	040626
60	496493
60	535115
60	554851
60	582864
60	638945
60	654467
60	666805
60	685682
60	821734
60	937864
60	948764
60	956744
60	986109
61	009555
61	069035
61	094212
61	114351
61	123766
61	159692
61	212359
61	233568
61	301567
61	324182
61	352065
61	418106
61	426978
61	440761
61	464548
61	526427
61	539870
61	566194
61	582506
61	596751
61	671002
61	687151
61	815691
61	824726
61	846712
61	898528
61	941625
61	966841
61	982373
61	994695
62	063447
62	074348
62	086308
62	255314
62	268679
62	314495
62	464188
62	475987
62	501769
62	526261
63	061523
63	116296
63	136038
63	932611
63	971989
64	005944
64	497394
64	515001
64	569438
64	632708
64	656385
64	869065
64	903904
64	995923
65	506323
65	531043
65	588784
65	599419
65	608896
65	648793
65	662921
65	677076
65	685735
65	695859
65	716952
65	730071
65	748889
65	759911
65	768430
65	780934
65	799145
65	813166
65	822853
65	837003
65	853329
65	866306
65	878702
65	897142
65	930102
65	944164
65	953274
65	985132
65	998922
66	012892
66	047136
66	055804
66	118074
66	134291
66	161019
66	184479
66	192434
66	244479
66	272202
66	328507
66	360663
66	379624
66	428198
66	445262
66	459973
66	475501
66	487835
66	499185
66	512273
66	521642
66	532530
66	584334
66	769205
66	780705
66	799913
66	837329
66	850387
67	336967
67	346282
67	362180
67	375632
67	403560
67	415652
67	431294
67	443197
67	466457
67	474513
67	495722
67	507790
67	516604
67	543375
67	559947
67	568140
67	580325
67	591121
67	605728
67	635994
67	651367
67	704664
67	714292
67	745803
67	816536
67	834916
67	852474
67	866652
67	909083
67	927507
67	963072
67	976686
67	986581
67	994592
68	009151
68	020144
68	034429
68	077613
68	119409
68	158292
68	205069
68	299509
68	338144
68	356184
68	374992
68	387556
68	405386
68	432859
68	497670
69	088520
69	103591
69	127964
69	150589
69	179810
69	718093
69	783556
69	798306
70	018534
70	057309
70	079466
70	092868
70	175489
70	190692
70	412221
70	472271
70	630169
70	644890
70	663766
70	677376
70	686052
70	692271
70	704558
70	716454
70	763655
70	774817
70	789002
70	798093
70	862595
70	876017
70	893419
70	906181
70	922193
70	939143
70	951575
70	968602
71	030631
71	046533
71	058686
71	075179
71	087552
71	098307
71	119601
71	130424
71	150366
71	162678
71	186261
71	204965
71	219576
71	250665
71	308379
71	406334
71	460308
71	836546
71	945214
71	979182
72	000494
72	284386
72	982394
73	002894
73	055669
73	075991
73	099521
73	112722
73	174731
73	193245
73	330637
73	527721
73	547521
74	422355
74	541284
75	289906
75	311183
75	462174
75	475613
75	527200
75	736305
75	991142
76	203588
76	218921
76	542757
76	597015
76	622028
77	622818
77	640403
77	661406
77	701238
78	067793
78	299945
78	320505
78	331983
79	171328
79	485466
79	497070
79	614938
79	630336
80	017046
80	088964
80	102682
80	112269
80	506211
80	623584
80	895252
81	339445
82	520359
82	896742
82	912911
82	927787
82	947875
82	980639
83	031720
83	041102
83	090117
83	128995
83	735032
83	755870
83	830689
83	845669
83	924832
83	940612
83	959526
83	967921
83	993127
84	482945
85	291668
85	700432
85	826317
86	632615
86	852834
86	870739
87	049036
87	068884
87	147816
87	825617
87	847161
87	870319
87	883339
87	900517
87	923045
87	939484
87	954187
87	980404
88	768479
88	780841
88	793504
88	807958
89	013852
89	022833
89	494178
89	540559
89	551474
89	564979
89	583763
89	600215
89	930691
90	414168
91	552190
91	569362
91	584340
91	718321
91	762878
92	065904
93	405873
93	576210
94	008706
94	580220
94	595825
96	958739
96	979939
98	038060
98	077386
98	543772
99	211544
99	604376
99	644656
99	778485
100	171069
100	603809
102	456887
102	540661
102	799669
102	843222
103	568202
104	567586
104	789783
105	771751
105	779376
107	104072
107	350940
107	919938
108	029543
108	045267
108	838457
110	324391
110	595105
110	921592
111	097072
111	106780
111	113429
111	122102
111	129542
111	136628
111	142920
111	149072
111	156488
111	165404
111	174390
111	183927
111	194886
111	205066
111	216394
111	229253
111	240988
111	251105
111	263410
111	274918
111	285195
111	294272
111	310579
111	332366
111	345947
111	353062
111	362175
111	378758
111	403679
111	418094
111	436470
111	446677
111	455747
111	469554
111	478281
111	496694
111	524010
111	535465
111	548343
111	574753
111	597801
111	615095
111	641120
111	653033
111	663395
111	678045
111	743572
111	753055
111	771563
111	781907
111	860116
111	875039
111	884735
111	898885
111	907440
111	928074
111	940339
111	954590
111	994158
112	014071
112	027338
112	247613
112	267484
112	277345
112	284613
112	303303
112	314262
112	333643
112	342915
112	359920
112	405325
112	420989
113	207953
113	288568
113	418695
113	428305
113	434037
113	448440
113	457044
113	464615
113	473595
113	481433
113	489922
113	502239
113	517282
113	579419
113	590113
113	776492
113	792012
113	800708
113	813030
113	828880
113	837106
113	844336
113	854278
113	867432
113	874103
113	902105
113	910357
113	944657
113	964051
113	976649
113	988442
114	006745
114	018841
114	035305
114	075852
114	137853
114	301318
114	338861
114	398433
114	407074
114	430107
114	438772
114	446811
114	459140
114	467481
114	486172
114	552232
114	572211
114	582523
114	594028
114	608339
114	643447
114	665124
114	678847
114	687562
114	704043
114	712365
114	737486
114	765114
114	780788
114	817144
114	904241
114	916833
114	928109
114	954154
114	988435
115	004025
115	011731
115	038214
115	090827
115	203004
115	224825
115	248407
115	257188
115	268134
115	291655
115	305847
115	317925
115	331658
115	386762
115	433490
115	465424
115	496553
115	515830
115	575652
115	594124
115	608990
115	626873
115	648489
115	693319
[truncated: 2,916 more rows]
