# Supplementary material for: Moth olfactory receptor neurons adjust their encoding efficiency to temporal statistics of pheromone fluctuations
Source: PLoS Comput Biol. 2018 Nov 13;14(11):e1006586. doi: 10.1371/journal.pcbi.1006586 (PMC6258558; doi:10.1371/journal.pcbi.1006586)
Supplement: S1 Data — (ZIP) [file pcbi.1006586.s001.zip › data/128m/10pg/spikes_times_07.txt]

0	104881
0	109985
0	114724
0	120536
0	126594
0	133970
0	143673
0	154318
0	415697
0	424525
0	430794
0	438256
0	443634
0	451618
0	457939
0	462672
0	467066
0	475218
0	494191
0	518589
0	527824
0	538319
0	580535
0	593193
0	621715
0	702463
0	710573
0	746984
0	793679
4	462755
4	476541
4	744896
4	757772
5	852538
7	268238
9	224627
10	141564
10	649703
14	971455
15	561132
15	572272
15	663927
16	673871
16	705825
17	022263
18	221546
18	232377
18	249451
18	258622
18	271114
18	295107
18	418778
18	601826
19	063566
19	070555
19	081965
23	473345
24	645215
24	660870
25	639061
25	652875
26	568876
30	363012
31	947459
31	980685
33	734921
33	749693
33	758972
33	841019
34	080732
34	789635
34	802071
35	577604
37	169715
37	177794
37	191276
37	513468
40	307892
40	316080
43	187788
43	198806
43	808458
45	697546
45	725732
45	737685
46	275293
46	315419
46	542934
46	551196
46	558518
46	564802
46	570153
46	576401
46	584026
46	590308
46	596468
46	605869
46	626982
46	635221
46	646293
46	651933
46	659711
46	696621
46	804911
46	816548
46	826361
46	865566
46	940469
46	948682
46	953737
47	064440
47	073194
47	145069
47	288033
47	351246
47	362892
47	369653
47	377340
47	384153
47	392591
47	422845
47	430522
47	442984
47	459195
47	470258
47	619532
47	625552
47	639150
47	652670
47	661672
47	708809
47	806685
47	836829
47	906696
47	916745
47	931036
47	939206
47	955451
47	969837
48	021159
48	028094
48	036052
48	113181
48	151006
48	220060
48	257194
48	268280
48	318703
48	439408
48	459369
48	480215
48	490394
48	518708
48	547923
48	556414
48	628794
48	644451
48	669774
48	677333
48	824535
48	888380
48	895307
48	980430
48	998820
49	050127
49	066432
49	074789
49	130211
49	202076
49	248918
49	300765
49	336341
49	362002
49	407552
49	417028
49	452992
49	464165
49	603666
49	618533
49	647426
49	679468
49	758361
49	781816
49	897477
49	923027
49	972640
50	038695
50	056961
50	103539
50	112086
50	178125
50	334540
50	343902
50	400991
50	450357
50	461696
50	581191
50	606163
50	818156
50	827557
50	836710
50	842533
50	848827
50	860736
50	875896
50	889394
51	155091
51	163811
51	194764
51	202642
51	252626
51	339042
51	351973
51	366269
51	522294
51	533529
51	539283
51	547853
51	556974
51	565945
51	577686
51	618388
51	700320
51	790484
51	848069
51	927727
51	950331
51	963807
52	193071
52	199516
52	208386
52	224643
52	240392
52	320310
52	336846
52	410598
52	447261
52	491417
52	503011
52	510895
52	622275
52	774981
52	784762
52	795115
52	864437
52	877324
52	955414
52	964341
53	076150
53	110503
53	125308
53	167869
53	285618
53	367105
53	379725
53	388414
53	572584
53	594210
53	661752
53	679913
53	728800
53	794713
53	931274
53	970081
54	025000
54	042617
54	053875
54	073185
54	160301
54	184166
54	199835
54	415858
54	421997
54	428011
54	509620
54	523003
54	550770
54	662185
54	674306
54	686967
54	717288
54	775206
54	796611
54	864516
54	957482
54	965333
55	148862
55	173935
55	338723
55	434928
55	445971
55	453167
55	524215
55	553511
55	700697
55	708715
55	715906
55	756288
55	764138
55	825557
55	841013
55	912097
55	923805
56	002637
56	016565
56	028222
56	143286
56	151338
56	160525
56	185734
56	245603
56	254624
56	361311
56	391851
56	474966
56	526117
56	581045
56	588422
56	757309
56	787046
56	800726
57	105164
57	141897
57	204388
57	212663
57	222491
57	261315
57	310962
57	440852
57	455074
57	465609
57	486458
57	499487
57	516257
57	667420
57	714161
57	809923
57	841626
57	850086
57	862295
57	909967
58	038543
58	140516
58	187365
58	202403
58	235465
58	322368
58	454415
58	462283
58	507792
58	691783
58	701804
58	718468
58	752101
58	781370
58	866834
58	876417
58	973183
59	045808
59	151828
59	224692
59	236519
59	359083
59	371414
59	517061
59	533679
59	571009
59	664344
59	686134
59	708028
59	719093
59	859015
59	911851
59	929988
59	936955
59	953967
60	059895
60	211724
60	223085
60	263340
60	357417
60	388611
60	406541
60	443057
60	452198
60	463463
60	668335
60	766442
60	840994
60	872726
60	887859
60	938268
61	019285
61	074840
61	102955
61	195827
61	215712
61	277627
61	379407
61	440882
61	447480
61	454318
61	466700
61	527126
61	631031
61	674465
61	690393
61	880501
62	014640
62	113215
62	119993
62	138939
62	247653
62	307488
62	367816
62	374146
62	383525
62	480717
62	495995
62	547014
62	566839
62	613036
62	625169
62	702004
62	846373
62	858853
62	969260
63	054101
63	063926
63	098582
63	163164
63	313182
63	326064
63	355262
63	427242
63	434791
63	443616
63	506594
63	513341
63	521724
63	637245
63	704211
63	764431
63	781256
64	009841
64	022958
64	033451
64	042561
64	108775
64	117110
64	189327
64	210236
64	235090
64	243345
64	331836
64	456589
64	461654
64	511093
64	517826
64	531689
64	595356
64	612927
64	745131
64	809807
64	823503
64	939384
65	023105
65	549005
65	555192
65	577359
65	966982
66	487752
66	496377
66	756583
66	899954
67	322788
67	331115
67	662239
67	677033
67	694728
68	014624
68	254982
68	266740
68	283832
68	300769
68	551104
68	565118
68	865109
68	873635
68	885819
68	901176
69	096053
69	104181
69	119662
69	128708
69	351785
69	359323
69	366963
69	379185
69	901053
70	107785
70	116274
70	129112
70	141169
70	540028
70	826480
70	837614
71	526675
71	630122
71	821171
71	994026
72	051393
72	627719
72	639511
72	648230
72	659673
72	687285
72	701996
72	707892
72	825452
73	087340
73	096194
73	106287
73	112986
73	159542
73	167843
73	177352
73	191036
73	340969
73	847545
73	930805
73	938035
73	961828
73	969741
74	456668
74	542200
74	958317
74	966475
75	150139
75	167940
75	176103
75	413163
75	652046
75	667146
75	793476
75	803092
75	837840
76	190229
76	197536
76	214557
76	318933
76	326275
76	335529
76	420187
76	442475
76	454669
76	463953
76	795792
76	802426
76	809791
76	869630
77	374976
77	384292
77	400794
77	449860
77	830716
78	204319
78	364720
78	564388
78	810244
78	816369
78	875110
78	884405
78	901672
79	076594
79	151222
79	171208
79	461636
79	472463
79	484414
79	570606
79	777141
79	813077
79	982534
80	191715
80	200261
80	519206
80	533780
80	956822
81	145880
81	156182
81	169353
81	181443
81	190157
81	200254
81	211008
81	273463
81	284352
81	304321
81	327578
81	337151
81	347006
81	360423
81	366770
81	375827
81	384944
81	393521
81	401028
81	417616
81	425862
81	437884
81	446441
81	470153
81	478766
81	490515
81	506778
81	548015
81	570906
81	591109
81	599776
81	647945
81	680853
81	732676
81	742854
81	757791
81	767302
81	817745
81	891306
81	964303
81	991895
82	153228
82	244522
82	255475
82	283986
82	303521
82	310119
82	320240
82	358340
82	406114
82	422065
82	435947
82	450353
82	499389
82	512807
82	521030
82	610381
82	616681
82	621910
82	669984
82	715815
82	721959
82	780435
82	789163
82	800062
82	844926
82	879223
82	948871
83	021613
83	038464
83	046860
83	090821
83	123694
83	216997
83	223409
83	270629
83	305428
83	407902
83	421806
84	179406
84	196944
84	207128
85	265543
85	822819
85	829079
85	834453
85	840969
85	848374
85	858047
85	865689
85	872402
85	882017
85	932362
86	328987
86	345959
86	378131
86	386353
86	760052
86	873042
86	881743
86	896102
86	911015
87	717633
87	795262
87	878533
88	033754
88	043502
88	723851
88	731696
88	739388
88	748943
88	951944
89	110567
89	382884
89	597236
89	603634
89	612558
89	622785
89	630216
89	638353
89	648741
89	848388
90	103273
90	114843
90	481365
90	499470
90	508239
90	641755
90	939864
91	230795
91	245385
91	254567
91	590493
91	598385
91	903139
91	912779
92	003333
93	146245
93	154824
93	170090
93	185988
93	410023
93	498896
93	505737
93	520093
93	638684
93	646358
93	837216
93	847255
93	854804
93	864268
94	424529
94	432831
94	440026
94	865090
94	876474
94	894781
95	089283
95	101273
95	111339
95	376825
96	080870
97	219023
97	435693
97	496315
97	505816
97	784175
97	804469
98	379234
98	386986
98	398294
98	451367
98	467713
98	709271
98	716122
98	737029
98	745291
98	858355
99	363756
99	372333
99	382390
99	389592
100	086291
100	092085
100	273465
100	282687
100	290717
100	304442
100	316917
100	327823
100	557155
101	178701
101	195591
101	400958
101	546331
101	636611
101	698953
101	839115
101	926277
101	935006
101	946478
102	059718
102	364557
102	508289
102	519378
102	636601
103	047074
103	056881
103	065501
103	373213
103	386920
103	551092
103	901738
103	909936
103	921306
104	489720
104	707562
104	826523
105	261673
105	278593
105	447338
105	454693
105	515172
105	527378
105	806806
105	824956
105	951388
105	961651
105	974982
106	171171
106	181884
106	193013
106	204574
106	216716
106	366163
107	116421
107	126779
107	148792
107	155215
107	162953
107	353908
107	487127
107	496914
107	825291
107	833134
107	849313
108	052408
108	341623
108	464089
108	475569
108	482425
108	646250
109	085702
109	372953
109	380256
109	609013
109	621615
110	040728
110	055028
110	078401
110	837167
110	852195
111	006466
111	384974
111	474921
111	623906
111	706880
112	320586
112	331165
112	688974
112	697446
112	730411
112	842708
112	887151
113	618658
113	699426
114	174894
114	187810
114	202819
114	211146
114	222202
114	228384
114	239372
114	781331
115	164817
115	626383
115	633782
115	652967
116	090507
116	112863
116	120109
116	140006
116	423011
116	470078
116	739231
116	748187
117	064463
117	330325
117	723954
117	798993
117	810719
118	119084
118	662351
118	670318
118	771954
119	244089
119	250996
119	266446
119	273727
119	513701
119	527014
120	007722
120	028743
120	047720
120	382980
120	392851
120	410287
120	488610
120	505451
120	676487
120	741571
121	072513
121	082665
121	107871
121	970179
121	982845
121	994625
122	046577
122	162306
122	172669
122	744259
122	918491
122	944447
123	275713
123	436375
123	699437
123	709160
124	023519
124	033617
124	040776
124	127869
124	251229
124	396720
124	703973
124	878159
125	662942
126	533144
126	612988
126	663334
126	669963
126	684138
127	529101
127	540588
127	563639
127	572013
128	065828
128	080611
128	306642
128	393077
128	410177
128	480191
129	014933
129	688134
130	148432
130	154208
130	160006
130	165273
130	171067
130	179700
130	184681
130	189335
130	194097
130	199572
130	208883
130	217761
130	420342
130	428002
130	434640
130	440396
130	446067
130	450927
130	456457
130	461166
130	466905
130	472983
130	482683
130	498162
130	506087
130	515161
130	525369
130	561554
130	569764
130	577551
130	586708
130	602381
130	626597
130	733225
130	741782
131	160442
131	167681
131	173886
131	179504
131	184894
131	189587
131	196567
131	214203
131	221089
131	230162
131	238045
131	248109
131	340015
131	995995
132	045445
132	054379
132	059726
132	065453
132	072265
132	082420
132	097423
132	124933
132	132532
132	139581
132	167744
132	177785
132	203429
132	278709
132	861229
132	866221
132	871558
132	876701
132	882039
132	886138
132	891510
132	898005
132	904890
132	909908
132	916811
132	924460
132	946936
133	055541
133	087436
133	282761
133	296717
133	446433
133	452490
133	458975
133	463919
133	469016
133	474101
133	478803
133	487955
133	509539
133	518281
133	527315
133	541522
133	549535
133	558632
133	619140
133	629783
133	639415
133	650977
133	676262
133	712025
133	719374
133	728984
133	787778
133	793366
133	815575
133	967346
134	310266
134	327552
134	334510
134	339506
134	344850
134	351035
134	356430
134	362213
134	370336
134	376281
134	386170
134	397034
134	430927
134	453644
134	462978
134	490235
134	512666
134	563574
134	574015
134	636780
134	664765
134	673879
134	682704
134	759088
134	766234
134	837670
134	846597
134	871442
135	091908
135	098334
135	107126
135	116322
135	251083
135	262832
135	272287
135	279402
135	288995
135	296186
135	317502
135	339090
135	365504
135	374905
135	386300
135	458351
135	469759
135	481961
135	514272
135	521983
135	533226
135	581069
135	616542
135	719745
135	738738
135	803103
135	811841
135	892330
135	935407
135	945589
135	954852
136	012334
136	047077
136	056676
136	066783
136	177151
136	217729
136	325487
136	334110
136	340643
136	351777
136	517422
136	529474
136	542407
136	548545
136	654715
136	722222
136	742781
136	867029
136	917647
136	949512
136	965721
137	009073
137	018810
137	079153
137	160803
137	244336
137	270232
137	283282
137	296845
137	305092
137	570953
137	582925
137	590409
137	598022
137	606751
137	666938
137	746540
137	863945
137	881732
137	906511
137	936713
137	986571
138	037363
138	068130
138	190455
138	204960
138	279910
138	289378
138	321717
138	414864
138	422250
138	435374
138	447873
138	610334
138	760733
138	901820
139	132166
139	265492
139	294210
139	303780
139	334081
139	440209
139	460904
139	555371
139	572338
139	581386
139	595487
139	958546
140	154620
140	173513
140	180033
140	185441
140	191586
141	177684
141	638570
141	797229
141	811596
141	834983
141	988231
142	168240
142	189254
142	315159
142	326484
142	544460
142	552008
142	602012
142	610747
142	617125
142	799561
142	805726
142	811625
142	817007
142	822682
142	828471
142	833783
142	839992
142	847096
142	854681
142	864052
142	875803
142	889091
142	929765
142	975670
142	983952
143	007960
143	019284
143	027973
143	034595
143	043380
143	069783
143	143690
143	156201
143	182898
143	212923
143	291823
143	315927
143	323729
143	331221
143	351945
143	493937
143	550726
143	599763
143	607287
143	616747
143	722113
143	760222
143	770017
143	778306
143	844384
143	923869
143	949930
143	976463
144	041720
144	059128
144	095687
144	201515
144	219693
144	230809
144	287165
144	340927
144	350427
144	364901
145	248382
145	260380
145	268842
145	467523
145	583460
145	624154
145	631605
145	649216
145	665062
146	427565
146	440404
146	872968
146	975109
147	308250
147	455259
147	976171
148	323944
148	330643
148	339356
148	612866
148	624766
148	659209
149	131483
149	140664
149	154874
149	662609
149	689595
149	722404
150	162323
150	602165
150	614523
150	620760
150	634111
150	642372
150	755485
150	762157
150	786869
150	807013
150	814391
151	464634
151	475683
151	591701
151	786879
151	805117
151	815226
151	970144
152	297160
152	843768
152	856379
153	463128
153	474277
154	048778
154	061234
154	925709
155	061434
155	073172
155	321563
155	332797
155	339230
155	357917
156	134906
156	144507
156	246758
156	578160
156	591661
156	889496
156	895490
156	929377
157	019488
157	298018
157	456604
157	463850
157	624632
157	643313
157	891440
158	248929
158	307796
158	314339
158	321546
158	895312
159	151851
159	160463
159	178559
159	193515
159	241027
160	720712
160	730439
160	751255
160	772954
160	841467
160	894911
161	042155
161	308693
161	724600
162	091263
162	104697
162	348373
162	356965
162	639820
162	648277
162	662597
162	670773
162	678830
162	919368
163	573202
163	760662
164	470322
164	482526
164	499639
164	511581
164	624486
164	877465
164	884904
164	902444
164	908286
164	914610
164	923579
164	931482
164	938918
164	945068
164	954883
164	960158
164	967893
164	976791
164	988003
165	019253
165	058228
165	063835
165	072372
165	081795
165	106211
165	119041
165	129305
165	135895
165	147543
165	181745
165	236234
165	254619
165	267236
165	317591
166	055025
166	394301
166	402437
166	409027
166	423046
166	433904
166	448628
166	458612
166	964055
166	984276
167	282972
167	293041
167	311546
167	404038
168	236859
168	246673
168	256564
168	623573
168	631111
169	448609
169	940640
169	962932
170	194169
170	717297
170	729239
170	740633
170	751918
170	968431
170	979714
171	128820
171	476291
171	492755
171	827423
171	842738
172	085441
172	173404
172	763683
172	912588
172	927928
172	937520
172	946737
172	994801
173	474034
173	482385
173	497976
174	164411
174	601612
174	811726
174	820320
174	833666
174	927125
174	933305
174	941578
174	975440
175	616468
176	257177
176	267997
176	285870
176	419243
176	426261
176	434617
176	445813
177	096022
177	101569
177	107570
177	127930
177	402451
177	756190
178	734340
178	745558
178	755144
178	771727
179	293140
179	519381
179	528157
180	547411
180	791227
181	025018
181	034085
181	044979
181	435218
181	451023
181	725507
181	732216
181	742440
182	408530
182	648054
182	654273
182	662128
182	674351
182	889214
182	899405
184	349307
184	797664
184	825352
184	835645
187	787558
187	799001
188	664192
188	672362
188	683874
188	690074
189	547486
190	113776
190	512845
190	544821
190	854623
190	862963
190	875535
190	890477
190	899611
190	912161
191	553604
191	585419
191	826940
191	841807
192	127201
192	542620
192	550643
192	558704
193	486516
194	424906
194	438194
194	447751
194	460019
194	472654
194	491451
194	502346
194	895797
194	904078
194	917811
195	653934
195	889354
195	896610
197	109595
197	414905
197	806401
197	823087
197	988972
198	806874
198	814354
198	824753
199	672836
199	799488
199	808087
199	814153
199	906188
199	923432
200	490694
200	984334
201	085622
201	102661
201	326759
201	335957
201	342801
201	368736
201	378401
202	409263
202	630927
202	666169
202	823704
203	956321
203	963534
203	972095
203	993495
204	346863
204	807084
204	819003
204	829618
205	004787
205	011905
205	023401
205	038365
205	387560
205	396205
205	408224
205	590358
205	601312
205	614385
206	107288
206	118992
206	597386
206	611294
206	898979
207	757023
207	767426
207	796542
208	375937
208	397305
208	408487
208	428412
208	901647
208	925785
208	935402
209	455488
209	464085
209	481308
209	877582
210	396886
210	580591
210	596457
211	016578
211	037119
211	918019
212	220243
212	228257
212	576760
212	586279
212	887567
213	641238
213	649432
213	658972
213	676141
214	853258
214	870114
214	884079
214	900582
214	909055
215	105545
215	585677
215	675876
215	685969
216	681203
216	707478
217	053564
217	064134
217	896256
217	907074
218	657681
218	668627
219	312797
219	653901
219	674702
220	407337
220	414741
220	423901
220	435816
220	913763
220	927414
220	951606
221	067140
221	745603
222	141965
223	368354
224	839607
224	850160
224	873709
225	589006
225	597757
225	811070
226	251953
227	400068
227	407109
227	423377
228	220514
228	240720
228	546224
229	164922
230	175116
230	187486
231	205430
231	221582
232	088077
232	098504
232	107927
232	117279
232	131123
232	150620
233	016728
233	033076
233	042393
233	924039
234	442700
234	451469
234	660494
234	673024
235	698452
236	373727
236	703680
237	520442
237	531241
237	545663
238	870218
238	882172
239	531273
239	538719
240	061092
240	066508
240	075141
240	086495
240	094903
240	103089
240	208233
240	215411
240	221774
240	231128
242	469970
242	489942
242	501930
244	880252
244	886243
244	895532
244	900436
244	904572
244	910443
244	916703
244	922806
244	927805
244	933312
244	943816
244	971059
245	018722
245	024027
245	029738
245	034776
245	044092
245	053936
245	081017
245	102707
245	127940
245	150787
245	162614
245	180439
245	190543
245	265517
245	452782
245	459564
245	465522
245	475667
245	480992
245	488086
245	504412
247	121181
247	799722
247	822453
247	833819
249	258820
249	267000
249	279573
250	301402
250	319563
250	333035
250	351306
251	433619
252	743630
252	753039
253	027801
253	916555
254	168189
254	177304
254	380888
254	387937
255	403764
255	414628
255	841257
256	098475
256	997063
257	008338
257	021536
257	043187
257	652441
257	670259
257	677744
258	668160
258	684871
258	697811
258	857381
259	029914
263	647729
263	656711
264	288336
264	720095
266	016832
266	024847
266	032857
266	328383
266	339924
267	235911
268	288378
268	615124
269	012415
269	027277
270	561695
270	582700
270	591684
271	097075
271	109561
271	777862
271	797720
272	518677
272	527289
272	959667
274	333334
274	694372
274	901212
274	920839
276	440743
277	319173
277	334493
277	349920
277	642170
277	664043
278	676389
278	767270
278	776045
278	781940
278	787294
278	792191
278	797091
278	803695
278	827771
278	842253
278	849381
278	856176
278	869511
278	876527
278	896321
278	903094
278	909895
278	973656
278	984934
279	347231
279	416352
279	425469
279	472421
279	631138
279	669769
279	688355
279	696865
279	713087
279	721937
279	745590
279	807273
279	815440
279	832411
279	844802
279	853310
279	947103
279	959501
279	980846
279	994510
280	145620
280	155024
280	164758
280	208309
280	341194
280	375339
280	395225
280	418071
280	790993
280	800102
280	812595
280	819811
280	844766
281	025932
281	040284
281	106170
281	126331
281	178201
281	356370
281	471544
281	574331
281	767360
281	824065
281	866965
282	373824
282	429718
282	447026
282	464735
282	575715
282	644406
282	902734
283	293255
283	303744
283	312952
283	323301
283	335239
283	342789
283	356706
283	577617
283	638044
283	652329
283	870847
283	923575
283	934102
284	056260
284	309436
284	317244
284	421979
284	442085
284	508936
284	591432
284	732120
284	901278
285	140815
285	291316
285	373764
287	085029
287	192161
287	536401
287	924706
287	936027
288	374997
288	384555
289	515506
289	887058
289	895631
289	902515
289	908675
289	916357
289	929922
289	936932
289	944240
289	951106
289	960521
289	969476
289	987357
290	036884
290	304696
290	405410
290	416638
290	423562
290	432078
290	448875
290	457637
290	578706
290	590141
290	602769
290	736193
290	786330
291	111250
291	156878
291	269694
291	393277
291	500743
291	740593
291	747516
291	784174
291	793871
292	162151
292	174568
292	415716
292	423661
292	436407
292	513157
292	786962
292	801663
292	993853
293	001107
293	069532
293	306230
293	879956
293	887357
294	527166
294	534278
294	539519
294	548423
294	573585
295	271405
295	308897
295	823010
295	835353
296	976451
297	378995
297	385180
297	405451
297	420070
297	437104
297	633225
298	059865
298	096361
298	452889
298	571558
298	916631
298	948224
299	142520
299	673021
300	739720
300	748582
300	792833
301	420040
301	662364
302	069260
302	077517
302	088054
302	100168
302	107223
302	118751
302	562601
302	579062
302	602613
302	949200
302	974706
303	354816
303	481371
303	495631
303	718428
304	032043
304	042918
304	051621
304	314918
[truncated: 803 more rows]
