# Supplementary material for: Moth olfactory receptor neurons adjust their encoding efficiency to temporal statistics of pheromone fluctuations
Source: PLoS Comput Biol. 2018 Nov 13;14(11):e1006586. doi: 10.1371/journal.pcbi.1006586 (PMC6258558; doi:10.1371/journal.pcbi.1006586)
Supplement: S1 Data — (ZIP) [file pcbi.1006586.s001.zip › data/128m/10pg/valve_states_01.txt]

0,066950	1,000000
0,128950	-1,000000
0,141950	1,000000
0,228950	-1,000000
0,241950	1,000000
0,395950	-1,000000
0,407950	1,000000
2,147950	-1,000000
2,183950	1,000000
18,868950	-1,000000
19,270950	1,000000
19,294950	-1,000000
19,306950	1,000000
19,341950	-1,000000
19,653950	1,000000
19,674950	-1,000000
19,857950	1,000000
20,963950	-1,000000
20,998950	1,000000
21,020950	-1,000000
21,028950	1,000000
21,720950	-1,000000
21,743950	1,000000
21,793950	-1,000000
35,799950	1,000000
35,838950	-1,000000
35,914950	1,000000
35,931950	-1,000000
35,942950	1,000000
35,978950	-1,000000
36,035950	1,000000
36,701950	-1,000000
36,715950	1,000000
36,763950	-1,000000
36,787950	1,000000
36,968950	-1,000000
37,045950	1,000000
37,077950	-1,000000
39,950950	1,000000
39,973950	-1,000000
39,988950	1,000000
40,004950	-1,000000
40,016950	1,000000
40,025950	-1,000000
40,035950	1,000000
40,058950	-1,000000
40,076950	1,000000
40,098950	-1,000000
40,262950	1,000000
40,293950	-1,000000
41,264950	1,000000
41,481950	-1,000000
41,633950	1,000000
41,699950	-1,000000
41,815950	1,000000
44,762950	-1,000000
44,799950	1,000000
44,843950	-1,000000
45,668950	1,000000
45,681950	-1,000000
46,291950	1,000000
46,322950	-1,000000
47,949950	1,000000
47,959950	-1,000000
47,971950	1,000000
47,991950	-1,000000
48,012950	1,000000
48,038950	-1,000000
48,097950	1,000000
48,130950	-1,000000
48,271950	1,000000
48,291950	-1,000000
52,380950	1,000000
52,388950	-1,000000
52,497950	1,000000
52,785950	-1,000000
52,793950	1,000000
52,824950	-1,000000
52,834950	1,000000
52,859950	-1,000000
52,885950	1,000000
52,920950	-1,000000
90,335950	1,000000
90,346950	-1,000000
90,358950	1,000000
90,539950	-1,000000
90,628950	1,000000
90,640950	-1,000000
90,659950	1,000000
90,701950	-1,000000
91,427950	1,000000
