# Supplementary material for: Moth olfactory receptor neurons adjust their encoding efficiency to temporal statistics of pheromone fluctuations
Source: PLoS Comput Biol. 2018 Nov 13;14(11):e1006586. doi: 10.1371/journal.pcbi.1006586 (PMC6258558; doi:10.1371/journal.pcbi.1006586)
Supplement: S1 Data — (ZIP) [file pcbi.1006586.s001.zip › data/128m/10pg/valve_states_02.txt]

0,064450	1,000000
0,079450	-1,000000
0,094450	1,000000
0,147450	-1,000000
0,161450	1,000000
0,274450	-1,000000
0,695450	1,000000
4,777450	-1,000000
4,792450	1,000000
4,811450	-1,000000
4,823450	1,000000
4,853450	-1,000000
5,034450	1,000000
5,049450	-1,000000
5,103450	1,000000
5,113450	-1,000000
5,156450	1,000000
5,166450	-1,000000
5,186450	1,000000
5,195450	-1,000000
5,603450	1,000000
5,661450	-1,000000
5,678450	1,000000
5,686450	-1,000000
5,825450	1,000000
5,880450	-1,000000
5,896450	1,000000
8,021450	-1,000000
8,045450	1,000000
8,079450	-1,000000
8,090450	1,000000
8,151450	-1,000000
8,418450	1,000000
8,446450	-1,000000
8,511450	1,000000
8,552450	-1,000000
9,989450	1,000000
11,210450	-1,000000
11,551450	1,000000
31,929450	-1,000000
31,950450	1,000000
31,970450	-1,000000
31,996450	1,000000
32,064450	-1,000000
32,122450	1,000000
32,137450	-1,000000
32,151450	1,000000
32,172450	-1,000000
32,220450	1,000000
32,235450	-1,000000
32,254450	1,000000
32,280450	-1,000000
32,341450	1,000000
32,363450	-1,000000
32,469450	1,000000
32,491450	-1,000000
32,540450	1,000000
32,554450	-1,000000
32,567450	1,000000
32,617450	-1,000000
32,728450	1,000000
32,796450	-1,000000
35,110450	1,000000
35,144450	-1,000000
35,566450	1,000000
35,579450	-1,000000
35,624450	1,000000
36,141450	-1,000000
36,154450	1,000000
36,185450	-1,000000
36,254450	1,000000
36,269450	-1,000000
36,283450	1,000000
36,407450	-1,000000
36,423450	1,000000
36,433450	-1,000000
45,226450	1,000000
45,243450	-1,000000
47,436450	1,000000
47,460450	-1,000000
47,476450	1,000000
47,494450	-1,000000
47,506450	1,000000
47,519450	-1,000000
47,692450	1,000000
47,905450	-1,000000
48,000450	1,000000
48,036450	-1,000000
48,374450	1,000000
48,391450	-1,000000
48,416450	1,000000
48,431450	-1,000000
48,453450	1,000000
48,498450	-1,000000
53,919450	1,000000
53,999450	-1,000000
54,107450	1,000000
55,952450	-1,000000
56,181450	1,000000
56,202450	-1,000000
56,211450	1,000000
56,231450	-1,000000
56,253450	1,000000
56,267450	-1,000000
56,280450	1,000000
56,390450	-1,000000
56,927450	1,000000
56,947450	-1,000000
56,957450	1,000000
58,347450	-1,000000
58,429450	1,000000
58,450450	-1,000000
58,522450	1,000000
58,565450	-1,000000
58,586450	1,000000
58,624450	-1,000000
58,883450	1,000000
58,912450	-1,000000
58,942450	1,000000
58,952450	-1,000000
62,026450	1,000000
62,257450	-1,000000
62,266450	1,000000
62,284450	-1,000000
62,325450	1,000000
63,329450	-1,000000
63,338450	1,000000
63,396450	-1,000000
63,645450	1,000000
63,969450	-1,000000
78,222450	1,000000
78,239450	-1,000000
78,261450	1,000000
78,541450	-1,000000
78,557450	1,000000
86,079450	-1,000000
86,768450	1,000000
86,776450	-1,000000
86,788450	1,000000
87,297450	-1,000000
87,313450	1,000000
87,352450	-1,000000
87,362450	1,000000
87,383450	-1,000000
87,452450	1,000000
87,464450	-1,000000
87,495450	1,000000
87,914450	-1,000000
89,662450	1,000000
89,701450	-1,000000
89,720450	1,000000
89,821450	-1,000000
89,852450	1,000000
89,868450	-1,000000
89,896450	1,000000
89,924450	-1,000000
90,099450	1,000000
90,352450	-1,000000
90,364450	1,000000
90,639450	-1,000000
90,648450	1,000000
90,657450	-1,000000
90,674450	1,000000
90,685450	-1,000000
90,735450	1,000000
90,743450	-1,000000
90,767450	1,000000
90,777450	-1,000000
90,805450	1,000000
90,883450	-1,000000
90,906450	1,000000
90,925450	-1,000000
90,937450	1,000000
90,955450	-1,000000
90,996450	1,000000
91,030450	-1,000000
91,045450	1,000000
91,063450	-1,000000
91,077450	1,000000
94,457450	-1,000000
94,472450	1,000000
94,495450	-1,000000
94,511450	1,000000
105,147450	-1,000000
105,436450	1,000000
105,835450	-1,000000
105,843450	1,000000
105,860450	-1,000000
105,906450	1,000000
105,952450	-1,000000
105,972450	1,000000
105,999450	-1,000000
106,024450	1,000000
106,033450	-1,000000
106,049450	1,000000
106,124450	-1,000000
106,407450	1,000000
106,419450	-1,000000
106,484450	1,000000
106,671450	-1,000000
108,641450	1,000000
108,659450	-1,000000
108,692450	1,000000
108,712450	-1,000000
108,735450	1,000000
108,768450	-1,000000
108,803450	1,000000
108,833450	-1,000000
108,854450	1,000000
108,893450	-1,000000
108,908450	1,000000
112,167450	-1,000000
112,206450	1,000000
112,221450	-1,000000
112,249450	1,000000
112,320450	-1,000000
112,942450	1,000000
113,566450	-1,000000
113,593450	1,000000
113,608450	-1,000000
113,988450	1,000000
114,008450	-1,000000
115,174450	1,000000
115,199450	-1,000000
115,214450	1,000000
115,249450	-1,000000
115,775450	1,000000
115,787450	-1,000000
119,078450	1,000000
119,167450	-1,000000
119,741450	1,000000
120,340450	-1,000000
120,387450	1,000000
120,402450	-1,000000
120,454450	1,000000
120,463450	-1,000000
120,475450	1,000000
120,484450	-1,000000
120,495450	1,000000
120,555450	-1,000000
120,590450	1,000000
120,627450	-1,000000
127,952450	1,000000
133,038450	-1,000000
133,058450	1,000000
133,165450	-1,000000
133,205450	1,000000
133,255450	-1,000000
133,275450	1,000000
133,293450	-1,000000
133,317450	1,000000
133,332450	-1,000000
133,350450	1,000000
133,420450	-1,000000
134,392450	1,000000
134,402450	-1,000000
134,413450	1,000000
134,454450	-1,000000
134,474450	1,000000
134,648450	-1,000000
134,671450	1,000000
134,699450	-1,000000
134,722450	1,000000
134,753450	-1,000000
134,877450	1,000000
134,906450	-1,000000
134,914450	1,000000
134,925450	-1,000000
135,253450	1,000000
135,269450	-1,000000
135,952450	1,000000
136,144450	-1,000000
136,209450	1,000000
136,225450	-1,000000
136,315450	1,000000
136,343450	-1,000000
136,364450	1,000000
136,414450	-1,000000
136,424450	1,000000
136,433450	-1,000000
166,771450	1,000000
166,990450	-1,000000
167,035450	1,000000
167,052450	-1,000000
167,361450	1,000000
167,391450	-1,000000
167,401450	1,000000
167,416450	-1,000000
167,432450	1,000000
167,600450	-1,000000
167,609450	1,000000
167,635450	-1,000000
167,680450	1,000000
167,710450	-1,000000
167,728450	1,000000
169,328450	-1,000000
178,618450	1,000000
178,712450	-1,000000
178,726450	1,000000
178,745450	-1,000000
180,317450	1,000000
180,406450	-1,000000
181,051450	1,000000
181,074450	-1,000000
181,120450	1,000000
181,133450	-1,000000
181,448450	1,000000
181,826450	-1,000000
181,898450	1,000000
182,510450	-1,000000
182,519450	1,000000
182,528450	-1,000000
183,069450	1,000000
183,081450	-1,000000
183,820450	1,000000
183,857450	-1,000000
183,879450	1,000000
184,037450	-1,000000
184,049450	1,000000
184,096450	-1,000000
184,137450	1,000000
184,146450	-1,000000
184,184450	1,000000
184,201450	-1,000000
184,210450	1,000000
184,397450	-1,000000
184,875450	1,000000
184,911450	-1,000000
184,933450	1,000000
184,989450	-1,000000
185,143450	1,000000
185,161450	-1,000000
185,169450	1,000000
185,189450	-1,000000
185,202450	1,000000
185,216450	-1,000000
185,254450	1,000000
185,303450	-1,000000
185,334450	1,000000
185,348450	-1,000000
185,388450	1,000000
185,778450	-1,000000
186,171450	1,000000
186,200450	-1,000000
186,215450	1,000000
186,223450	-1,000000
186,261450	1,000000
186,275450	-1,000000
186,314450	1,000000
186,324450	-1,000000
186,334450	1,000000
186,347450	-1,000000
186,366450	1,000000
186,417450	-1,000000
186,437450	1,000000
186,679450	-1,000000
186,769450	1,000000
186,818450	-1,000000
186,853450	1,000000
186,875450	-1,000000
186,990450	1,000000
187,028450	-1,000000
187,150450	1,000000
187,224450	-1,000000
187,646450	1,000000
187,660450	-1,000000
187,674450	1,000000
191,084450	-1,000000
191,095450	1,000000
191,107450	-1,000000
191,149450	1,000000
192,357450	-1,000000
192,366450	1,000000
192,459450	-1,000000
193,004450	1,000000
193,111450	-1,000000
193,127450	1,000000
193,491450	-1,000000
193,502450	1,000000
193,516450	-1,000000
193,614450	1,000000
193,626450	-1,000000
193,635450	1,000000
193,659450	-1,000000
193,691450	1,000000
193,731450	-1,000000
193,749450	1,000000
193,761450	-1,000000
193,865450	1,000000
193,955450	-1,000000
194,031450	1,000000
194,044450	-1,000000
194,059450	1,000000
194,074450	-1,000000
195,008450	1,000000
195,018450	-1,000000
195,027450	1,000000
195,040450	-1,000000
195,054450	1,000000
195,089450	-1,000000
195,148450	1,000000
195,159450	-1,000000
195,224450	1,000000
195,237450	-1,000000
195,350450	1,000000
195,369450	-1,000000
195,413450	1,000000
195,443450	-1,000000
195,453450	1,000000
195,467450	-1,000000
195,529450	1,000000
195,540450	-1,000000
195,550450	1,000000
195,568450	-1,000000
195,606450	1,000000
195,627450	-1,000000
195,645450	1,000000
195,789450	-1,000000
195,868450	1,000000
195,883450	-1,000000
195,895450	1,000000
195,911450	-1,000000
196,179450	1,000000
196,189450	-1,000000
196,207450	1,000000
196,254450	-1,000000
196,277450	1,000000
196,326450	-1,000000
200,710450	1,000000
200,779450	-1,000000
200,793450	1,000000
200,818450	-1,000000
201,178450	1,000000
201,245450	-1,000000
201,258450	1,000000
214,166450	-1,000000
214,180450	1,000000
214,232450	-1,000000
214,243450	1,000000
214,252450	-1,000000
235,219450	1,000000
235,230450	-1,000000
235,250450	1,000000
235,277450	-1,000000
235,287450	1,000000
235,300450	-1,000000
235,315450	1,000000
235,325450	-1,000000
235,342450	1,000000
235,358450	-1,000000
235,371450	1,000000
235,435450	-1,000000
235,458450	1,000000
235,468450	-1,000000
235,851450	1,000000
235,869450	-1,000000
235,887450	1,000000
235,917450	-1,000000
235,941450	1,000000
235,950450	-1,000000
235,959450	1,000000
235,984450	-1,000000
236,011450	1,000000
236,022450	-1,000000
236,048450	1,000000
236,390450	-1,000000
236,430450	1,000000
256,112450	-1,000000
256,124450	1,000000
256,140450	-1,000000
256,169450	1,000000
258,195450	-1,000000
258,220450	1,000000
258,368450	-1,000000
258,581450	1,000000
258,594450	-1,000000
258,862450	1,000000
258,885450	-1,000000
258,902450	1,000000
258,911450	-1,000000
258,923450	1,000000
259,057450	-1,000000
259,069450	1,000000
259,114450	-1,000000
259,192450	1,000000
259,245450	-1,000000
259,305450	1,000000
259,315450	-1,000000
259,329450	1,000000
259,411450	-1,000000
279,266450	1,000000
279,328450	-1,000000
279,338450	1,000000
279,380450	-1,000000
279,401450	1,000000
279,477450	-1,000000
279,555450	1,000000
279,565450	-1,000000
279,678450	1,000000
279,744450	-1,000000
279,768450	1,000000
279,778450	-1,000000
280,049450	1,000000
280,073450	-1,000000
280,082450	1,000000
280,093450	-1,000000
280,142450	1,000000
280,152450	-1,000000
280,172450	1,000000
280,213450	-1,000000
321,700450	1,000000
321,710450	-1,000000
326,591450	1,000000
326,659450	-1,000000
326,671450	1,000000
326,679450	-1,000000
326,690450	1,000000
326,709450	-1,000000
326,735450	1,000000
326,748450	-1,000000
326,761450	1,000000
326,770450	-1,000000
326,787450	1,000000
326,806450	-1,000000
326,828450	1,000000
326,896450	-1,000000
327,501450	1,000000
327,513450	-1,000000
327,996450	1,000000
328,010450	-1,000000
328,021450	1,000000
328,382450	-1,000000
330,400450	1,000000
330,466450	-1,000000
333,513450	1,000000
333,532450	-1,000000
333,545450	1,000000
333,558450	-1,000000
333,755450	1,000000
334,287450	-1,000000
334,373450	1,000000
334,486450	-1,000000
334,495450	1,000000
334,622450	-1,000000
335,744450	1,000000
336,125450	-1,000000
336,136450	1,000000
336,151450	-1,000000
336,167450	1,000000
336,194450	-1,000000
349,954450	1,000000
349,964450	-1,000000
350,014450	1,000000
350,030450	-1,000000
350,048450	1,000000
369,261450	-1,000000
370,263450	1,000000
370,291450	-1,000000
370,301450	1,000000
370,325450	-1,000000
370,359450	1,000000
370,405450	-1,000000
370,417450	1,000000
370,432450	-1,000000
370,478450	1,000000
370,490450	-1,000000
373,164450	1,000000
373,369450	-1,000000
373,379450	1,000000
373,388450	-1,000000
373,425450	1,000000
373,435450	-1,000000
373,452450	1,000000
373,523450	-1,000000
373,544450	1,000000
373,554450	-1,000000
404,291450	1,000000
404,328450	-1,000000
420,054450	1,000000
420,124450	-1,000000
420,136450	1,000000
420,148450	-1,000000
420,978450	1,000000
421,010450	-1,000000
421,020450	1,000000
421,067450	-1,000000
421,077450	1,000000
421,163450	-1,000000
421,202450	1,000000
421,224450	-1,000000
427,927450	1,000000
427,944450	-1,000000
427,974450	1,000000
428,103450	-1,000000
428,199450	1,000000
428,311450	-1,000000
428,320450	1,000000
428,328450	-1,000000
428,409450	1,000000
428,418450	-1,000000
428,443450	1,000000
428,514450	-1,000000
428,561450	1,000000
428,685450	-1,000000
428,702450	1,000000
428,716450	-1,000000
428,725450	1,000000
428,755450	-1,000000
428,780450	1,000000
428,791450	-1,000000
428,840450	1,000000
428,850450	-1,000000
428,881450	1,000000
428,904450	-1,000000
428,914450	1,000000
428,927450	-1,000000
477,498450	1,000000
477,508450	-1,000000
477,620450	1,000000
477,646450	-1,000000
477,664450	1,000000
477,772450	-1,000000
477,822450	1,000000
477,837450	-1,000000
477,854450	1,000000
477,869450	-1,000000
477,901450	1,000000
477,920450	-1,000000
477,930450	1,000000
477,965450	-1,000000
478,269450	1,000000
478,278450	-1,000000
478,336450	1,000000
478,354450	-1,000000
478,370450	1,000000
479,544450	-1,000000
479,563450	1,000000
480,575450	-1,000000
480,604450	1,000000
480,634450	-1,000000
480,783450	1,000000
480,794450	-1,000000
480,806450	1,000000
480,823450	-1,000000
480,909450	1,000000
480,973450	-1,000000
481,007450	1,000000
481,019450	-1,000000
482,207450	1,000000
482,230450	-1,000000
598,152450	1,000000
598,386450	-1,000000
598,406450	1,000000
598,422450	-1,000000
598,439450	1,000000
598,549450	-1,000000
598,559450	1,000000
599,870450	-1,000000
599,881450	1,000000
599,909450	-1,000000
599,921450	1,000000
