# Supplementary material for: Moth olfactory receptor neurons adjust their encoding efficiency to temporal statistics of pheromone fluctuations
Source: PLoS Comput Biol. 2018 Nov 13;14(11):e1006586. doi: 10.1371/journal.pcbi.1006586 (PMC6258558; doi:10.1371/journal.pcbi.1006586)
Supplement: S1 Data — (ZIP) [file pcbi.1006586.s001.zip › data/128m/10pg/valve_states_03.txt]

0,077150	1,000000
0,108150	-1,000000
0,179150	1,000000
0,290150	-1,000000
0,299150	1,000000
0,308150	-1,000000
0,331150	1,000000
0,353150	-1,000000
0,374150	1,000000
0,384150	-1,000000
0,399150	1,000000
0,410150	-1,000000
0,450150	1,000000
6,944150	-1,000000
6,962150	1,000000
6,987150	-1,000000
7,599150	1,000000
8,056150	-1,000000
8,147150	1,000000
8,193150	-1,000000
8,205150	1,000000
8,217150	-1,000000
8,258150	1,000000
8,288150	-1,000000
8,297150	1,000000
8,317150	-1,000000
8,351150	1,000000
8,363150	-1,000000
8,386150	1,000000
8,395150	-1,000000
8,467150	1,000000
8,500150	-1,000000
8,516150	1,000000
8,539150	-1,000000
8,549150	1,000000
8,560150	-1,000000
8,578150	1,000000
8,593150	-1,000000
8,644150	1,000000
8,733150	-1,000000
8,749150	1,000000
9,161150	-1,000000
9,261150	1,000000
9,573150	-1,000000
9,938150	1,000000
9,948150	-1,000000
10,112150	1,000000
10,136150	-1,000000
10,336150	1,000000
10,565150	-1,000000
10,574150	1,000000
10,583150	-1,000000
10,645150	1,000000
10,658150	-1,000000
10,701150	1,000000
10,741150	-1,000000
10,751150	1,000000
10,762150	-1,000000
11,651150	1,000000
11,666150	-1,000000
11,687150	1,000000
11,695150	-1,000000
11,725150	1,000000
11,737150	-1,000000
11,831150	1,000000
12,271150	-1,000000
12,303150	1,000000
12,327150	-1,000000
12,475150	1,000000
12,526150	-1,000000
12,615150	1,000000
12,728150	-1,000000
12,761150	1,000000
12,809150	-1,000000
13,082150	1,000000
13,102150	-1,000000
13,150150	1,000000
13,175150	-1,000000
13,185150	1,000000
13,238150	-1,000000
13,254150	1,000000
14,193150	-1,000000
14,208150	1,000000
14,218150	-1,000000
15,881150	1,000000
18,832150	-1,000000
18,929150	1,000000
18,974150	-1,000000
19,094150	1,000000
19,110150	-1,000000
19,881150	1,000000
19,939150	-1,000000
19,984150	1,000000
19,998150	-1,000000
20,044150	1,000000
20,066150	-1,000000
20,251150	1,000000
20,549150	-1,000000
20,744150	1,000000
20,789150	-1,000000
20,798150	1,000000
20,819150	-1,000000
20,837150	1,000000
20,846150	-1,000000
20,855150	1,000000
20,873150	-1,000000
20,899150	1,000000
20,984150	-1,000000
41,998150	1,000000
42,008150	-1,000000
42,023150	1,000000
42,043150	-1,000000
42,087150	1,000000
42,110150	-1,000000
54,485150	1,000000
54,505150	-1,000000
54,515150	1,000000
54,554150	-1,000000
54,708150	1,000000
54,769150	-1,000000
54,846150	1,000000
54,857150	-1,000000
54,910150	1,000000
58,992150	-1,000000
59,001150	1,000000
59,018150	-1,000000
59,472150	1,000000
59,493150	-1,000000
59,508150	1,000000
59,553150	-1,000000
63,527150	1,000000
63,646150	-1,000000
63,661150	1,000000
63,676150	-1,000000
63,703150	1,000000
67,405150	-1,000000
104,226150	1,000000
104,243150	-1,000000
104,256150	1,000000
104,271150	-1,000000
104,282150	1,000000
104,314150	-1,000000
104,344150	1,000000
104,374150	-1,000000
104,523150	1,000000
104,557150	-1,000000
104,600150	1,000000
104,620150	-1,000000
104,901150	1,000000
104,910150	-1,000000
104,930150	1,000000
110,805150	-1,000000
110,988150	1,000000
111,085150	-1,000000
111,109150	1,000000
111,126150	-1,000000
111,135150	1,000000
111,158150	-1,000000
111,173150	1,000000
111,191150	-1,000000
111,201150	1,000000
111,801150	-1,000000
112,734150	1,000000
112,778150	-1,000000
112,791150	1,000000
112,799150	-1,000000
112,946150	1,000000
112,960150	-1,000000
112,977150	1,000000
112,994150	-1,000000
113,099150	1,000000
113,119150	-1,000000
113,300150	1,000000
113,319150	-1,000000
113,351150	1,000000
113,672150	-1,000000
113,692150	1,000000
113,702150	-1,000000
113,714150	1,000000
113,731150	-1,000000
113,742150	1,000000
113,788150	-1,000000
113,798150	1,000000
115,644150	-1,000000
115,717150	1,000000
115,780150	-1,000000
115,799150	1,000000
115,818150	-1,000000
117,255150	1,000000
117,300150	-1,000000
117,313150	1,000000
117,368150	-1,000000
117,511150	1,000000
117,521150	-1,000000
117,537150	1,000000
117,559150	-1,000000
118,332150	1,000000
118,413150	-1,000000
118,454150	1,000000
118,531150	-1,000000
118,542150	1,000000
118,637150	-1,000000
118,658150	1,000000
118,681150	-1,000000
118,694150	1,000000
118,703150	-1,000000
120,048150	1,000000
120,234150	-1,000000
120,251150	1,000000
120,527150	-1,000000
120,544150	1,000000
120,602150	-1,000000
122,579150	1,000000
122,588150	-1,000000
122,615150	1,000000
122,631150	-1,000000
122,645150	1,000000
122,694150	-1,000000
123,077150	1,000000
123,242150	-1,000000
123,282150	1,000000
123,344150	-1,000000
123,355150	1,000000
123,363150	-1,000000
123,492150	1,000000
123,876150	-1,000000
123,908150	1,000000
127,570150	-1,000000
127,615150	1,000000
127,624150	-1,000000
127,637150	1,000000
127,659150	-1,000000
127,719150	1,000000
127,732150	-1,000000
127,768150	1,000000
127,786150	-1,000000
127,805150	1,000000
127,815150	-1,000000
127,824150	1,000000
128,113150	-1,000000
128,146150	1,000000
128,191150	-1,000000
128,215150	1,000000
128,302150	-1,000000
128,419150	1,000000
128,432150	-1,000000
128,460150	1,000000
128,517150	-1,000000
128,531150	1,000000
128,680150	-1,000000
128,763150	1,000000
128,775150	-1,000000
128,849150	1,000000
128,858150	-1,000000
128,924150	1,000000
129,384150	-1,000000
129,563150	1,000000
129,607150	-1,000000
129,653150	1,000000
133,394150	-1,000000
133,435150	1,000000
133,453150	-1,000000
133,477150	1,000000
142,782150	-1,000000
142,853150	1,000000
142,944150	-1,000000
142,966150	1,000000
142,976150	-1,000000
143,087150	1,000000
143,207150	-1,000000
143,252150	1,000000
143,432150	-1,000000
143,656150	1,000000
143,679150	-1,000000
150,728150	1,000000
150,767150	-1,000000
150,806150	1,000000
150,815150	-1,000000
150,837150	1,000000
150,868150	-1,000000
150,966150	1,000000
150,977150	-1,000000
150,994150	1,000000
152,281150	-1,000000
152,301150	1,000000
152,313150	-1,000000
152,328150	1,000000
152,342150	-1,000000
152,354150	1,000000
152,412150	-1,000000
152,539150	1,000000
152,550150	-1,000000
152,697150	1,000000
152,726150	-1,000000
153,271150	1,000000
153,309150	-1,000000
155,381150	1,000000
155,889150	-1,000000
155,901150	1,000000
155,930150	-1,000000
158,240150	1,000000
158,516150	-1,000000
166,098150	1,000000
166,118150	-1,000000
166,140150	1,000000
166,174150	-1,000000
166,307150	1,000000
166,320150	-1,000000
166,333150	1,000000
166,354150	-1,000000
166,400150	1,000000
166,516150	-1,000000
166,528150	1,000000
166,538150	-1,000000
166,704150	1,000000
166,717150	-1,000000
166,801150	1,000000
166,934150	-1,000000
166,947150	1,000000
167,011150	-1,000000
167,115150	1,000000
167,174150	-1,000000
167,234150	1,000000
167,258150	-1,000000
167,277150	1,000000
167,290150	-1,000000
167,342150	1,000000
167,379150	-1,000000
167,388150	1,000000
167,853150	-1,000000
168,006150	1,000000
168,125150	-1,000000
168,171150	1,000000
168,186150	-1,000000
168,230150	1,000000
168,252150	-1,000000
168,332150	1,000000
168,467150	-1,000000
168,502150	1,000000
174,065150	-1,000000
174,647150	1,000000
174,685150	-1,000000
175,777150	1,000000
175,802150	-1,000000
175,813150	1,000000
176,076150	-1,000000
176,106150	1,000000
176,115150	-1,000000
176,202150	1,000000
176,220150	-1,000000
176,275150	1,000000
176,284150	-1,000000
176,293150	1,000000
176,322150	-1,000000
176,387150	1,000000
176,507150	-1,000000
176,591150	1,000000
176,776150	-1,000000
