# Supplementary material for: Moth olfactory receptor neurons adjust their encoding efficiency to temporal statistics of pheromone fluctuations
Source: PLoS Comput Biol. 2018 Nov 13;14(11):e1006586. doi: 10.1371/journal.pcbi.1006586 (PMC6258558; doi:10.1371/journal.pcbi.1006586)
Supplement: S1 Data — (ZIP) [file pcbi.1006586.s001.zip › data/128m/10pg/valve_states_04.txt]

0,055250	1,000000
0,106250	-1,000000
0,121250	1,000000
0,133250	-1,000000
0,187250	1,000000
0,199250	-1,000000
0,342250	1,000000
0,351250	-1,000000
0,367250	1,000000
7,747250	-1,000000
7,764250	1,000000
7,788250	-1,000000
7,831250	1,000000
7,879250	-1,000000
8,190250	1,000000
8,233250	-1,000000
8,315250	1,000000
8,348250	-1,000000
8,828250	1,000000
9,222250	-1,000000
9,279250	1,000000
9,361250	-1,000000
9,643250	1,000000
9,684250	-1,000000
9,703250	1,000000
9,713250	-1,000000
9,971250	1,000000
9,987250	-1,000000
10,001250	1,000000
10,335250	-1,000000
10,387250	1,000000
10,406250	-1,000000
10,440250	1,000000
10,687250	-1,000000
10,706250	1,000000
17,307250	-1,000000
17,321250	1,000000
17,434250	-1,000000
17,489250	1,000000
17,543250	-1,000000
17,682250	1,000000
17,724250	-1,000000
17,788250	1,000000
17,829250	-1,000000
17,847250	1,000000
17,917250	-1,000000
18,304250	1,000000
18,344250	-1,000000
18,430250	1,000000
18,455250	-1,000000
18,466250	1,000000
18,548250	-1,000000
18,569250	1,000000
18,579250	-1,000000
18,590250	1,000000
18,629250	-1,000000
18,637250	1,000000
18,647250	-1,000000
18,681250	1,000000
18,709250	-1,000000
18,768250	1,000000
18,779250	-1,000000
18,789250	1,000000
18,811250	-1,000000
18,824250	1,000000
19,252250	-1,000000
19,269250	1,000000
19,293250	-1,000000
19,576250	1,000000
19,589250	-1,000000
19,618250	1,000000
19,644250	-1,000000
19,666250	1,000000
19,696250	-1,000000
19,708250	1,000000
19,717250	-1,000000
19,981250	1,000000
20,227250	-1,000000
20,243250	1,000000
20,255250	-1,000000
20,285250	1,000000
20,342250	-1,000000
20,361250	1,000000
20,376250	-1,000000
20,496250	1,000000
20,697250	-1,000000
20,899250	1,000000
20,935250	-1,000000
20,951250	1,000000
20,965250	-1,000000
20,977250	1,000000
20,986250	-1,000000
21,124250	1,000000
21,245250	-1,000000
21,280250	1,000000
21,295250	-1,000000
21,381250	1,000000
21,523250	-1,000000
21,567250	1,000000
21,739250	-1,000000
21,752250	1,000000
22,128250	-1,000000
22,227250	1,000000
22,237250	-1,000000
22,266250	1,000000
22,278250	-1,000000
22,293250	1,000000
22,382250	-1,000000
22,404250	1,000000
23,993250	-1,000000
24,034250	1,000000
24,287250	-1,000000
24,822250	1,000000
24,832250	-1,000000
24,846250	1,000000
24,879250	-1,000000
24,892250	1,000000
24,901250	-1,000000
24,950250	1,000000
24,985250	-1,000000
24,995250	1,000000
26,824250	-1,000000
26,849250	1,000000
26,885250	-1,000000
26,982250	1,000000
26,996250	-1,000000
27,016250	1,000000
27,326250	-1,000000
27,387250	1,000000
27,399250	-1,000000
27,444250	1,000000
27,462250	-1,000000
27,486250	1,000000
27,557250	-1,000000
27,567250	1,000000
27,618250	-1,000000
27,651250	1,000000
27,660250	-1,000000
32,902250	1,000000
36,722250	-1,000000
37,792250	1,000000
37,829250	-1,000000
37,877250	1,000000
37,912250	-1,000000
37,940250	1,000000
37,959250	-1,000000
37,987250	1,000000
38,007250	-1,000000
38,038250	1,000000
38,074250	-1,000000
38,093250	1,000000
38,116250	-1,000000
38,217250	1,000000
38,228250	-1,000000
38,247250	1,000000
38,269250	-1,000000
38,289250	1,000000
38,303250	-1,000000
38,354250	1,000000
38,365250	-1,000000
38,384250	1,000000
38,399250	-1,000000
38,428250	1,000000
38,437250	-1,000000
38,938250	1,000000
38,972250	-1,000000
56,749250	1,000000
56,768250	-1,000000
56,782250	1,000000
56,835250	-1,000000
57,146250	1,000000
57,161250	-1,000000
59,613250	1,000000
59,643250	-1,000000
59,652250	1,000000
59,664250	-1,000000
59,676250	1,000000
59,695250	-1,000000
59,724250	1,000000
59,759250	-1,000000
59,774250	1,000000
59,879250	-1,000000
59,906250	1,000000
59,918250	-1,000000
59,928250	1,000000
59,940250	-1,000000
59,964250	1,000000
60,217250	-1,000000
60,383250	1,000000
60,393250	-1,000000
60,415250	1,000000
60,851250	-1,000000
61,404250	1,000000
61,425250	-1,000000
61,440250	1,000000
61,451250	-1,000000
61,507250	1,000000
61,558250	-1,000000
61,578250	1,000000
61,637250	-1,000000
61,646250	1,000000
61,657250	-1,000000
61,667250	1,000000
61,680250	-1,000000
61,723250	1,000000
61,745250	-1,000000
62,091250	1,000000
62,113250	-1,000000
62,164250	1,000000
63,858250	-1,000000
64,192250	1,000000
64,201250	-1,000000
67,330250	1,000000
67,354250	-1,000000
67,409250	1,000000
67,429250	-1,000000
67,480250	1,000000
67,565250	-1,000000
67,573250	1,000000
67,612250	-1,000000
67,628250	1,000000
67,645250	-1,000000
67,708250	1,000000
67,759250	-1,000000
67,822250	1,000000
67,846250	-1,000000
67,872250	1,000000
67,886250	-1,000000
68,230250	1,000000
68,256250	-1,000000
68,409250	1,000000
68,443250	-1,000000
68,547250	1,000000
68,562250	-1,000000
68,572250	1,000000
68,870250	-1,000000
68,886250	1,000000
75,388250	-1,000000
75,568250	1,000000
76,802250	-1,000000
76,821250	1,000000
76,836250	-1,000000
77,177250	1,000000
77,234250	-1,000000
77,294250	1,000000
77,305250	-1,000000
77,316250	1,000000
77,379250	-1,000000
77,450250	1,000000
77,556250	-1,000000
77,567250	1,000000
77,576250	-1,000000
77,601250	1,000000
77,655250	-1,000000
77,666250	1,000000
77,676250	-1,000000
77,690250	1,000000
77,702250	-1,000000
77,713250	1,000000
77,727250	-1,000000
77,787250	1,000000
78,223250	-1,000000
78,233250	1,000000
78,248250	-1,000000
78,323250	1,000000
78,344250	-1,000000
78,404250	1,000000
78,562250	-1,000000
78,594250	1,000000
78,616250	-1,000000
78,729250	1,000000
78,742250	-1,000000
78,770250	1,000000
81,371250	-1,000000
81,387250	1,000000
81,624250	-1,000000
81,677250	1,000000
81,693250	-1,000000
81,970250	1,000000
82,106250	-1,000000
82,703250	1,000000
82,728250	-1,000000
82,765250	1,000000
82,804250	-1,000000
83,746250	1,000000
83,791250	-1,000000
83,803250	1,000000
83,847250	-1,000000
83,864250	1,000000
83,929250	-1,000000
83,939250	1,000000
84,143250	-1,000000
84,157250	1,000000
84,175250	-1,000000
84,262250	1,000000
84,289250	-1,000000
84,314250	1,000000
84,337250	-1,000000
84,398250	1,000000
84,415250	-1,000000
84,912250	1,000000
84,921250	-1,000000
87,571250	1,000000
87,582250	-1,000000
87,598250	1,000000
87,844250	-1,000000
87,938250	1,000000
87,951250	-1,000000
88,364250	1,000000
88,501250	-1,000000
88,520250	1,000000
88,539250	-1,000000
88,581250	1,000000
91,365250	-1,000000
96,565250	1,000000
96,574250	-1,000000
96,586250	1,000000
96,595250	-1,000000
96,631250	1,000000
97,164250	-1,000000
97,179250	1,000000
97,209250	-1,000000
98,280250	1,000000
98,508250	-1,000000
98,554250	1,000000
98,571250	-1,000000
98,592250	1,000000
98,601250	-1,000000
99,104250	1,000000
99,144250	-1,000000
99,154250	1,000000
99,698250	-1,000000
99,729250	1,000000
99,753250	-1,000000
99,764250	1,000000
99,773250	-1,000000
99,852250	1,000000
99,907250	-1,000000
99,918250	1,000000
99,968250	-1,000000
99,981250	1,000000
99,998250	-1,000000
100,007250	1,000000
101,143250	-1,000000
101,167250	1,000000
101,225250	-1,000000
101,396250	1,000000
101,420250	-1,000000
102,526250	1,000000
102,540250	-1,000000
102,550250	1,000000
102,562250	-1,000000
102,577250	1,000000
104,395250	-1,000000
104,624250	1,000000
104,634250	-1,000000
104,644250	1,000000
104,655250	-1,000000
104,701250	1,000000
104,721250	-1,000000
104,740250	1,000000
104,994250	-1,000000
105,036250	1,000000
105,068250	-1,000000
105,199250	1,000000
105,209250	-1,000000
105,447250	1,000000
105,466250	-1,000000
105,510250	1,000000
105,519250	-1,000000
105,532250	1,000000
105,549250	-1,000000
105,676250	1,000000
105,690250	-1,000000
105,702250	1,000000
105,712250	-1,000000
106,464250	1,000000
106,486250	-1,000000
106,665250	1,000000
106,694250	-1,000000
106,705250	1,000000
107,337250	-1,000000
107,353250	1,000000
107,362250	-1,000000
107,396250	1,000000
107,425250	-1,000000
107,440250	1,000000
107,487250	-1,000000
109,819250	1,000000
109,838250	-1,000000
109,857250	1,000000
110,010250	-1,000000
110,327250	1,000000
110,338250	-1,000000
110,369250	1,000000
110,382250	-1,000000
110,421250	1,000000
110,438250	-1,000000
110,450250	1,000000
110,486250	-1,000000
110,605250	1,000000
110,639250	-1,000000
110,663250	1,000000
110,675250	-1,000000
110,858250	1,000000
110,871250	-1,000000
111,125250	1,000000
111,136250	-1,000000
112,270250	1,000000
112,279250	-1,000000
112,318250	1,000000
112,337250	-1,000000
112,347250	1,000000
112,363250	-1,000000
112,403250	1,000000
112,437250	-1,000000
112,460250	1,000000
112,478250	-1,000000
112,503250	1,000000
120,931250	-1,000000
121,105250	1,000000
121,785250	-1,000000
122,101250	1,000000
122,119250	-1,000000
122,212250	1,000000
122,226250	-1,000000
122,237250	1,000000
122,266250	-1,000000
122,287250	1,000000
122,391250	-1,000000
122,403250	1,000000
124,609250	-1,000000
124,641250	1,000000
124,660250	-1,000000
124,734250	1,000000
124,747250	-1,000000
124,789250	1,000000
125,042250	-1,000000
125,080250	1,000000
125,090250	-1,000000
125,103250	1,000000
125,131250	-1,000000
125,181250	1,000000
125,218250	-1,000000
125,231250	1,000000
125,658250	-1,000000
125,670250	1,000000
126,035250	-1,000000
140,386250	1,000000
140,432250	-1,000000
142,215250	1,000000
142,236250	-1,000000
142,610250	1,000000
142,672250	-1,000000
142,686250	1,000000
142,764250	-1,000000
153,535250	1,000000
153,551250	-1,000000
153,567250	1,000000
153,584250	-1,000000
153,606250	1,000000
154,239250	-1,000000
154,291250	1,000000
154,310250	-1,000000
154,498250	1,000000
154,512250	-1,000000
154,524250	1,000000
154,698250	-1,000000
156,248250	1,000000
156,263250	-1,000000
156,427250	1,000000
156,708250	-1,000000
156,931250	1,000000
156,941250	-1,000000
157,049250	1,000000
157,154250	-1,000000
157,614250	1,000000
157,701250	-1,000000
157,710250	1,000000
157,727250	-1,000000
157,821250	1,000000
158,206250	-1,000000
158,254250	1,000000
158,264250	-1,000000
159,143250	1,000000
159,197250	-1,000000
159,207250	1,000000
159,383250	-1,000000
159,395250	1,000000
159,449250	-1,000000
159,460250	1,000000
159,472250	-1,000000
159,541250	1,000000
159,558250	-1,000000
159,568250	1,000000
159,615250	-1,000000
159,625250	1,000000
159,644250	-1,000000
159,674250	1,000000
159,818250	-1,000000
159,832250	1,000000
159,841250	-1,000000
159,883250	1,000000
159,943250	-1,000000
160,028250	1,000000
160,145250	-1,000000
161,130250	1,000000
161,158250	-1,000000
162,294250	1,000000
162,307250	-1,000000
162,330250	1,000000
162,440250	-1,000000
162,450250	1,000000
162,522250	-1,000000
162,550250	1,000000
162,995250	-1,000000
163,206250	1,000000
163,243250	-1,000000
163,253250	1,000000
163,370250	-1,000000
163,442250	1,000000
163,459250	-1,000000
163,594250	1,000000
163,603250	-1,000000
163,629250	1,000000
163,641250	-1,000000
163,796250	1,000000
164,074250	-1,000000
164,440250	1,000000
164,464250	-1,000000
164,484250	1,000000
164,494250	-1,000000
164,521250	1,000000
164,548250	-1,000000
164,862250	1,000000
164,920250	-1,000000
164,941250	1,000000
164,950250	-1,000000
164,973250	1,000000
164,988250	-1,000000
164,999250	1,000000
165,009250	-1,000000
165,020250	1,000000
165,597250	-1,000000
165,614250	1,000000
165,634250	-1,000000
165,643250	1,000000
165,846250	-1,000000
166,406250	1,000000
166,416250	-1,000000
166,587250	1,000000
187,784250	-1,000000
188,206250	1,000000
188,221250	-1,000000
188,260250	1,000000
188,403250	-1,000000
188,414250	1,000000
188,429250	-1,000000
188,438250	1,000000
188,447250	-1,000000
188,558250	1,000000
188,668250	-1,000000
188,685250	1,000000
188,700250	-1,000000
188,820250	1,000000
191,016250	-1,000000
191,043250	1,000000
191,069250	-1,000000
191,103250	1,000000
191,116250	-1,000000
191,131250	1,000000
191,239250	-1,000000
191,500250	1,000000
191,548250	-1,000000
191,600250	1,000000
191,609250	-1,000000
191,640250	1,000000
191,653250	-1,000000
192,360250	1,000000
192,386250	-1,000000
192,402250	1,000000
192,411250	-1,000000
192,437250	1,000000
192,788250	-1,000000
192,909250	1,000000
193,409250	-1,000000
193,470250	1,000000
193,509250	-1,000000
193,529250	1,000000
193,548250	-1,000000
193,587250	1,000000
193,638250	-1,000000
193,672250	1,000000
193,682250	-1,000000
193,696250	1,000000
193,722250	-1,000000
193,919250	1,000000
193,955250	-1,000000
194,192250	1,000000
194,266250	-1,000000
194,765250	1,000000
194,798250	-1,000000
194,815250	1,000000
194,827250	-1,000000
195,758250	1,000000
195,916250	-1,000000
195,934250	1,000000
195,947250	-1,000000
196,017250	1,000000
196,031250	-1,000000
196,055250	1,000000
196,065250	-1,000000
196,075250	1,000000
196,183250	-1,000000
196,193250	1,000000
196,211250	-1,000000
196,223250	1,000000
196,251250	-1,000000
196,346250	1,000000
196,420250	-1,000000
196,440250	1,000000
196,529250	-1,000000
196,547250	1,000000
196,644250	-1,000000
196,792250	1,000000
196,805250	-1,000000
196,830250	1,000000
196,845250	-1,000000
197,204250	1,000000
197,221250	-1,000000
197,361250	1,000000
197,638250	-1,000000
197,650250	1,000000
197,684250	-1,000000
197,709250	1,000000
197,724250	-1,000000
197,733250	1,000000
197,870250	-1,000000
197,893250	1,000000
198,054250	-1,000000
198,234250	1,000000
198,254250	-1,000000
199,193250	1,000000
199,301250	-1,000000
199,359250	1,000000
199,880250	-1,000000
199,954250	1,000000
200,018250	-1,000000
200,028250	1,000000
201,226250	-1,000000
201,237250	1,000000
201,249250	-1,000000
201,315250	1,000000
202,419250	-1,000000
202,492250	1,000000
202,503250	-1,000000
202,598250	1,000000
204,629250	-1,000000
204,648250	1,000000
204,681250	-1,000000
204,711250	1,000000
204,724250	-1,000000
204,753250	1,000000
204,811250	-1,000000
205,388250	1,000000
205,396250	-1,000000
205,445250	1,000000
205,469250	-1,000000
206,087250	1,000000
206,096250	-1,000000
206,130250	1,000000
206,163250	-1,000000
206,180250	1,000000
206,277250	-1,000000
206,327250	1,000000
206,361250	-1,000000
206,375250	1,000000
210,819250	-1,000000
210,841250	1,000000
210,856250	-1,000000
210,866250	1,000000
210,900250	-1,000000
210,969250	1,000000
211,015250	-1,000000
211,127250	1,000000
211,215250	-1,000000
211,225250	1,000000
212,744250	-1,000000
212,753250	1,000000
212,845250	-1,000000
213,474250	1,000000
213,512250	-1,000000
213,567250	1,000000
213,579250	-1,000000
213,623250	1,000000
213,640250	-1,000000
213,691250	1,000000
213,710250	-1,000000
213,726250	1,000000
214,256250	-1,000000
214,272250	1,000000
214,413250	-1,000000
214,437250	1,000000
214,766250	-1,000000
215,386250	1,000000
215,418250	-1,000000
215,533250	1,000000
215,556250	-1,000000
215,567250	1,000000
215,609250	-1,000000
215,821250	1,000000
215,836250	-1,000000
215,850250	1,000000
215,906250	-1,000000
216,743250	1,000000
216,763250	-1,000000
216,858250	1,000000
216,866250	-1,000000
216,879250	1,000000
217,045250	-1,000000
217,079250	1,000000
217,123250	-1,000000
217,153250	1,000000
217,162250	-1,000000
217,629250	1,000000
218,619250	-1,000000
218,760250	1,000000
218,777250	-1,000000
218,860250	1,000000
219,643250	-1,000000
219,678250	1,000000
219,690250	-1,000000
219,699250	1,000000
219,873250	-1,000000
219,922250	1,000000
219,970250	-1,000000
272,018250	1,000000
272,039250	-1,000000
272,053250	1,000000
272,160250	-1,000000
272,171250	1,000000
272,188250	-1,000000
272,213250	1,000000
274,752250	-1,000000
274,766250	1,000000
275,067250	-1,000000
275,551250	1,000000
275,568250	-1,000000
275,577250	1,000000
275,785250	-1,000000
275,794250	1,000000
275,841250	-1,000000
275,896250	1,000000
275,905250	-1,000000
276,013250	1,000000
276,034250	-1,000000
276,545250	1,000000
276,557250	-1,000000
276,966250	1,000000
276,993250	-1,000000
277,004250	1,000000
277,051250	-1,000000
277,061250	1,000000
277,076250	-1,000000
277,091250	1,000000
277,633250	-1,000000
277,644250	1,000000
277,659250	-1,000000
277,772250	1,000000
277,813250	-1,000000
277,916250	1,000000
277,934250	-1,000000
283,612250	1,000000
283,620250	-1,000000
283,635250	1,000000
283,714250	-1,000000
283,744250	1,000000
283,753250	-1,000000
283,762250	1,000000
283,779250	-1,000000
283,810250	1,000000
283,873250	-1,000000
283,897250	1,000000
283,960250	-1,000000
283,980250	1,000000
283,992250	-1,000000
284,377250	1,000000
284,386250	-1,000000
284,396250	1,000000
284,421250	-1,000000
284,455250	1,000000
284,473250	-1,000000
284,494250	1,000000
284,617250	-1,000000
284,632250	1,000000
284,667250	-1,000000
284,675250	1,000000
286,959250	-1,000000
287,048250	1,000000
291,005250	-1,000000
291,111250	1,000000
291,156250	-1,000000
291,174250	1,000000
291,553250	-1,000000
291,567250	1,000000
291,583250	-1,000000
291,755250	1,000000
291,914250	-1,000000
293,630250	1,000000
293,656250	-1,000000
293,676250	1,000000
294,461250	-1,000000
300,291250	1,000000
300,516250	-1,000000
300,660250	1,000000
300,668250	-1,000000
300,707250	1,000000
300,718250	-1,000000
300,728250	1,000000
300,737250	-1,000000
300,758250	1,000000
300,768250	-1,000000
300,783250	1,000000
300,806250	-1,000000
300,816250	1,000000
301,139250	-1,000000
301,158250	1,000000
301,174250	-1,000000
301,262250	1,000000
301,313250	-1,000000
301,328250	1,000000
301,340250	-1,000000
301,360250	1,000000
301,370250	-1,000000
301,379250	1,000000
304,225250	-1,000000
304,458250	1,000000
304,472250	-1,000000
306,872250	1,000000
306,883250	-1,000000
306,893250	1,000000
307,027250	-1,000000
307,125250	1,000000
307,134250	-1,000000
308,361250	1,000000
308,397250	-1,000000
308,604250	1,000000
308,615250	-1,000000
308,641250	1,000000
308,705250	-1,000000
308,733250	1,000000
309,759250	-1,000000
309,769250	1,000000
309,787250	-1,000000
309,796250	1,000000
309,806250	-1,000000
309,816250	1,000000
309,825250	-1,000000
310,000250	1,000000
311,465250	-1,000000
311,478250	1,000000
311,652250	-1,000000
311,736250	1,000000
311,954250	-1,000000
312,008250	1,000000
312,027250	-1,000000
312,043250	1,000000
312,148250	-1,000000
312,204250	1,000000
313,787250	-1,000000
313,796250	1,000000
313,832250	-1,000000
313,865250	1,000000
313,876250	-1,000000
313,917250	1,000000
313,931250	-1,000000
313,952250	1,000000
314,267250	-1,000000
322,461250	1,000000
322,485250	-1,000000
322,495250	1,000000
322,508250	-1,000000
322,685250	1,000000
322,694250	-1,000000
322,707250	1,000000
322,717250	-1,000000
322,727250	1,000000
322,741250	-1,000000
322,782250	1,000000
322,791250	-1,000000
322,810250	1,000000
323,048250	-1,000000
323,060250	1,000000
323,081250	-1,000000
323,111250	1,000000
323,480250	-1,000000
323,575250	1,000000
323,587250	-1,000000
323,605250	1,000000
323,634250	-1,000000
323,649250	1,000000
323,756250	-1,000000
508,316250	1,000000
510,875250	-1,000000
510,890250	1,000000
511,113250	-1,000000
511,149250	1,000000
511,191250	-1,000000
511,223250	1,000000
511,468250	-1,000000
511,484250	1,000000
511,508250	-1,000000
511,614250	1,000000
511,634250	-1,000000
513,410250	1,000000
515,977250	-1,000000
515,999250	1,000000
528,141250	-1,000000
528,264250	1,000000
528,299250	-1,000000
528,401250	1,000000
528,434250	-1,000000
528,452250	1,000000
528,507250	-1,000000
528,636250	1,000000
528,677250	-1,000000
528,692250	1,000000
528,701250	-1,000000
528,744250	1,000000
531,665250	-1,000000
710,654250	1,000000
710,663250	-1,000000
