# Supplementary material for: Moth olfactory receptor neurons adjust their encoding efficiency to temporal statistics of pheromone fluctuations
Source: PLoS Comput Biol. 2018 Nov 13;14(11):e1006586. doi: 10.1371/journal.pcbi.1006586 (PMC6258558; doi:10.1371/journal.pcbi.1006586)
Supplement: S1 Data — (ZIP) [file pcbi.1006586.s001.zip › data/128m/10pg/valve_states_05.txt]

0,054900	1,000000
0,071900	-1,000000
0,141900	1,000000
0,297900	-1,000000
0,315900	1,000000
1,146900	-1,000000
1,190900	1,000000
1,230900	-1,000000
1,244900	1,000000
1,262900	-1,000000
1,289900	1,000000
1,302900	-1,000000
1,316900	1,000000
3,254900	-1,000000
3,273900	1,000000
3,292900	-1,000000
3,439900	1,000000
3,542900	-1,000000
3,928900	1,000000
3,940900	-1,000000
4,013900	1,000000
4,142900	-1,000000
4,151900	1,000000
4,318900	-1,000000
4,351900	1,000000
4,376900	-1,000000
4,434900	1,000000
4,466900	-1,000000
5,002900	1,000000
5,012900	-1,000000
5,123900	1,000000
5,139900	-1,000000
5,167900	1,000000
5,179900	-1,000000
5,218900	1,000000
5,232900	-1,000000
5,250900	1,000000
5,261900	-1,000000
5,279900	1,000000
5,305900	-1,000000
10,010900	1,000000
10,836900	-1,000000
10,875900	1,000000
11,885900	-1,000000
11,900900	1,000000
11,911900	-1,000000
11,936900	1,000000
11,982900	-1,000000
11,991900	1,000000
12,005900	-1,000000
12,023900	1,000000
12,143900	-1,000000
12,156900	1,000000
24,702900	-1,000000
24,732900	1,000000
24,789900	-1,000000
25,316900	1,000000
25,506900	-1,000000
25,532900	1,000000
25,572900	-1,000000
25,958900	1,000000
26,247900	-1,000000
26,261900	1,000000
26,666900	-1,000000
29,271900	1,000000
29,280900	-1,000000
29,328900	1,000000
29,336900	-1,000000
29,374900	1,000000
29,700900	-1,000000
29,710900	1,000000
29,730900	-1,000000
29,754900	1,000000
30,111900	-1,000000
30,122900	1,000000
30,152900	-1,000000
32,991900	1,000000
33,026900	-1,000000
33,103900	1,000000
33,648900	-1,000000
33,676900	1,000000
33,709900	-1,000000
33,725900	1,000000
34,017900	-1,000000
34,030900	1,000000
34,787900	-1,000000
34,810900	1,000000
34,830900	-1,000000
34,881900	1,000000
34,898900	-1,000000
34,908900	1,000000
36,124900	-1,000000
36,246900	1,000000
36,258900	-1,000000
36,273900	1,000000
36,308900	-1,000000
36,319900	1,000000
36,345900	-1,000000
36,469900	1,000000
36,933900	-1,000000
36,957900	1,000000
36,969900	-1,000000
37,194900	1,000000
37,407900	-1,000000
37,482900	1,000000
37,498900	-1,000000
37,529900	1,000000
37,544900	-1,000000
39,775900	1,000000
39,817900	-1,000000
39,841900	1,000000
39,867900	-1,000000
39,879900	1,000000
39,937900	-1,000000
39,949900	1,000000
40,036900	-1,000000
40,044900	1,000000
40,136900	-1,000000
40,156900	1,000000
40,243900	-1,000000
40,255900	1,000000
40,271900	-1,000000
40,298900	1,000000
40,314900	-1,000000
40,324900	1,000000
40,362900	-1,000000
40,560900	1,000000
40,777900	-1,000000
40,793900	1,000000
40,968900	-1,000000
40,989900	1,000000
41,007900	-1,000000
41,247900	1,000000
41,280900	-1,000000
41,591900	1,000000
41,603900	-1,000000
41,648900	1,000000
41,665900	-1,000000
41,683900	1,000000
43,470900	-1,000000
43,485900	1,000000
43,571900	-1,000000
43,634900	1,000000
43,673900	-1,000000
43,686900	1,000000
43,697900	-1,000000
43,708900	1,000000
43,718900	-1,000000
43,832900	1,000000
43,844900	-1,000000
44,135900	1,000000
46,989900	-1,000000
47,313900	1,000000
47,326900	-1,000000
47,336900	1,000000
47,346900	-1,000000
47,398900	1,000000
47,414900	-1,000000
47,590900	1,000000
47,651900	-1,000000
47,666900	1,000000
51,282900	-1,000000
65,959900	1,000000
65,995900	-1,000000
66,426900	1,000000
66,453900	-1,000000
66,471900	1,000000
66,490900	-1,000000
66,535900	1,000000
66,549900	-1,000000
66,561900	1,000000
66,614900	-1,000000
69,064900	1,000000
69,340900	-1,000000
69,360900	1,000000
69,371900	-1,000000
69,391900	1,000000
69,816900	-1,000000
70,842900	1,000000
70,851900	-1,000000
70,864900	1,000000
70,892900	-1,000000
70,911900	1,000000
70,939900	-1,000000
70,965900	1,000000
71,133900	-1,000000
75,785900	1,000000
75,878900	-1,000000
75,916900	1,000000
75,925900	-1,000000
76,454900	1,000000
76,507900	-1,000000
76,529900	1,000000
76,545900	-1,000000
76,593900	1,000000
76,652900	-1,000000
76,662900	1,000000
76,673900	-1,000000
76,688900	1,000000
76,701900	-1,000000
76,732900	1,000000
76,938900	-1,000000
255,724900	1,000000
270,567900	-1,000000
270,756900	1,000000
270,783900	-1,000000
270,804900	1,000000
270,838900	-1,000000
270,887900	1,000000
270,907900	-1,000000
326,147900	1,000000
326,163900	-1,000000
326,205900	1,000000
326,213900	-1,000000
326,222900	1,000000
326,360900	-1,000000
326,391900	1,000000
326,403900	-1,000000
326,456900	1,000000
326,646900	-1,000000
326,683900	1,000000
326,692900	-1,000000
326,705900	1,000000
326,763900	-1,000000
326,825900	1,000000
331,115900	-1,000000
331,131900	1,000000
331,158900	-1,000000
331,344900	1,000000
331,365900	-1,000000
342,411900	1,000000
342,475900	-1,000000
344,806900	1,000000
344,824900	-1,000000
344,868900	1,000000
346,091900	-1,000000
346,201900	1,000000
346,304900	-1,000000
352,130900	1,000000
352,171900	-1,000000
352,577900	1,000000
352,587900	-1,000000
352,882900	1,000000
352,903900	-1,000000
352,920900	1,000000
352,973900	-1,000000
354,128900	1,000000
354,917900	-1,000000
355,983900	1,000000
356,000900	-1,000000
356,072900	1,000000
357,803900	-1,000000
357,840900	1,000000
357,873900	-1,000000
357,883900	1,000000
357,892900	-1,000000
361,667900	1,000000
361,678900	-1,000000
361,688900	1,000000
361,702900	-1,000000
361,741900	1,000000
364,187900	-1,000000
364,203900	1,000000
383,069900	-1,000000
383,082900	1,000000
383,121900	-1,000000
385,549900	1,000000
385,734900	-1,000000
385,849900	1,000000
385,886900	-1,000000
385,937900	1,000000
385,949900	-1,000000
385,988900	1,000000
387,205900	-1,000000
387,225900	1,000000
387,322900	-1,000000
387,361900	1,000000
387,370900	-1,000000
388,322900	1,000000
388,358900	-1,000000
388,429900	1,000000
388,440900	-1,000000
388,592900	1,000000
388,606900	-1,000000
388,621900	1,000000
388,633900	-1,000000
388,857900	1,000000
389,508900	-1,000000
389,519900	1,000000
389,530900	-1,000000
389,823900	1,000000
410,802900	-1,000000
411,095900	1,000000
411,138900	-1,000000
411,152900	1,000000
412,021900	-1,000000
412,044900	1,000000
412,060900	-1,000000
413,972900	1,000000
414,182900	-1,000000
414,398900	1,000000
414,434900	-1,000000
414,654900	1,000000
414,664900	-1,000000
414,703900	1,000000
414,736900	-1,000000
414,834900	1,000000
414,859900	-1,000000
414,871900	1,000000
420,108900	-1,000000
420,119900	1,000000
420,157900	-1,000000
422,063900	1,000000
422,074900	-1,000000
422,177900	1,000000
422,189900	-1,000000
422,201900	1,000000
422,263900	-1,000000
428,174900	1,000000
428,183900	-1,000000
428,229900	1,000000
428,257900	-1,000000
428,644900	1,000000
428,657900	-1,000000
428,682900	1,000000
428,695900	-1,000000
428,729900	1,000000
428,764900	-1,000000
428,792900	1,000000
428,801900	-1,000000
428,814900	1,000000
428,941900	-1,000000
428,961900	1,000000
428,997900	-1,000000
429,031900	1,000000
430,624900	-1,000000
430,679900	1,000000
430,692900	-1,000000
432,015900	1,000000
432,050900	-1,000000
432,127900	1,000000
432,140900	-1,000000
432,155900	1,000000
432,210900	-1,000000
432,230900	1,000000
432,248900	-1,000000
432,288900	1,000000
432,322900	-1,000000
433,934900	1,000000
436,669900	-1,000000
436,692900	1,000000
436,717900	-1,000000
436,728900	1,000000
436,755900	-1,000000
437,950900	1,000000
437,961900	-1,000000
437,975900	1,000000
437,996900	-1,000000
438,030900	1,000000
438,096900	-1,000000
438,115900	1,000000
438,147900	-1,000000
438,177900	1,000000
438,187900	-1,000000
438,249900	1,000000
438,271900	-1,000000
438,405900	1,000000
438,425900	-1,000000
438,441900	1,000000
438,451900	-1,000000
438,522900	1,000000
438,559900	-1,000000
438,823900	1,000000
439,972900	-1,000000
439,988900	1,000000
440,049900	-1,000000
440,057900	1,000000
451,602900	-1,000000
451,815900	1,000000
451,832900	-1,000000
451,854900	1,000000
451,872900	-1,000000
451,881900	1,000000
451,929900	-1,000000
451,949900	1,000000
451,958900	-1,000000
451,968900	1,000000
451,985900	-1,000000
451,999900	1,000000
452,015900	-1,000000
452,049900	1,000000
452,118900	-1,000000
452,157900	1,000000
452,197900	-1,000000
452,214900	1,000000
452,336900	-1,000000
452,378900	1,000000
452,391900	-1,000000
452,503900	1,000000
452,580900	-1,000000
458,810900	1,000000
459,034900	-1,000000
459,069900	1,000000
459,574900	-1,000000
459,640900	1,000000
459,666900	-1,000000
459,675900	1,000000
459,686900	-1,000000
459,704900	1,000000
459,713900	-1,000000
459,774900	1,000000
459,783900	-1,000000
459,791900	1,000000
459,800900	-1,000000
459,822900	1,000000
460,042900	-1,000000
460,054900	1,000000
460,105900	-1,000000
460,117900	1,000000
460,179900	-1,000000
460,566900	1,000000
460,596900	-1,000000
460,621900	1,000000
460,631900	-1,000000
460,641900	1,000000
460,652900	-1,000000
460,728900	1,000000
460,770900	-1,000000
460,801900	1,000000
460,811900	-1,000000
460,827900	1,000000
460,895900	-1,000000
460,907900	1,000000
460,918900	-1,000000
462,249900	1,000000
462,260900	-1,000000
462,297900	1,000000
462,306900	-1,000000
462,370900	1,000000
462,379900	-1,000000
463,210900	1,000000
463,227900	-1,000000
463,258900	1,000000
469,091900	-1,000000
469,106900	1,000000
469,119900	-1,000000
469,236900	1,000000
469,244900	-1,000000
470,218900	1,000000
470,227900	-1,000000
470,250900	1,000000
470,259900	-1,000000
471,584900	1,000000
471,595900	-1,000000
471,605900	1,000000
471,631900	-1,000000
471,698900	1,000000
471,711900	-1,000000
471,769900	1,000000
471,798900	-1,000000
472,739900	1,000000
472,774900	-1,000000
472,793900	1,000000
472,897900	-1,000000
472,930900	1,000000
472,941900	-1,000000
472,952900	1,000000
472,961900	-1,000000
472,985900	1,000000
473,000900	-1,000000
473,009900	1,000000
473,079900	-1,000000
473,265900	1,000000
473,353900	-1,000000
473,363900	1,000000
473,543900	-1,000000
473,560900	1,000000
473,569900	-1,000000
473,604900	1,000000
473,617900	-1,000000
473,626900	1,000000
473,646900	-1,000000
473,656900	1,000000
474,095900	-1,000000
474,335900	1,000000
474,350900	-1,000000
474,493900	1,000000
474,507900	-1,000000
474,561900	1,000000
474,586900	-1,000000
474,615900	1,000000
474,629900	-1,000000
475,062900	1,000000
475,071900	-1,000000
475,110900	1,000000
475,151900	-1,000000
475,291900	1,000000
475,363900	-1,000000
475,507900	1,000000
475,516900	-1,000000
552,184900	1,000000
553,607900	-1,000000
556,326900	1,000000
556,336900	-1,000000
556,345900	1,000000
556,353900	-1,000000
556,540900	1,000000
556,673900	-1,000000
556,769900	1,000000
556,820900	-1,000000
556,853900	1,000000
556,863900	-1,000000
557,381900	1,000000
557,407900	-1,000000
557,432900	1,000000
557,635900	-1,000000
557,782900	1,000000
557,858900	-1,000000
557,872900	1,000000
557,925900	-1,000000
558,290900	1,000000
558,302900	-1,000000
558,329900	1,000000
558,341900	-1,000000
558,656900	1,000000
558,700900	-1,000000
559,318900	1,000000
559,627900	-1,000000
559,828900	1,000000
560,947900	-1,000000
560,958900	1,000000
560,992900	-1,000000
561,003900	1,000000
561,043900	-1,000000
561,065900	1,000000
561,076900	-1,000000
561,087900	1,000000
561,098900	-1,000000
561,127900	1,000000
561,250900	-1,000000
561,370900	1,000000
563,380900	-1,000000
563,486900	1,000000
563,495900	-1,000000
563,503900	1,000000
563,558900	-1,000000
563,592900	1,000000
563,628900	-1,000000
563,930900	1,000000
563,946900	-1,000000
564,008900	1,000000
564,027900	-1,000000
564,371900	1,000000
565,046900	-1,000000
565,080900	1,000000
565,089900	-1,000000
565,488900	1,000000
565,506900	-1,000000
565,518900	1,000000
565,536900	-1,000000
565,547900	1,000000
565,555900	-1,000000
565,651900	1,000000
566,582900	-1,000000
566,599900	1,000000
568,817900	-1,000000
568,835900	1,000000
568,903900	-1,000000
568,916900	1,000000
568,947900	-1,000000
568,977900	1,000000
568,998900	-1,000000
569,012900	1,000000
569,103900	-1,000000
602,141900	1,000000
603,040900	-1,000000
