# Supplementary material for: Moth olfactory receptor neurons adjust their encoding efficiency to temporal statistics of pheromone fluctuations
Source: PLoS Comput Biol. 2018 Nov 13;14(11):e1006586. doi: 10.1371/journal.pcbi.1006586 (PMC6258558; doi:10.1371/journal.pcbi.1006586)
Supplement: S1 Data — (ZIP) [file pcbi.1006586.s001.zip › data/128m/10pg/valve_states_06.txt]

0,225550	1,000000
0,245550	-1,000000
0,259550	1,000000
0,481550	-1,000000
0,489550	1,000000
0,530550	-1,000000
0,593550	1,000000
0,602550	-1,000000
0,634550	1,000000
0,659550	-1,000000
0,729550	1,000000
0,738550	-1,000000
0,748550	1,000000
0,775550	-1,000000
0,870550	1,000000
0,921550	-1,000000
0,940550	1,000000
18,169550	-1,000000
18,189550	1,000000
18,204550	-1,000000
18,270550	1,000000
18,319550	-1,000000
19,488550	1,000000
19,499550	-1,000000
19,509550	1,000000
19,526550	-1,000000
19,539550	1,000000
19,549550	-1,000000
19,572550	1,000000
19,589550	-1,000000
19,601550	1,000000
19,679550	-1,000000
19,800550	1,000000
19,838550	-1,000000
19,899550	1,000000
19,912550	-1,000000
22,145550	1,000000
22,156550	-1,000000
22,172550	1,000000
22,185550	-1,000000
22,198550	1,000000
22,232550	-1,000000
22,275550	1,000000
22,284550	-1,000000
22,303550	1,000000
22,418550	-1,000000
22,428550	1,000000
22,874550	-1,000000
23,062550	1,000000
23,074550	-1,000000
23,084550	1,000000
23,097550	-1,000000
23,160550	1,000000
25,979550	-1,000000
26,054550	1,000000
26,120550	-1,000000
26,228550	1,000000
26,237550	-1,000000
26,281550	1,000000
26,298550	-1,000000
26,307550	1,000000
26,889550	-1,000000
26,914550	1,000000
26,968550	-1,000000
26,977550	1,000000
27,066550	-1,000000
27,102550	1,000000
27,135550	-1,000000
27,144550	1,000000
27,154550	-1,000000
27,211550	1,000000
27,222550	-1,000000
27,234550	1,000000
27,294550	-1,000000
27,303550	1,000000
27,367550	-1,000000
27,379550	1,000000
27,407550	-1,000000
27,422550	1,000000
27,740550	-1,000000
27,766550	1,000000
27,776550	-1,000000
27,786550	1,000000
27,796550	-1,000000
27,811550	1,000000
27,855550	-1,000000
27,870550	1,000000
28,080550	-1,000000
28,169550	1,000000
28,195550	-1,000000
29,000550	1,000000
29,023550	-1,000000
29,080550	1,000000
34,981550	-1,000000
35,155550	1,000000
35,168550	-1,000000
35,342550	1,000000
35,591550	-1,000000
35,600550	1,000000
35,616550	-1,000000
35,636550	1,000000
35,650550	-1,000000
35,812550	1,000000
35,827550	-1,000000
35,885550	1,000000
35,920550	-1,000000
36,076550	1,000000
36,089550	-1,000000
36,098550	1,000000
36,251550	-1,000000
36,293550	1,000000
36,313550	-1,000000
38,066550	1,000000
38,079550	-1,000000
38,097550	1,000000
42,086550	-1,000000
42,111550	1,000000
42,166550	-1,000000
42,216550	1,000000
42,227550	-1,000000
42,241550	1,000000
42,303550	-1,000000
42,317550	1,000000
42,335550	-1,000000
42,351550	1,000000
42,360550	-1,000000
42,371550	1,000000
42,536550	-1,000000
42,586550	1,000000
42,602550	-1,000000
42,625550	1,000000
42,661550	-1,000000
42,685550	1,000000
60,048550	-1,000000
60,293550	1,000000
60,335550	-1,000000
60,367550	1,000000
62,454550	-1,000000
62,466550	1,000000
62,544550	-1,000000
63,506550	1,000000
63,526550	-1,000000
65,464550	1,000000
65,494550	-1,000000
65,509550	1,000000
66,165550	-1,000000
66,196550	1,000000
66,215550	-1,000000
66,223550	1,000000
66,536550	-1,000000
66,705550	1,000000
66,782550	-1,000000
67,303550	1,000000
67,670550	-1,000000
67,684550	1,000000
67,867550	-1,000000
67,880550	1,000000
68,115550	-1,000000
68,124550	1,000000
68,136550	-1,000000
68,170550	1,000000
68,392550	-1,000000
68,403550	1,000000
68,446550	-1,000000
70,039550	1,000000
70,058550	-1,000000
70,228550	1,000000
70,236550	-1,000000
70,324550	1,000000
70,345550	-1,000000
70,516550	1,000000
70,590550	-1,000000
70,607550	1,000000
71,170550	-1,000000
71,193550	1,000000
71,209550	-1,000000
71,240550	1,000000
71,254550	-1,000000
71,272550	1,000000
71,287550	-1,000000
71,297550	1,000000
71,307550	-1,000000
71,341550	1,000000
71,405550	-1,000000
71,562550	1,000000
71,575550	-1,000000
71,605550	1,000000
71,628550	-1,000000
111,059550	1,000000
111,752550	-1,000000
111,768550	1,000000
111,989550	-1,000000
112,140550	1,000000
112,372550	-1,000000
113,101550	1,000000
113,115550	-1,000000
113,145550	1,000000
113,154550	-1,000000
113,311550	1,000000
113,320550	-1,000000
113,365550	1,000000
113,419550	-1,000000
113,429550	1,000000
113,464550	-1,000000
113,716550	1,000000
113,738550	-1,000000
113,772550	1,000000
113,990550	-1,000000
114,014550	1,000000
114,025550	-1,000000
114,087550	1,000000
114,106550	-1,000000
114,214550	1,000000
114,224550	-1,000000
114,240550	1,000000
114,271550	-1,000000
114,294550	1,000000
114,303550	-1,000000
114,315550	1,000000
123,458550	-1,000000
123,481550	1,000000
123,490550	-1,000000
123,516550	1,000000
123,537550	-1,000000
123,559550	1,000000
129,089550	-1,000000
130,480550	1,000000
130,617550	-1,000000
130,626550	1,000000
130,677550	-1,000000
130,714550	1,000000
130,727550	-1,000000
132,841550	1,000000
132,863550	-1,000000
133,468550	1,000000
134,088550	-1,000000
134,754550	1,000000
134,788550	-1,000000
134,801550	1,000000
134,818550	-1,000000
134,827550	1,000000
134,845550	-1,000000
135,152550	1,000000
135,185550	-1,000000
135,200550	1,000000
135,293550	-1,000000
135,342550	1,000000
135,358550	-1,000000
135,479550	1,000000
135,498550	-1,000000
135,757550	1,000000
135,800550	-1,000000
135,950550	1,000000
135,959550	-1,000000
135,972550	1,000000
135,996550	-1,000000
136,007550	1,000000
136,018550	-1,000000
136,047550	1,000000
136,063550	-1,000000
136,085550	1,000000
136,137550	-1,000000
136,165550	1,000000
136,234550	-1,000000
163,026550	1,000000
163,037550	-1,000000
163,046550	1,000000
163,062550	-1,000000
163,078550	1,000000
163,087550	-1,000000
163,101550	1,000000
163,116550	-1,000000
163,199550	1,000000
163,254550	-1,000000
163,419550	1,000000
163,442550	-1,000000
163,460550	1,000000
163,472550	-1,000000
163,494550	1,000000
163,589550	-1,000000
163,613550	1,000000
165,588550	-1,000000
165,608550	1,000000
165,620550	-1,000000
165,672550	1,000000
165,681550	-1,000000
165,711550	1,000000
165,738550	-1,000000
165,747550	1,000000
168,493550	-1,000000
168,503550	1,000000
168,546550	-1,000000
175,760550	1,000000
175,789550	-1,000000
175,876550	1,000000
175,885550	-1,000000
175,938550	1,000000
176,071550	-1,000000
179,348550	1,000000
179,359550	-1,000000
179,369550	1,000000
179,379550	-1,000000
179,399550	1,000000
179,414550	-1,000000
179,459550	1,000000
179,470550	-1,000000
179,484550	1,000000
179,508550	-1,000000
179,526550	1,000000
180,212550	-1,000000
180,225550	1,000000
180,236550	-1,000000
180,288550	1,000000
180,318550	-1,000000
180,799550	1,000000
180,810550	-1,000000
180,821550	1,000000
180,873550	-1,000000
181,118550	1,000000
181,179550	-1,000000
181,192550	1,000000
181,218550	-1,000000
181,520550	1,000000
181,554550	-1,000000
181,678550	1,000000
181,717550	-1,000000
181,950550	1,000000
181,959550	-1,000000
252,881550	1,000000
252,905550	-1,000000
253,015550	1,000000
253,032550	-1,000000
253,068550	1,000000
253,079550	-1,000000
253,356550	1,000000
253,371550	-1,000000
275,388550	1,000000
276,201550	-1,000000
280,744550	1,000000
280,755550	-1,000000
281,889550	1,000000
281,902550	-1,000000
281,915550	1,000000
281,938550	-1,000000
282,069550	1,000000
285,236550	-1,000000
285,263550	1,000000
287,850550	-1,000000
287,877550	1,000000
287,900550	-1,000000
287,985550	1,000000
288,041550	-1,000000
288,073550	1,000000
288,111550	-1,000000
288,127550	1,000000
288,214550	-1,000000
288,270550	1,000000
288,283550	-1,000000
288,660550	1,000000
288,922550	-1,000000
288,955550	1,000000
289,213550	-1,000000
289,273550	1,000000
289,282550	-1,000000
289,309550	1,000000
289,322550	-1,000000
289,341550	1,000000
289,350550	-1,000000
289,696550	1,000000
291,975550	-1,000000
292,143550	1,000000
292,202550	-1,000000
292,233550	1,000000
292,242550	-1,000000
292,254550	1,000000
292,429550	-1,000000
292,443550	1,000000
292,470550	-1,000000
292,541550	1,000000
292,593550	-1,000000
292,631550	1,000000
292,847550	-1,000000
292,874550	1,000000
293,592550	-1,000000
293,748550	1,000000
294,523550	-1,000000
294,539550	1,000000
294,635550	-1,000000
294,652550	1,000000
294,708550	-1,000000
295,686550	1,000000
295,703550	-1,000000
296,452550	1,000000
296,471550	-1,000000
296,484550	1,000000
296,519550	-1,000000
296,576550	1,000000
296,589550	-1,000000
296,604550	1,000000
296,616550	-1,000000
296,632550	1,000000
298,460550	-1,000000
298,482550	1,000000
298,493550	-1,000000
298,502550	1,000000
298,516550	-1,000000
298,530550	1,000000
298,539550	-1,000000
298,555550	1,000000
304,011550	-1,000000
304,023550	1,000000
304,033550	-1,000000
304,069550	1,000000
306,117550	-1,000000
306,166550	1,000000
306,179550	-1,000000
306,217550	1,000000
306,225550	-1,000000
306,245550	1,000000
306,256550	-1,000000
306,461550	1,000000
306,678550	-1,000000
306,698550	1,000000
306,831550	-1,000000
310,450550	1,000000
322,523550	-1,000000
322,669550	1,000000
322,734550	-1,000000
322,753550	1,000000
322,810550	-1,000000
365,343550	1,000000
365,485550	-1,000000
365,493550	1,000000
366,471550	-1,000000
368,553550	1,000000
369,565550	-1,000000
369,580550	1,000000
370,134550	-1,000000
370,248550	1,000000
370,283550	-1,000000
370,300550	1,000000
370,399550	-1,000000
370,604550	1,000000
370,616550	-1,000000
370,646550	1,000000
370,673550	-1,000000
370,760550	1,000000
370,802550	-1,000000
370,872550	1,000000
370,906550	-1,000000
370,935550	1,000000
371,124550	-1,000000
371,175550	1,000000
371,246550	-1,000000
371,262550	1,000000
371,272550	-1,000000
371,375550	1,000000
371,384550	-1,000000
371,409550	1,000000
371,472550	-1,000000
371,503550	1,000000
384,945550	-1,000000
385,245550	1,000000
385,792550	-1,000000
385,805550	1,000000
385,984550	-1,000000
386,220550	1,000000
386,248550	-1,000000
396,437550	1,000000
396,492550	-1,000000
396,502550	1,000000
396,513550	-1,000000
396,533550	1,000000
409,146550	-1,000000
409,155550	1,000000
409,442550	-1,000000
409,553550	1,000000
409,569550	-1,000000
409,685550	1,000000
409,694550	-1,000000
580,827550	1,000000
580,841550	-1,000000
580,850550	1,000000
580,874550	-1,000000
580,882550	1,000000
580,934550	-1,000000
580,943550	1,000000
580,960550	-1,000000
580,977550	1,000000
580,986550	-1,000000
581,292550	1,000000
584,512550	-1,000000
584,521550	1,000000
584,531550	-1,000000
584,656550	1,000000
584,673550	-1,000000
584,694550	1,000000
584,704550	-1,000000
584,713550	1,000000
584,723550	-1,000000
584,739550	1,000000
584,943550	-1,000000
585,489550	1,000000
585,505550	-1,000000
585,527550	1,000000
585,545550	-1,000000
585,655550	1,000000
585,665550	-1,000000
586,069550	1,000000
586,079550	-1,000000
