# Supplementary material for: Moth olfactory receptor neurons adjust their encoding efficiency to temporal statistics of pheromone fluctuations
Source: PLoS Comput Biol. 2018 Nov 13;14(11):e1006586. doi: 10.1371/journal.pcbi.1006586 (PMC6258558; doi:10.1371/journal.pcbi.1006586)
Supplement: S1 Data — (ZIP) [file pcbi.1006586.s001.zip › data/128m/10pg/valve_states_07.txt]

0,070250	1,000000
0,089250	-1,000000
0,121250	1,000000
0,131250	-1,000000
0,183250	1,000000
0,191250	-1,000000
0,361250	1,000000
0,765250	-1,000000
46,507250	1,000000
46,518250	-1,000000
46,529250	1,000000
46,642250	-1,000000
46,654250	1,000000
46,666250	-1,000000
46,691250	1,000000
46,730250	-1,000000
46,775250	1,000000
46,939250	-1,000000
46,947250	1,000000
46,957250	-1,000000
46,968250	1,000000
46,981250	-1,000000
46,998250	1,000000
47,067250	-1,000000
47,274250	1,000000
65,005250	-1,000000
81,244250	1,000000
81,955250	-1,000000
81,970250	1,000000
82,002250	-1,000000
82,099250	1,000000
83,416250	-1,000000
85,799250	1,000000
85,861250	-1,000000
130,123250	1,000000
130,136250	-1,000000
130,149250	1,000000
130,168250	-1,000000
130,400250	1,000000
130,556250	-1,000000
130,627250	1,000000
130,726250	-1,000000
130,736250	1,000000
130,756250	-1,000000
130,823250	1,000000
130,841250	-1,000000
131,112250	1,000000
131,122250	-1,000000
131,133250	1,000000
131,182250	-1,000000
131,193250	1,000000
131,231250	-1,000000
131,938250	1,000000
131,950250	-1,000000
132,006250	1,000000
132,051250	-1,000000
132,085250	1,000000
132,097250	-1,000000
132,107250	1,000000
132,118250	-1,000000
132,154250	1,000000
132,165250	-1,000000
132,831250	1,000000
132,886250	-1,000000
133,409250	1,000000
133,422250	-1,000000
133,442250	1,000000
133,451250	-1,000000
133,462250	1,000000
133,756250	-1,000000
133,782250	1,000000
133,799250	-1,000000
133,813250	1,000000
133,822250	-1,000000
133,896250	1,000000
133,913250	-1,000000
134,295250	1,000000
134,509250	-1,000000
134,518250	1,000000
134,527250	-1,000000
134,548250	1,000000
134,559250	-1,000000
134,592250	1,000000
134,863250	-1,000000
134,903250	1,000000
134,945250	-1,000000
135,048250	1,000000
135,074250	-1,000000
135,189250	1,000000
139,599250	-1,000000
139,609250	1,000000
139,620250	-1,000000
140,106250	1,000000
140,155250	-1,000000
140,171250	1,000000
140,180250	-1,000000
142,269250	1,000000
142,277250	-1,000000
142,514250	1,000000
142,524250	-1,000000
142,757250	1,000000
142,874250	-1,000000
142,896250	1,000000
144,345250	-1,000000
144,375250	1,000000
144,395250	-1,000000
144,430250	1,000000
144,445250	-1,000000
144,467250	1,000000
144,481250	-1,000000
144,574250	1,000000
144,583250	-1,000000
145,403250	1,000000
145,416250	-1,000000
145,592250	1,000000
145,624250	-1,000000
164,851250	1,000000
164,868250	-1,000000
164,878250	1,000000
164,937250	-1,000000
164,951250	1,000000
164,971250	-1,000000
165,020250	1,000000
165,057250	-1,000000
165,078250	1,000000
165,175250	-1,000000
165,210250	1,000000
165,234250	-1,000000
201,270250	1,000000
201,283250	-1,000000
240,019250	1,000000
240,028250	-1,000000
240,149250	1,000000
240,165250	-1,000000
244,848250	1,000000
244,889250	-1,000000
244,965250	1,000000
245,249250	-1,000000
245,395250	1,000000
245,481250	-1,000000
278,724250	1,000000
278,737250	-1,000000
278,749250	1,000000
278,885250	-1,000000
278,903250	1,000000
278,969250	-1,000000
279,341250	1,000000
279,400250	-1,000000
279,575250	1,000000
279,609250	-1,000000
279,625250	1,000000
279,646250	-1,000000
279,671250	1,000000
279,743250	-1,000000
279,753250	1,000000
280,492250	-1,000000
280,548250	1,000000
280,590250	-1,000000
280,652250	1,000000
280,666250	-1,000000
280,680250	1,000000
281,668250	-1,000000
281,690250	1,000000
281,922250	-1,000000
281,948250	1,000000
281,962250	-1,000000
281,982250	1,000000
281,991250	-1,000000
282,018250	1,000000
282,211250	-1,000000
282,234250	1,000000
282,618250	-1,000000
282,632250	1,000000
282,846250	-1,000000
282,871250	1,000000
282,886250	-1,000000
282,933250	1,000000
282,943250	-1,000000
282,958250	1,000000
282,971250	-1,000000
282,982250	1,000000
283,065250	-1,000000
283,092250	1,000000
283,103250	-1,000000
283,208250	1,000000
285,472250	-1,000000
285,739250	1,000000
285,762250	-1,000000
289,807250	1,000000
289,816250	-1,000000
289,829250	1,000000
289,881250	-1,000000
289,894250	1,000000
290,037250	-1,000000
290,046250	1,000000
290,055250	-1,000000
290,340250	1,000000
292,284250	-1,000000
292,293250	1,000000
292,309250	-1,000000
292,346250	1,000000
292,548250	-1,000000
292,564250	1,000000
292,583250	-1,000000
292,617250	1,000000
292,789250	-1,000000
292,801250	1,000000
292,851250	-1,000000
292,867250	1,000000
293,424250	-1,000000
293,433250	1,000000
293,459250	-1,000000
293,561250	1,000000
293,599250	-1,000000
293,780250	1,000000
293,791250	-1,000000
293,817250	1,000000
293,865250	-1,000000
293,905250	1,000000
293,914250	-1,000000
294,467250	1,000000
294,534250	-1,000000
371,439250	1,000000
372,237250	-1,000000
372,747250	1,000000
372,766250	-1,000000
372,787250	1,000000
373,036250	-1,000000
373,213250	1,000000
373,237250	-1,000000
373,602250	1,000000
373,695250	-1,000000
373,943250	1,000000
374,095250	-1,000000
374,104250	1,000000
374,603250	-1,000000
374,619250	1,000000
374,629250	-1,000000
378,726250	1,000000
378,735250	-1,000000
378,790250	1,000000
378,943250	-1,000000
378,989250	1,000000
380,916250	-1,000000
380,960250	1,000000
381,002250	-1,000000
381,233250	1,000000
381,249250	-1,000000
381,276250	1,000000
381,329250	-1,000000
381,348250	1,000000
381,584250	-1,000000
381,593250	1,000000
381,704250	-1,000000
381,734250	1,000000
381,749250	-1,000000
382,427250	1,000000
382,820250	-1,000000
382,831250	1,000000
383,041250	-1,000000
383,055250	1,000000
383,083250	-1,000000
383,127250	1,000000
383,142250	-1,000000
383,154250	1,000000
383,288250	-1,000000
383,361250	1,000000
383,399250	-1,000000
383,424250	1,000000
383,446250	-1,000000
383,566250	1,000000
383,584250	-1,000000
383,593250	1,000000
383,634250	-1,000000
383,646250	1,000000
383,664250	-1,000000
383,673250	1,000000
383,701250	-1,000000
383,711250	1,000000
383,726250	-1,000000
383,828250	1,000000
383,905250	-1,000000
383,919250	1,000000
383,929250	-1,000000
383,999250	1,000000
384,021250	-1,000000
384,031250	1,000000
385,425250	-1,000000
385,444250	1,000000
390,236250	-1,000000
469,623250	1,000000
469,657250	-1,000000
469,684250	1,000000
471,926250	-1,000000
471,949250	1,000000
472,212250	-1,000000
472,804250	1,000000
472,852250	-1,000000
472,861250	1,000000
472,912250	-1,000000
472,942250	1,000000
473,220250	-1,000000
473,302250	1,000000
473,312250	-1,000000
473,326250	1,000000
473,349250	-1,000000
473,362250	1,000000
473,370250	-1,000000
480,959250	1,000000
480,974250	-1,000000
480,990250	1,000000
481,138250	-1,000000
481,268250	1,000000
481,431250	-1,000000
481,454250	1,000000
481,470250	-1,000000
481,494250	1,000000
482,156250	-1,000000
482,375250	1,000000
482,384250	-1,000000
482,399250	1,000000
482,503250	-1,000000
482,536250	1,000000
482,614250	-1,000000
482,635250	1,000000
482,679250	-1,000000
486,091250	1,000000
486,205250	-1,000000
486,298250	1,000000
486,327250	-1,000000
486,350250	1,000000
486,362250	-1,000000
486,370250	1,000000
486,407250	-1,000000
492,419250	1,000000
492,663250	-1,000000
492,672250	1,000000
493,237250	-1,000000
494,064250	1,000000
494,078250	-1,000000
494,301250	1,000000
494,313250	-1,000000
494,322250	1,000000
494,527250	-1,000000
494,539250	1,000000
494,582250	-1,000000
494,621250	1,000000
494,727250	-1,000000
494,754250	1,000000
494,776250	-1,000000
494,790250	1,000000
494,808250	-1,000000
494,829250	1,000000
494,852250	-1,000000
494,961250	1,000000
494,981250	-1,000000
495,060250	1,000000
495,217250	-1,000000
500,563250	1,000000
500,595250	-1,000000
500,961250	1,000000
500,970250	-1,000000
501,003250	1,000000
501,102250	-1,000000
501,123250	1,000000
501,192250	-1,000000
501,213250	1,000000
501,226250	-1,000000
501,417250	1,000000
501,926250	-1,000000
501,937250	1,000000
501,950250	-1,000000
501,960250	1,000000
501,969250	-1,000000
501,988250	1,000000
502,016250	-1,000000
502,046250	1,000000
502,056250	-1,000000
502,067250	1,000000
502,102250	-1,000000
506,754250	1,000000
506,763250	-1,000000
506,805250	1,000000
506,821250	-1,000000
506,928250	1,000000
506,963250	-1,000000
506,982250	1,000000
507,154250	-1,000000
507,165250	1,000000
507,304250	-1,000000
507,362250	1,000000
507,403250	-1,000000
507,417250	1,000000
507,452250	-1,000000
510,772250	1,000000
510,816250	-1,000000
511,871250	1,000000
515,114250	-1,000000
515,165250	1,000000
515,212250	-1,000000
515,226250	1,000000
515,238250	-1,000000
515,868250	1,000000
515,988250	-1,000000
516,004250	1,000000
516,054250	-1,000000
516,063250	1,000000
516,074250	-1,000000
516,090250	1,000000
516,121250	-1,000000
516,139250	1,000000
516,203250	-1,000000
516,221250	1,000000
516,257250	-1,000000
516,368250	1,000000
516,384250	-1,000000
516,421250	1,000000
516,463250	-1,000000
516,537250	1,000000
516,598250	-1,000000
516,609250	1,000000
516,712250	-1,000000
516,734250	1,000000
516,786250	-1,000000
516,825250	1,000000
516,833250	-1,000000
516,866250	1,000000
516,926250	-1,000000
516,938250	1,000000
516,963250	-1,000000
517,512250	1,000000
517,523250	-1,000000
517,920250	1,000000
517,938250	-1,000000
517,950250	1,000000
518,015250	-1,000000
518,024250	1,000000
518,035250	-1,000000
518,078250	1,000000
518,096250	-1,000000
518,104250	1,000000
518,666250	-1,000000
518,682250	1,000000
518,708250	-1,000000
518,721250	1,000000
518,732250	-1,000000
519,292250	1,000000
519,768250	-1,000000
569,704250	1,000000
569,781250	-1,000000
571,334250	1,000000
571,598250	-1,000000
571,982250	1,000000
572,002250	-1,000000
572,013250	1,000000
572,258250	-1,000000
572,268250	1,000000
572,379250	-1,000000
572,414250	1,000000
572,432250	-1,000000
572,449250	1,000000
572,458250	-1,000000
572,499250	1,000000
572,509250	-1,000000
572,747250	1,000000
573,296250	-1,000000
573,332250	1,000000
573,348250	-1,000000
573,367250	1,000000
573,378250	-1,000000
573,391250	1,000000
573,456250	-1,000000
586,715250	1,000000
586,723250	-1,000000
587,030250	1,000000
587,048250	-1,000000
587,059250	1,000000
587,077250	-1,000000
587,114250	1,000000
587,168250	-1,000000
600,563250	1,000000
601,312250	-1,000000
