# Supplementary material for: Moth olfactory receptor neurons adjust their encoding efficiency to temporal statistics of pheromone fluctuations
Source: PLoS Comput Biol. 2018 Nov 13;14(11):e1006586. doi: 10.1371/journal.pcbi.1006586 (PMC6258558; doi:10.1371/journal.pcbi.1006586)
Supplement: S1 Data — (ZIP) [file pcbi.1006586.s001.zip › data/128m/1fg/spikes_times_01.txt]

0	156106
0	162596
0	170965
0	209600
0	432429
0	438691
0	446016
0	455450
0	463110
0	478062
0	699100
0	708339
0	908557
0	916559
0	975319
0	983898
0	999104
1	008640
1	023068
1	053394
1	063847
1	188540
1	699055
1	787470
2	144712
2	153246
2	169920
2	389312
2	504503
2	519827
2	579703
2	710738
2	717225
2	863061
2	869379
2	876675
2	886911
2	907923
3	165515
3	847769
4	126730
4	219338
4	388714
4	395071
4	400886
4	408420
4	487814
4	614591
4	624179
4	634071
5	093782
5	192568
5	203130
5	275590
5	311351
5	323027
5	408078
5	684374
5	801705
6	482771
6	488743
6	587270
6	594700
6	833235
6	840263
6	848261
6	887408
7	005957
7	020667
7	143143
7	266110
7	452347
7	466418
7	735213
8	142019
8	488875
8	496560
8	505455
8	524589
8	541255
8	624269
8	633071
8	927044
8	941821
9	064261
9	780624
9	786353
9	793471
10	237554
10	250326
10	374840
10	382509
10	659940
10	704500
10	713725
10	726716
10	936460
10	946843
11	061368
11	071460
11	080019
11	090012
11	106831
11	368628
11	569673
11	905233
12	342477
12	534618
12	543045
12	554375
12	582498
12	639215
12	676715
12	690160
12	727561
12	971633
13	169793
13	178765
13	189757
13	260865
13	273219
13	362365
13	685327
13	863136
13	875633
13	918029
14	124146
14	183422
14	462375
14	869590
14	986199
14	997715
15	018582
15	973285
15	988188
16	257633
16	268133
16	274546
16	413417
16	419927
16	426764
16	437817
16	657637
16	852865
16	863408
17	143500
17	979085
17	995488
18	730356
18	787441
18	873256
18	981415
19	032365
19	219191
19	353563
20	071377
20	121066
20	127896
20	460277
20	573057
20	579908
21	003161
22	015608
22	187818
22	196996
22	207810
22	350696
22	362335
24	552028
24	566224
24	584901
24	599217
24	616180
24	638641
25	437707
25	878096
25	895821
27	479463
27	883414
30	104670
30	851375
30	861712
30	961756
31	475826
31	485075
31	727557
32	154660
32	217836
32	314784
32	327220
33	180230
33	202936
33	214744
33	263633
33	276976
36	382661
36	391995
36	512804
36	685758
36	692093
36	702657
37	061171
37	075214
37	300497
37	342859
37	350248
37	364176
37	412091
37	612512
38	206081
38	402404
38	778465
38	793085
38	799400
38	848236
40	005916
40	232391
40	477555
41	461389
41	471977
41	496329
41	828573
42	110785
42	129556
42	645185
42	654432
42	811237
43	015877
43	023094
43	028623
43	035544
43	044930
43	469984
43	476036
43	484362
43	532262
43	561956
43	769279
44	029451
44	038659
44	177387
44	834623
45	284374
45	309409
45	320304
45	804126
46	125550
46	137724
46	808621
46	855280
47	894378
48	655772
48	662273
48	675178
48	889930
48	905985
49	080031
49	622641
49	633883
50	983218
51	023627
51	167700
51	185898
51	269427
51	282526
52	168878
52	178014
52	410287
52	421939
52	540807
53	240107
53	693969
53	807601
53	931751
54	056501
54	071068
55	913465
55	921463
56	048223
56	057230
56	079508
56	087008
58	718580
58	728926
59	289441
59	400174
59	411396
59	424928
59	748965
60	065049
61	561409
62	532913
63	264615
66	796772
66	815100
67	998699
68	527957
68	782795
68	817845
68	840763
68	855531
68	879760
69	031146
69	617475
69	625195
70	328718
70	716731
70	732806
70	801565
70	816944
71	695081
72	158713
72	440116
75	243475
75	256536
75	350623
75	361411
76	079329
76	261774
76	307427
76	522566
76	549189
76	808561
76	826343
76	913762
76	921433
77	207856
77	225758
78	160940
78	171317
78	575311
79	349664
79	497406
79	506041
79	517909
79	969941
80	440648
81	019562
82	003589
82	329203
83	260931
85	452717
85	461527
85	473367
85	484724
85	493046
85	509626
85	561943
86	697242
86	707117
86	873810
87	542269
90	435200
90	480443
90	713844
90	727680
90	736273
91	181372
91	198076
91	216186
91	650535
91	774684
91	781564
91	788593
91	802203
91	836349
92	529570
92	543805
92	552301
92	561467
92	923547
92	930263
92	939612
93	331667
93	406058
93	411910
93	418379
93	940467
93	948950
94	070958
94	760552
95	236907
95	244059
95	295413
95	311319
95	319363
95	329088
95	414765
95	422899
95	522863
95	710924
96	029563
96	330574
96	593239
97	153611
97	561331
97	569663
97	767112
97	777045
97	912117
97	951293
97	961653
97	992635
98	294586
98	310374
98	382533
98	408125
98	678270
98	698305
98	965837
99	215482
99	394219
99	712657
99	725653
99	886951
100	801267
101	986893
102	000054
102	030335
102	043024
102	654012
102	678279
102	937931
103	183686
103	315989
103	850152
104	602323
104	627494
104	644402
108	331055
110	768345
112	273641
112	291682
112	489722
112	978317
113	186682
113	565776
113	580310
113	598971
115	430303
115	976947
116	843266
116	898814
118	979473
119	291507
119	305102
119	478877
119	980336
120	034834
120	116307
120	390329
120	931431
121	224743
121	840758
121	949334
122	470260
123	535653
123	758858
123	773250
124	245267
124	256192
124	267406
125	199377
125	207566
125	222753
125	354635
125	604538
125	741056
127	410417
127	714240
128	333447
128	347515
129	081243
129	123510
129	633061
129	648122
129	763565
129	784648
129	807312
131	205650
131	227730
132	929877
133	509064
134	103655
135	746724
135	759794
135	877852
136	514175
136	543482
136	571126
136	659768
136	729482
137	231523
137	312486
137	386428
137	486930
137	779147
137	797359
139	290137
139	817927
139	825541
139	898065
140	345547
141	352683
141	359394
141	481467
141	899258
141	984470
142	433014
142	441177
142	758436
143	119365
143	133845
143	167121
145	254400
147	074388
147	207852
147	646172
147	836050
149	169255
151	884048
157	763862
158	022821
158	904055
159	127571
159	145711
159	154895
159	180680
159	467927
159	480047
160	175402
160	523173
160	696395
160	717847
161	522230
161	619552
161	679460
161	891744
161	901626
161	992939
162	744080
163	580497
166	255068
166	874774
168	461930
168	500047
168	959733
169	084112
171	250940
173	232859
173	760059
174	242421
174	293989
176	484956
176	505348
177	572723
177	884516
179	565018
181	286220
182	709933
182	731076
183	212827
183	220446
184	547110
184	567125
184	924763
185	523266
185	956550
186	268126
186	505085
186	521385
189	963804
191	283128
191	839111
192	489214
193	703746
195	013433
195	028872
196	376044
197	350455
197	409080
197	416706
197	424591
197	436530
197	448697
197	856177
197	910224
198	249047
198	451767
199	400967
200	333959
200	639849
200	664088
201	062257
201	323933
201	333252
202	760777
204	578496
204	585381
204	953047
206	985988
207	754029
207	859956
207	870058
207	895074
209	403858
209	413832
209	444609
209	457700
210	024656
211	187811
211	409632
211	439620
211	494327
211	917393
212	098233
214	547986
215	565550
215	578380
217	104813
218	546378
218	958318
219	512307
221	102956
221	115257
223	005235
223	031398
225	572071
225	584675
226	848337
228	279218
230	097210
230	803011
231	331942
232	907443
234	967111
235	497482
236	995555
237	870390
238	041357
238	535216
241	796198
243	541105
243	789818
244	413751
244	464038
245	476990
245	483887
246	519650
246	855903
247	571682
251	926959
252	402335
254	901110
255	596949
255	667768
255	682896
255	728785
256	769641
257	891781
260	215544
260	229886
262	307141
262	777691
264	167074
264	210029
265	839084
267	042849
267	566293
268	420124
268	448262
269	569540
270	266741
270	523625
274	619293
274	646365
275	095296
275	105920
276	114355
278	090126
278	387721
278	655275
280	346981
281	012236
281	359951
281	898603
282	360344
285	355719
285	494423
285	884756
287	078324
287	084653
287	171720
287	269144
287	278390
288	842284
288	987549
290	456853
290	467431
290	497704
290	920104
291	669672
291	675284
291	682202
291	730422
292	343254
293	623104
294	658566
294	664969
294	675674
296	445858
297	479228
298	605717
299	215442
300	395290
300	406260
300	838281
301	546890
301	559194
301	714811
301	730137
302	432617
303	344320
304	088288
304	212090
304	932829
305	220005
305	573095
306	294348
306	302467
306	322692
306	374276
306	461217
306	647856
307	006046
308	516087
308	704160
308	743703
309	239191
309	257994
309	414136
309	923664
309	974067
310	613182
310	642655
311	090829
311	120900
313	102212
313	188476
313	201217
313	849915
313	860629
314	313752
315	344687
316	122750
316	337068
318	095522
320	299373
321	464634
323	617208
323	897844
324	417379
325	668390
328	564475
328	601433
329	815340
332	094564
332	849674
334	894331
335	992995
336	004905
336	556852
336	880097
338	048506
338	074357
339	356589
339	872558
341	516488
344	731345
345	823941
345	836353
345	845607
345	854104
345	865326
345	878878
345	894681
346	470563
346	496980
347	774675
348	394739
348	755870
349	491898
349	856176
349	869370
350	659591
351	025896
351	048061
351	899238
352	410794
353	370402
353	431836
353	793504
354	633566
355	338838
355	347116
355	354164
356	548070
359	577300
359	837939
362	077821
362	384047
362	683411
363	350469
363	362115
364	500122
365	345142
365	899174
366	003014
366	012464
366	275368
366	348164
366	359429
366	367689
367	164772
367	259747
367	965237
368	015361
368	024349
368	031928
368	047505
369	397290
369	424014
369	595496
369	607163
369	615031
370	189310
370	252036
370	266386
371	055679
372	519839
372	758737
373	344394
373	625361
374	863079
375	075077
375	746269
375	847510
375	856646
376	450966
376	771424
376	779750
377	656424
378	441901
379	708975
381	378086
381	978783
382	264107
383	025666
383	660331
383	692368
383	728076
384	016585
385	537407
385	549630
388	661411
389	313359
389	920909
390	362466
392	164383
393	050736
394	039947
394	669540
399	088474
399	111118
399	343900
400	924431
402	153071
404	528278
404	903866
405	452837
405	601349
406	921277
409	025917
409	331026
409	406472
409	455842
409	717502
409	833217
410	722974
410	752247
413	997367
414	782407
414	970766
414	996820
421	362030
421	507611
421	525486
421	739777
421	867424
422	750665
423	518501
423	534195
423	542365
423	551725
423	558686
423	599013
423	630947
423	637364
423	657758
424	079477
424	247053
424	568387
425	645011
425	653181
425	662667
425	677292
426	716532
427	279599
427	297971
427	930787
429	372740
429	980608
432	238274
433	901869
437	274996
438	376128
442	043780
445	309318
446	420971
446	593253
450	754303
450	767691
453	842547
455	444094
455	616429
456	574457
457	423936
457	472773
459	656513
460	862001
460	875132
460	905955
462	760947
463	653369
464	041846
464	052198
464	059310
464	101763
465	999667
466	039360
467	130304
468	256970
469	333074
470	025805
474	978421
476	392255
484	084983
485	158265
499	547130
499	624068
499	709441
