# Supplementary material for: Moth olfactory receptor neurons adjust their encoding efficiency to temporal statistics of pheromone fluctuations
Source: PLoS Comput Biol. 2018 Nov 13;14(11):e1006586. doi: 10.1371/journal.pcbi.1006586 (PMC6258558; doi:10.1371/journal.pcbi.1006586)
Supplement: S1 Data — (ZIP) [file pcbi.1006586.s001.zip › data/128m/1fg/spikes_times_02.txt]

0	102964
0	118915
0	134996
0	156833
0	283565
0	289244
0	295670
0	304134
0	318581
0	582900
0	612278
0	757900
0	937428
0	948656
0	962997
1	020003
1	059409
1	225511
1	235281
1	377813
1	393555
1	406555
1	473388
1	656503
1	845044
1	999907
2	075883
2	210004
2	408781
2	460323
2	496943
2	599070
2	674959
2	689336
2	701108
2	715194
2	733723
2	749920
2	771984
3	109887
3	162255
3	557268
3	813565
3	821174
3	834255
3	973022
4	402014
4	413843
4	432665
4	444834
4	881796
4	890606
5	269505
5	718185
5	786386
5	859144
5	978055
6	008710
6	029905
6	098366
6	119547
6	258730
6	275825
6	389479
6	518064
6	538359
6	552504
6	717759
6	727761
6	893062
6	993509
7	134115
7	146044
7	568554
7	586879
7	600363
7	628400
7	641967
7	668944
7	701224
7	714622
7	967118
8	782483
8	820340
8	839154
10	046855
10	056864
10	071928
10	080786
10	096980
10	116697
10	133860
10	197769
10	207419
10	230555
10	242388
10	251466
10	509318
10	694473
10	718626
10	779542
10	948461
10	960131
10	986405
10	998204
11	013936
11	031561
11	214731
11	240889
11	750082
11	862454
11	900615
11	913162
12	153984
12	433709
12	453504
12	671291
12	963194
13	421314
13	478813
13	493636
13	509506
13	779841
13	801691
13	945462
14	091267
14	149691
14	494858
14	590602
14	602680
14	637109
14	650901
14	686001
14	926578
14	940182
14	957137
14	994903
15	005607
15	158280
15	222310
15	319461
16	186453
16	493124
16	608282
16	645812
16	966886
17	170175
17	343033
17	364262
17	675360
17	704518
17	765927
17	841436
18	358390
18	802131
18	855589
18	910268
18	939783
19	062409
19	290040
19	398283
19	412773
19	572276
19	716290
19	726777
19	758179
19	877157
19	895396
19	907918
20	046267
20	212519
20	329555
20	673028
20	683092
20	707926
20	719875
20	790309
21	029559
21	472674
21	539367
21	731234
21	740627
21	940062
21	951671
22	132047
22	191626
22	214683
22	358476
22	379318
22	398154
22	526608
22	661271
22	681344
22	690293
23	080257
23	106493
23	229682
23	318320
23	338308
23	617570
23	627159
23	635667
23	647244
23	672344
23	720256
23	916594
23	963759
23	973214
24	010907
24	018827
24	028396
24	226411
24	361691
24	481396
24	493958
24	506958
24	520482
24	570227
24	752624
24	895364
24	907903
25	076815
25	089371
25	128261
25	281224
25	417479
25	451283
25	459122
25	466786
25	625270
25	652038
25	939466
25	948805
25	985776
26	005133
26	018982
26	391586
26	400502
26	418270
26	426583
26	439194
26	562423
26	978590
26	990356
27	163262
27	459420
27	526628
27	549063
27	683024
27	843432
27	929467
28	160427
28	228439
28	240997
28	313693
28	329515
28	519776
28	533264
28	661553
28	896342
29	156104
29	174024
29	188510
29	220165
29	235493
29	247054
29	519071
30	298463
30	340868
30	699506
30	838427
30	847168
31	414894
31	427666
31	442486
31	458821
31	497897
31	508195
31	519332
31	538390
31	634529
31	692418
31	786155
31	975256
32	660881
33	402356
33	801151
35	391191
35	679384
35	741731
35	754079
35	924203
35	953500
35	975547
36	077956
36	169745
36	376321
36	392130
36	912443
37	597783
39	251740
40	207534
40	226961
42	785865
45	409495
46	665664
47	156573
47	591329
47	627455
47	770502
47	786910
47	811752
47	919495
47	984359
48	097259
52	943030
54	029680
54	047866
54	085562
54	218157
54	406605
54	415512
54	474170
54	531058
54	544251
54	592917
54	601797
54	645087
54	772873
55	195355
55	250865
55	284642
55	410108
55	426364
55	473951
55	511967
55	679564
55	898053
56	395874
56	423494
56	450791
56	537942
57	057756
57	074776
57	191189
57	613539
57	623652
57	755339
57	763845
57	891495
57	982968
57	994044
58	025407
58	066663
58	079038
58	649452
58	668724
61	625603
61	780537
61	792665
62	171182
62	440990
62	451519
62	507735
62	542871
62	696005
62	724368
62	732911
62	750276
62	986477
63	140389
63	409360
63	769784
63	788818
63	798358
63	811444
63	838476
63	856113
63	897239
63	907631
66	675145
73	715839
77	425334
78	296309
78	312790
78	375955
78	410236
78	783254
78	824159
78	989102
79	102875
79	124718
79	141068
79	848542
79	884929
79	907830
80	393977
80	402962
80	517840
80	947373
80	976927
81	191032
81	200896
81	212225
81	273553
82	012274
82	024590
82	035238
82	047837
82	059593
82	112947
82	571530
82	834895
82	867881
82	892938
83	087112
83	174272
83	249097
83	591333
84	211861
84	327211
85	293188
85	539432
85	565357
85	582218
85	603355
85	616301
85	635389
85	659079
85	695773
85	709945
85	879916
85	891892
86	154197
86	442425
86	692965
86	931953
86	946214
86	975270
86	989416
87	022735
87	046305
87	460214
87	486189
87	568646
89	011257
89	029956
89	061065
89	763128
89	776920
89	789633
89	958415
90	494524
90	578730
90	630886
90	670682
91	273057
91	299245
91	383343
91	464236
91	477037
91	517919
91	534739
91	716371
91	728941
91	762960
92	104713
92	251959
92	267117
92	320088
92	343619
92	732716
92	745744
92	759883
92	850262
92	949809
92	967625
93	035206
93	306304
93	668745
93	694597
93	702956
93	884317
93	913215
94	079975
94	213429
94	232972
94	416450
94	607084
94	615857
94	645237
94	665390
94	802365
95	287874
95	466974
95	593662
95	783878
95	845746
95	862337
96	256391
96	273959
96	382534
96	410230
96	455595
96	971094
97	154696
97	344812
97	426802
97	441219
97	514362
97	575635
97	583781
97	595804
98	007030
98	766105
98	879341
98	928612
98	944624
99	068719
99	170355
99	246740
99	361187
99	413876
99	423521
99	432050
99	890071
99	904110
100	374415
100	393820
100	422619
100	486746
100	500074
100	517936
100	562719
100	736557
100	963076
101	006555
101	258396
101	852229
101	989337
101	999978
102	010458
102	268439
102	295158
102	554640
102	614396
102	678894
102	787444
102	817645
102	967983
102	980109
103	174154
103	183663
103	193901
103	354557
103	408382
103	419053
103	640151
103	795285
103	810432
103	820968
103	829867
103	946856
104	364379
104	559561
104	644247
104	685926
104	705018
104	714490
104	854122
104	869889
104	881179
104	889210
105	015943
105	151866
105	269959
105	312490
105	548141
105	655993
105	665138
105	682515
105	712978
105	770021
106	625203
106	646885
107	590979
107	664767
108	689269
109	000529
109	008268
109	020531
109	037863
109	056671
109	083894
109	278893
109	343463
109	386551
109	542919
109	559675
109	731979
109	827028
109	868525
109	896865
109	916935
109	969233
110	257747
110	604824
110	615210
111	052638
111	083715
111	147811
111	159695
111	306746
111	527616
111	547659
111	658065
111	670534
111	854758
111	898890
111	906789
112	069771
112	328059
112	405957
112	958836
113	080735
113	093943
113	105870
113	152026
113	166967
113	221306
113	238000
113	562985
113	578216
113	614232
113	623219
113	634033
114	017839
114	033145
114	059401
114	088145
114	982163
115	406041
115	438989
115	476536
115	488284
119	136341
119	165105
119	197354
119	803826
120	023611
120	075208
120	146786
120	165514
120	183153
120	203783
120	236229
120	553381
120	568233
120	614455
121	428708
121	500902
121	579823
125	077881
125	090952
128	137891
128	206268
128	266256
128	337780
128	439715
128	458043
128	465889
128	495983
128	601793
128	626936
128	828062
128	912193
128	928229
128	940151
128	948886
129	098620
129	147214
129	198350
129	291157
129	307870
129	540387
129	585945
129	773716
129	842307
129	863385
130	032839
130	120001
130	148992
130	162956
130	215147
130	334147
130	564128
130	671081
130	688102
130	809125
130	832143
130	877016
131	286892
131	480670
131	518431
131	525838
131	559278
131	585194
131	692929
131	736859
131	758494
131	966087
131	997441
132	011976
132	023222
132	031827
132	040755
132	074994
132	086295
132	191139
132	410893
132	684671
132	715863
133	029558
133	235369
133	261423
133	375594
133	426061
134	262607
134	659114
134	670008
134	754623
134	767434
134	779164
134	796147
136	059638
136	084605
136	113060
136	127878
136	139535
136	367301
136	382245
137	059190
139	574479
139	939624
140	478492
142	590335
143	897285
145	754710
145	827386
146	456116
157	752216
157	773464
160	492533
162	081164
164	932407
166	865356
166	878494
166	907237
166	925771
166	934281
166	945351
166	970525
167	019711
167	072983
167	129306
167	146206
167	942759
167	965256
167	981033
167	993275
168	004339
168	019730
168	032787
168	231843
168	501267
168	683565
168	716611
168	744369
168	778216
168	957940
169	096742
169	129719
169	202879
169	245026
169	465718
171	570674
171	578557
171	592978
173	220110
176	564235
176	600274
176	627160
178	776719
180	058441
180	396988
180	414674
180	450241
180	500975
181	658675
181	682460
181	707232
181	946302
182	021244
182	136991
182	174968
182	257973
182	279917
182	329243
182	351389
182	362013
182	371423
183	717122
184	065796
184	247451
184	368438
184	380902
184	400608
184	409681
184	443038
184	470294
185	419109
185	433523
185	442916
185	454389
185	464412
185	480930
185	610792
185	655623
185	705466
185	865241
186	296173
186	751721
186	765571
186	828021
187	239937
187	730209
187	941425
187	963825
188	057259
188	080252
188	096435
188	184473
188	194801
188	205685
188	388715
188	572580
188	612625
188	780978
188	811513
189	049457
189	088581
189	129959
189	325867
189	418140
189	634132
189	885210
190	009212
190	388138
190	406602
190	464468
190	502715
190	630275
190	722256
191	199935
191	538410
191	564735
191	722127
192	089290
192	105095
192	263884
192	461369
193	261506
193	473095
193	483912
193	496506
194	440219
195	545220
195	714571
195	736363
195	749718
195	757655
195	765430
195	775665
195	787889
195	799262
196	489145
196	507295
199	127424
199	146854
199	169739
201	275017
201	290030
201	384929
201	393152
201	404919
201	425645
201	446044
201	491009
201	773665
201	785431
201	804758
201	824083
201	837222
201	881516
201	891807
202	066300
202	162773
202	184344
202	228583
202	242260
202	258896
202	334580
202	775675
202	924516
202	940361
202	962989
203	146110
203	157308
203	167624
203	205529
203	503991
203	532021
204	026114
204	058225
204	068466
204	088428
204	144518
204	186308
204	561451
204	572735
204	803532
205	203189
205	357065
205	368231
205	389579
205	398703
205	407574
205	709991
205	721793
205	747337
206	160436
206	188719
206	210229
206	218989
206	233931
206	292853
206	315122
206	330566
206	346225
206	679276
206	691867
207	311661
207	353321
207	361052
207	374535
207	385124
207	400273
207	557031
207	947581
208	121156
208	158298
208	397826
208	710991
208	732233
208	751883
208	763455
208	809322
208	899744
209	110712
209	199385
209	215618
209	412159
209	425418
209	627890
209	644925
209	667534
209	681596
209	692280
209	706517
209	716936
209	733466
210	067258
210	549454
210	745342
211	015875
211	046869
211	136174
211	198870
211	474123
211	637096
211	788037
211	807024
211	876178
211	992426
212	009606
212	555626
212	566080
212	630062
212	686295
212	932573
212	946211
212	960289
213	139108
213	158024
213	185826
213	585333
213	598215
213	647810
213	668801
214	366587
215	589579
215	809817
216	164366
218	465355
218	594535
220	784311
221	351809
221	530166
221	585871
221	602682
222	964706
223	168538
223	283117
224	483981
226	686452
228	378551
229	328374
235	417655
235	429551
235	456083
235	482687
235	627523
236	186335
236	215976
236	226018
236	243183
236	303993
236	798582
236	807443
236	827984
236	839133
236	852426
236	871138
237	175917
237	183144
237	195191
237	241538
237	389574
237	454674
237	474236
237	492929
237	513678
237	523464
237	596140
238	484447
238	496068
238	622613
238	642333
238	679090
238	714112
238	726357
238	741154
238	857251
238	946870
238	959932
239	218135
239	383669
239	676660
239	703512
239	721852
240	134525
240	145782
240	163929
240	226265
240	684591
241	243746
241	519034
241	535413
241	692964
241	869315
241	992011
242	175218
243	092306
243	269091
243	324150
243	338701
243	400754
243	860892
244	033424
244	059821
244	071454
244	154476
244	685505
244	711336
244	833335
244	885607
245	788862
245	833764
245	947575
246	221976
246	279990
246	293105
246	303862
246	313069
246	346225
246	384528
246	397434
246	406065
246	538815
246	999828
247	025097
247	041327
247	053209
247	057541
247	095918
247	203022
247	309767
247	445581
247	609339
247	620495
247	825009
247	853395
248	100940
248	170514
248	302999
248	372955
248	388387
248	399036
248	482174
248	663724
248	748497
248	757962
248	834360
248	869998
248	880494
249	146853
249	167929
249	352514
249	454609
249	463196
249	478426
249	734270
249	966168
249	986096
250	020273
250	269432
250	284364
250	290258
250	303015
250	311702
250	323561
250	363822
250	783259
250	806752
250	821797
250	938295
250	996024
251	235437
251	245406
251	266388
251	281132
251	465260
251	475497
251	885347
252	131801
252	402975
252	454403
252	472698
252	482095
252	519878
252	548798
252	563852
252	575280
252	592502
252	688304
253	054054
253	161535
253	181672
253	196523
253	320812
253	339835
253	827290
253	955180
254	003656
254	176794
254	242883
254	340160
254	453155
254	778344
254	796622
254	817908
254	854307
254	868561
254	881291
254	897430
254	981876
254	992826
255	302634
255	382253
255	386976
255	397369
255	460311
255	476718
255	597962
255	732727
255	850718
255	943964
255	955394
255	972821
256	018357
256	530478
256	563248
256	589138
256	597456
256	643477
256	896132
256	908486
257	018660
257	027753
257	063075
257	132691
257	147647
257	560813
257	832555
257	929520
257	978231
257	992590
258	006504
258	045860
258	084078
258	114366
258	329627
259	207275
259	222329
259	423038
259	436701
259	569066
259	649343
260	104978
261	225535
262	014069
263	358113
264	360655
267	582704
270	238051
270	256558
270	281576
273	130732
273	288252
273	331872
273	389345
277	251347
277	471227
279	400811
279	459771
279	508274
279	843814
279	862832
279	883142
279	907981
280	194394
280	274917
280	667225
281	160328
283	452972
283	468969
284	131547
286	860970
288	357966
288	831609
290	460346
292	215891
293	921853
295	007909
298	233415
298	269167
298	660519
299	648247
301	674000
303	087488
304	592588
307	762888
316	037388
317	937206
320	796796
331	207743
332	966161
334	016710
334	617758
335	868383
335	885055
335	899909
338	011995
346	445174
350	866955
351	060075
352	503452
353	638455
354	220646
355	883069
356	425265
356	567136
356	836618
357	555921
358	396230
359	191167
359	276236
359	294061
359	302427
359	345488
359	380464
359	634384
360	034772
360	269778
360	582211
360	729615
361	319238
361	381945
361	394645
361	799180
362	039022
362	072485
362	469566
362	578062
362	610144
363	040159
363	049319
363	060613
363	070472
363	087904
363	112653
363	472383
363	487577
363	525857
363	727996
363	837496
363	926656
363	953013
364	081588
364	113826
364	213777
364	612174
365	069056
365	088076
365	214134
365	281241
365	301705
365	333398
365	345563
365	487174
365	682240
365	697777
365	712557
365	755033
365	819426
365	835672
366	119051
366	293128
366	654926
366	676327
366	710555
366	740629
366	760356
366	824209
366	982453
367	264179
367	512652
367	526422
367	604408
367	966042
367	980197
368	045011
368	103027
368	315752
368	327552
368	719598
368	987977
369	043510
369	136032
369	168815
369	292637
370	074645
370	092082
370	676427
370	819256
370	832760
371	241631
371	516855
371	651744
371	658359
371	672986
371	733501
371	932496
373	126115
373	601835
375	214686
375	320033
376	586836
377	556017
379	351430
379	718051
383	943026
386	346951
394	654955
401	583360
402	612796
404	419713
405	035280
408	576481
425	581295
428	502519
446	544677
446	551108
455	670429
460	318776
460	332976
473	198816
473	374787
476	376697
476	615925
486	488989
486	615511
489	859228
489	877170
492	228023
506	289056
506	323258
507	156673
507	183464
507	417167
513	278927
513	585483
513	623068
513	645468
513	793986
513	814272
513	828532
514	303492
515	667585
515	701619
516	430814
519	027290
519	045268
519	062807
519	077867
519	107925
519	174602
519	483534
519	498678
519	748121
520	787344
520	798788
520	905676
520	919074
521	247187
521	258690
521	273635
521	287758
521	322682
521	667480
524	119422
525	220067
525	290412
525	313466
526	703285
526	718450
527	534513
527	579292
527	616719
527	647562
528	456320
528	469213
528	483386
528	497388
528	666944
528	674889
528	686464
528	704462
528	712278
528	737541
528	751334
528	771197
529	183460
529	194856
529	295683
529	310871
529	353629
532	992551
534	837593
534	851664
534	870760
534	883026
536	782395
536	807737
536	831788
540	341902
540	974432
541	020843
541	098043
541	116842
541	258219
541	316330
541	337023
543	160140
543	229959
544	202457
544	487154
544	826794
547	366792
547	662156
547	676653
547	702190
547	731081
548	362364
548	376640
548	459674
548	491794
548	859565
551	030985
551	515326
551	525115
552	494492
553	022776
555	513277
555	667106
555	675310
556	419635
556	548816
557	681953
558	778411
560	027159
560	818706
561	513980
563	409290
563	434310
563	455802
564	026589
566	137114
566	678395
568	330282
568	370633
569	097047
569	113241
569	151296
569	341318
569	356636
571	321206
572	079470
572	422550
573	964461
573	978932
574	005468
574	019625
574	233159
574	259029
574	286894
574	306766
574	329373
575	770682
575	790733
575	821789
575	949719
575	972652
576	017611
576	176340
576	195230
578	985016
579	435531
579	684495
579	711944
581	517161
581	535443
581	555773
581	579754
581	608828
581	621016
581	639426
581	654089
581	700720
581	864365
581	891244
581	911310
581	922273
581	947992
582	715521
582	732257
582	756782
582	789001
583	785593
583	807295
583	997450
584	032390
584	075915
584	120091
584	152582
586	266615
586	299374
586	318950
586	455562
586	490768
587	397643
588	547655
591	922786
599	119232
