# Supplementary material for: Moth olfactory receptor neurons adjust their encoding efficiency to temporal statistics of pheromone fluctuations
Source: PLoS Comput Biol. 2018 Nov 13;14(11):e1006586. doi: 10.1371/journal.pcbi.1006586 (PMC6258558; doi:10.1371/journal.pcbi.1006586)
Supplement: S1 Data — (ZIP) [file pcbi.1006586.s001.zip › data/128m/1fg/spikes_times_03.txt]

0	204942
0	221166
0	237807
0	246770
0	278313
0	295940
0	409564
0	425470
0	484128
0	500843
0	645156
0	679139
0	746428
0	936386
0	950584
1	005096
1	013605
1	021731
1	200987
1	232811
1	248131
1	493694
1	505922
1	517209
1	657265
1	684460
1	721289
1	740206
2	018323
2	027505
2	037904
2	052865
2	262471
2	274969
2	286170
2	300274
2	570593
2	585071
2	601588
2	792890
2	815335
2	860584
3	415622
3	434793
3	451515
4	014257
4	030642
4	041282
4	180751
4	192663
4	217666
4	227469
4	573971
4	585147
4	597566
5	105156
5	133027
5	145229
5	311443
5	321087
5	418295
5	544259
5	680078
5	698186
5	707218
5	755776
5	767617
5	988959
6	450992
6	458120
6	505812
6	839764
6	893465
6	918023
7	755703
7	768965
7	777175
7	794945
7	826307
8	359887
8	386276
8	769190
8	785543
8	801165
8	814432
9	508141
9	595212
10	409797
10	432088
10	968833
11	702103
11	714224
11	943360
11	963627
12	336112
12	481134
12	495418
12	599293
12	838806
12	850110
13	404642
13	411571
13	427437
13	443207
13	647319
13	672567
13	690976
13	933965
13	959025
13	982313
13	991783
13	999911
14	462401
15	020385
15	844266
15	861673
15	875072
16	293987
16	313586
16	332038
16	516128
16	530258
17	017720
17	058723
17	303955
17	548007
17	611589
17	736760
18	132214
18	291327
18	556055
20	137120
20	164096
20	376941
20	402605
22	324088
25	444538
26	378275
26	909280
31	161166
32	705568
35	434876
35	449657
36	871819
37	162850
37	176542
37	194789
37	211485
42	214112
42	233000
42	649452
42	663234
42	677855
45	516507
45	527475
49	412116
49	424801
49	439202
49	470144
54	588268
54	623221
54	810978
55	099297
55	112018
55	132505
55	142161
55	157877
55	241132
55	341583
55	359981
55	786864
55	798809
55	823677
55	949440
55	965328
56	176996
56	303729
56	531157
57	145566
57	380623
57	388669
57	398236
57	426093
57	610868
57	785639
57	888357
57	899242
57	914678
58	536979
58	619738
58	701590
58	961330
59	654190
59	674329
60	614925
62	064356
63	616225
63	630551
63	918644
63	933683
63	957253
63	968515
64	208835
64	390388
64	500550
64	528086
64	538543
65	158482
65	277476
65	291431
65	310947
65	399044
65	438339
65	700514
65	717117
66	127744
66	310070
66	332450
66	356604
66	498443
66	510624
66	788317
66	992701
71	185919
74	528129
75	001495
75	013379
76	082260
76	091404
76	160569
78	704234
78	719869
80	019492
80	970807
80	989343
84	427774
85	221337
85	781152
85	798293
87	192158
87	205303
90	590385
90	612104
90	621586
95	667351
95	699985
95	716964
100	639883
100	652014
104	154444
104	289587
104	299121
104	332561
104	718285
104	992187
105	004731
105	028591
105	255868
105	275727
105	288494
105	359645
105	405058
105	644367
105	744203
105	766354
105	785696
106	151716
106	167909
106	194645
106	206255
106	220294
106	479996
106	500226
106	522261
106	645158
106	753458
107	084123
107	097370
107	111615
107	264613
107	291487
107	450693
107	465746
107	487826
108	118938
108	150895
108	173038
108	477987
108	569874
108	665310
108	898769
109	093976
109	379415
109	444481
110	225589
110	545903
110	590221
110	608489
110	621270
110	913268
111	095228
111	267432
111	282313
111	482594
111	502101
111	517281
111	817602
111	840887
112	599062
112	618343
113	058224
113	549312
113	562952
113	576754
113	605842
113	777247
113	798037
113	809032
113	973087
114	134417
114	501076
114	651904
114	668021
114	677813
114	899545
114	917675
115	159337
115	169055
116	563592
116	570824
116	581958
117	659957
118	228691
118	252791
119	557668
120	215232
120	225983
120	237534
120	289033
120	300374
120	399019
120	774715
121	059838
121	082905
121	276878
122	705967
122	723093
123	090327
123	100339
123	241854
123	393988
123	411593
123	426593
123	696527
123	791439
123	802907
124	055265
124	337713
124	349428
124	362647
124	750439
124	777889
124	865978
124	966420
125	023806
125	052287
125	065344
125	552653
125	876141
125	884965
125	927833
125	958824
126	483479
126	673728
126	684140
127	043185
127	384515
127	542585
127	843376
128	928317
129	195053
129	872940
129	886408
129	897654
129	951216
129	961460
129	973196
130	938275
131	051412
131	070791
131	089504
131	526777
131	536014
131	562555
132	201361
132	738300
132	997416
133	606010
133	732591
133	746991
134	118809
134	642345
134	658795
134	999969
135	029212
135	212169
135	223752
136	059823
136	363971
137	165104
137	485732
137	820886
138	321380
138	552879
139	490127
139	824685
139	838320
140	331117
140	345266
140	386137
140	415220
140	729516
140	755344
141	273586
141	488792
142	402883
142	430475
143	225003
144	138236
144	409950
146	396605
148	847962
148	864258
150	379013
150	393359
151	052766
151	088695
151	330384
151	342037
151	356457
152	210352
152	220469
156	021462
156	037505
156	080691
156	964173
160	026509
161	481279
161	496280
163	286579
165	246188
165	270326
166	563842
166	582709
166	603502
166	619785
167	529655
167	539650
167	768802
167	845446
167	854202
167	868803
168	078579
168	090519
169	023645
169	032520
169	042638
169	054227
169	072275
169	088472
169	111681
169	402489
169	423887
169	817884
169	981492
169	994501
170	202457
170	845807
171	939814
172	023336
172	033452
172	048538
172	187669
173	597686
173	633456
173	859839
173	869105
174	428146
175	074202
182	142936
182	447125
183	800667
184	202367
195	535133
196	032054
196	066692
196	919191
196	942274
196	968609
196	989108
197	924342
199	078933
199	947129
204	867728
205	628583
205	647264
205	660224
205	680843
206	902424
209	173046
210	673830
210	688377
212	504384
212	520653
213	213972
213	429395
213	601014
213	657272
213	922596
214	173039
214	194943
214	208644
214	717235
214	794635
214	957063
215	463175
215	620171
215	639135
215	654446
215	670926
216	029121
216	118365
216	954053
217	011321
217	560743
217	858779
218	277734
220	460461
220	703359
222	072196
222	094941
228	974932
229	649009
229	660508
229	673961
229	686457
229	698405
229	748411
229	928851
229	940473
230	288343
230	305466
230	595214
230	865127
230	903144
231	162530
231	173431
231	191300
231	469436
231	483385
231	493915
231	510736
231	822495
231	850167
231	878673
232	133078
232	143586
233	073670
233	560209
234	046884
236	789843
238	022306
239	743277
240	580464
242	120384
242	156543
245	039438
246	238269
252	037190
252	047653
252	064057
253	929796
254	181665
254	191647
254	199086
259	749310
259	763212
262	026083
262	992809
263	002070
263	042946
263	055336
263	690777
263	698763
263	715833
263	833595
263	848480
263	856466
263	871370
263	889501
265	222566
266	348806
267	148312
267	989813
271	578915
271	600711
271	617585
272	140683
272	149696
272	170017
272	192231
272	477974
272	488237
272	704463
272	801232
273	159066
273	520826
274	789811
276	528319
281	469943
281	486785
282	221912
282	328831
282	465995
282	492927
282	722144
283	767203
284	043937
284	266436
284	301810
284	330088
284	843577
284	861821
285	658009
285	679168
285	838121
286	087675
286	429896
286	866612
291	143238
291	737260
293	457439
301	048592
301	061686
301	070052
301	082992
301	092628
301	104567
301	116757
302	998702
304	627453
307	412575
307	442591
307	678046
308	130030
308	320210
308	346192
308	628759
308	722120
309	296984
309	865979
309	884477
310	043112
310	056108
311	216237
311	614394
311	623811
311	636351
312	459048
313	052613
313	299902
313	326835
313	782929
314	136585
314	465864
314	887190
314	915166
314	944697
315	660005
315	671795
316	697195
316	710215
317	293419
317	474419
318	343353
318	359124
318	376300
318	562535
319	088080
321	302256
325	890354
325	904028
325	918515
326	218126
326	242050
326	568845
327	145712
327	159376
328	417425
328	694204
328	916805
329	809153
329	827631
329	939671
330	865151
331	166866
331	195375
331	415246
331	431414
331	701832
331	995963
332	303690
332	405812
333	807555
333	879167
333	906644
333	918162
333	994896
335	181121
335	193782
336	144569
336	553167
336	563863
336	590516
336	706409
336	952691
337	505855
337	532494
337	568129
337	761061
338	020439
338	654413
339	359586
344	749389
346	443237
346	476130
347	960092
348	017665
348	448028
348	759502
348	790035
349	729070
350	059865
350	069489
350	339759
350	898504
350	918120
351	365662
351	665256
351	843635
351	986114
352	186360
353	585259
354	374014
354	495330
354	509171
354	905481
355	759986
357	090558
357	989362
358	385040
358	419532
358	981065
359	017525
361	137345
361	161612
362	143527
362	579646
365	557734
368	916621
368	951150
368	963801
369	162642
369	616941
375	204457
377	769417
378	709580
378	720453
378	755356
380	505312
383	026382
383	046974
384	817218
384	981456
385	493605
386	052872
387	834178
390	687216
390	694056
390	729188
391	600545
394	489551
396	375929
396	386634
396	400329
396	416311
396	449318
396	753445
396	767931
396	811968
397	132932
397	208325
397	762088
398	250415
398	623585
399	054742
399	068173
399	615324
399	625855
399	641965
399	659840
400	202986
400	410352
402	394440
403	396302
403	666882
406	826354
406	917439
407	285594
407	586828
407	610701
409	422552
411	114883
411	750205
412	131937
413	368534
414	437603
415	390570
415	778413
416	544882
416	947187
417	297484
417	455569
417	810484
418	450089
418	679571
419	296797
420	225837
420	817266
420	906626
421	419175
421	444554
421	841135
422	430225
423	216050
424	492027
425	104463
425	194619
426	994333
427	323541
427	652721
429	521317
429	898465
430	049010
430	063038
430	071231
432	193130
433	343719
433	983022
434	393536
434	625945
436	649092
438	045932
438	501943
440	270129
440	394281
440	721965
441	406240
441	516232
441	652202
441	669829
442	154121
442	753574
442	768928
443	667470
445	983539
446	053202
446	697670
448	744295
448	765423
448	788910
448	812624
448	825347
448	837808
449	225593
449	526481
450	284511
452	753665
452	777275
453	847517
453	989868
455	036731
457	288172
457	626170
458	105535
459	116010
459	126809
459	178444
459	741754
459	798910
460	901541
461	078129
463	270879
463	286363
464	033393
465	014050
466	431340
469	061394
469	073481
469	085704
469	138922
469	187601
469	430012
469	442902
469	750059
470	010568
471	139483
477	302015
478	402731
483	533835
484	822659
484	844510
484	857176
484	912738
488	333596
499	798692
505	353846
505	371586
505	436216
505	455832
505	660546
506	475333
507	871522
508	027258
508	072723
508	448529
510	171857
513	387345
514	049503
514	063079
514	117125
514	126324
516	022513
517	363156
517	997860
518	655126
519	704228
521	126083
521	154908
521	175179
521	235118
521	248821
521	264389
521	755200
521	772461
521	784585
521	796178
526	774939
530	060652
530	107073
530	119509
530	211439
530	235770
530	249791
530	487755
530	499945
535	432934
535	538672
535	747112
535	991428
536	022805
537	515109
537	882805
538	691359
538	713485
538	730775
538	753755
538	881702
539	098272
539	224431
539	375292
539	396874
539	423062
539	468674
539	837695
539	927283
540	295530
540	325813
540	479645
540	496290
540	611437
541	743035
542	303255
542	343367
542	506027
542	532574
542	716729
542	794156
542	899011
543	154282
543	167253
543	697544
544	469612
544	488005
544	502342
544	785914
544	804528
545	138386
545	147661
545	165774
545	556574
545	565942
545	946589
546	097758
547	014108
547	033980
547	891779
547	901603
547	914761
547	998136
548	152278
548	285130
548	301131
548	725343
550	529336
550	549442
550	663352
551	286168
552	555322
553	484053
553	705379
554	106028
555	318021
556	255515
556	429540
556	758282
556	804718
557	615446
558	207753
560	072378
565	167613
569	543728
572	571641
573	634564
574	927485
576	142576
576	365685
576	382615
580	757557
584	456291
585	533482
586	978328
589	828410
590	979016
590	993536
591	003823
591	020656
591	030978
591	051007
591	080621
594	484839
594	775291
594	795410
595	025730
595	049283
595	073406
595	477339
595	609814
595	867909
596	380051
596	416418
596	560727
598	507091
598	944953
599	139940
599	430878
599	814277
599	882328
599	976789
599	994275
600	095607
600	283491
600	300577
600	314426
601	146656
601	313185
602	055388
602	089900
602	184017
602	586973
602	623507
602	664392
603	138347
603	213163
603	224026
603	400576
603	850509
604	170038
604	577816
604	810340
605	439160
605	578164
605	898767
606	473863
606	581280
606	832040
607	006269
607	308230
607	810905
607	973339
608	419359
608	908714
608	921662
608	967019
608	983601
609	039161
610	373896
610	391146
610	422757
610	440956
610	607732
610	794725
611	027793
611	040013
611	369773
611	514638
611	551243
611	661138
612	366831
612	603204
612	767580
