# Supplementary material for: Moth olfactory receptor neurons adjust their encoding efficiency to temporal statistics of pheromone fluctuations
Source: PLoS Comput Biol. 2018 Nov 13;14(11):e1006586. doi: 10.1371/journal.pcbi.1006586 (PMC6258558; doi:10.1371/journal.pcbi.1006586)
Supplement: S1 Data — (ZIP) [file pcbi.1006586.s001.zip › data/128m/1fg/spikes_times_04.txt]

0	019041
0	043166
0	052937
0	066480
0	076810
0	083442
0	089437
0	094726
0	100337
0	105387
0	110521
0	116386
0	123887
0	131695
0	139072
0	150115
0	170378
0	212292
0	232837
0	404839
0	413672
0	426500
0	433185
0	442719
0	449111
0	459788
0	468943
0	475452
0	485331
0	496251
0	519224
0	545737
0	590465
0	601105
0	613355
0	635832
0	659609
0	675261
0	696604
0	714180
0	725540
0	741677
0	749420
0	865060
0	877546
0	923360
0	948368
0	996313
1	012087
1	034071
1	076933
1	090136
1	110956
1	122086
1	145279
1	166309
1	246744
1	265107
1	312694
1	350218
1	375946
1	395572
1	422121
1	448418
1	481866
1	491319
1	570231
1	577034
1	587801
1	755005
1	807645
1	884100
1	893543
2	026434
2	042790
2	075647
2	146933
2	154985
2	173012
2	247103
2	310252
2	322653
2	336766
2	381289
2	435492
2	544933
2	562292
2	575305
2	596438
2	638596
2	797130
2	834081
2	967809
2	974587
2	988316
3	000116
3	028490
3	043416
3	103367
3	188814
3	230059
3	290939
3	307720
3	566041
3	684613
3	698646
3	754306
3	766228
3	833871
3	851692
3	973080
4	010402
4	059486
4	206373
4	284538
4	293527
4	302526
4	310823
4	336809
4	384797
4	445840
4	463326
4	477941
4	507273
4	674541
4	684738
4	775684
4	817843
4	909831
4	974948
4	989359
5	068294
5	110155
5	225884
5	264185
5	275154
5	287354
5	295645
5	303423
5	322368
5	616685
5	634355
5	695770
5	715724
5	741847
5	763633
5	779002
5	789715
5	856314
5	965092
6	195205
6	223569
6	270165
6	296789
6	306785
6	457696
6	522024
6	669060
6	767887
6	804433
6	836846
6	929970
6	961869
7	061444
7	107674
7	121659
7	200136
7	248922
7	456234
7	657735
7	674038
7	798929
7	889103
8	242801
8	252841
8	259574
8	355192
8	374780
8	415590
8	757489
8	892262
8	902170
8	932777
8	958253
8	976093
8	984389
8	997663
9	015793
9	072421
9	086186
9	103044
9	157603
9	192181
9	204769
9	332076
9	381486
9	678047
9	781437
10	039427
10	049069
10	057819
10	069451
10	079712
10	088759
10	109893
10	122441
10	132885
10	145237
10	171007
10	194779
10	232223
10	264178
10	484632
10	513655
10	532204
10	608978
10	622431
10	649064
10	663670
10	776372
10	785710
10	814911
10	832128
10	840617
10	863793
10	918505
11	014864
11	128906
11	167627
11	207167
11	217918
11	439729
11	539763
11	558310
11	574541
11	583575
11	668941
11	754643
11	917539
11	935644
12	010775
12	123994
12	212123
12	231581
12	264047
12	278763
12	505513
12	528586
12	543871
12	646252
12	659479
12	743573
12	834074
12	900081
13	073768
13	103878
13	132621
13	141367
13	180571
13	229023
13	284254
13	382035
13	491183
13	506853
13	517228
13	535462
13	554252
13	762283
13	786347
14	106222
14	115333
14	135395
14	152983
14	207493
14	248177
14	259468
14	272115
14	431814
14	505460
14	561203
14	688752
14	757315
14	881322
14	990658
15	000016
15	024463
15	052725
15	072256
15	090674
15	152563
15	328294
15	412135
15	451157
15	532370
15	576435
15	600222
15	645837
15	656545
15	772928
15	897673
15	924571
16	036632
16	087709
16	161775
16	180111
16	506087
16	758344
16	877493
16	920520
17	043714
17	087991
17	107864
17	220093
17	410859
17	421400
17	431409
17	450109
17	859652
18	254294
18	350725
18	367069
18	466314
18	483452
18	586818
18	597428
18	700724
18	710570
18	837828
18	882832
18	890586
18	897452
18	908908
18	955401
19	055842
19	169508
19	679390
19	717469
19	727092
19	737024
20	049717
20	066394
20	157358
20	311262
20	321389
20	334379
20	342703
20	352882
20	363537
20	547477
20	563344
20	619918
20	643585
20	987311
21	222863
21	232305
21	243086
21	255264
21	269080
21	328481
21	450968
21	523021
21	534112
21	558055
21	652269
21	818090
21	832202
21	840061
21	852153
21	873616
21	887694
21	912634
22	048816
22	113030
22	340163
22	405066
22	521903
22	543393
22	743723
22	779942
22	843892
22	915077
22	973942
23	072044
23	198179
23	403658
23	417440
23	524663
23	650332
23	668155
23	699055
23	773497
23	967679
24	015442
24	033190
24	040795
24	051635
24	063159
24	118394
24	911095
24	929632
24	973914
25	102124
25	135313
25	175941
25	257038
25	340304
25	382262
25	427521
25	762092
25	826884
26	011847
26	033490
26	138841
26	164041
26	224692
26	238361
26	320716
26	334704
26	390346
26	577459
26	610316
26	625531
26	641575
26	673730
26	685765
26	772367
26	792135
27	205182
27	301678
27	381804
27	477113
27	606704
27	617368
27	963431
28	516182
28	579688
28	786196
28	804291
29	096248
29	416812
29	686655
29	699502
30	229492
30	296112
30	594296
31	222096
31	271729
31	762517
31	812623
31	972833
32	570253
32	623842
32	636760
32	838374
32	848566
32	946487
32	968027
32	986067
33	022726
33	034369
33	056450
33	063676
33	088491
33	103951
33	112734
33	131142
33	148986
33	169772
33	180178
33	209124
33	295674
33	318953
33	370543
33	385605
33	495454
33	536501
33	549280
33	566520
33	627344
33	655881
33	673682
33	730020
33	888846
33	900504
33	927964
34	106641
34	131823
34	145189
34	151796
34	163913
34	175282
34	182272
34	433565
34	450951
34	479339
34	525192
34	622659
34	636371
34	654020
34	795564
34	805843
35	081444
35	121525
35	197679
35	287696
35	378727
35	399035
35	452640
35	587195
35	610392
35	622227
35	655987
35	786706
35	812502
35	831869
35	888146
35	972830
35	981680
36	192196
36	204332
36	229972
36	347736
36	377416
36	389215
36	681073
36	695559
37	037406
37	309680
37	715613
37	795469
37	814101
37	929803
38	031387
38	089937
38	096883
38	447358
38	529001
38	666015
39	112864
39	225955
39	339961
39	710769
39	967801
40	273427
40	763982
40	846347
41	424602
41	760108
42	066135
42	097050
42	312828
42	471247
43	078708
43	150022
43	346981
43	584292
43	595971
43	605883
43	862277
44	841201
44	850582
44	859645
44	870455
45	014553
45	395702
45	866563
46	152071
46	172831
46	363325
46	373870
46	421582
46	573964
46	715908
46	939968
47	457296
47	800926
47	950692
48	004840
48	053939
48	312676
48	813940
48	977777
49	012126
49	292412
49	542265
49	938115
50	024606
50	035339
50	574708
50	838505
51	493355
51	501438
51	521485
51	543314
51	568152
51	610923
52	097226
52	125637
52	167376
52	844716
52	866055
52	906281
53	786119
54	096833
54	156895
54	172413
54	187762
54	335907
54	358400
54	370720
54	741509
55	030159
55	495383
55	814784
56	032674
56	044566
56	083911
56	095718
56	794643
56	806393
56	813184
56	819539
56	827798
56	835944
56	841592
56	846691
56	853915
56	860374
56	867047
56	875505
56	883542
56	893403
56	917966
57	125370
57	146639
57	194682
57	214273
57	533160
57	543278
57	560676
57	872786
57	881281
57	897164
57	911536
58	617537
58	644885
58	661096
58	690029
59	261590
59	290933
59	582903
59	637665
59	647066
59	652174
59	657874
59	663931
59	669406
59	676227
59	683735
59	693183
59	700415
59	708058
59	729881
59	744288
59	755880
59	762909
59	771890
59	781243
59	799611
59	833339
59	873194
59	881845
59	986822
60	001608
60	020124
60	068214
60	081486
60	090883
60	104646
60	165018
60	225152
60	460224
60	467487
60	475393
60	491473
60	504253
60	514729
60	522906
60	545488
60	557436
60	635140
60	731587
60	749031
60	762569
60	776980
60	930067
61	351701
61	552285
61	559910
61	567208
61	601274
61	608359
61	618331
61	653770
61	664844
61	699245
61	779040
62	143801
62	198089
62	206677
62	220773
62	275358
62	289616
62	304186
62	319092
62	325822
62	355937
62	374883
62	397896
62	437191
62	465647
62	511470
62	587424
62	604479
62	623380
62	659108
62	667916
62	742620
62	766421
62	778009
62	792760
62	807841
62	833324
62	923334
63	016813
63	043257
63	133755
63	154745
63	168900
63	178006
63	431124
63	534075
63	566586
63	619344
63	650335
63	663871
63	672520
63	679655
63	730442
63	854959
63	865806
63	876302
64	396121
64	743357
65	773804
65	860367
65	936079
65	944759
65	953452
65	981428
66	590559
66	764830
66	786011
66	797046
66	928430
67	093851
67	107407
67	179601
67	360221
67	367833
67	383345
67	393463
67	414643
67	443609
67	478356
67	500645
67	513082
67	523838
67	536264
67	555229
67	573793
67	580316
67	588953
67	637935
67	651062
67	669184
67	743564
67	764958
67	776972
67	803465
67	908711
68	167224
68	608095
68	616097
68	624640
68	631218
68	640787
68	662606
68	673467
68	691394
68	700690
68	713232
68	719816
68	731788
68	768969
68	868938
68	900921
68	989742
68	998381
69	031331
69	044397
69	122538
69	133827
69	258476
69	295872
69	315478
69	345678
69	352822
69	488173
69	545929
69	568077
69	582843
69	599861
69	617330
69	774733
69	784523
69	831793
69	850309
69	859225
70	214530
70	223528
70	318226
70	536792
70	589657
70	616453
70	637725
70	699710
70	723302
70	859091
70	865785
70	916661
70	963250
71	059274
71	233767
71	294494
71	307758
71	321604
71	343136
71	365524
71	380514
71	549353
71	769967
71	860383
71	885067
71	900588
71	914263
72	051418
72	213532
72	224570
72	238395
72	265339
72	296630
72	603069
72	843073
73	042455
73	090952
73	168635
73	424878
73	452130
73	474277
73	530678
73	636714
73	672862
73	713438
73	996855
74	015531
74	025063
74	051530
74	063183
74	149175
74	166654
74	334192
74	353328
74	403841
74	413477
74	607431
74	822367
74	954922
75	052626
75	141660
75	155992
75	288785
75	633397
75	648010
75	787406
75	957420
75	970970
76	007977
76	071328
76	128403
76	240226
76	255770
76	270683
76	290558
76	432042
76	462394
76	732428
76	748394
76	766870
76	949682
77	226578
77	237975
77	255203
77	533817
77	749691
77	854439
77	891552
77	988363
78	114097
78	133472
78	199356
78	257789
78	281961
78	293233
78	324896
78	846041
78	902816
78	953392
79	055161
79	065956
79	150909
79	232273
79	397327
79	411756
79	642370
79	695057
79	758057
79	850660
80	198494
80	365860
80	405174
80	414163
80	866010
80	909527
81	137525
81	151822
81	161970
81	383020
81	580973
81	618261
81	624443
81	641292
81	653303
81	666578
82	074539
82	106461
82	126709
82	845005
82	985060
83	351600
83	490039
83	826345
83	868918
83	903144
83	921451
84	048197
84	113063
84	127684
84	146707
84	189257
84	584784
85	298326
85	993224
86	000737
86	014596
86	650574
86	778289
87	228254
87	628573
87	641633
87	652345
87	663037
87	670891
87	677645
87	690472
87	698788
87	712485
87	719234
87	735100
87	745194
87	758075
87	768585
87	779008
87	789605
87	850387
87	863568
88	153870
88	418185
88	496488
88	652425
88	742562
88	757845
88	833829
88	860201
88	876757
88	885584
88	912982
88	930607
88	950161
89	001673
89	015038
89	033607
89	220718
89	230614
89	285883
89	398244
89	456593
89	621596
89	784466
89	798347
89	931276
89	944645
90	001129
90	185911
90	204090
90	217186
90	241859
90	293409
90	366817
90	404409
90	614622
90	639896
90	725742
90	780961
90	890069
91	052084
91	131958
91	151879
91	221694
92	188971
92	701778
93	398989
93	862146
93	892768
94	030946
95	094427
95	134956
95	151838
95	566187
95	577587
95	590409
96	163051
96	686673
96	698213
96	707223
96	714176
96	721836
96	733320
96	743543
96	750809
96	769546
96	780869
96	791011
96	800846
96	845954
96	869573
96	884732
96	893012
96	925095
96	935109
96	993942
97	109433
97	122777
97	359169
97	602171
98	100628
98	133082
98	325767
98	342573
98	350816
98	361605
98	370372
98	377777
98	386371
98	394944
98	404201
98	414768
98	480361
98	594583
98	612215
99	135273
99	196969
99	212713
99	241973
99	293267
99	301284
99	325959
99	335589
99	351118
99	359052
99	395093
99	435590
99	452198
99	478075
99	589591
99	606898
99	653524
99	665626
99	674840
99	690114
99	702724
99	833475
100	059915
100	070173
100	102533
100	165403
100	312945
100	391352
100	543503
100	591081
100	604516
100	636913
100	756062
100	772283
100	782661
100	922005
100	934041
102	251377
102	629293
102	656444
102	665033
102	685779
102	707127
102	722134
102	755242
102	806984
102	827680
102	847155
102	942096
102	951933
102	996004
103	056979
103	071823
103	101504
103	200679
103	212810
103	224457
103	357172
103	432112
103	483096
103	624187
103	760532
103	851824
103	862892
103	882933
103	920184
104	047127
104	054594
104	087155
104	120018
104	145998
104	166406
104	773608
104	781666
104	877657
104	885530
104	896472
104	906368
104	922953
105	076323
105	411878
105	426457
105	702895
105	719244
106	515334
106	533783
106	806124
106	952467
106	963940
106	980413
106	994211
107	004909
107	032910
107	082852
107	273917
107	300953
108	368845
109	243347
109	860853
109	873839
109	881055
109	887371
109	895229
109	915702
109	927563
109	941864
109	954415
109	972185
109	983246
110	017438
110	246087
110	493158
110	515211
110	530933
111	732537
111	792626
111	810272
111	830550
112	077360
112	090736
112	340762
112	460879
112	469089
112	501985
112	512374
112	550624
112	570346
112	576770
112	584043
112	591123
112	611769
112	625672
112	769420
112	794731
112	842064
112	850941
112	976842
112	989641
113	029747
113	040422
113	050914
113	073126
113	087570
113	112194
113	186325
113	347266
113	391460
113	401418
113	410479
113	427203
113	564663
113	648092
113	673079
113	692932
113	918969
114	117994
114	130701
114	144994
114	159876
114	241054
114	258181
114	409016
114	606654
114	621001
114	840047
114	889759
114	968119
114	981998
115	000532
115	086320
115	211030
115	301703
115	396744
115	427126
115	438924
115	458058
115	469942
115	609065
115	741122
115	757416
115	792985
115	810780
115	960421
116	030082
116	037221
116	063271
116	155373
116	226861
116	245085
116	267386
116	278090
116	288970
116	303840
116	885215
116	965347
117	160617
117	184525
117	211683
117	225457
117	429860
117	662495
117	775855
117	930962
117	943305
117	965538
118	170738
118	237691
118	431806
118	581152
118	603274
118	617446
118	634682
118	668312
118	785960
118	898540
119	306026
119	369942
119	538431
119	547888
119	562553
119	618532
119	656418
120	043643
120	185070
120	296615
120	395535
120	485217
120	656413
120	671697
120	743373
120	815724
121	144983
121	178984
121	193465
121	442603
121	459281
121	482856
121	495521
121	517111
121	778605
121	796925
122	171330
122	187644
122	196491
122	448666
122	478538
122	587721
122	848585
122	870662
122	884213
122	983302
123	038160
123	258918
123	496325
123	540826
123	626227
123	635786
123	857054
123	920047
123	975637
124	390632
124	407307
124	418196
124	432355
124	520492
124	958796
125	098001
125	169006
125	191459
125	420540
125	510847
125	538440
125	775212
125	928684
126	035240
126	062327
126	499542
127	948722
128	039778
128	060240
128	340376
128	358340
128	371779
129	501758
129	941763
130	345958
130	957958
131	158305
131	167309
131	181397
131	544333
132	735462
132	747160
132	771292
133	296720
133	311457
133	328757
133	339441
133	364941
134	510915
136	662994
136	678247
137	106520
137	119352
137	337734
138	438402
138	461360
138	600621
139	208814
139	781787
140	231310
140	239254
140	279035
140	287794
140	446352
140	453391
140	465053
140	551435
140	723331
141	485234
141	493928
142	285471
142	302279
142	310024
142	349850
142	372652
142	471314
142	481170
142	661104
142	732828
142	743352
142	751586
142	761895
142	772765
142	782809
142	800452
142	858104
142	869508
142	976815
142	987252
143	059487
144	633356
145	212432
145	764643
145	793615
145	962290
147	096780
147	108034
147	125326
147	139345
147	198204
147	637279
148	282156
148	292060
148	338923
148	912633
148	917822
148	930415
150	118529
150	131490
150	160975
150	173943
150	598221
150	610801
150	629259
150	655412
151	176194
151	644155
151	658305
151	752420
151	771322
152	936559
152	946890
152	958563
153	005012
153	230366
153	544630
153	551090
153	560138
153	567836
153	576839
153	591409
153	598396
153	604372
153	610785
153	618031
153	625880
153	646118
153	654039
153	664725
153	674615
153	713477
153	735179
153	743620
153	804067
153	814053
153	829563
153	835867
153	846709
153	861333
153	928971
153	960318
153	979522
153	998663
154	010163
154	022025
154	044488
154	054747
154	063919
154	070747
154	079729
154	493169
154	598129
154	609463
154	626456
154	653060
154	664594
154	683131
154	688517
154	696373
154	789635
155	541454
155	867897
156	178602
156	185818
156	481745
156	495509
156	502807
156	511029
156	519675
156	528804
156	547215
156	554670
156	561041
156	567647
156	578810
156	616677
156	637095
156	644206
156	652635
156	678897
156	710020
157	111811
157	122911
157	131367
157	140744
157	156430
157	172395
157	184206
157	196584
157	224939
157	243607
157	677289
157	683474
157	689743
157	700844
157	719031
157	725286
157	736325
157	743729
157	778251
157	891521
157	913117
157	933789
158	099686
158	109428
158	131872
158	154001
158	175609
158	196146
158	206035
158	648695
158	667172
159	185854
159	195042
159	202810
159	210823
159	217828
159	224458
159	237508
159	245803
159	257552
159	269485
159	296413
159	304026
159	315515
159	343503
159	458551
159	464819
159	516945
159	621896
159	641498
159	648043
159	726073
159	821816
159	875417
159	885439
159	899910
159	940409
159	954874
160	195396
161	229990
161	749037
161	773318
161	906361
162	333870
162	402607
162	413571
162	459041
162	467843
162	479358
162	492294
162	500358
162	507257
162	513947
162	544274
162	553629
162	616176
162	686221
162	698520
162	713994
162	721170
162	748032
162	826634
162	886293
162	920815
162	932406
163	260289
163	283793
163	294804
163	306564
163	330056
163	703526
163	849934
163	860427
163	877807
163	896857
163	904031
163	919388
163	931741
163	944122
163	955568
164	014984
164	031463
164	042866
164	055860
164	473393
164	497134
164	512042
164	534969
164	673489
164	905882
164	925468
165	127721
165	144079
165	152823
165	163466
165	171078
165	218829
165	299214
165	324550
165	342082
165	356307
165	370766
165	420513
165	690017
165	722217
165	730325
165	754812
165	796228
165	840303
166	438201
166	448702
166	462261
166	719607
166	733120
166	759795
166	770703
166	782002
166	793385
166	832611
166	840683
166	849522
166	997270
167	004083
167	011542
167	027201
167	036959
167	046156
167	069610
167	227611
167	251363
167	265400
167	272396
167	550993
167	562719
167	571162
167	937804
167	975582
168	263638
168	273417
168	303228
168	395768
168	418416
168	443938
168	543407
168	598728
168	604885
168	617394
168	624922
168	638591
169	014980
169	172971
169	312529
169	328008
169	365263
169	546256
169	558016
169	566259
169	574419
169	697431
169	715600
169	742720
169	930222
170	086588
170	100759
170	251651
170	361525
170	545318
170	588081
170	849063
170	932018
171	202708
171	287276
171	309670
171	596381
171	662530
171	670345
171	686120
171	894984
171	906762
172	040679
172	188402
172	267648
172	512193
172	524118
172	537272
172	830687
172	943240
173	005556
173	346894
173	375662
173	437195
173	598742
173	628511
173	747840
173	899942
174	100150
174	128733
174	137596
174	154920
174	185292
174	570236
174	708892
174	778217
174	892345
174	961578
175	064843
175	379470
175	393775
175	531057
175	553555
175	953008
176	060842
176	211137
176	376658
176	424565
176	448589
176	592103
176	795532
176	840335
177	160971
177	261977
177	432084
177	603989
177	879148
177	905371
177	926447
177	987276
178	133073
178	407775
178	536556
178	632081
178	846218
179	239426
179	250939
179	425469
179	443737
179	720907
179	741058
179	755921
179	927223
179	962995
180	018504
180	042358
180	079975
180	353952
180	371719
180	383313
180	411442
180	422108
180	665304
180	773709
180	922285
181	048072
181	132301
181	459412
181	526045
181	780295
181	991083
182	065358
182	073916
182	125592
182	136062
182	149152
182	277016
182	348958
182	584937
182	757914
182	791979
182	915719
183	243217
183	419218
183	693530
183	823793
183	838942
183	859444
183	989220
184	002785
184	195540
184	409453
184	801306
184	929658
185	040920
185	076397
185	495378
185	650666
185	960010
186	169042
186	433531
186	455079
186	500574
186	961724
186	993120
187	037940
187	129979
187	257374
187	287197
187	540483
187	685266
188	177097
188	317186
188	372779
188	943444
189	116036
189	197697
189	469619
189	665156
189	716689
189	801101
189	971943
190	171489
190	189102
190	224718
190	317585
190	326395
190	583476
190	600379
190	655821
190	950911
190	992844
191	199154
191	235454
191	297337
191	310551
191	345187
191	664384
192	659987
192	679376
192	691056
193	156044
193	177396
193	215178
193	242770
194	775763
195	839390
195	854056
195	866134
195	879559
195	902969
196	144639
196	154037
196	174477
196	187198
196	523714
196	538591
196	878997
197	264170
197	439183
197	705797
197	717251
197	928243
197	966976
198	008231
198	398936
199	331318
199	409871
199	436077
199	445059
199	458101
199	503224
199	522929
199	539351
199	548691
199	617196
199	766923
199	776422
199	796518
199	805488
199	819803
199	839443
200	429218
200	443216
200	631653
200	783685
200	797185
200	871215
200	977660
201	090130
201	219887
201	570164
201	581840
202	082976
202	266791
202	421809
202	767740
202	857518
202	976975
203	074835
203	183934
203	323738
203	387918
203	497043
203	624920
203	643513
203	684135
204	151916
204	300368
204	493409
205	186225
206	214089
206	371806
206	581631
206	678830
206	726956
206	861758
207	322331
207	334274
207	442220
207	502665
207	673159
207	822328
207	836166
207	869462
208	113145
208	128828
208	410317
208	474055
208	724227
208	741526
208	890851
209	003772
209	188087
209	241076
209	473613
209	540241
209	556676
209	614754
209	792716
209	842191
209	856688
210	055546
210	281205
210	305110
211	282090
211	296346
211	425197
211	439453
211	452926
211	504976
211	888936
211	936993
212	050443
212	168361
212	422693
212	462382
212	505324
213	778360
213	832441
213	859379
[truncated: 1,983 more rows]
