# Supplementary material for: Moth olfactory receptor neurons adjust their encoding efficiency to temporal statistics of pheromone fluctuations
Source: PLoS Comput Biol. 2018 Nov 13;14(11):e1006586. doi: 10.1371/journal.pcbi.1006586 (PMC6258558; doi:10.1371/journal.pcbi.1006586)
Supplement: S1 Data — (ZIP) [file pcbi.1006586.s001.zip › data/128m/1fg/spikes_times_05.txt]

0	094558
0	102592
0	110576
0	119254
0	177920
0	186552
0	195864
0	235324
0	352684
0	359382
0	368668
0	382841
0	388896
0	394732
0	402608
0	413444
0	422645
0	443744
0	452002
0	552673
0	559564
0	565106
0	571328
0	578944
0	585958
0	639558
0	646072
0	652056
0	665027
0	681929
0	692421
0	707181
0	743755
0	754205
0	764966
0	771325
0	896520
0	901544
0	907169
0	913965
0	922667
0	954981
0	965326
0	987494
1	003714
1	052892
1	060072
1	066355
1	076131
1	114538
1	129615
1	242757
1	252154
1	269267
1	352744
1	359953
1	414950
1	419624
1	424323
1	437280
1	442229
1	447577
1	454731
1	490922
1	499718
1	528616
1	577938
1	591241
1	691121
1	697416
1	703506
1	709909
1	814842
1	821086
1	907994
1	913514
1	927509
1	960195
1	967675
1	973756
1	981129
1	990415
2	109255
2	116979
2	123739
2	145418
2	151623
2	163725
2	201778
2	206735
2	213495
2	220800
2	229632
2	343839
2	350520
2	404551
2	409474
2	414683
2	420555
2	435660
2	478840
2	486292
2	508223
2	521392
2	567071
2	573390
2	583904
2	627403
2	634558
2	644147
2	696611
2	736602
2	773601
2	779730
2	800474
2	845160
2	860734
2	891204
2	897305
2	901913
2	907434
2	938486
2	989646
2	998912
3	045712
3	052756
3	090115
3	098915
3	107410
3	147024
3	167263
3	173107
3	181322
3	192675
3	486257
3	527401
3	547198
3	557096
3	566478
3	574296
3	962387
3	970018
3	979405
3	987634
4	070022
4	075438
4	081048
4	086838
4	128150
4	135727
4	159405
4	196922
4	218309
4	225761
4	236154
4	285753
4	312685
4	358302
4	377370
4	383355
4	468787
4	482518
4	488859
4	514323
4	523724
4	531872
5	165093
5	171230
5	177773
5	187230
5	195957
5	266413
5	278170
5	287509
5	298431
5	304615
5	311162
5	348630
5	355247
5	362457
5	369131
5	763930
5	772583
5	929118
5	936036
5	942941
6	034414
6	108918
7	658290
7	664629
7	672003
7	678203
7	688858
7	699345
7	705691
10	132676
10	150616
10	156140
10	164386
10	169812
10	176481
10	182223
10	188093
10	266364
10	271631
10	279050
10	287706
10	329605
10	349128
10	360573
10	373916
10	384441
10	390896
10	399312
10	411505
10	425921
10	470446
10	475906
10	485567
10	540836
10	546989
10	554624
10	592297
10	597600
10	603342
10	610939
10	622753
10	630982
10	663286
10	670337
10	712484
10	756174
10	764196
10	845989
10	894122
10	905288
10	912684
10	918455
10	931811
10	940617
10	962469
10	984072
10	990022
10	997013
11	042471
11	055287
11	098784
11	108605
11	114592
11	128124
11	138191
11	152672
11	162965
11	190568
11	201515
11	301928
11	309474
11	318138
11	340560
11	357346
11	388352
11	421943
11	428147
11	436367
11	541030
11	548442
11	556580
11	607482
11	665601
11	671129
11	677139
11	688412
11	702429
11	710375
11	763139
11	767118
11	774301
11	827870
11	855716
11	865355
11	876883
11	974751
11	982127
11	987810
11	994205
12	048838
12	056436
12	137595
12	146098
12	171342
12	179545
12	188658
12	211740
12	264774
12	336914
12	343326
12	352530
12	398911
12	404870
12	426912
12	432634
12	433750
12	442110
12	499061
12	586574
12	623845
12	630034
12	666431
12	686542
12	703962
12	744324
12	752992
12	780745
12	787663
12	794265
12	804412
12	981730
12	993768
13	002957
13	018856
13	024901
13	055923
13	102056
13	108266
13	119572
13	140328
13	147211
13	194419
13	205589
13	215973
13	225123
13	241193
13	469353
13	476358
13	485476
13	493724
13	503886
13	508668
13	516364
13	555545
13	630219
13	635894
13	642251
13	648100
13	655164
13	665693
13	672000
13	681348
13	689855
13	762322
13	782402
13	798752
13	811141
13	895937
13	902695
13	911721
13	938854
13	945083
13	974011
13	982198
13	988447
14	007296
14	053869
14	073066
14	125291
14	134039
14	174632
14	189364
14	350824
14	359466
14	365180
14	370832
14	384385
14	402353
14	429371
14	439218
14	493446
14	499728
14	508577
14	567092
14	577195
14	720459
14	727967
14	744269
14	750761
14	756358
14	766680
14	776925
14	833873
14	848322
14	857893
14	863227
14	882507
14	902147
14	915215
14	955693
15	030920
15	108324
15	114359
15	120430
15	127560
15	133804
15	141633
15	151361
15	220910
15	232972
15	245381
15	280614
15	314941
15	379048
15	437554
15	504582
15	515364
15	534087
15	543306
15	556285
15	565866
15	598008
15	658992
15	692567
15	725645
15	744853
15	817379
15	830024
15	838312
15	872306
15	883392
15	889217
15	913227
16	044404
16	090610
16	096603
16	106871
16	117359
16	181170
16	189253
16	200463
16	240267
16	246031
16	256616
16	277719
16	285832
16	322318
16	337722
16	345469
16	385620
16	423953
16	441304
16	447627
16	456722
16	462397
16	468192
16	547487
16	585160
16	605667
16	686971
16	714512
16	725166
16	781770
16	825840
16	874175
16	925575
16	933323
16	941016
16	948945
16	957351
16	965379
16	999721
17	008503
17	017480
17	028679
17	047225
17	110490
17	145324
17	165842
17	172756
17	183332
17	269063
17	308966
17	314578
17	385462
17	444432
17	459074
17	481851
17	487618
17	496537
17	508633
17	517941
17	619968
17	634423
17	692390
17	723541
17	748660
17	755776
17	792518
17	910712
17	917676
17	934245
17	972894
17	981763
18	020473
18	046774
18	053840
18	062755
18	169815
18	176521
18	215957
18	261875
18	302829
18	311742
18	318933
18	328701
18	401315
18	407496
18	413875
18	424702
18	445830
18	475432
18	485420
18	584113
18	590341
18	598996
18	643650
18	653912
18	697631
18	722273
18	748476
18	777127
18	815542
18	824033
18	834216
18	850143
18	876188
18	882711
18	914669
18	924103
18	940348
18	958010
19	105130
19	149340
19	155237
19	221328
19	251333
19	288783
19	363590
19	370761
19	386882
19	403421
19	439891
19	444559
19	449994
19	458820
19	469572
19	523107
19	531220
19	550076
19	598039
19	638084
19	650523
19	658524
19	675723
19	713062
19	725651
19	816896
19	902837
19	915728
19	929627
19	939596
19	946331
19	957853
19	970633
20	019667
20	065827
20	073018
20	110829
20	117479
20	124493
20	156905
20	166118
20	173484
20	187300
20	205771
20	228691
20	317675
20	379962
20	394816
20	448853
20	462136
20	468733
20	481469
20	558738
20	643329
20	661585
20	677843
20	727317
20	735488
20	838679
20	850162
20	857771
20	866923
20	874258
20	926857
20	944225
21	035700
21	046527
21	054712
21	065218
21	099882
21	106006
21	114646
21	137522
21	186179
21	193024
21	199599
21	238898
21	250659
21	262508
21	337113
21	359914
21	388131
21	395918
21	403655
21	433844
21	443802
21	515393
21	529498
21	546525
21	553554
21	562637
21	625304
21	632597
21	640283
21	665433
21	742002
21	749142
21	783068
21	791237
21	917914
21	929484
21	940275
22	010312
22	097362
22	108422
22	121975
22	128539
22	142058
22	161709
22	170766
22	332119
22	391519
22	400113
22	412432
22	438669
22	453059
22	475137
22	496516
22	504956
22	513167
22	527745
22	703453
22	715503
22	730108
22	773245
22	784176
22	791690
22	805679
22	880477
22	886688
22	964878
22	972373
22	984137
22	991386
23	001286
23	012457
23	114296
23	136769
23	150515
23	184208
23	192259
23	200328
23	235369
23	248531
23	257819
23	269171
23	345672
23	354672
23	406018
23	412851
23	422060
23	434862
23	441638
23	448896
23	487631
23	508975
23	560868
23	588512
23	768306
23	803095
23	810534
23	821138
23	849238
23	854741
23	860095
23	879812
23	887767
23	896942
23	912272
24	039204
24	109717
24	116598
24	129671
24	137823
24	145861
24	159439
24	201254
24	214116
24	224975
24	344330
24	370893
24	383721
24	392644
24	456342
24	463743
24	496336
24	502312
24	554241
24	648237
24	679180
24	697113
24	703519
24	710021
24	718026
24	724192
24	730805
24	798575
24	894458
25	149540
25	160552
25	176479
25	224275
25	231355
25	238832
25	295115
25	376316
25	388643
25	664719
25	809912
25	825695
25	847518
26	021636
26	032947
26	042595
26	050226
26	088578
26	105052
26	149056
26	200052
26	212752
26	249621
26	256619
26	402277
26	408654
26	416561
26	422318
26	442439
26	456263
26	491219
26	531252
26	540852
26	546765
26	576915
26	680307
26	688619
26	702390
26	710081
26	862644
27	005056
27	045835
27	052467
27	059762
27	067765
27	077242
27	255185
27	275384
27	287094
27	695191
27	702409
27	710152
27	785476
27	797008
27	809841
28	298366
28	313690
28	346657
28	829933
28	845873
28	931813
28	959121
28	972232
29	083797
29	156120
29	196078
29	369604
29	395596
29	401165
29	407153
29	413961
29	422095
29	428804
29	438488
29	447089
29	460633
29	485252
29	517308
29	527920
29	553120
29	641709
29	651083
29	712845
29	786775
29	805744
29	841239
29	882975
29	908898
29	914565
29	920721
29	949688
29	971125
30	003088
30	008296
30	013919
30	021313
30	039093
30	053480
30	071292
30	092826
30	102559
30	139290
30	805372
30	816122
30	968383
30	980817
30	991361
31	006517
31	027181
31	036231
31	068178
31	093938
31	101120
31	107440
31	115545
31	136360
31	151306
31	186695
31	206264
31	264885
31	285764
31	479114
31	490817
31	552421
31	718158
31	730323
32	326993
32	460369
32	467884
32	480024
32	490017
32	496205
32	503428
32	631645
32	637960
32	668707
32	928789
32	940345
32	949168
32	964602
33	136505
33	155213
33	194439
33	221543
33	228619
33	237933
33	260559
33	266843
33	279708
33	302337
33	309330
33	342876
33	349937
33	397533
33	406652
33	424729
33	461608
33	472835
33	496954
33	505136
33	515087
33	546483
33	552947
33	560692
33	566173
33	578395
33	617072
33	623939
33	633680
33	644940
33	693680
33	775212
33	782813
33	792003
33	797738
33	803662
33	809912
33	839296
33	847940
33	865781
33	884706
33	908512
33	933444
33	966576
33	975726
33	992016
34	015840
34	023818
34	031795
34	044527
34	059090
34	086584
34	118817
34	176181
34	289809
34	295596
34	304226
34	312209
34	320745
34	331388
34	339263
34	349235
34	420199
34	466609
34	474486
34	484854
34	493968
34	503310
34	513034
34	522854
34	529992
34	679252
34	689874
34	839361
34	895135
34	903550
34	913666
35	002478
35	009241
35	017077
35	023236
35	029295
35	040025
35	057189
35	094105
35	118789
35	126238
35	170439
35	180320
35	197137
35	219788
35	285674
35	293670
35	299466
35	341412
35	350393
35	400506
35	411107
35	420067
35	464878
35	471523
35	513884
35	519307
35	527578
35	546852
35	552687
35	564693
35	594332
35	606101
35	637683
35	649227
35	658092
35	683081
35	749218
35	823118
35	831954
35	842388
35	851020
35	942675
35	948458
35	955542
36	000285
36	009497
36	019213
36	031293
36	064905
36	072147
36	107135
36	117561
36	208042
36	276647
36	283208
36	290814
36	328089
36	334224
36	340781
36	353981
36	360838
36	392004
36	518393
36	561548
36	652118
36	660598
36	667255
36	679258
36	687771
36	702215
36	820580
36	848023
36	859945
36	904018
36	915199
37	126339
37	292016
37	304920
37	314611
37	319421
37	326716
37	334741
37	358589
37	378369
37	505477
37	535220
37	544550
37	698485
37	716607
37	723233
37	734354
37	861874
37	929269
37	948334
37	961516
37	991133
38	000919
38	125218
38	136022
38	174835
38	381570
38	609318
38	625111
38	638664
38	645978
38	660216
38	797909
38	840822
38	876003
38	883659
38	891904
38	973330
38	980496
39	421788
39	433511
39	444408
39	466694
39	494777
39	547201
39	821046
39	827484
39	859269
39	869323
39	915701
39	921110
39	927174
39	935722
39	985668
40	017166
40	026454
40	039731
40	052204
40	059905
40	071074
40	108154
40	210706
40	218381
40	352992
40	377029
40	497658
40	604519
40	611181
40	673946
40	681595
40	688021
40	694950
40	702109
40	712562
40	741519
40	748842
40	758224
40	772924
40	798434
40	915769
40	929226
40	945014
40	956890
41	048653
41	232880
41	244169
41	255483
41	432491
41	632482
41	663015
41	678552
41	686986
41	705628
41	713921
41	721266
41	836000
41	844410
41	851607
41	860216
41	875313
41	882740
41	896671
41	908404
41	941516
41	969705
41	981794
41	994792
42	002987
42	012947
42	023508
42	034604
42	101554
42	121463
42	134388
42	149771
42	158140
42	194118
42	203968
42	215670
42	267364
42	277433
42	291520
42	300428
42	374494
42	380598
42	387246
42	397653
42	405922
42	542722
42	550288
42	568379
42	579933
42	588027
42	601711
42	659741
42	666761
42	692543
42	703327
42	713057
42	729909
42	739147
42	758888
42	771164
42	788535
42	888419
42	976308
43	024552
43	033135
43	060833
43	082953
43	100458
43	149541
43	187562
43	199489
43	210950
43	236627
43	268908
43	283606
43	295580
43	432620
43	499023
43	560615
43	568502
43	576266
43	583296
43	618538
43	733529
43	741096
43	751003
43	758297
44	185275
44	193309
44	206107
44	226070
44	242465
44	255344
44	263059
44	270983
44	282603
44	298284
44	308750
44	345250
44	357958
44	393611
44	426025
44	434951
44	452104
44	459169
44	475621
44	516793
44	630370
44	669106
44	711269
44	756666
44	763409
44	779753
44	830019
44	842633
44	852897
44	873322
44	882106
44	907787
44	918441
44	930068
44	964596
44	972704
44	986670
44	994907
45	087080
45	097938
45	104668
45	320463
45	332619
45	347940
45	359446
45	389774
45	396994
45	567779
45	576912
45	590371
45	620838
45	645747
45	761462
45	769514
45	795147
45	802507
45	816836
45	910964
45	952200
45	994058
46	005065
46	011985
46	020871
46	033722
46	083543
46	129622
46	138537
46	145963
46	228945
46	332451
46	343385
46	357419
46	367612
46	375568
46	395110
46	402193
46	416331
46	452986
46	469379
46	483722
46	499407
46	563072
46	576445
46	595935
46	607997
46	711461
46	720909
46	744841
46	751141
46	774389
46	816802
46	829134
46	862723
46	872684
46	887990
46	903889
46	985968
47	021085
47	029954
47	178980
47	209495
47	359607
47	438223
47	696066
47	738247
47	762223
47	772864
47	883763
47	889994
47	896851
47	903636
47	910855
47	928757
47	937292
47	946006
47	956236
47	987503
48	043280
48	080389
48	089593
48	097936
48	104886
48	183272
48	220242
48	241501
48	286729
48	335913
48	351236
48	415132
48	423859
48	431677
48	441194
48	453520
48	506384
48	615927
48	623927
48	658626
48	671724
48	683516
48	700364
48	710298
48	726645
48	755685
48	840022
48	853462
48	863491
48	882385
48	890819
49	146132
49	160219
49	170864
49	185680
49	238585
49	270668
49	288821
49	298538
49	323373
49	347679
49	361140
49	369269
49	417801
49	426630
49	438157
49	451236
49	480277
49	505909
49	568966
49	652889
49	677409
49	768206
49	804720
49	813607
49	843958
49	857261
49	938454
49	954125
49	992630
50	035327
50	125142
50	156292
50	172435
50	218947
50	231009
50	533864
50	547462
50	557916
50	569428
50	579611
50	602565
50	640376
50	687144
50	810493
50	817975
50	824720
50	864736
50	876518
50	884792
50	957393
50	968523
50	979784
51	045109
51	053036
51	060766
51	067984
51	101328
51	172088
51	200140
51	242122
51	259624
51	316910
51	327076
51	364646
51	636645
51	643841
52	127258
52	137685
52	301673
52	413118
52	421284
52	428279
52	437272
52	603712
52	765115
52	773777
52	780575
52	793966
52	852912
53	269339
53	365227
53	610614
53	629125
53	854688
53	863638
53	885271
53	898658
53	920029
54	065608
54	081423
54	089774
54	163433
54	177523
54	615833
54	644442
54	655362
54	663252
54	669974
55	060615
55	077189
55	240757
55	256305
55	294165
55	982804
56	473161
56	485409
56	491951
56	502251
56	530451
56	819953
56	853990
56	876677
57	201613
57	216189
57	236331
57	626087
57	634168
57	672917
57	685316
57	732920
57	759031
58	014571
58	078866
58	087358
58	101380
58	155795
58	168687
58	258313
58	265064
58	272651
58	304528
58	391843
58	680559
58	694337
58	794288
58	960257
59	000535
59	030505
59	088264
59	098712
59	110969
59	320379
59	328782
59	337701
59	347961
59	356242
59	450616
59	881239
59	972474
59	982775
60	500016
60	823227
60	866659
60	877426
60	893970
60	911420
61	707471
61	736123
61	752870
61	819365
61	842926
62	423459
62	579929
62	690181
63	041652
63	100612
63	600171
63	610044
63	628464
63	637926
63	662590
63	704243
63	723477
64	207263
64	216245
64	228377
64	251003
64	932334
64	940441
64	962297
64	983989
64	999537
65	021176
65	034083
65	074445
65	086956
65	119985
65	132192
65	139634
65	202415
65	716826
66	006354
66	046043
66	233801
66	286736
66	542755
66	566741
66	585404
66	618177
66	630689
66	642778
66	649550
66	658274
66	716362
66	725403
66	901369
67	414903
67	422460
67	431559
67	437818
67	458606
67	469280
67	486174
67	553489
67	584815
67	706370
67	724080
67	816467
67	822435
67	828820
67	847489
67	855322
67	881989
67	910255
67	924831
68	106808
68	202536
68	603324
68	611884
68	629330
68	875294
69	153128
69	161840
69	171891
69	209987
69	217721
69	225421
69	234224
69	242276
69	270496
69	287230
69	309310
69	323810
69	339427
69	457173
69	473883
69	484837
69	501984
69	530730
69	593718
69	604941
69	620991
69	649114
69	665683
69	692356
69	722439
69	730363
69	737432
69	749424
69	813791
69	849488
69	855214
69	862053
69	869379
69	877166
69	936268
69	943745
69	952588
69	991918
70	000251
70	112825
70	123231
70	165256
70	171456
70	179629
70	189120
70	355541
70	676459
70	918704
70	947021
70	993911
71	002047
71	009389
71	018765
71	034575
71	070036
71	130445
71	138276
71	227435
71	309721
71	317370
71	335792
71	624543
71	633075
71	960585
71	968979
72	564480
72	589958
72	620501
73	180080
73	452103
73	464661
73	739002
73	754463
73	768777
74	191725
74	209138
74	224157
74	720976
74	773052
74	815528
74	825187
74	870012
75	091551
75	369467
75	679225
75	694616
75	733215
75	743334
75	759439
75	795063
75	832001
75	880320
75	888077
75	896939
76	254171
76	284626
76	415452
76	521227
76	541435
76	648172
76	655265
76	666326
76	673803
76	682542
76	725104
76	738646
76	825792
76	832931
76	849619
76	862644
76	917936
76	930114
77	033238
77	247704
77	891109
77	897769
78	053520
78	288270
78	339971
78	363008
78	376204
78	588507
78	656814
78	709204
78	934387
79	513355
79	609354
79	727682
79	757174
80	190306
81	095387
81	577779
81	588293
81	615195
81	776535
82	374283
82	427961
82	675654
82	684794
82	695735
82	707431
83	170030
83	177192
83	186426
83	194190
83	230313
83	239004
83	247605
83	337322
83	399698
83	647916
83	664810
83	701230
84	538874
84	547195
84	558291
84	575776
84	619933
84	629479
84	636866
84	644501
84	693109
90	133659
90	149208
90	165309
90	181019
90	192956
90	300015
91	025389
91	037894
91	214655
91	234912
91	937676
91	948422
92	165226
92	370290
92	571544
92	929623
93	249005
93	626855
94	249532
94	387929
94	473676
94	486376
94	496139
94	561126
94	703670
94	719026
94	759286
94	768183
94	935782
94	968982
96	966540
96	975684
98	597451
98	867193
101	126115
101	221868
101	234070
101	243961
103	966338
104	808215
104	826403
104	844432
105	810873
105	820163
105	831985
105	849606
105	868057
106	967596
107	010587
109	212517
110	004237
111	536375
111	585766
111	599532
115	754369
116	456414
117	610864
117	642693
117	769934
118	107173
118	212917
120	108017
120	120596
120	136803
120	143588
120	735482
120	748707
120	771327
121	938665
121	957505
121	985707
123	099926
125	960953
125	984442
125	993828
126	003876
126	019367
126	702892
126	710706
126	732207
129	939368
130	456659
134	047858
134	056866
135	791237
137	225828
137	522805
137	541726
137	556256
137	562564
137	575554
137	660296
137	688125
137	720214
137	734339
138	033531
138	407546
139	326504
140	220792
140	644130
140	653362
141	100591
141	267223
148	111568
149	701194
