# Supplementary material for: Moth olfactory receptor neurons adjust their encoding efficiency to temporal statistics of pheromone fluctuations
Source: PLoS Comput Biol. 2018 Nov 13;14(11):e1006586. doi: 10.1371/journal.pcbi.1006586 (PMC6258558; doi:10.1371/journal.pcbi.1006586)
Supplement: S1 Data — (ZIP) [file pcbi.1006586.s001.zip › data/128m/1fg/spikes_times_06.txt]

0	282464
0	292480
0	303895
0	328636
0	360894
0	441084
0	460676
0	475891
0	643222
0	653447
0	715481
0	739055
0	950371
1	319365
1	329986
1	346393
1	655622
1	665031
1	674334
1	682574
1	816246
1	825259
1	836441
2	175183
2	187847
2	201219
2	213820
2	227258
2	355536
2	536908
2	552429
2	572713
2	586304
2	594312
2	971989
2	980659
2	991544
3	001460
3	082035
3	098124
3	132408
4	103838
4	112943
4	122912
4	137276
4	234708
4	245540
4	253147
4	266735
4	530953
10	107880
10	118931
10	127195
10	312705
10	324195
10	334039
10	342714
10	350043
10	660562
10	678359
10	706466
10	728126
10	748340
10	943104
10	961672
11	469018
11	482489
11	505789
11	514039
11	522990
11	530959
11	579416
11	599634
11	749824
11	770896
11	780119
11	793292
11	839856
11	845854
11	900451
12	086916
12	347691
12	386146
12	393296
12	718317
12	887072
12	902210
12	912276
12	926956
12	946743
13	341669
13	347793
13	364013
13	381714
13	865927
13	882996
13	894200
14	064882
14	076573
14	235453
14	250564
14	718517
14	851681
14	868661
15	006359
15	017085
15	024977
15	041403
15	465439
15	475731
15	635091
15	998141
16	011590
16	734580
16	742814
16	751995
17	089621
17	112000
17	472909
17	484682
17	498262
17	787186
17	796336
17	805809
17	823607
17	941118
18	160127
18	170992
18	183238
18	191182
18	227137
18	241825
18	259582
18	656770
18	672440
18	689580
18	702304
18	718995
18	932743
18	941337
18	954568
19	057243
19	066541
19	229139
19	601408
19	616032
20	012941
20	144867
20	445489
20	460212
20	500394
20	675245
20	682964
20	691008
20	699090
20	709920
20	859062
20	870509
21	077557
21	110478
21	245783
21	448004
21	461187
21	470768
21	481532
21	492641
21	818495
21	833126
21	850234
22	329504
22	348651
22	618823
22	632389
22	646131
22	780987
23	019478
23	512278
23	647711
23	923806
23	943783
24	000184
24	122365
24	200610
24	632624
24	668365
24	805365
25	332167
25	711890
26	079917
26	091130
26	112833
26	638987
26	651383
29	193695
29	518781
30	057936
30	082610
30	161576
32	580461
33	310815
33	341587
33	725017
33	735818
33	761626
33	975735
34	130274
34	360034
34	615482
34	629383
34	919835
34	932932
35	202888
35	242045
35	264292
35	710030
35	912841
36	326767
36	339281
37	140675
37	159326
37	241144
37	264005
37	356260
37	387140
39	987769
40	003936
40	015558
40	423559
40	855600
41	913191
41	930546
42	176773
42	189068
42	211816
42	247145
42	259079
42	420119
42	437809
42	452328
42	619230
43	267319
43	477136
43	487629
43	495150
43	516866
43	550250
44	358617
44	584786
44	599440
44	716772
45	291425
46	141215
46	324195
46	333463
46	356391
46	395841
46	411607
46	637101
47	446840
47	823081
47	837696
47	860829
48	292789
48	967443
49	712515
49	906627
49	947957
50	312630
50	320325
50	338960
50	354488
50	653765
50	676801
57	724708
57	738244
65	354354
65	384534
69	402832
69	780769
69	791803
70	420507
70	986704
71	003979
71	108594
71	203153
71	213193
78	790623
79	426958
82	178045
84	190518
84	919606
98	973387
99	009676
110	782490
110	795147
117	745203
121	850727
128	567582
128	579243
133	894688
133	902759
134	156295
146	070233
147	089629
147	097701
147	134810
147	952482
147	969616
152	731567
152	782194
163	700035
163	730109
165	923041
167	438377
167	451705
177	713666
177	733497
182	331665
182	343905
193	131441
193	152536
224	341561
227	524665
227	560385
235	294058
235	316539
235	338426
235	361218
240	304951
240	320700
240	338076
247	212302
249	446222
249	457224
249	479503
250	605681
255	971451
255	985159
256	012403
256	031690
256	208872
256	344781
256	996623
257	128358
257	375827
258	102613
258	386026
258	697388
259	008440
259	332803
259	401771
259	868270
259	883932
259	900006
260	144559
260	187720
260	372754
260	831176
261	391095
261	411683
261	519603
261	722313
261	732793
262	008986
262	041046
262	065355
262	601711
264	098432
264	463055
264	618931
264	629155
264	929389
265	012377
265	118620
265	778471
266	088493
266	563302
266	842982
268	366670
268	809032
269	411325
269	540406
269	555635
269	575989
270	072881
271	439543
273	026361
274	981745
276	199641
276	215637
276	226485
276	247461
277	695279
278	227954
278	257901
279	318567
279	343336
282	817578
284	644657
284	661370
287	604521
287	627092
291	779677
291	885755
292	258475
294	760896
297	042965
300	960102
301	957362
301	971618
305	217800
309	258056
309	601222
309	636060
314	089939
314	101741
326	639709
326	659997
326	690092
326	710980
327	078482
327	148410
327	445869
328	564896
328	706201
328	774578
329	451618
329	495972
329	677278
331	034218
336	499018
336	532991
340	105101
345	005128
345	058302
345	361306
345	383860
345	395669
345	414156
345	631434
345	741635
348	672620
349	381526
349	405775
349	419146
352	071334
352	179608
354	306206
354	313083
354	322745
354	537531
354	765651
354	777672
354	790660
354	870401
355	209872
355	308853
356	443672
356	461793
356	472481
357	187016
357	214695
357	270546
357	279938
357	589669
357	649725
357	673859
361	749323
362	229816
362	472018
362	490644
362	519512
362	638273
363	087493
363	106854
363	139146
363	455966
363	680575
363	974245
363	988601
364	085553
364	254868
364	275496
364	628919
365	044528
366	136105
366	954520
367	549472
367	573579
368	059243
368	257580
368	738685
368	777156
368	795359
369	053729
369	156853
369	472138
369	665592
369	684431
369	786358
369	850785
370	159708
370	218654
370	443532
370	760654
371	188655
371	373542
371	870378
371	906918
372	545057
372	657975
372	881188
372	893372
373	653585
373	816289
374	317554
374	511801
374	744272
375	168207
375	214625
375	316670
375	667727
375	887037
376	509676
376	751350
377	276389
377	413415
377	527381
377	547052
377	703459
377	786187
377	804177
377	822622
378	087160
378	100461
378	114365
378	127158
378	342966
378	570511
378	749316
378	759132
378	774795
378	785832
379	036076
379	130054
379	165702
379	789904
380	100292
380	258794
380	482902
380	662994
381	001715
381	343229
381	356241
381	710305
381	730067
382	060609
382	472966
383	048030
383	080291
383	544701
384	271339
384	391461
384	405879
386	177051
386	193279
386	598555
386	852266
387	257935
387	752515
389	166122
389	228800
390	098635
390	113258
390	138506
390	172811
390	371080
391	058134
391	089840
391	547915
391	571259
391	617568
392	453351
392	483490
392	507357
392	842721
392	860636
393	477186
393	702019
393	719641
394	117559
394	132542
394	142479
394	160212
394	212383
394	225696
395	302264
395	474562
395	751712
396	462088
396	559778
396	594005
396	613915
396	633761
397	162128
397	288665
397	628591
397	748063
398	116233
399	061774
399	084396
399	157207
399	968602
400	233111
401	565892
401	612214
401	730637
402	266502
402	278857
402	297823
402	897170
402	906838
402	920107
402	935904
403	225028
403	390734
403	545112
403	559345
403	751702
403	861077
403	882056
403	982243
404	000188
404	010818
404	064872
404	308256
404	374111
404	557963
404	601396
404	622103
405	050372
405	222906
405	311514
405	400573
405	868440
405	882848
405	904083
406	115098
406	148546
406	159865
406	291359
406	564666
407	177571
407	208539
407	368986
407	451244
407	829007
408	006692
408	325906
408	763159
408	771460
408	786483
408	803614
409	004431
409	234923
409	327343
409	541808
409	739601
410	010220
410	023728
410	079753
410	092839
410	300238
410	921389
412	024216
412	493939
414	914638
414	985341
415	950616
416	021856
416	253212
416	262251
416	295886
416	429418
416	444057
416	484069
416	499147
416	858894
416	878222
416	892363
417	220325
417	633143
417	643665
417	663532
417	674259
418	216880
418	428831
418	598364
418	607458
418	858912
419	049163
419	327656
419	345568
419	390554
419	447668
419	473974
420	600834
421	306875
421	858851
423	280839
423	291873
423	308651
423	336116
427	380624
428	221485
428	236608
428	899085
429	292576
429	866247
430	112161
430	503420
430	538765
434	182680
434	517970
434	612839
435	425934
435	493821
435	601807
435	721697
435	731089
435	783437
436	273315
436	614403
436	649664
439	051446
439	064846
439	556025
440	265130
440	841883
440	925266
441	101937
441	234777
442	200954
442	836392
442	851231
442	972525
442	989022
443	063783
443	509373
443	952927
444	192079
444	657528
444	737118
445	180791
445	202441
445	439713
445	461397
445	517906
445	544336
445	809610
446	356242
446	396187
446	669833
446	802803
448	150086
448	658902
448	715575
449	274470
449	769353
450	424303
450	873438
450	927706
451	122106
451	153877
451	290075
451	504856
451	531127
451	593653
451	614824
451	624870
452	212410
452	228227
452	279321
452	770934
459	269182
459	515556
459	544830
459	554667
459	567444
460	135915
460	287191
460	770939
462	409788
463	150682
463	627926
463	701958
463	709966
464	424116
464	456574
464	467611
464	512163
464	813467
464	821603
465	294659
465	361677
465	379115
465	428020
465	468004
465	477689
465	579523
465	593341
465	973781
466	081327
466	542712
467	191164
467	276357
468	363106
468	612889
468	637306
468	659894
468	873831
469	094280
470	112619
472	020399
472	035995
473	325222
473	351982
473	572367
473	780061
474	030288
474	459625
478	945067
480	203224
483	727086
485	408323
485	593496
486	817885
486	848115
490	565747
494	031006
499	358632
499	380667
502	985501
503	004002
503	029254
503	205450
503	504292
505	512507
506	921121
508	136728
508	535943
510	434336
511	221183
519	106612
519	120045
520	682013
520	707028
527	035268
527	061880
527	074283
527	387728
531	247681
540	503254
549	791127
552	632032
552	647606
552	795964
553	021920
553	044575
553	306658
553	433347
554	332333
560	181429
560	224706
560	251621
560	270853
560	283564
560	672454
560	749967
562	674517
564	646082
566	000668
566	259536
567	221388
568	270763
568	338359
568	696833
569	216905
569	363185
575	834108
575	841041
586	228175
590	771333
593	942747
597	209430
597	247944
601	526104
