# Supplementary material for: Moth olfactory receptor neurons adjust their encoding efficiency to temporal statistics of pheromone fluctuations
Source: PLoS Comput Biol. 2018 Nov 13;14(11):e1006586. doi: 10.1371/journal.pcbi.1006586 (PMC6258558; doi:10.1371/journal.pcbi.1006586)
Supplement: S1 Data — (ZIP) [file pcbi.1006586.s001.zip › data/128m/1fg/spikes_times_07.txt]

0	422640
0	484167
0	491808
0	506372
0	516685
0	633271
0	795254
1	080730
1	107863
1	120863
1	327103
1	334852
1	352636
1	359468
1	375258
1	433733
1	448919
1	570713
1	579097
1	586880
1	600613
1	609642
1	739139
1	779658
1	786935
1	795165
2	060414
2	066964
2	076616
2	082180
2	088525
2	105216
2	116220
2	268295
2	281711
2	391794
2	429645
2	437322
2	516841
2	522127
2	534711
2	566660
2	627883
3	158912
3	168087
3	440451
3	448566
3	455551
3	469783
3	497321
3	525543
3	532106
3	743336
3	752539
4	221983
4	250660
4	256443
4	456667
4	499644
4	511554
4	519696
4	528144
4	571560
4	577424
4	600483
4	666579
4	868334
4	876594
4	886723
4	907665
4	940641
5	223678
5	236885
5	285434
5	297372
5	490663
5	594227
5	879134
5	884969
5	891466
5	900764
5	910857
6	076675
6	083983
6	092993
6	174197
6	303250
6	310003
6	321421
6	472440
6	619253
6	630003
6	719608
6	747256
6	840995
6	860118
6	869723
6	982490
7	274336
7	284105
7	430868
7	559097
7	567469
7	654191
7	660542
7	675455
7	684467
7	700735
8	165718
8	175017
8	215754
8	256090
8	283176
8	293128
8	305328
8	516147
8	914886
8	928755
8	946754
9	040033
9	058154
9	070983
9	108161
9	147729
9	254373
9	527560
9	696953
9	720090
9	730591
10	027860
10	041759
10	048024
10	129644
10	136864
10	145577
10	511352
10	602961
10	674788
10	684687
10	707178
10	749618
10	761178
10	776630
10	833457
10	841861
10	855355
11	033995
11	052763
11	127339
11	178663
11	301993
11	500965
11	637192
11	653083
11	664108
11	876218
11	897203
12	147060
12	156636
12	224581
12	238801
12	251247
12	270486
12	645388
12	653026
12	761103
12	775359
12	785783
12	798534
12	962087
12	969296
12	974812
12	982945
13	042909
13	052801
13	332854
13	486454
13	497403
13	508139
13	521884
13	535178
13	545781
13	554929
13	567595
13	716668
13	865210
13	913509
13	985211
14	164183
14	177701
14	192931
14	201234
14	408242
14	419395
14	442759
14	665389
14	671970
14	689089
14	998392
15	008557
15	047934
15	635036
15	666330
15	875953
15	897081
15	905808
15	913060
15	923477
15	937508
16	223852
16	357528
16	432574
16	439671
16	451176
16	464875
16	505794
16	518276
16	695623
16	933654
16	947807
16	982390
16	994030
17	154978
17	336137
17	515323
17	624269
17	637746
17	649201
17	657393
17	697379
17	965978
17	978850
18	224205
18	238840
18	317859
18	399141
18	406643
18	419764
18	987679
19	563114
19	578239
19	631816
19	978580
21	016504
21	030677
21	055233
21	511380
22	086067
22	107409
22	180678
22	431365
22	442953
22	452895
22	507151
22	689344
22	864195
22	875161
23	204804
23	212377
23	220490
23	420851
23	599076
23	615811
23	840621
23	897129
23	916289
23	926051
24	008210
24	020240
24	036546
24	051829
24	318504
24	339179
24	529145
24	841280
24	865411
25	105312
25	356358
25	367742
25	578002
25	620021
25	638961
25	646958
25	667509
25	686095
25	954787
26	187365
26	202826
26	698009
26	710351
26	718540
26	726326
26	738966
26	744930
26	755879
26	762897
27	265102
27	316318
27	323082
27	520141
27	731692
27	774387
27	800394
27	823905
28	019460
28	414683
28	467207
29	179926
29	199943
29	210142
29	294694
29	332418
29	340936
29	701030
29	710417
29	772036
29	910541
29	919971
29	933867
29	961605
29	988996
30	010595
30	293107
30	326764
30	423071
30	798502
30	814276
31	050410
31	058826
31	542742
31	585758
31	682734
31	777139
31	795169
31	983147
31	994029
32	020264
32	056091
32	309551
32	318715
32	353124
32	364987
32	500678
32	909754
33	229672
33	350236
33	368868
33	382433
33	394196
33	425833
33	441742
33	509568
33	744807
33	752976
33	892255
34	002952
34	287424
34	530070
34	611069
34	622026
34	796994
34	886505
35	071738
35	083289
35	604274
35	616663
35	961183
35	968805
35	980702
36	157588
36	320201
36	343211
36	350302
36	376344
36	388911
37	012577
37	329143
37	510433
37	536872
37	556412
37	567531
37	698177
38	460536
38	471025
38	492962
38	674789
38	684914
38	695010
38	852200
38	883151
38	899106
39	126290
39	134933
39	260941
39	415223
39	465136
39	594927
39	681580
39	713576
39	858803
39	926327
39	998103
40	277158
40	288523
40	302336
40	664416
40	743894
40	787214
41	054255
41	062346
41	193020
41	203971
41	327137
41	343223
41	605670
41	616781
41	628964
41	641513
41	656644
41	923169
41	930660
41	945654
41	958373
42	552325
42	758653
42	774406
42	951410
43	032972
43	290032
43	319833
43	412261
43	422510
43	430381
43	442280
43	454513
43	626485
43	639441
43	822455
43	880556
44	080482
44	268201
44	490041
44	650727
44	764986
44	835256
44	847861
44	862525
45	029702
45	055164
45	204106
45	223553
45	439344
45	535765
46	041876
46	182051
46	196426
46	325011
46	449019
46	563323
46	854783
46	990469
47	058168
47	069718
47	672972
47	682472
47	705593
47	739583
47	751757
47	760643
47	776681
47	797584
47	897933
48	200179
48	586097
48	987587
49	419855
49	448002
49	561593
49	636188
49	653288
49	835431
50	279741
50	290406
50	301987
50	723756
50	738405
51	065120
51	079714
51	150288
51	309647
51	397457
51	483727
51	714671
51	725495
51	868582
52	096528
52	218340
52	249709
52	673215
52	928971
52	941077
53	276638
53	318916
53	692304
53	982325
54	149910
54	159710
54	278554
54	470316
54	510910
54	968358
55	154675
55	169752
55	502314
55	741040
55	769759
55	792204
56	052093
56	204922
56	326532
56	336187
56	346463
56	437617
56	453330
56	466858
56	632563
56	875629
57	105317
57	127827
57	186703
57	235056
57	460971
57	744023
57	764215
58	355281
58	438083
58	996774
59	189234
59	198577
59	215734
59	644804
59	657028
59	733488
59	753481
59	999268
60	295687
60	382127
60	698274
60	780670
60	833839
61	132766
61	280252
61	650463
61	754686
61	777023
61	785882
61	988664
62	207100
63	157016
63	164387
63	329253
63	352004
63	572651
64	531808
64	585993
65	751054
65	870613
65	887312
66	026139
66	257220
66	852219
67	482386
67	640139
67	675295
67	694811
67	854205
67	888340
68	197031
68	207883
68	215593
69	616028
69	633266
69	645631
69	805392
70	367241
70	918665
71	102779
71	120852
71	417384
71	633155
71	660956
71	821975
72	485574
72	909257
73	027481
73	768869
73	794295
76	495643
76	541553
77	875320
77	896229
79	395341
79	464818
79	486320
79	838667
79	853861
80	742662
80	760361
80	775088
80	786924
80	798695
81	758194
82	240338
83	105943
83	956846
84	130274
84	190496
88	889813
88	901811
89	214388
90	855856
90	863708
90	874882
91	028929
91	158120
91	309324
92	006939
92	027415
93	193969
93	339156
93	347554
93	432864
93	506371
94	619401
94	638784
96	528718
96	536715
96	579550
96	587746
96	599611
96	614293
96	693490
97	304846
97	318151
98	426436
98	449946
98	460289
98	468847
98	482116
98	494244
98	749673
100	482030
100	822076
100	830643
102	642129
102	665747
102	678674
103	018825
103	622078
104	058335
104	077142
104	472506
104	482057
104	489670
106	153407
106	174082
106	221292
106	337889
106	896769
106	906754
106	918174
107	043734
109	917011
109	948881
110	001896
111	141303
111	147716
111	156340
111	166344
111	174841
111	180622
111	195257
111	204196
111	210762
111	218253
111	244522
111	271378
111	722386
111	733024
111	743894
111	764507
111	777457
111	951430
111	960373
111	978742
112	034972
112	045713
112	064018
112	082903
112	262595
112	277259
112	285475
112	291980
112	299728
112	324283
112	339021
112	704940
112	715282
113	412024
113	728017
113	847679
113	857394
113	865380
113	874679
113	885741
113	922026
113	932232
114	385936
114	396572
114	405556
114	552400
114	562992
114	570513
114	591369
114	602684
114	814662
114	827424
115	017845
115	267579
115	310412
115	334367
115	344314
115	738428
115	822612
115	829174
115	835107
115	841432
115	851333
115	859408
115	871873
115	938733
116	042433
116	202343
116	214369
116	303785
116	328143
116	445081
116	455909
116	662908
116	774704
116	949873
116	958221
116	968928
117	080087
117	103560
117	139318
117	153887
117	164129
117	304122
117	436266
117	667922
117	683096
117	718668
118	081192
118	095094
118	181983
118	194358
118	438165
118	451759
118	607320
118	784808
118	797293
118	901009
119	292556
119	304660
119	389495
119	402473
119	457157
119	463345
119	648994
119	658345
119	666273
119	909523
120	134574
120	144402
120	151672
120	161390
120	171155
120	263155
120	273612
120	283485
120	470093
120	701495
120	725986
120	935692
120	949482
120	964247
120	979291
121	330505
121	488396
121	672919
121	744105
122	214783
122	224990
122	372851
122	387365
122	414992
122	686885
122	697167
122	726609
122	735059
122	754962
122	826114
122	834129
123	126116
123	580508
124	090457
124	112257
124	218185
124	232762
124	254155
124	263637
124	789061
124	809583
125	112621
125	334328
125	359288
125	373040
125	407941
125	569712
125	842830
125	948723
126	256733
126	636081
126	917260
126	932884
126	970374
127	181209
127	257326
127	331663
127	345540
127	964929
128	153656
128	172109
128	416717
128	453217
128	923794
129	138383
129	181481
129	864055
129	872646
130	278752
130	754039
131	586083
132	445795
132	941268
132	949528
132	984182
133	333914
133	481254
134	850712
135	475794
135	491816
136	077369
136	087258
136	510366
137	606343
138	176413
138	238107
138	517963
138	531864
139	824151
139	999985
140	326885
140	343284
141	929694
143	304281
143	389480
143	942241
143	952525
144	202004
144	433659
145	099973
145	107487
145	448022
146	293318
147	080159
147	134062
147	154872
147	342513
147	551104
149	116033
149	145767
149	553858
149	566436
149	582024
149	694969
149	710524
150	344764
150	376953
151	395206
151	414300
151	427801
151	938411
151	956444
151	969246
153	328611
153	347325
153	467965
154	193367
154	206033
154	227365
154	892319
154	902841
155	567712
155	578929
155	609634
156	373495
156	382784
156	408357
157	153222
157	987776
158	003783
158	048382
158	121341
159	403172
159	506037
160	104293
160	485407
160	846418
160	860577
160	915109
160	927425
160	998846
161	184351
162	229575
162	601746
163	705960
163	727047
163	738596
163	745356
163	752513
163	760430
163	838404
163	856385
164	158870
164	165028
164	185311
164	203331
164	213341
164	224235
164	525327
164	873604
164	998130
165	006640
165	012578
165	037353
165	043660
165	063843
165	353264
165	363037
165	403984
165	684738
165	700083
165	976682
166	270244
166	598745
166	606978
166	624086
166	635613
166	714263
166	722070
166	761032
166	862486
166	874126
167	065334
167	211640
167	238427
167	254533
167	277278
167	355756
167	882106
167	919427
167	929363
168	097122
168	326202
168	336441
168	351403
168	583527
168	987263
168	996613
169	717617
169	744197
170	149869
170	171624
170	891810
170	903467
171	695342
171	713713
171	733336
171	777203
172	384063
172	399579
173	105237
173	128933
173	608073
173	617082
175	649590
175	679862
176	033466
176	042974
176	051405
176	061615
176	829286
177	412738
178	622824
178	719013
178	733308
178	962289
179	442066
179	452705
179	476742
179	646555
179	920611
180	090742
180	103697
180	113518
180	161339
180	172993
180	886657
180	965665
181	381159
182	033541
182	045730
182	071832
182	083332
182	880546
182	912944
183	203770
183	617160
183	637563
184	486024
185	035158
186	228502
186	288793
186	461486
187	718582
188	088068
188	706817
189	455591
189	469820
190	189284
190	570792
190	927706
191	259874
192	530775
192	581253
192	854978
192	870036
192	884492
193	086377
193	158942
194	464151
194	471288
194	500680
194	514800
194	524018
194	537650
196	161468
197	527595
198	006306
200	615145
203	552445
203	577562
203	590967
203	599804
203	619542
203	882253
203	893374
204	241553
204	872650
204	894309
204	916466
205	790054
207	515728
209	435410
209	449355
209	464324
209	481182
212	027723
213	179760
213	480870
214	980879
214	990825
215	008220
215	018626
215	174113
216	394911
219	883318
220	903453
220	913260
221	127284
221	685256
221	694026
224	131858
224	141003
224	172680
224	252748
227	978683
228	017089
228	032614
228	059921
228	731903
228	740491
228	749093
230	882220
230	912876
230	923652
230	966653
231	219074
232	690297
232	714344
232	742139
232	761783
235	343771
235	352979
235	359753
235	367005
235	374559
235	385432
235	403623
235	669842
235	678957
235	687341
236	204728
236	214288
236	221417
236	229243
236	236827
236	244229
236	253497
236	263134
236	462912
236	475727
236	656338
236	720532
245	850520
245	859066
245	868978
245	879530
245	947122
247	790327
248	882826
250	786612
253	242331
253	730516
253	739411
254	369221
254	400946
254	504226
254	517939
255	071674
255	883719
257	586358
257	604071
258	437139
258	445387
260	458491
260	468376
260	667864
262	515136
262	528614
262	540923
262	594760
262	601415
262	615751
264	204316
264	212883
264	281793
264	347376
265	901245
265	931808
265	941620
265	956408
266	230570
266	245695
266	272711
266	742878
266	839187
271	525238
271	532234
271	543254
271	558976
272	729903
272	748434
272	757326
272	765376
272	946004
272	957435
272	971919
273	468516
275	435918
275	446295
275	455734
275	498104
275	510261
275	529280
275	649559
275	686213
275	703503
275	722909
275	938097
275	946700
276	072778
276	136670
276	230805
276	498514
276	507402
276	517710
277	081428
278	382307
278	398168
281	960906
281	969152
281	985017
281	994644
282	013277
282	248554
282	260591
282	341556
282	351482
282	358183
282	366860
282	386581
282	397184
282	407102
282	418216
282	630961
282	655325
282	840764
282	853159
282	861486
282	871134
282	957966
283	049658
283	059421
283	156231
283	329376
283	342012
283	506902
283	513906
283	523266
283	540005
283	647708
283	813710
283	839232
284	037251
284	139385
284	238358
284	250296
284	598762
284	612937
284	623815
284	639042
284	739701
284	748805
284	778136
284	960854
284	996131
285	006597
285	125351
285	361931
285	376136
285	385657
285	437652
285	452527
285	463775
285	494713
285	504473
285	514575
285	603016
285	608002
285	614495
286	199187
286	209107
286	219340
286	358651
286	371843
286	412074
286	778088
286	933510
286	951057
286	975657
287	030175
287	157057
287	174868
287	192255
287	626588
287	682052
288	193736
288	201336
288	209100
288	963159
288	971210
288	980612
289	005989
289	014452
289	024057
289	079296
289	149586
289	647381
289	723988
289	746366
290	029271
290	181540
290	380926
290	396047
290	409568
290	661868
290	670145
290	681788
290	969874
291	176810
291	230988
291	247187
291	266479
291	354268
291	373321
291	389425
291	755939
291	763856
291	770177
291	788742
291	804290
292	195891
292	202236
292	208520
292	217827
292	323142
292	343523
292	357312
292	371072
292	458579
292	468300
292	698293
292	711415
292	797292
293	077137
293	425058
293	436904
294	402147
294	627537
294	686585
295	065983
296	158174
296	165756
296	173012
296	776027
296	783598
296	793823
296	807814
296	832095
297	015629
297	024224
297	032676
297	044230
297	399618
298	035379
298	050088
298	516467
298	530810
298	583171
298	593710
298	604267
298	629267
299	119075
299	478433
299	485044
299	500058
299	531273
299	539971
299	959065
300	108446
300	126878
300	506005
300	523130
300	563362
300	571971
300	579131
300	762524
300	793401
301	225884
301	264386
301	369262
301	494806
301	509188
301	788936
301	799634
301	905872
302	198755
302	454554
302	513071
302	532123
302	540729
302	605630
302	867468
303	238919
303	823508
303	941307
304	414734
304	694363
304	821944
304	833177
304	937612
305	224254
305	700925
305	710671
305	719274
305	728467
305	746196
306	140594
306	594804
306	610078
307	214680
308	360471
308	398539
309	634790
309	831122
310	570947
310	821169
310	828226
310	839026
310	854444
310	866280
311	007417
311	015361
311	032022
311	385921
311	394658
311	410142
311	739782
311	754836
311	770969
311	779526
311	788943
312	015497
312	026741
312	232468
312	413884
312	711792
312	723063
312	736504
312	749415
312	767738
312	838220
312	850386
313	310977
313	796147
313	824132
313	959215
313	966532
313	974262
313	987615
314	047457
314	412794
314	631470
314	645330
314	662313
314	747260
314	761796
314	912506
314	926101
314	936696
315	014728
315	129636
315	505840
315	513018
315	719576
315	950942
316	123704
316	590534
317	061462
317	241820
317	295166
317	303853
317	313652
317	350554
318	068907
318	288258
318	461279
318	480340
318	757417
318	787936
318	963469
318	990965
319	060181
319	175897
319	343755
319	809425
320	061261
320	189345
320	197850
320	206631
320	745946
320	800835
321	269776
321	920642
322	001855
322	299010
322	313797
322	561278
323	033100
323	147032
323	381892
323	390646
323	404100
324	722009
324	738918
326	436964
327	233358
327	732394
328	297907
329	039563
329	051089
329	205428
329	219569
329	240679
329	296186
331	146556
331	719671
332	363491
332	404697
334	170241
334	189934
335	529234
336	217462
336	476747
336	588276
336	608063
339	226421
339	237957
340	905912
340	917617
340	929096
340	949828
340	961642
340	968817
343	029622
343	039625
343	066246
343	078526
343	096596
343	981376
345	117008
345	192759
345	290260
346	828373
346	836125
346	846966
346	859270
347	037851
347	048153
347	337420
347	733815
348	001595
349	761731
349	777235
349	784356
349	793405
349	800960
350	722215
350	731545
354	165872
354	185654
354	234734
354	272764
354	285587
354	345338
354	364760
356	655521
357	053395
357	064219
357	815562
357	829457
357	847684
357	989972
358	885192
358	901613
360	304382
360	322029
360	352082
361	050479
361	058572
363	123196
363	132080
363	159278
365	088765
365	096747
365	333328
365	345823
365	396591
365	408142
365	420458
365	715965
365	724659
365	734696
365	744506
365	864741
365	882290
365	901878
366	081505
366	438702
366	453641
366	508158
366	620827
366	627677
366	639119
368	066857
368	243884
368	257562
368	718059
368	747655
368	794020
368	811502
368	836429
368	849846
368	860387
368	910471
369	230422
369	243675
369	268671
369	313029
369	960385
369	968954
369	977938
369	996437
370	090618
370	107705
370	381739
370	392325
370	498165
370	509342
370	524902
370	563808
370	972038
370	980796
370	989775
370	997880
371	591876
371	907601
371	915456
371	924756
371	947862
371	981701
372	236483
372	247420
372	539929
372	716936
372	724615
372	862486
373	069055
373	107629
373	427653
373	434787
373	443908
373	501813
373	511628
373	979158
373	990731
373	999534
374	011513
374	414024
374	428715
374	441276
374	449806
374	646847
374	656302
374	966316
375	010904
375	046775
375	064816
375	475866
375	500253
375	893232
376	083102
376	092552
376	103293
376	330696
376	607561
376	939784
376	947877
376	960975
377	211890
377	298144
377	427867
377	592478
377	645077
377	695596
377	714001
377	995222
378	109795
378	430593
379	056229
379	172655
379	338546
379	629362
379	733135
380	115471
380	174295
380	183718
380	190907
380	198171
380	207185
380	310835
380	327022
380	940892
381	114159
381	127047
381	143617
381	512459
381	845823
381	977554
382	119368
382	158246
382	817243
382	841409
383	078868
383	148478
383	461375
384	176787
384	433826
384	887113
385	214220
385	378372
385	391875
385	745296
385	763803
385	775438
386	605974
387	633258
388	459384
388	785809
389	639866
390	150430
390	175334
390	217203
392	143736
392	879909
393	559223
393	571970
393	671229
394	155943
394	596538
394	691450
395	342310
395	586824
395	671668
395	681190
395	695438
396	341860
396	810873
396	969092
396	977826
397	297295
397	327909
397	340246
397	376365
397	503032
397	647791
397	656331
397	664042
397	676095
397	688885
398	133077
398	148932
398	161136
398	605112
398	620688
398	631163
398	668860
398	872914
398	882570
398	894885
399	113296
399	191409
399	199046
399	205805
399	846864
399	858827
399	873091
399	884044
400	016537
400	306882
400	314109
400	325920
400	349510
400	372889
401	005619
401	022481
401	036955
401	334726
401	346983
401	583548
401	739601
402	099673
402	127414
402	426709
402	693846
402	713197
402	737043
402	755434
403	068108
403	076159
403	274389
403	382715
403	410123
403	635322
403	646374
403	657923
403	767908
404	343536
404	366975
404	731246
404	837475
404	844891
404	865033
404	926683
405	472731
405	720267
405	763211
406	332191
406	346728
406	462614
406	741279
406	757708
407	085068
407	402656
407	439836
407	449889
407	459107
407	895478
408	356733
408	663707
408	680836
408	910040
408	923643
409	020083
409	345398
409	357839
409	367705
410	016217
410	446351
410	961474
411	528580
412	563574
412	573589
412	585751
412	611266
412	653112
413	644324
413	759212
413	868089
413	881691
413	893073
414	364718
414	813525
416	392537
416	997453
417	291988
417	513284
417	545614
418	326460
418	913214
419	119176
420	170896
420	979971
421	173285
422	090625
422	100575
422	124256
423	662420
423	698583
423	709479
423	728108
423	805020
424	307124
424	355288
425	512994
425	629595
425	769507
426	264758
426	291837
426	299415
426	514747
427	506841
429	028497
429	838025
429	847133
429	855929
430	357102
430	576741
431	602550
431	614020
431	621018
432	101363
432	971435
432	992779
436	644478
436	851568
436	862510
436	872702
436	883765
436	921361
438	024945
438	250183
438	608391
439	903930
439	920956
439	934841
439	946609
440	817613
440	828607
440	837321
442	254432
442	261083
442	273165
442	315225
442	533891
443	587076
443	947443
443	958056
445	652412
445	678801
445	696944
445	820378
448	339274
449	013755
449	168476
449	339512
449	379384
449	418164
449	605504
449	649136
449	667210
451	660292
451	689437
451	709186
453	662802
453	673597
453	731979
454	485872
454	494926
454	855443
454	872763
457	197781
457	264238
461	541964
461	551252
461	559353
461	568157
464	058674
465	863913
465	878460
466	081988
467	602324
467	675162
468	059820
469	296871
469	307257
469	323409
469	337868
469	349404
469	754532
469	764719
469	777021
470	370991
471	155839
473	098064
473	106287
473	117042
473	128397
473	143032
474	230829
474	238237
474	278141
474	933465
476	436208
476	452638
476	482432
479	266923
479	942578
479	955723
479	966067
479	982289
480	011646
481	116214
481	126754
481	137105
483	158125
483	680388
[truncated: 220 more rows]
