# Supplementary material for: Moth olfactory receptor neurons adjust their encoding efficiency to temporal statistics of pheromone fluctuations
Source: PLoS Comput Biol. 2018 Nov 13;14(11):e1006586. doi: 10.1371/journal.pcbi.1006586 (PMC6258558; doi:10.1371/journal.pcbi.1006586)
Supplement: S1 Data — (ZIP) [file pcbi.1006586.s001.zip › data/128m/1fg/spikes_times_08.txt]

0	089678
0	098581
0	105442
0	111884
0	120235
0	127024
0	141003
0	148591
0	156702
0	170234
0	195254
0	221866
0	231085
0	252433
0	264079
0	289210
0	348174
0	388071
0	396153
0	428311
0	433235
0	438109
0	444608
0	450868
0	456846
0	478203
0	510310
0	520827
0	566513
0	597871
0	603871
0	608686
0	617765
0	632165
0	641243
0	653524
0	676638
1	564616
3	044333
3	050306
3	057385
3	067119
3	078603
3	092908
3	256456
3	264575
3	275315
3	987634
3	997392
4	006563
4	016026
4	026439
4	860126
4	868432
4	878021
4	892307
4	902511
6	017818
6	041742
6	664118
7	206190
7	216666
7	867954
7	880943
7	892193
7	903178
8	467742
8	476658
8	485281
8	914525
8	921796
8	931725
8	940363
8	950068
8	995353
9	288413
10	209745
10	219588
10	229434
10	236735
10	247438
10	576108
10	583239
10	590311
10	598809
10	610117
10	857511
10	898681
10	909139
10	924397
11	390022
11	411794
11	422318
11	861665
11	868027
11	876429
11	889828
11	938819
15	455213
15	486725
15	493978
15	519865
15	594193
15	717757
16	572358
16	582875
16	590444
16	602464
16	619101
16	633764
16	643627
16	652093
17	714689
17	721576
17	939206
17	949189
17	958846
18	083265
18	111156
19	394361
20	047172
20	059286
20	379007
20	386614
20	403218
20	788466
20	796283
20	810640
20	829279
20	841616
20	999522
21	006467
21	390974
21	414416
21	421634
21	972061
21	980262
22	085113
22	093610
22	105688
22	117190
22	964332
22	995007
23	003887
23	014109
23	021909
23	344640
23	353944
23	365622
23	592822
23	600222
23	656396
23	722195
25	688723
25	697719
25	705465
25	815457
25	921881
26	905239
26	913304
26	922112
26	937440
26	963605
26	977534
27	827872
27	835452
27	844842
27	923134
27	935934
27	953934
28	514567
28	522996
28	530513
28	756536
28	766186
28	778192
29	232256
29	240119
29	261106
29	420128
29	428339
29	458491
30	490436
30	500213
30	508277
30	516534
30	530722
30	539323
30	550830
30	559026
32	532129
32	545132
32	558787
34	883823
34	891028
34	898432
34	921332
34	936276
34	946879
34	984906
35	529024
35	536272
35	549326
35	803896
36	345887
36	352590
36	391893
36	399677
36	412326
36	764888
36	770988
36	782626
36	991851
37	066132
37	085961
37	119373
37	126941
38	144052
38	150451
41	779388
43	239420
43	359800
43	412037
43	420018
43	431529
43	648705
43	879408
43	888726
44	913822
44	920459
44	928308
44	943765
44	954766
45	174278
45	188531
45	196251
45	205375
45	283455
45	297020
45	305459
45	722382
46	077462
46	093283
46	120751
46	135766
46	148262
46	538516
46	545244
46	550917
46	556295
46	562779
46	569057
46	574168
46	582656
46	588139
46	593355
46	601623
46	617380
46	629082
46	638675
46	648893
46	662354
46	669685
46	714005
46	756582
46	762794
46	781461
46	790149
46	810528
46	838036
46	843728
46	853280
46	859257
46	872896
46	881732
46	889956
46	941507
46	955409
46	961384
46	968667
47	028310
47	056645
47	299811
47	305866
47	313365
47	319587
47	326422
47	344692
47	351962
47	386504
47	394381
47	400366
47	413234
47	472724
47	481110
47	504722
47	708401
47	736087
47	742793
47	829281
47	983707
47	989639
47	999362
48	031139
48	158402
48	169078
48	183347
48	201511
48	208540
48	215426
48	221129
48	232712
48	238708
48	331318
48	342374
48	413341
48	419387
48	427536
48	443810
48	454605
48	467770
48	476269
48	484790
48	494044
48	523031
48	637395
48	809720
48	838781
48	845886
48	855009
48	885003
48	893243
49	037116
49	044770
49	066855
49	076208
49	086023
49	208936
49	217172
49	223334
49	228939
49	234369
49	240488
49	396515
49	427577
49	432224
49	442931
49	604461
49	611628
49	631043
49	671160
49	841295
49	846208
49	851076
49	857141
49	863170
49	996357
50	004278
50	010471
50	022766
50	074785
50	133952
50	140569
50	146752
50	262959
50	268846
50	274792
50	283028
50	369485
50	415996
50	420901
50	430664
50	440776
50	446832
50	497187
50	503806
50	514175
50	538378
50	737695
50	751066
50	758232
50	779810
50	801987
50	811497
50	819372
50	852042
50	859632
50	865790
50	919067
50	937322
51	107884
51	117958
51	128120
51	213968
51	221971
51	228608
51	234698
51	243481
51	307693
51	314886
51	322568
51	346782
51	362913
51	548733
51	557309
51	565658
51	574545
51	676755
51	863851
51	869915
51	888654
51	902084
51	941794
51	973764
51	982489
52	203164
52	209483
52	222872
52	316140
52	417480
52	506131
52	512381
52	518932
52	529902
52	538955
52	567985
52	613359
52	796124
52	803213
52	808988
52	818513
52	917623
52	971454
52	981373
52	988084
52	998093
53	017553
53	148324
53	165369
53	311823
53	446382
53	472839
53	500678
53	507673
53	513079
53	528669
53	566495
53	581837
53	590741
53	597546
53	651127
53	656447
53	665634
53	763380
53	776045
53	781956
53	790557
53	806210
53	812486
53	817987
54	011540
54	017525
54	026061
54	243369
54	258485
54	311544
54	321533
54	372751
54	380156
54	546278
54	562260
54	600860
54	608715
54	615110
54	622141
54	628643
54	640196
54	734635
54	743072
54	918121
54	926414
54	932495
55	015924
55	169433
55	177215
55	182358
55	209805
55	216362
55	222778
55	266445
55	275958
55	445177
55	451375
55	458668
55	650870
55	682062
55	689204
55	694112
55	700076
55	709376
55	718116
55	729937
55	819960
55	825745
55	834421
55	908489
56	063815
56	072479
56	079171
56	085766
56	097612
56	104025
56	164760
56	178501
56	184161
56	195757
56	202630
56	230813
56	248538
56	395679
56	410939
56	416980
56	423245
56	429013
56	435764
56	459584
56	469356
56	605179
56	612337
56	623161
56	642713
56	675297
56	819518
56	848570
56	967568
57	000729
57	010202
57	045402
57	054845
57	108853
57	118622
57	126274
57	136197
57	145062
57	252739
57	481673
57	490626
57	594760
57	678138
57	683583
57	694069
57	706397
57	724340
57	734580
57	859790
57	879413
57	924378
57	932525
57	945281
58	050570
58	063766
58	252309
58	266522
58	385371
58	429011
58	439193
58	477681
58	484411
58	495161
58	516216
58	560794
58	577071
58	613219
58	627820
58	850676
58	859858
58	866346
58	874679
58	885045
58	896345
58	956439
59	003637
59	312277
59	321507
59	344920
59	355186
59	364559
59	433160
59	537234
59	545001
59	571802
59	650631
59	662001
59	734045
59	759220
59	794919
59	802761
59	815617
59	833653
59	908209
59	927536
59	936662
59	944251
59	954030
60	139017
60	270431
60	275712
60	281361
60	286979
60	305942
60	318538
60	323471
60	336753
60	343098
60	352078
60	376457
60	393202
60	401918
60	439567
60	452602
60	460591
60	567383
60	636124
60	640956
60	653754
60	659601
60	742261
60	749357
60	754376
60	763280
60	770130
60	799431
60	948688
60	959780
60	970619
61	041287
61	052843
61	113255
61	126640
61	134589
61	145914
61	171279
61	262277
61	268574
61	282109
61	291015
61	298686
61	440142
61	510635
61	672526
61	780851
61	790242
61	797011
61	856478
61	864913
61	872466
61	881861
61	890317
61	898431
61	933567
62	122328
62	127393
62	133535
62	146183
62	151705
62	251492
62	257672
62	265810
62	279319
62	320464
62	389578
62	460238
62	467067
62	478270
62	484805
62	495751
62	503278
62	513428
62	635236
62	734444
62	803505
62	809075
62	818970
62	949340
63	018332
63	214352
63	297348
63	311234
63	320835
63	335352
63	459245
63	561959
63	569196
63	575088
63	621804
63	633409
63	674696
63	713000
63	944184
64	009916
64	051920
64	063523
64	078229
64	141756
64	150156
64	253837
64	292829
64	300363
64	313174
64	380994
64	400373
64	512205
64	579744
64	594402
64	606175
64	614315
64	625295
64	689047
64	879809
64	889939
64	944488
64	991238
64	999334
65	015023
65	029000
65	036778
65	044889
65	050759
65	059641
65	107661
65	691157
65	697519
65	877232
66	080306
66	438476
66	446659
66	463346
67	006835
67	014761
67	020182
67	038736
67	308639
67	317829
67	331272
67	462276
67	547508
68	061615
68	068656
68	078539
68	084679
68	479495
68	491652
68	501790
68	604718
68	764042
68	794578
68	802129
68	907587
68	915494
69	310397
69	316922
69	323503
69	335627
69	348785
69	752545
69	761344
70	090440
70	289663
70	300953
70	310436
70	477987
70	484823
70	491618
70	496655
70	756151
70	764045
70	794775
70	812231
70	831631
71	460477
71	838102
72	056015
72	063459
72	072804
72	560294
72	567987
72	586203
72	598638
72	719861
72	727741
72	846044
72	954607
72	963161
73	352015
73	369675
73	379216
73	396231
73	709978
73	818755
74	300270
74	316962
74	324757
74	635662
74	644974
75	309685
75	327245
75	336842
75	697375
75	842831
75	851226
75	858283
75	865609
75	873341
75	880403
76	266800
76	273631
76	291482
76	582409
76	862113
76	973617
77	706087
78	583597
78	593596
78	604696
78	620406
78	659754
78	705539
78	712145
79	013714
79	077783
79	089442
79	101297
79	119296
79	434016
79	441418
79	533247
79	541718
79	728512
79	751018
79	920236
79	927901
80	537853
80	552060
80	564703
80	583914
80	943480
80	949136
80	956232
80	983330
80	991987
81	308050
81	318171
81	325119
81	337441
81	349892
81	382934
81	394759
81	406961
81	413757
81	420132
81	428858
81	447737
81	458805
81	506501
81	513896
81	521254
81	550837
81	557591
81	571401
81	578871
81	587118
81	720287
81	769283
81	789437
81	796476
81	810725
81	819681
81	829688
81	847720
81	853138
81	876041
81	883723
81	986539
81	993058
81	999893
82	024134
82	032909
82	042224
82	073653
82	081786
82	125896
82	132139
82	144219
82	372096
82	384687
82	442337
82	448691
82	455185
82	460488
82	542538
82	547341
82	557795
82	563212
82	570671
82	581259
82	589702
82	798366
82	807709
82	835373
82	841730
82	848293
82	995793
83	020418
83	025880
83	031397
83	039141
83	045595
83	059994
83	092591
83	098476
83	104701
83	135906
83	143758
83	152491
83	208300
83	215783
83	223951
83	263653
83	269553
83	277696
83	289420
83	399028
83	671263
84	401079
84	701131
84	857825
84	864824
84	874381
85	810123
85	941566
85	955023
85	969118
85	975342
85	982112
86	896229
86	927825
86	934734
87	271615
87	280134
87	288489
87	297933
87	634606
87	646131
87	691346
88	436038
88	447393
88	456280
88	469482
88	492085
88	499211
88	515121
88	524941
88	757935
88	801891
89	351102
89	361535
89	372734
89	411968
89	632391
89	640402
89	996913
90	082542
90	096259
90	225777
90	319589
90	335682
91	148566
91	179382
91	185985
91	198631
91	206154
91	220066
91	482751
91	494707
91	504051
91	711803
91	718811
91	726536
91	734013
91	745862
91	974196
92	066911
92	083868
92	626078
92	634994
92	810005
93	241112
93	247482
93	254808
93	265691
93	690189
93	804101
94	120740
94	133393
94	448426
94	458844
94	478409
94	822117
94	828833
94	838023
94	981146
94	994413
95	001139
95	012547
95	025892
96	675824
96	691178
96	699331
96	946678
96	963653
96	981339
97	292996
97	302239
97	311669
97	325547
97	332489
97	737458
97	745472
98	191662
98	199730
98	212880
98	226883
98	950540
99	388773
99	395587
99	557202
99	568166
99	582693
99	610775
99	913612
99	925903
100	003221
100	445263
100	485237
102	015604
102	025410
102	535388
102	542704
102	555667
102	563083
102	571031
102	585181
102	602929
102	779713
102	786886
102	845026
102	975144
102	984961
102	999803
103	965847
104	007505
104	018121
104	397954
104	405244
104	413324
104	422672
104	461247
104	927391
105	604373
105	616165
105	623417
105	634378
105	654159
105	695432
106	148320
106	155384
106	184796
106	193771
106	207069
106	270484
106	278807
107	134802
107	142437
107	169828
107	184245
107	274061
107	284330
107	297013
107	371728
107	378621
107	881807
108	420018
108	534015
108	545368
108	561284
108	569082
108	608191
109	026493
109	037885
109	842105
109	859308
109	866152
109	877111
109	894952
109	904190
110	661553
110	672975
110	682693
110	721945
111	424435
111	461900
111	472276
111	483085
113	011505
113	021588
113	808166
113	815496
113	841902
113	849179
113	856785
113	864792
113	881507
113	922588
114	234036
114	255432
115	468146
116	794818
116	804828
116	812409
116	836957
116	846973
116	858966
116	873103
116	883967
116	902563
117	319131
117	332741
117	350507
117	841883
117	849957
117	886225
117	896770
118	397274
118	692588
118	706856
118	756030
118	780230
118	855737
119	409454
119	418174
119	462753
121	192782
121	206156
121	218942
121	227785
121	245391
121	255937
121	264337
121	271441
122	006366
122	013711
122	023582
122	032873
122	040040
122	222315
122	231816
122	246251
123	475137
126	575680
126	584406
126	592402
126	600367
126	912227
126	922048
127	068141
127	166433
127	746014
127	757540
127	814555
127	822419
128	012122
128	020258
128	027411
128	034846
128	064753
128	074337
128	081347
128	087937
128	110234
128	352736
128	360256
129	479389
129	485480
129	494957
129	519184
129	526642
129	533331
129	540152
129	550746
129	582089
129	719275
129	745659
130	299851
130	311213
130	323095
130	337046
130	351561
130	431971
130	437772
130	446070
130	459451
130	594975
130	603569
130	620840
130	637002
130	649494
130	659829
130	673645
130	686005
131	168312
131	192077
131	197001
131	211628
131	219023
131	224772
131	231155
131	251429
131	265613
131	272116
131	280378
131	388907
131	397168
131	406022
131	414536
131	428452
132	078993
132	092561
132	101770
132	112495
132	118505
132	124985
132	134404
132	142323
132	157262
132	174203
132	193824
132	202479
132	919936
132	928988
133	084483
133	097156
133	110016
133	117080
133	123638
133	373769
133	382712
133	614438
133	626156
133	632174
133	669890
133	702246
133	726517
133	732196
133	768018
133	873730
133	880047
134	280694
134	304626
134	462867
134	549640
134	558995
134	570670
134	579655
134	629066
134	634779
134	647494
134	684650
134	695116
134	719172
134	726777
134	734438
134	749180
134	764753
134	773372
134	847475
134	858274
134	864238
134	875307
135	009756
135	034135
135	265386
135	274703
135	279653
135	286326
135	292965
135	309869
135	455059
135	460711
135	466404
135	471845
135	476825
135	484281
135	508915
135	537005
135	547413
135	558029
135	641923
135	647492
135	713560
135	779054
135	784676
135	803560
135	814192
135	821816
135	838043
135	846293
135	889061
135	915646
135	921655
135	999993
136	005601
136	010356
136	016794
136	042420
136	053612
136	069962
136	153177
136	161679
136	170751
136	184527
136	259404
136	289130
136	305019
136	316574
136	326232
136	362080
136	378185
136	385118
136	480940
136	493138
136	500042
136	572473
136	579341
136	586925
136	595389
136	752522
136	789464
136	799760
136	904005
136	912253
136	920953
136	944142
136	950606
136	959806
136	967079
136	973735
136	983025
136	992170
137	009316
137	020017
137	121423
137	192276
137	205440
137	246495
137	252593
137	259071
137	635607
137	642246
137	648776
137	653646
137	659872
137	668068
137	697010
137	705616
137	715410
137	776196
137	984155
138	011694
138	019164
138	176465
138	183451
138	220327
138	247746
138	263615
138	274957
138	287135
138	295715
138	346386
138	442544
138	447645
138	452677
138	459831
138	468272
138	474642
138	481572
138	516701
138	575097
138	580918
138	586443
138	620663
138	640097
138	730594
138	736667
138	752838
138	758259
138	805260
138	816844
138	939282
138	949859
138	968096
138	978763
139	081366
139	086770
139	108392
139	199056
139	207995
139	226681
139	291314
139	305845
139	409809
139	415752
139	421107
139	426956
139	435280
139	509886
139	524237
139	557558
139	563104
139	572196
139	615439
139	624020
139	632034
139	682515
139	699516
140	180006
140	186220
140	194173
140	199734
140	206723
140	214455
140	411340
140	425919
140	432090
141	084814
141	904246
141	912810
141	928785
142	210279
142	845242
142	898504
142	906231
142	913831
142	921674
142	947527
142	954582
142	961452
142	969579
142	976083
143	014317
143	021662
143	030273
143	037994
143	051475
143	062007
143	084589
143	268093
143	273053
143	300344
143	306151
143	332612
143	341257
143	356832
143	368263
143	376306
143	392404
143	399628
143	408614
143	416828
143	455184
143	464790
143	556375
143	630401
143	636959
143	647548
143	656465
143	664228
143	676728
143	765356
143	774276
143	781372
143	787731
143	870466
143	878907
143	889365
143	910843
144	038604
144	126418
144	134428
144	141089
144	147589
144	154265
144	167041
144	178596
144	317576
144	331130
144	338510
144	352781
144	407877
144	417445
144	674777
145	355935
145	565651
145	587410
145	592950
145	599621
145	605473
145	612918
145	624734
145	640447
145	819630
146	057657
146	067909
146	086906
146	373864
147	056161
147	069154
147	233669
147	242769
147	675685
148	342581
148	348214
148	356586
148	363244
148	369129
148	611587
148	620730
148	808706
148	989501
148	998327
149	081841
149	500047
149	520230
150	136457
150	144108
150	149928
150	158190
150	165043
150	175217
150	183342
150	228022
150	237153
151	247104
151	260067
151	268059
151	302052
151	310544
151	373172
151	379583
151	622483
151	629465
151	642213
151	648383
151	663659
152	086801
152	094168
152	101147
152	109336
152	117542
152	192135
152	199468
152	206341
152	213063
152	223192
152	558916
152	570606
152	584863
152	596513
154	252451
154	266031
154	276329
154	285565
154	301726
154	741418
154	757374
154	777869
154	786047
155	387316
155	394553
155	402333
155	570053
156	278213
156	289693
156	680837
156	689800
157	474487
157	480854
157	489304
158	882852
158	896793
159	835918
159	843627
159	851922
159	876539
159	885245
159	907147
159	916379
160	220631
160	238293
160	247408
160	259122
160	287911
160	294004
160	381769
160	392426
160	399459
160	429913
161	109553
161	117566
161	123928
161	132340
161	144825
161	156122
161	167272
161	300673
161	419043
161	643838
161	654263
161	665347
161	683540
161	694038
163	181443
163	190174
163	196840
163	204521
163	213512
163	925827
163	932150
163	937604
163	942905
163	948274
163	957775
163	987182
163	993841
164	027371
164	037659
164	679460
164	782988
164	789921
164	909384
164	921967
165	013506
165	019951
165	035033
165	072367
165	081618
165	089959
165	096934
165	103966
165	113656
165	145358
165	218132
165	229725
165	241878
165	261475
165	268159
165	275496
165	282309
165	288102
165	325447
165	353821
165	363091
165	427185
165	697403
165	704533
165	806894
166	065396
166	075708
166	097765
166	103583
166	112181
166	144846
166	174328
168	881270
168	890123
168	902397
168	911239
168	920784
168	927211
168	933571
168	940220
168	947242
168	996716
169	011817
169	412693
169	448591
169	456284
169	463329
169	477681
169	587572
169	594395
170	279562
170	308612
170	315523
170	752751
170	766292
170	860062
170	917563
170	923176
170	931220
170	941411
171	309105
171	320054
171	330282
171	625184
171	634872
171	643627
172	705979
172	717303
172	726318
172	738494
173	214313
173	221522
173	733225
174	049689
174	176539
174	393044
174	721667
174	733757
174	742967
174	750165
174	811643
174	818969
175	419245
175	429444
175	450755
175	501888
175	515691
176	832140
176	856647
177	015431
177	437340
177	444420
177	452920
177	460218
177	471802
177	493675
177	534921
177	546519
178	126650
178	135846
178	151579
178	161013
178	166770
178	172111
178	180758
178	190139
179	011460
180	733562
180	739736
180	746334
180	777475
180	802584
180	886695
181	147868
181	257079
181	271337
181	280134
181	288422
181	959538
181	966645
181	973503
181	981496
182	001037
182	215887
182	225057
183	177064
183	190582
183	206319
183	213547
183	220087
183	228760
183	245914
183	771804
183	880775
183	900266
184	590018
184	597241
184	637545
184	883967
185	223721
185	241531
186	567501
186	575306
186	584175
186	594986
186	602612
186	611316
186	789064
187	073541
187	093626
187	321429
187	328872
187	353789
187	364101
187	434296
187	444287
188	890946
188	906996
188	918964
188	924841
188	930477
188	936284
189	080602
189	369372
189	378439
189	385456
189	392195
189	432179
189	442131
189	451391
191	621908
191	629172
191	636119
191	645519
191	655461
191	668333
191	754735
191	769145
191	779291
191	795981
191	811741
192	152025
192	174656
192	183211
192	388368
192	544007
192	582866
192	601992
192	611324
192	876189
192	882192
192	890956
192	897155
192	903475
192	910010
192	929981
193	011431
194	998381
195	017068
195	031534
195	046012
196	247934
196	255667
196	263825
196	274624
196	280523
196	442187
196	453958
196	911453
196	918573
196	935853
196	943858
196	952188
197	295730
197	302813
197	310505
197	318069
197	333528
197	349059
197	357559
197	370881
197	383482
197	777792
197	788694
197	799495
197	861910
197	880753
197	888018
197	908283
198	151293
198	274566
198	282716
198	289459
198	328779
199	533213
199	576253
200	431271
200	442876
200	467572
200	614654
200	620660
200	631922
200	644831
200	653406
201	382291
201	392382
201	417826
201	434196
201	445219
201	456280
201	465996
202	027405
202	035675
202	047174
202	069574
202	076221
202	317266
202	327329
202	336009
202	343093
202	351027
202	362684
203	164575
203	175671
203	183172
203	190673
203	196381
203	203485
203	211167
203	220064
203	254889
203	907201
203	919392
203	926755
203	937934
203	947545
203	955995
204	198425
204	203922
204	209988
204	962651
204	973038
204	978908
204	991411
205	004227
205	021318
205	032029
208	635959
208	648374
208	655110
209	943074
209	949671
209	958464
209	967637
209	975410
209	985636
209	994422
210	098697
210	110070
210	261532
210	285711
210	301643
210	311523
210	324733
210	331155
210	338784
210	348675
210	683344
210	690538
210	723116
210	732477
210	743722
210	755289
210	939791
210	952785
210	960918
210	969571
211	313961
211	320273
211	327942
211	335664
211	343111
211	351041
211	932156
211	939483
211	946005
211	955703
211	979693
212	874343
212	882688
212	891709
212	898596
212	916675
214	863126
214	870806
214	876867
214	886456
214	893945
214	916524
214	925968
216	153028
216	166894
216	268231
216	279879
216	786953
216	812191
216	822222
217	782132
217	792498
218	420630
[truncated: 1,124 more rows]
