# Supplementary material for: Moth olfactory receptor neurons adjust their encoding efficiency to temporal statistics of pheromone fluctuations
Source: PLoS Comput Biol. 2018 Nov 13;14(11):e1006586. doi: 10.1371/journal.pcbi.1006586 (PMC6258558; doi:10.1371/journal.pcbi.1006586)
Supplement: S1 Data — (ZIP) [file pcbi.1006586.s001.zip › data/128m/1fg/valve_states_01.txt]

0,067550	1,000000
0,129550	-1,000000
0,142550	1,000000
0,229550	-1,000000
0,242550	1,000000
0,396550	-1,000000
0,408550	1,000000
2,148550	-1,000000
2,184550	1,000000
18,869550	-1,000000
19,271550	1,000000
19,295550	-1,000000
19,307550	1,000000
19,342550	-1,000000
19,654550	1,000000
19,675550	-1,000000
19,858550	1,000000
20,964550	-1,000000
20,999550	1,000000
21,021550	-1,000000
21,029550	1,000000
21,721550	-1,000000
21,744550	1,000000
21,794550	-1,000000
35,800550	1,000000
35,839550	-1,000000
35,915550	1,000000
35,932550	-1,000000
35,943550	1,000000
35,979550	-1,000000
36,036550	1,000000
36,702550	-1,000000
36,716550	1,000000
36,764550	-1,000000
36,788550	1,000000
36,969550	-1,000000
37,046550	1,000000
37,078550	-1,000000
39,951550	1,000000
39,974550	-1,000000
39,989550	1,000000
40,005550	-1,000000
40,017550	1,000000
40,026550	-1,000000
40,036550	1,000000
40,059550	-1,000000
40,077550	1,000000
40,099550	-1,000000
40,263550	1,000000
40,294550	-1,000000
41,265550	1,000000
41,482550	-1,000000
41,634550	1,000000
41,700550	-1,000000
41,816550	1,000000
44,763550	-1,000000
44,800550	1,000000
44,844550	-1,000000
45,669550	1,000000
45,682550	-1,000000
46,292550	1,000000
46,323550	-1,000000
47,950550	1,000000
47,960550	-1,000000
47,972550	1,000000
47,992550	-1,000000
48,013550	1,000000
48,039550	-1,000000
48,098550	1,000000
48,131550	-1,000000
48,272550	1,000000
48,292550	-1,000000
52,381550	1,000000
52,389550	-1,000000
52,498550	1,000000
52,786550	-1,000000
52,794550	1,000000
52,825550	-1,000000
52,835550	1,000000
52,860550	-1,000000
52,886550	1,000000
52,921550	-1,000000
90,336550	1,000000
90,347550	-1,000000
90,359550	1,000000
90,540550	-1,000000
90,629550	1,000000
90,641550	-1,000000
90,660550	1,000000
90,702550	-1,000000
91,428550	1,000000
103,993550	-1,000000
104,018550	1,000000
104,036550	-1,000000
104,161550	1,000000
104,335550	-1,000000
104,410550	1,000000
104,461550	-1,000000
104,505550	1,000000
104,515550	-1,000000
104,576550	1,000000
104,585550	-1,000000
104,650550	1,000000
105,037550	-1,000000
105,152550	1,000000
105,192550	-1,000000
105,221550	1,000000
106,252550	-1,000000
106,955550	1,000000
107,025550	-1,000000
107,034550	1,000000
107,069550	-1,000000
108,339550	1,000000
108,388550	-1,000000
108,408550	1,000000
108,500550	-1,000000
108,552550	1,000000
108,577550	-1,000000
108,747550	1,000000
108,860550	-1,000000
108,870550	1,000000
108,884550	-1,000000
109,309550	1,000000
109,991550	-1,000000
110,020550	1,000000
110,029550	-1,000000
110,402550	1,000000
110,413550	-1,000000
122,168550	1,000000
122,202550	-1,000000
122,213550	1,000000
122,223550	-1,000000
122,259550	1,000000
122,270550	-1,000000
122,282550	1,000000
122,318550	-1,000000
122,533550	1,000000
122,736550	-1,000000
122,753550	1,000000
122,869550	-1,000000
122,887550	1,000000
122,921550	-1,000000
122,938550	1,000000
122,950550	-1,000000
122,960550	1,000000
123,018550	-1,000000
123,927550	1,000000
123,996550	-1,000000
124,005550	1,000000
124,033550	-1,000000
124,086550	1,000000
124,109550	-1,000000
124,624550	1,000000
124,637550	-1,000000
124,648550	1,000000
124,682550	-1,000000
124,755550	1,000000
124,774550	-1,000000
124,794550	1,000000
124,952550	-1,000000
124,971550	1,000000
124,981550	-1,000000
124,990550	1,000000
125,002550	-1,000000
125,011550	1,000000
125,557550	-1,000000
125,668550	1,000000
125,688550	-1,000000
125,698550	1,000000
125,748550	-1,000000
125,773550	1,000000
125,803550	-1,000000
125,812550	1,000000
125,873550	-1,000000
125,913550	1,000000
125,925550	-1,000000
125,938550	1,000000
125,964550	-1,000000
126,036550	1,000000
126,081550	-1,000000
126,112550	1,000000
126,122550	-1,000000
126,783550	1,000000
126,803550	-1,000000
126,859550	1,000000
126,876550	-1,000000
132,619550	1,000000
137,788550	-1,000000
137,814550	1,000000
137,826550	-1,000000
137,858550	1,000000
138,043550	-1,000000
138,087550	1,000000
138,097550	-1,000000
138,257550	1,000000
146,378550	-1,000000
146,392550	1,000000
146,410550	-1,000000
146,436550	1,000000
146,727550	-1,000000
146,842550	1,000000
146,852550	-1,000000
146,890550	1,000000
146,899550	-1,000000
146,914550	1,000000
146,929550	-1,000000
146,954550	1,000000
146,966550	-1,000000
146,989550	1,000000
146,999550	-1,000000
147,066550	1,000000
147,123550	-1,000000
147,255550	1,000000
147,279550	-1,000000
147,293550	1,000000
147,317550	-1,000000
147,362550	1,000000
147,391550	-1,000000
156,060550	1,000000
156,083550	-1,000000
156,105550	1,000000
156,120550	-1,000000
156,301550	1,000000
156,329550	-1,000000
156,364550	1,000000
156,376550	-1,000000
156,448550	1,000000
161,828550	-1,000000
161,845550	1,000000
161,855550	-1,000000
161,935550	1,000000
161,989550	-1,000000
162,005550	1,000000
162,014550	-1,000000
162,094550	1,000000
162,136550	-1,000000
164,495550	1,000000
164,505550	-1,000000
164,517550	1,000000
164,830550	-1,000000
165,279550	1,000000
165,294550	-1,000000
165,304550	1,000000
165,333550	-1,000000
165,364550	1,000000
165,373550	-1,000000
165,513550	1,000000
165,529550	-1,000000
165,541550	1,000000
165,553550	-1,000000
165,640550	1,000000
165,662550	-1,000000
165,679550	1,000000
165,700550	-1,000000
165,709550	1,000000
165,744550	-1,000000
165,816550	1,000000
165,828550	-1,000000
165,843550	1,000000
165,858550	-1,000000
166,018550	1,000000
166,032550	-1,000000
196,324550	1,000000
196,344550	-1,000000
196,367550	1,000000
196,890550	-1,000000
197,212550	1,000000
197,256550	-1,000000
197,397550	1,000000
197,430550	-1,000000
197,444550	1,000000
197,895550	-1,000000
197,904550	1,000000
197,987550	-1,000000
198,007550	1,000000
199,453550	-1,000000
199,472550	1,000000
199,490550	-1,000000
199,547550	1,000000
199,556550	-1,000000
199,581550	1,000000
199,634550	-1,000000
199,888550	1,000000
199,907550	-1,000000
199,919550	1,000000
199,988550	-1,000000
200,016550	1,000000
200,024550	-1,000000
200,041550	1,000000
200,092550	-1,000000
200,339550	1,000000
200,349550	-1,000000
200,385550	1,000000
200,739550	-1,000000
200,748550	1,000000
200,764550	-1,000000
200,782550	1,000000
200,985550	-1,000000
201,033550	1,000000
203,505550	-1,000000
206,694550	1,000000
207,033550	-1,000000
207,144550	1,000000
207,154550	-1,000000
207,210550	1,000000
207,246550	-1,000000
207,322550	1,000000
207,513550	-1,000000
207,522550	1,000000
207,532550	-1,000000
207,577550	1,000000
209,580550	-1,000000
209,907550	1,000000
209,925550	-1,000000
209,970550	1,000000
210,051550	-1,000000
210,060550	1,000000
210,112550	-1,000000
210,183550	1,000000
210,231550	-1,000000
210,256550	1,000000
211,022550	-1,000000
211,031550	1,000000
211,040550	-1,000000
211,125550	1,000000
211,135550	-1,000000
211,147550	1,000000
211,158550	-1,000000
211,169550	1,000000
211,179550	-1,000000
211,223550	1,000000
211,306550	-1,000000
211,337550	1,000000
212,378550	-1,000000
212,768550	1,000000
213,036550	-1,000000
213,049550	1,000000
213,060550	-1,000000
213,579550	1,000000
213,624550	-1,000000
213,639550	1,000000
217,335550	-1,000000
217,876550	1,000000
217,954550	-1,000000
218,102550	1,000000
218,141550	-1,000000
218,163550	1,000000
218,182550	-1,000000
218,268550	1,000000
218,280550	-1,000000
218,343550	1,000000
218,357550	-1,000000
272,298550	1,000000
272,312550	-1,000000
272,326550	1,000000
272,361550	-1,000000
280,902550	1,000000
280,944550	-1,000000
280,974550	1,000000
281,022550	-1,000000
281,035550	1,000000
281,046550	-1,000000
281,058550	1,000000
281,473550	-1,000000
281,484550	1,000000
281,507550	-1,000000
284,138550	1,000000
284,555550	-1,000000
299,341550	1,000000
299,399550	-1,000000
299,410550	1,000000
299,445550	-1,000000
299,464550	1,000000
302,023550	-1,000000
304,599550	1,000000
304,614550	-1,000000
304,690550	1,000000
304,774550	-1,000000
304,793550	1,000000
308,741550	-1,000000
308,868550	1,000000
310,733550	-1,000000
310,742550	1,000000
310,751550	-1,000000
310,790550	1,000000
310,800550	-1,000000
312,986550	1,000000
313,011550	-1,000000
313,026550	1,000000
313,055550	-1,000000
313,131550	1,000000
313,712550	-1,000000
313,731550	1,000000
313,804550	-1,000000
313,832550	1,000000
313,869550	-1,000000
313,962550	1,000000
314,224550	-1,000000
314,285550	1,000000
314,600550	-1,000000
314,617550	1,000000
314,627550	-1,000000
314,901550	1,000000
314,912550	-1,000000
314,931550	1,000000
314,952550	-1,000000
314,960550	1,000000
315,030550	-1,000000
315,038550	1,000000
315,136550	-1,000000
315,151550	1,000000
316,673550	-1,000000
316,711550	1,000000
316,726550	-1,000000
316,756550	1,000000
316,765550	-1,000000
316,853550	1,000000
316,868550	-1,000000
317,048550	1,000000
317,063550	-1,000000
317,072550	1,000000
317,091550	-1,000000
317,151550	1,000000
317,218550	-1,000000
317,653550	1,000000
317,706550	-1,000000
318,340550	1,000000
318,362550	-1,000000
318,371550	1,000000
318,404550	-1,000000
318,424550	1,000000
318,447550	-1,000000
318,480550	1,000000
318,539550	-1,000000
318,548550	1,000000
318,747550	-1,000000
318,908550	1,000000
318,942550	-1,000000
319,096550	1,000000
319,116550	-1,000000
345,684550	1,000000
345,748550	-1,000000
345,762550	1,000000
345,787550	-1,000000
345,809550	1,000000
345,838550	-1,000000
345,902550	1,000000
346,286550	-1,000000
346,322550	1,000000
346,367550	-1,000000
346,380550	1,000000
348,352550	-1,000000
348,426550	1,000000
348,537550	-1,000000
348,551550	1,000000
348,630550	-1,000000
348,656550	1,000000
348,854550	-1,000000
348,896550	1,000000
348,906550	-1,000000
349,119550	1,000000
349,166550	-1,000000
349,178550	1,000000
349,187550	-1,000000
349,203550	1,000000
349,226550	-1,000000
349,247550	1,000000
349,462550	-1,000000
365,018550	1,000000
365,047550	-1,000000
365,080550	1,000000
365,127550	-1,000000
365,152550	1,000000
371,944550	-1,000000
372,522550	1,000000
383,568550	-1,000000
383,578550	1,000000
383,604550	-1,000000
383,708550	1,000000
383,752550	-1,000000
383,771550	1,000000
383,963550	-1,000000
384,467550	1,000000
384,490550	-1,000000
384,507550	1,000000
384,700550	-1,000000
384,713550	1,000000
384,891550	-1,000000
385,061550	1,000000
385,070550	-1,000000
385,488550	1,000000
385,497550	-1,000000
385,513550	1,000000
385,523550	-1,000000
385,532550	1,000000
385,550550	-1,000000
391,496550	1,000000
391,505550	-1,000000
397,560550	1,000000
397,570550	-1,000000
397,591550	1,000000
397,641550	-1,000000
397,650550	1,000000
397,700550	-1,000000
398,056550	1,000000
398,074550	-1,000000
398,100550	1,000000
398,126550	-1,000000
398,142550	1,000000
398,151550	-1,000000
398,207550	1,000000
398,219550	-1,000000
400,614550	1,000000
401,392550	-1,000000
401,435550	1,000000
401,459550	-1,000000
401,471550	1,000000
402,014550	-1,000000
402,680550	1,000000
402,863550	-1,000000
402,876550	1,000000
403,045550	-1,000000
403,058550	1,000000
403,089550	-1,000000
403,118550	1,000000
403,229550	-1,000000
403,238550	1,000000
403,310550	-1,000000
403,319550	1,000000
403,330550	-1,000000
403,451550	1,000000
403,462550	-1,000000
403,540550	1,000000
404,184550	-1,000000
404,201550	1,000000
405,903550	-1,000000
405,913550	1,000000
406,658550	-1,000000
408,391550	1,000000
408,732550	-1,000000
408,752550	1,000000
408,764550	-1,000000
408,891550	1,000000
409,198550	-1,000000
409,216550	1,000000
409,226550	-1,000000
409,315550	1,000000
409,348550	-1,000000
409,406550	1,000000
409,434550	-1,000000
409,613550	1,000000
409,816550	-1,000000
409,841550	1,000000
409,880550	-1,000000
409,923550	1,000000
410,036550	-1,000000
410,053550	1,000000
410,170550	-1,000000
410,181550	1,000000
410,337550	-1,000000
410,346550	1,000000
410,356550	-1,000000
410,365550	1,000000
410,412550	-1,000000
410,434550	1,000000
410,444550	-1,000000
410,456550	1,000000
410,497550	-1,000000
423,717550	1,000000
423,750550	-1,000000
423,820550	1,000000
423,940550	-1,000000
423,968550	1,000000
423,999550	-1,000000
424,012550	1,000000
424,026550	-1,000000
424,045550	1,000000
424,062550	-1,000000
424,107550	1,000000
424,165550	-1,000000
424,277550	1,000000
425,215550	-1,000000
425,232550	1,000000
425,285550	-1,000000
425,298550	1,000000
425,311550	-1,000000
425,360550	1,000000
425,961550	-1,000000
