# Supplementary material for: Moth olfactory receptor neurons adjust their encoding efficiency to temporal statistics of pheromone fluctuations
Source: PLoS Comput Biol. 2018 Nov 13;14(11):e1006586. doi: 10.1371/journal.pcbi.1006586 (PMC6258558; doi:10.1371/journal.pcbi.1006586)
Supplement: S1 Data — (ZIP) [file pcbi.1006586.s001.zip › data/128m/1fg/valve_states_02.txt]

0,066350	1,000000
0,081350	-1,000000
0,096350	1,000000
0,149350	-1,000000
0,163350	1,000000
0,276350	-1,000000
0,697350	1,000000
4,779350	-1,000000
4,794350	1,000000
4,813350	-1,000000
4,825350	1,000000
4,855350	-1,000000
5,036350	1,000000
5,051350	-1,000000
5,105350	1,000000
5,115350	-1,000000
5,158350	1,000000
5,168350	-1,000000
5,188350	1,000000
5,197350	-1,000000
5,605350	1,000000
5,663350	-1,000000
5,680350	1,000000
5,688350	-1,000000
5,827350	1,000000
5,882350	-1,000000
5,898350	1,000000
8,023350	-1,000000
8,047350	1,000000
8,081350	-1,000000
8,092350	1,000000
8,153350	-1,000000
8,420350	1,000000
8,448350	-1,000000
8,513350	1,000000
8,554350	-1,000000
9,991350	1,000000
11,212350	-1,000000
11,553350	1,000000
31,931350	-1,000000
31,952350	1,000000
31,972350	-1,000000
31,998350	1,000000
32,066350	-1,000000
32,124350	1,000000
32,139350	-1,000000
32,153350	1,000000
32,174350	-1,000000
32,222350	1,000000
32,237350	-1,000000
32,256350	1,000000
32,282350	-1,000000
32,343350	1,000000
32,365350	-1,000000
32,471350	1,000000
32,493350	-1,000000
32,542350	1,000000
32,556350	-1,000000
32,569350	1,000000
32,619350	-1,000000
32,730350	1,000000
32,798350	-1,000000
35,112350	1,000000
35,146350	-1,000000
35,568350	1,000000
35,581350	-1,000000
35,626350	1,000000
36,143350	-1,000000
36,156350	1,000000
36,187350	-1,000000
36,256350	1,000000
36,271350	-1,000000
36,285350	1,000000
36,409350	-1,000000
36,425350	1,000000
36,435350	-1,000000
45,228350	1,000000
45,245350	-1,000000
47,438350	1,000000
47,462350	-1,000000
47,478350	1,000000
47,496350	-1,000000
47,508350	1,000000
47,521350	-1,000000
47,694350	1,000000
47,907350	-1,000000
48,002350	1,000000
48,038350	-1,000000
48,376350	1,000000
48,393350	-1,000000
48,418350	1,000000
48,433350	-1,000000
48,455350	1,000000
48,500350	-1,000000
53,921350	1,000000
54,001350	-1,000000
54,109350	1,000000
55,954350	-1,000000
56,183350	1,000000
56,204350	-1,000000
56,213350	1,000000
56,233350	-1,000000
56,255350	1,000000
56,269350	-1,000000
56,282350	1,000000
56,392350	-1,000000
56,929350	1,000000
56,949350	-1,000000
56,959350	1,000000
58,349350	-1,000000
58,431350	1,000000
58,452350	-1,000000
58,524350	1,000000
58,567350	-1,000000
58,588350	1,000000
58,626350	-1,000000
58,885350	1,000000
58,914350	-1,000000
58,944350	1,000000
58,954350	-1,000000
62,028350	1,000000
62,259350	-1,000000
62,268350	1,000000
62,286350	-1,000000
62,327350	1,000000
63,331350	-1,000000
63,340350	1,000000
63,398350	-1,000000
63,647350	1,000000
63,971350	-1,000000
78,224350	1,000000
78,241350	-1,000000
78,263350	1,000000
78,543350	-1,000000
78,559350	1,000000
86,081350	-1,000000
86,770350	1,000000
86,778350	-1,000000
86,790350	1,000000
87,299350	-1,000000
87,315350	1,000000
87,354350	-1,000000
87,364350	1,000000
87,385350	-1,000000
87,454350	1,000000
87,466350	-1,000000
87,497350	1,000000
87,916350	-1,000000
89,664350	1,000000
89,703350	-1,000000
89,722350	1,000000
89,823350	-1,000000
89,854350	1,000000
89,870350	-1,000000
89,898350	1,000000
89,926350	-1,000000
90,101350	1,000000
90,354350	-1,000000
90,366350	1,000000
90,641350	-1,000000
90,650350	1,000000
90,659350	-1,000000
90,676350	1,000000
90,687350	-1,000000
90,737350	1,000000
90,745350	-1,000000
90,769350	1,000000
90,779350	-1,000000
90,807350	1,000000
90,885350	-1,000000
90,908350	1,000000
90,927350	-1,000000
90,939350	1,000000
90,957350	-1,000000
90,998350	1,000000
91,032350	-1,000000
91,047350	1,000000
91,065350	-1,000000
91,079350	1,000000
94,459350	-1,000000
94,474350	1,000000
94,497350	-1,000000
94,513350	1,000000
105,149350	-1,000000
105,438350	1,000000
105,837350	-1,000000
105,845350	1,000000
105,862350	-1,000000
105,908350	1,000000
105,954350	-1,000000
105,974350	1,000000
106,001350	-1,000000
106,026350	1,000000
106,035350	-1,000000
106,051350	1,000000
106,126350	-1,000000
106,409350	1,000000
106,421350	-1,000000
106,486350	1,000000
106,673350	-1,000000
108,643350	1,000000
108,661350	-1,000000
108,694350	1,000000
108,714350	-1,000000
108,737350	1,000000
108,770350	-1,000000
108,805350	1,000000
108,835350	-1,000000
108,856350	1,000000
108,895350	-1,000000
108,910350	1,000000
112,169350	-1,000000
112,208350	1,000000
112,223350	-1,000000
112,251350	1,000000
112,322350	-1,000000
112,944350	1,000000
113,568350	-1,000000
113,595350	1,000000
113,610350	-1,000000
113,990350	1,000000
114,010350	-1,000000
115,176350	1,000000
115,201350	-1,000000
115,216350	1,000000
115,251350	-1,000000
115,777350	1,000000
115,789350	-1,000000
119,080350	1,000000
119,169350	-1,000000
119,743350	1,000000
120,342350	-1,000000
120,389350	1,000000
120,404350	-1,000000
120,456350	1,000000
120,465350	-1,000000
120,477350	1,000000
120,486350	-1,000000
120,497350	1,000000
120,557350	-1,000000
120,592350	1,000000
120,629350	-1,000000
127,954350	1,000000
133,040350	-1,000000
133,060350	1,000000
133,167350	-1,000000
133,207350	1,000000
133,257350	-1,000000
133,277350	1,000000
133,295350	-1,000000
133,319350	1,000000
133,334350	-1,000000
133,352350	1,000000
133,422350	-1,000000
134,394350	1,000000
134,404350	-1,000000
134,415350	1,000000
134,456350	-1,000000
134,476350	1,000000
134,650350	-1,000000
134,673350	1,000000
134,701350	-1,000000
134,724350	1,000000
134,755350	-1,000000
134,879350	1,000000
134,908350	-1,000000
134,916350	1,000000
134,927350	-1,000000
135,255350	1,000000
135,271350	-1,000000
135,954350	1,000000
136,146350	-1,000000
136,211350	1,000000
136,227350	-1,000000
136,317350	1,000000
136,345350	-1,000000
136,366350	1,000000
136,416350	-1,000000
136,426350	1,000000
136,435350	-1,000000
166,773350	1,000000
166,992350	-1,000000
167,037350	1,000000
167,054350	-1,000000
167,363350	1,000000
167,393350	-1,000000
167,403350	1,000000
167,418350	-1,000000
167,434350	1,000000
167,602350	-1,000000
167,611350	1,000000
167,637350	-1,000000
167,682350	1,000000
167,712350	-1,000000
167,730350	1,000000
169,330350	-1,000000
178,620350	1,000000
178,714350	-1,000000
178,728350	1,000000
178,747350	-1,000000
180,319350	1,000000
180,408350	-1,000000
181,053350	1,000000
181,076350	-1,000000
181,122350	1,000000
181,135350	-1,000000
181,450350	1,000000
181,828350	-1,000000
181,900350	1,000000
182,512350	-1,000000
182,521350	1,000000
182,530350	-1,000000
183,071350	1,000000
183,083350	-1,000000
183,822350	1,000000
183,859350	-1,000000
183,881350	1,000000
184,039350	-1,000000
184,051350	1,000000
184,098350	-1,000000
184,139350	1,000000
184,148350	-1,000000
184,186350	1,000000
184,203350	-1,000000
184,212350	1,000000
184,399350	-1,000000
184,877350	1,000000
184,913350	-1,000000
184,935350	1,000000
184,991350	-1,000000
185,145350	1,000000
185,163350	-1,000000
185,171350	1,000000
185,191350	-1,000000
185,204350	1,000000
185,218350	-1,000000
185,256350	1,000000
185,305350	-1,000000
185,336350	1,000000
185,350350	-1,000000
185,390350	1,000000
185,780350	-1,000000
186,173350	1,000000
186,202350	-1,000000
186,217350	1,000000
186,225350	-1,000000
186,263350	1,000000
186,277350	-1,000000
186,316350	1,000000
186,326350	-1,000000
186,336350	1,000000
186,349350	-1,000000
186,368350	1,000000
186,419350	-1,000000
186,439350	1,000000
186,681350	-1,000000
186,771350	1,000000
186,820350	-1,000000
186,855350	1,000000
186,877350	-1,000000
186,992350	1,000000
187,030350	-1,000000
187,152350	1,000000
187,226350	-1,000000
187,648350	1,000000
187,662350	-1,000000
187,676350	1,000000
191,086350	-1,000000
191,097350	1,000000
191,109350	-1,000000
191,151350	1,000000
192,359350	-1,000000
192,368350	1,000000
192,461350	-1,000000
193,006350	1,000000
193,113350	-1,000000
193,129350	1,000000
193,493350	-1,000000
193,504350	1,000000
193,518350	-1,000000
193,616350	1,000000
193,628350	-1,000000
193,637350	1,000000
193,661350	-1,000000
193,693350	1,000000
193,733350	-1,000000
193,751350	1,000000
193,763350	-1,000000
193,867350	1,000000
193,957350	-1,000000
194,033350	1,000000
194,046350	-1,000000
194,061350	1,000000
194,076350	-1,000000
195,010350	1,000000
195,020350	-1,000000
195,029350	1,000000
195,042350	-1,000000
195,056350	1,000000
195,091350	-1,000000
195,150350	1,000000
195,161350	-1,000000
195,226350	1,000000
195,239350	-1,000000
195,352350	1,000000
195,371350	-1,000000
195,415350	1,000000
195,445350	-1,000000
195,455350	1,000000
195,469350	-1,000000
195,531350	1,000000
195,542350	-1,000000
195,552350	1,000000
195,570350	-1,000000
195,608350	1,000000
195,629350	-1,000000
195,647350	1,000000
195,791350	-1,000000
195,870350	1,000000
195,885350	-1,000000
195,897350	1,000000
195,913350	-1,000000
196,181350	1,000000
196,191350	-1,000000
196,209350	1,000000
196,256350	-1,000000
196,279350	1,000000
196,328350	-1,000000
200,712350	1,000000
200,781350	-1,000000
200,795350	1,000000
200,820350	-1,000000
201,180350	1,000000
201,247350	-1,000000
201,260350	1,000000
214,168350	-1,000000
214,182350	1,000000
214,234350	-1,000000
214,245350	1,000000
214,254350	-1,000000
235,221350	1,000000
235,232350	-1,000000
235,252350	1,000000
235,279350	-1,000000
235,289350	1,000000
235,302350	-1,000000
235,317350	1,000000
235,327350	-1,000000
235,344350	1,000000
235,360350	-1,000000
235,373350	1,000000
235,437350	-1,000000
235,460350	1,000000
235,470350	-1,000000
235,853350	1,000000
235,871350	-1,000000
235,889350	1,000000
235,919350	-1,000000
235,943350	1,000000
235,952350	-1,000000
235,961350	1,000000
235,986350	-1,000000
236,013350	1,000000
236,024350	-1,000000
236,050350	1,000000
236,392350	-1,000000
236,432350	1,000000
256,114350	-1,000000
256,126350	1,000000
256,142350	-1,000000
256,171350	1,000000
258,197350	-1,000000
258,222350	1,000000
258,370350	-1,000000
258,583350	1,000000
258,596350	-1,000000
258,864350	1,000000
258,887350	-1,000000
258,904350	1,000000
258,913350	-1,000000
258,925350	1,000000
259,059350	-1,000000
259,071350	1,000000
259,116350	-1,000000
259,194350	1,000000
259,247350	-1,000000
259,307350	1,000000
259,317350	-1,000000
259,331350	1,000000
259,413350	-1,000000
279,268350	1,000000
279,330350	-1,000000
279,340350	1,000000
279,382350	-1,000000
279,403350	1,000000
279,479350	-1,000000
279,557350	1,000000
279,567350	-1,000000
279,680350	1,000000
279,746350	-1,000000
279,770350	1,000000
279,780350	-1,000000
280,051350	1,000000
280,075350	-1,000000
280,084350	1,000000
280,095350	-1,000000
280,144350	1,000000
280,154350	-1,000000
280,174350	1,000000
280,215350	-1,000000
321,702350	1,000000
321,712350	-1,000000
326,593350	1,000000
326,661350	-1,000000
326,673350	1,000000
326,681350	-1,000000
326,692350	1,000000
326,711350	-1,000000
326,737350	1,000000
326,750350	-1,000000
326,763350	1,000000
326,772350	-1,000000
326,789350	1,000000
326,808350	-1,000000
326,830350	1,000000
326,898350	-1,000000
327,503350	1,000000
327,515350	-1,000000
327,998350	1,000000
328,012350	-1,000000
328,023350	1,000000
328,384350	-1,000000
330,402350	1,000000
330,468350	-1,000000
333,515350	1,000000
333,534350	-1,000000
333,547350	1,000000
333,560350	-1,000000
333,757350	1,000000
334,289350	-1,000000
334,375350	1,000000
334,488350	-1,000000
334,497350	1,000000
334,624350	-1,000000
335,746350	1,000000
336,127350	-1,000000
336,138350	1,000000
336,153350	-1,000000
336,169350	1,000000
336,196350	-1,000000
349,956350	1,000000
349,966350	-1,000000
350,016350	1,000000
350,032350	-1,000000
350,050350	1,000000
369,263350	-1,000000
370,265350	1,000000
370,293350	-1,000000
370,303350	1,000000
370,327350	-1,000000
370,361350	1,000000
370,407350	-1,000000
370,419350	1,000000
370,434350	-1,000000
370,480350	1,000000
370,492350	-1,000000
373,166350	1,000000
373,371350	-1,000000
373,381350	1,000000
373,390350	-1,000000
373,427350	1,000000
373,437350	-1,000000
373,454350	1,000000
373,525350	-1,000000
373,546350	1,000000
373,556350	-1,000000
404,293350	1,000000
404,330350	-1,000000
420,056350	1,000000
420,126350	-1,000000
420,138350	1,000000
420,150350	-1,000000
420,980350	1,000000
421,012350	-1,000000
421,022350	1,000000
421,069350	-1,000000
421,079350	1,000000
421,165350	-1,000000
421,204350	1,000000
421,226350	-1,000000
427,929350	1,000000
427,946350	-1,000000
427,976350	1,000000
428,105350	-1,000000
428,201350	1,000000
428,313350	-1,000000
428,322350	1,000000
428,330350	-1,000000
428,411350	1,000000
428,420350	-1,000000
428,445350	1,000000
428,516350	-1,000000
428,563350	1,000000
428,687350	-1,000000
428,704350	1,000000
428,718350	-1,000000
428,727350	1,000000
428,757350	-1,000000
428,782350	1,000000
428,793350	-1,000000
428,842350	1,000000
428,852350	-1,000000
428,883350	1,000000
428,906350	-1,000000
428,916350	1,000000
428,929350	-1,000000
477,500350	1,000000
477,510350	-1,000000
477,622350	1,000000
477,648350	-1,000000
477,666350	1,000000
477,774350	-1,000000
477,824350	1,000000
477,839350	-1,000000
477,856350	1,000000
477,871350	-1,000000
477,903350	1,000000
477,922350	-1,000000
477,932350	1,000000
477,967350	-1,000000
478,271350	1,000000
478,280350	-1,000000
478,338350	1,000000
478,356350	-1,000000
478,372350	1,000000
479,546350	-1,000000
479,565350	1,000000
480,577350	-1,000000
480,606350	1,000000
480,636350	-1,000000
480,785350	1,000000
480,796350	-1,000000
480,808350	1,000000
480,825350	-1,000000
480,911350	1,000000
480,975350	-1,000000
481,009350	1,000000
481,021350	-1,000000
482,209350	1,000000
482,232350	-1,000000
598,154350	1,000000
598,388350	-1,000000
598,408350	1,000000
598,424350	-1,000000
598,441350	1,000000
598,551350	-1,000000
598,561350	1,000000
599,872350	-1,000000
599,883350	1,000000
599,911350	-1,000000
599,923350	1,000000
