# Supplementary material for: Moth olfactory receptor neurons adjust their encoding efficiency to temporal statistics of pheromone fluctuations
Source: PLoS Comput Biol. 2018 Nov 13;14(11):e1006586. doi: 10.1371/journal.pcbi.1006586 (PMC6258558; doi:10.1371/journal.pcbi.1006586)
Supplement: S1 Data — (ZIP) [file pcbi.1006586.s001.zip › data/128m/1fg/valve_states_03.txt]

0,076750	1,000000
0,107800	-1,000000
0,178750	1,000000
0,289800	-1,000000
0,298750	1,000000
0,307800	-1,000000
0,330750	1,000000
0,352800	-1,000000
0,373750	1,000000
0,383800	-1,000000
0,398750	1,000000
0,409800	-1,000000
0,449750	1,000000
6,943800	-1,000000
6,961750	1,000000
6,986800	-1,000000
7,598750	1,000000
8,055800	-1,000000
8,146750	1,000000
8,192800	-1,000000
8,204750	1,000000
8,216800	-1,000000
8,257750	1,000000
8,287800	-1,000000
8,296750	1,000000
8,316800	-1,000000
8,350750	1,000000
8,362800	-1,000000
8,385750	1,000000
8,394800	-1,000000
8,466750	1,000000
8,499800	-1,000000
8,515750	1,000000
8,538800	-1,000000
8,548750	1,000000
8,559800	-1,000000
8,577750	1,000000
8,592800	-1,000000
8,643750	1,000000
8,732800	-1,000000
8,748750	1,000000
9,160800	-1,000000
9,260750	1,000000
9,572800	-1,000000
9,937750	1,000000
9,947800	-1,000000
10,111750	1,000000
10,135800	-1,000000
10,335750	1,000000
10,564800	-1,000000
10,573750	1,000000
10,582800	-1,000000
10,644750	1,000000
10,657800	-1,000000
10,700750	1,000000
10,740800	-1,000000
10,750750	1,000000
10,761800	-1,000000
11,650750	1,000000
11,665800	-1,000000
11,686750	1,000000
11,694800	-1,000000
11,724750	1,000000
11,736800	-1,000000
11,830750	1,000000
12,270800	-1,000000
12,302750	1,000000
12,326800	-1,000000
12,474750	1,000000
12,525800	-1,000000
12,614750	1,000000
12,727800	-1,000000
12,760750	1,000000
12,808800	-1,000000
13,081750	1,000000
13,101800	-1,000000
13,149750	1,000000
13,174800	-1,000000
13,184750	1,000000
13,237800	-1,000000
13,253750	1,000000
14,192800	-1,000000
14,207750	1,000000
14,217800	-1,000000
15,880750	1,000000
18,831800	-1,000000
18,928750	1,000000
18,973800	-1,000000
19,093750	1,000000
19,109800	-1,000000
19,880750	1,000000
19,938800	-1,000000
19,983750	1,000000
19,997800	-1,000000
20,043750	1,000000
20,065800	-1,000000
20,250750	1,000000
20,548800	-1,000000
20,743750	1,000000
20,788800	-1,000000
20,797750	1,000000
20,818800	-1,000000
20,836750	1,000000
20,845800	-1,000000
20,854750	1,000000
20,872800	-1,000000
20,898750	1,000000
20,983800	-1,000000
41,997750	1,000000
42,007800	-1,000000
42,022750	1,000000
42,042800	-1,000000
42,086750	1,000000
42,109800	-1,000000
54,484750	1,000000
54,504800	-1,000000
54,514750	1,000000
54,553800	-1,000000
54,707750	1,000000
54,768800	-1,000000
54,845750	1,000000
54,856800	-1,000000
54,909750	1,000000
58,991800	-1,000000
59,000750	1,000000
59,017800	-1,000000
59,471750	1,000000
59,492800	-1,000000
59,507750	1,000000
59,552800	-1,000000
63,526750	1,000000
63,645800	-1,000000
63,660750	1,000000
63,675800	-1,000000
63,702750	1,000000
67,404800	-1,000000
104,225750	1,000000
104,242800	-1,000000
104,255750	1,000000
104,270800	-1,000000
104,281750	1,000000
104,313800	-1,000000
104,343750	1,000000
104,373800	-1,000000
104,522750	1,000000
104,556800	-1,000000
104,599750	1,000000
104,619800	-1,000000
104,900750	1,000000
104,909800	-1,000000
104,929750	1,000000
110,804800	-1,000000
110,987750	1,000000
111,084800	-1,000000
111,108750	1,000000
111,125800	-1,000000
111,134750	1,000000
111,157800	-1,000000
111,172750	1,000000
111,190800	-1,000000
111,200750	1,000000
111,800800	-1,000000
112,733750	1,000000
112,777800	-1,000000
112,790750	1,000000
112,798800	-1,000000
112,945750	1,000000
112,959800	-1,000000
112,976750	1,000000
112,993800	-1,000000
113,098750	1,000000
113,118800	-1,000000
113,299750	1,000000
113,318800	-1,000000
113,350750	1,000000
113,671800	-1,000000
113,691750	1,000000
113,701800	-1,000000
113,713750	1,000000
113,730800	-1,000000
113,741750	1,000000
113,787800	-1,000000
113,797750	1,000000
115,643800	-1,000000
115,716750	1,000000
115,779800	-1,000000
115,798750	1,000000
115,817800	-1,000000
117,254750	1,000000
117,299800	-1,000000
117,312750	1,000000
117,367800	-1,000000
117,510750	1,000000
117,520800	-1,000000
117,536750	1,000000
117,558800	-1,000000
118,331750	1,000000
118,412800	-1,000000
118,453750	1,000000
118,530800	-1,000000
118,541750	1,000000
118,636800	-1,000000
118,657750	1,000000
118,680800	-1,000000
118,693750	1,000000
118,702800	-1,000000
120,047750	1,000000
120,233800	-1,000000
120,250750	1,000000
120,526800	-1,000000
120,543750	1,000000
120,601800	-1,000000
122,578750	1,000000
122,587800	-1,000000
122,614750	1,000000
122,630800	-1,000000
122,644750	1,000000
122,693800	-1,000000
123,076750	1,000000
123,241800	-1,000000
123,281750	1,000000
123,343800	-1,000000
123,354750	1,000000
123,362800	-1,000000
123,491750	1,000000
123,875800	-1,000000
123,907750	1,000000
127,569800	-1,000000
127,614750	1,000000
127,623800	-1,000000
127,636750	1,000000
127,658800	-1,000000
127,718750	1,000000
127,731800	-1,000000
127,767750	1,000000
127,785800	-1,000000
127,804750	1,000000
127,814800	-1,000000
127,823750	1,000000
128,112800	-1,000000
128,145750	1,000000
128,190800	-1,000000
128,214750	1,000000
128,301800	-1,000000
128,418750	1,000000
128,431800	-1,000000
128,459750	1,000000
128,516800	-1,000000
128,530750	1,000000
128,679800	-1,000000
128,762750	1,000000
128,774800	-1,000000
128,848750	1,000000
128,857800	-1,000000
128,923750	1,000000
129,383800	-1,000000
129,562750	1,000000
129,606800	-1,000000
129,652750	1,000000
133,393800	-1,000000
133,434750	1,000000
133,452800	-1,000000
133,476750	1,000000
142,781800	-1,000000
142,852750	1,000000
142,943800	-1,000000
142,965750	1,000000
142,975800	-1,000000
143,086750	1,000000
143,206800	-1,000000
143,251750	1,000000
143,431800	-1,000000
143,655750	1,000000
143,678800	-1,000000
150,727750	1,000000
150,766800	-1,000000
150,805750	1,000000
150,814800	-1,000000
150,836750	1,000000
150,867800	-1,000000
150,965750	1,000000
150,976800	-1,000000
150,993750	1,000000
152,280800	-1,000000
152,300750	1,000000
152,312800	-1,000000
152,327750	1,000000
152,341800	-1,000000
152,353750	1,000000
152,411800	-1,000000
152,538750	1,000000
152,549800	-1,000000
152,696750	1,000000
152,725800	-1,000000
153,270750	1,000000
153,308800	-1,000000
155,380750	1,000000
155,888800	-1,000000
155,900750	1,000000
155,929800	-1,000000
158,239750	1,000000
158,515800	-1,000000
166,097750	1,000000
166,117800	-1,000000
166,139750	1,000000
166,173800	-1,000000
166,306750	1,000000
166,319800	-1,000000
166,332750	1,000000
166,353800	-1,000000
166,399750	1,000000
166,515800	-1,000000
166,527750	1,000000
166,537800	-1,000000
166,703750	1,000000
166,716800	-1,000000
166,800750	1,000000
166,933800	-1,000000
166,946750	1,000000
167,010800	-1,000000
167,114750	1,000000
167,173800	-1,000000
167,233750	1,000000
167,257800	-1,000000
167,276750	1,000000
167,289800	-1,000000
167,341750	1,000000
167,378800	-1,000000
167,387750	1,000000
167,852800	-1,000000
168,005750	1,000000
168,124800	-1,000000
168,170750	1,000000
168,185800	-1,000000
168,229750	1,000000
168,251800	-1,000000
168,331750	1,000000
168,466800	-1,000000
168,501750	1,000000
174,064800	-1,000000
174,646750	1,000000
174,684800	-1,000000
175,776750	1,000000
175,801800	-1,000000
175,812750	1,000000
176,075800	-1,000000
176,105750	1,000000
176,114800	-1,000000
176,201750	1,000000
176,219800	-1,000000
176,274750	1,000000
176,283800	-1,000000
176,292750	1,000000
176,321800	-1,000000
176,386750	1,000000
176,506800	-1,000000
176,590750	1,000000
176,775800	-1,000000
212,405750	1,000000
212,471800	-1,000000
212,498750	1,000000
212,522800	-1,000000
212,538750	1,000000
212,567800	-1,000000
212,583750	1,000000
212,764800	-1,000000
212,773750	1,000000
212,788800	-1,000000
212,827750	1,000000
212,852800	-1,000000
212,862750	1,000000
212,970800	-1,000000
213,127750	1,000000
213,182800	-1,000000
213,192750	1,000000
213,363800	-1,000000
213,377750	1,000000
213,414800	-1,000000
213,545750	1,000000
213,691800	-1,000000
213,700750	1,000000
215,637800	-1,000000
215,655750	1,000000
215,666800	-1,000000
215,897750	1,000000
215,910800	-1,000000
216,896750	1,000000
216,907800	-1,000000
228,865750	1,000000
228,901800	-1,000000
228,942750	1,000000
228,957800	-1,000000
228,996750	1,000000
229,068800	-1,000000
229,076750	1,000000
229,155800	-1,000000
229,185750	1,000000
233,138800	-1,000000
233,154750	1,000000
233,472800	-1,000000
233,482750	1,000000
233,596800	-1,000000
240,928750	1,000000
240,954800	-1,000000
241,026750	1,000000
241,047800	-1,000000
246,063750	1,000000
246,078800	-1,000000
262,190750	1,000000
262,201800	-1,000000
262,703750	1,000000
262,719800	-1,000000
262,742750	1,000000
262,763800	-1,000000
262,823750	1,000000
262,839800	-1,000000
262,869750	1,000000
262,879800	-1,000000
262,900750	1,000000
262,970800	-1,000000
263,418750	1,000000
263,437800	-1,000000
263,465750	1,000000
263,504800	-1,000000
263,544750	1,000000
263,585800	-1,000000
263,600750	1,000000
263,636800	-1,000000
263,651750	1,000000
264,035800	-1,000000
264,051750	1,000000
264,096800	-1,000000
264,111750	1,000000
264,124800	-1,000000
265,000750	1,000000
265,033800	-1,000000
265,051750	1,000000
265,061800	-1,000000
265,085750	1,000000
265,119800	-1,000000
265,128750	1,000000
265,257800	-1,000000
265,315750	1,000000
265,328800	-1,000000
265,419750	1,000000
265,569800	-1,000000
265,785750	1,000000
265,830800	-1,000000
265,866750	1,000000
265,928800	-1,000000
266,008750	1,000000
266,026800	-1,000000
266,152750	1,000000
266,162800	-1,000000
266,193750	1,000000
266,202800	-1,000000
271,151750	1,000000
271,228800	-1,000000
271,449750	1,000000
271,547800	-1,000000
271,667750	1,000000
271,709800	-1,000000
271,845750	1,000000
273,241800	-1,000000
273,453750	1,000000
273,462800	-1,000000
281,738750	1,000000
284,582800	-1,000000
284,723750	1,000000
285,051800	-1,000000
285,059750	1,000000
285,073800	-1,000000
285,206750	1,000000
285,215800	-1,000000
285,239750	1,000000
286,991800	-1,000000
287,014750	1,000000
287,039800	-1,000000
306,318750	1,000000
306,364800	-1,000000
306,481750	1,000000
306,492800	-1,000000
306,507750	1,000000
306,626800	-1,000000
306,652750	1,000000
306,664800	-1,000000
306,683750	1,000000
306,709800	-1,000000
306,726750	1,000000
307,138800	-1,000000
307,152750	1,000000
309,587800	-1,000000
309,694750	1,000000
310,108800	-1,000000
310,121750	1,000000
310,144800	-1,000000
310,153750	1,000000
310,696800	-1,000000
310,709750	1,000000
311,767800	-1,000000
311,784750	1,000000
311,999800	-1,000000
312,008750	1,000000
312,081800	-1,000000
312,321750	1,000000
312,334800	-1,000000
312,345750	1,000000
314,018800	-1,000000
314,028750	1,000000
314,042800	-1,000000
314,095750	1,000000
314,114800	-1,000000
315,725750	1,000000
315,734800	-1,000000
316,381750	1,000000
316,509800	-1,000000
316,566750	1,000000
317,262800	-1,000000
317,294750	1,000000
317,746800	-1,000000
317,760750	1,000000
317,770800	-1,000000
318,162750	1,000000
318,352800	-1,000000
318,398750	1,000000
318,411800	-1,000000
318,438750	1,000000
318,660800	-1,000000
318,759750	1,000000
318,888800	-1,000000
318,921750	1,000000
318,963800	-1,000000
319,097750	1,000000
319,134800	-1,000000
319,148750	1,000000
319,157800	-1,000000
319,845750	1,000000
319,930800	-1,000000
319,955750	1,000000
319,966800	-1,000000
320,253750	1,000000
320,264800	-1,000000
320,377750	1,000000
320,390800	-1,000000
324,295750	1,000000
324,308800	-1,000000
324,317750	1,000000
324,330800	-1,000000
324,510750	1,000000
324,593800	-1,000000
324,658750	1,000000
325,064800	-1,000000
325,079750	1,000000
325,361800	-1,000000
325,663750	1,000000
325,688800	-1,000000
326,465750	1,000000
327,507800	-1,000000
327,570750	1,000000
327,580800	-1,000000
327,590750	1,000000
338,510800	-1,000000
338,583750	1,000000
338,600800	-1,000000
338,972750	1,000000
338,984800	-1,000000
339,028750	1,000000
339,485800	-1,000000
339,496750	1,000000
339,657800	-1,000000
341,651750	1,000000
342,019800	-1,000000
342,055750	1,000000
343,012800	-1,000000
343,029750	1,000000
343,041800	-1,000000
343,111750	1,000000
343,123800	-1,000000
343,195750	1,000000
343,251800	-1,000000
343,282750	1,000000
343,296800	-1,000000
343,314750	1,000000
343,330800	-1,000000
343,365750	1,000000
343,375800	-1,000000
343,388750	1,000000
343,396800	-1,000000
343,408750	1,000000
343,426800	-1,000000
343,504750	1,000000
343,515800	-1,000000
343,980750	1,000000
343,998800	-1,000000
344,111750	1,000000
344,157800	-1,000000
344,178750	1,000000
344,196800	-1,000000
344,207750	1,000000
344,233800	-1,000000
344,242750	1,000000
344,253800	-1,000000
344,264750	1,000000
344,285800	-1,000000
344,300750	1,000000
344,313800	-1,000000
345,046750	1,000000
345,082800	-1,000000
345,111750	1,000000
345,223800	-1,000000
345,247750	1,000000
345,270800	-1,000000
345,335750	1,000000
345,363800	-1,000000
345,372750	1,000000
345,602800	-1,000000
345,614750	1,000000
345,668800	-1,000000
345,680750	1,000000
345,695800	-1,000000
345,773750	1,000000
345,789800	-1,000000
345,876750	1,000000
345,889800	-1,000000
346,127750	1,000000
346,136800	-1,000000
346,225750	1,000000
346,236800	-1,000000
346,245750	1,000000
346,347800	-1,000000
346,357750	1,000000
346,378800	-1,000000
346,401750	1,000000
346,462800	-1,000000
346,583750	1,000000
346,593800	-1,000000
346,603750	1,000000
346,643800	-1,000000
347,252750	1,000000
349,475800	-1,000000
349,488750	1,000000
349,504800	-1,000000
349,546750	1,000000
349,575800	-1,000000
349,596750	1,000000
349,707800	-1,000000
350,104750	1,000000
350,122800	-1,000000
350,132750	1,000000
352,858800	-1,000000
352,867750	1,000000
352,927800	-1,000000
354,243750	1,000000
354,252800	-1,000000
355,346750	1,000000
355,503800	-1,000000
355,616750	1,000000
355,630800	-1,000000
355,714750	1,000000
356,071800	-1,000000
356,092750	1,000000
356,101800	-1,000000
356,112750	1,000000
356,135800	-1,000000
356,148750	1,000000
356,158800	-1,000000
356,168750	1,000000
356,993800	-1,000000
357,016750	1,000000
357,223800	-1,000000
357,488750	1,000000
357,826800	-1,000000
357,837750	1,000000
357,846800	-1,000000
357,860750	1,000000
357,910800	-1,000000
358,513750	1,000000
358,536800	-1,000000
358,553750	1,000000
359,178800	-1,000000
359,211750	1,000000
359,301800	-1,000000
359,399750	1,000000
359,412800	-1,000000
359,548750	1,000000
359,557800	-1,000000
359,573750	1,000000
359,594800	-1,000000
359,885750	1,000000
359,910800	-1,000000
359,922750	1,000000
359,963800	-1,000000
360,243750	1,000000
360,262800	-1,000000
360,290750	1,000000
360,299800	-1,000000
360,315750	1,000000
360,514800	-1,000000
361,419750	1,000000
361,431800	-1,000000
394,088750	1,000000
394,106800	-1,000000
394,116750	1,000000
394,145800	-1,000000
394,156750	1,000000
394,165800	-1,000000
394,412750	1,000000
396,867800	-1,000000
396,878750	1,000000
396,888800	-1,000000
396,899750	1,000000
396,988800	-1,000000
397,028750	1,000000
403,435800	-1,000000
403,444750	1,000000
403,461800	-1,000000
403,906750	1,000000
404,374800	-1,000000
404,443750	1,000000
404,461800	-1,000000
404,470750	1,000000
404,563800	-1,000000
404,576750	1,000000
404,644800	-1,000000
404,667750	1,000000
404,690800	-1,000000
404,717750	1,000000
404,868800	-1,000000
404,877750	1,000000
405,023800	-1,000000
405,127750	1,000000
405,196800	-1,000000
405,755750	1,000000
406,076800	-1,000000
406,092750	1,000000
406,103800	-1,000000
406,143750	1,000000
406,152800	-1,000000
406,231750	1,000000
406,281800	-1,000000
410,838750	1,000000
415,407800	-1,000000
416,866750	1,000000
417,088800	-1,000000
417,107750	1,000000
417,122800	-1,000000
417,183750	1,000000
417,215800	-1,000000
417,245750	1,000000
417,257800	-1,000000
417,280750	1,000000
417,737800	-1,000000
419,320750	1,000000
419,669800	-1,000000
419,716750	1,000000
419,736800	-1,000000
419,752750	1,000000
420,476800	-1,000000
420,498750	1,000000
421,009800	-1,000000
421,020750	1,000000
421,030800	-1,000000
421,041750	1,000000
421,289800	-1,000000
421,358750	1,000000
421,423800	-1,000000
426,378750	1,000000
426,414800	-1,000000
426,439750	1,000000
431,559800	-1,000000
431,638750	1,000000
431,648800	-1,000000
431,661750	1,000000
431,694800	-1,000000
431,941750	1,000000
431,959800	-1,000000
432,276750	1,000000
432,285800	-1,000000
432,329750	1,000000
435,348800	-1,000000
435,419750	1,000000
438,346800	-1,000000
438,448750	1,000000
440,908800	-1,000000
441,268750	1,000000
441,462800	-1,000000
441,474750	1,000000
441,530800	-1,000000
441,539750	1,000000
441,627800	-1,000000
441,638750	1,000000
441,649800	-1,000000
441,664750	1,000000
441,709800	-1,000000
441,719750	1,000000
441,833800	-1,000000
441,845750	1,000000
441,855800	-1,000000
441,967750	1,000000
442,210800	-1,000000
442,221750	1,000000
442,612800	-1,000000
442,624750	1,000000
443,180800	-1,000000
444,633750	1,000000
444,697800	-1,000000
444,735750	1,000000
444,757800	-1,000000
444,772750	1,000000
445,189800	-1,000000
445,294750	1,000000
445,534800	-1,000000
445,626750	1,000000
445,638800	-1,000000
445,647750	1,000000
445,695800	-1,000000
445,750750	1,000000
445,760800	-1,000000
445,769750	1,000000
445,779800	-1,000000
445,916750	1,000000
446,306800	-1,000000
537,077750	1,000000
537,224800	-1,000000
537,276750	1,000000
539,621800	-1,000000
539,634750	1,000000
539,642800	-1,000000
539,659750	1,000000
539,673800	-1,000000
539,695750	1,000000
539,744800	-1,000000
539,771750	1,000000
539,823800	-1,000000
539,853750	1,000000
539,863800	-1,000000
540,954750	1,000000
540,964800	-1,000000
540,990750	1,000000
541,027800	-1,000000
541,039750	1,000000
541,109800	-1,000000
541,194750	1,000000
541,211800	-1,000000
541,332750	1,000000
545,892800	-1,000000
545,912750	1,000000
545,925800	-1,000000
545,944750	1,000000
545,956800	-1,000000
546,783750	1,000000
547,584800	-1,000000
547,593750	1,000000
547,608800	-1,000000
547,703750	1,000000
547,725800	-1,000000
547,743750	1,000000
547,769800	-1,000000
547,971750	1,000000
547,990800	-1,000000
548,033750	1,000000
548,049800	-1,000000
549,597750	1,000000
549,618800	-1,000000
549,628750	1,000000
549,661800	-1,000000
549,670750	1,000000
549,697800	-1,000000
549,706750	1,000000
549,732800	-1,000000
549,809750	1,000000
549,822800	-1,000000
549,833750	1,000000
550,105800	-1,000000
550,115750	1,000000
550,134800	-1,000000
550,163750	1,000000
550,173800	-1,000000
550,309750	1,000000
550,328800	-1,000000
550,340750	1,000000
550,387800	-1,000000
550,410750	1,000000
550,418800	-1,000000
554,088750	1,000000
554,195800	-1,000000
554,507750	1,000000
554,528800	-1,000000
554,551750	1,000000
554,607800	-1,000000
554,697750	1,000000
554,726800	-1,000000
554,736750	1,000000
554,885800	-1,000000
555,228750	1,000000
555,238800	-1,000000
557,791750	1,000000
557,813800	-1,000000
558,021750	1,000000
558,062800	-1,000000
558,156750	1,000000
558,166800	-1,000000
558,189750	1,000000
558,415800	-1,000000
558,539750	1,000000
558,579800	-1,000000
559,037750	1,000000
559,091800	-1,000000
559,106750	1,000000
559,144800	-1,000000
566,246750	1,000000
566,255800	-1,000000
566,270750	1,000000
566,322800	-1,000000
592,175750	1,000000
592,184800	-1,000000
592,198750	1,000000
592,217800	-1,000000
592,316750	1,000000
592,328800	-1,000000
592,680750	1,000000
593,425800	-1,000000
593,435750	1,000000
593,458800	-1,000000
593,557750	1,000000
593,613800	-1,000000
593,627750	1,000000
593,636800	-1,000000
593,696750	1,000000
593,708800	-1,000000
593,895750	1,000000
593,932800	-1,000000
594,047750	1,000000
594,070800	-1,000000
594,145750	1,000000
594,175800	-1,000000
594,201750	1,000000
594,316800	-1,000000
594,333750	1,000000
