# Supplementary material for: Moth olfactory receptor neurons adjust their encoding efficiency to temporal statistics of pheromone fluctuations
Source: PLoS Comput Biol. 2018 Nov 13;14(11):e1006586. doi: 10.1371/journal.pcbi.1006586 (PMC6258558; doi:10.1371/journal.pcbi.1006586)
Supplement: S1 Data — (ZIP) [file pcbi.1006586.s001.zip › data/128m/1fg/valve_states_04.txt]

0,054300	1,000000
0,105300	-1,000000
0,120300	1,000000
0,132300	-1,000000
0,186300	1,000000
0,198300	-1,000000
0,341300	1,000000
0,350300	-1,000000
0,366300	1,000000
7,746300	-1,000000
7,763300	1,000000
7,787300	-1,000000
7,830300	1,000000
7,878300	-1,000000
8,189300	1,000000
8,232300	-1,000000
8,314300	1,000000
8,347300	-1,000000
8,827300	1,000000
9,221300	-1,000000
9,278300	1,000000
9,360300	-1,000000
9,642300	1,000000
9,683300	-1,000000
9,702300	1,000000
9,712300	-1,000000
9,970300	1,000000
9,986300	-1,000000
10,000300	1,000000
10,334300	-1,000000
10,386300	1,000000
10,405300	-1,000000
10,439300	1,000000
10,686300	-1,000000
10,705300	1,000000
17,306300	-1,000000
17,320300	1,000000
17,433300	-1,000000
17,488300	1,000000
17,542300	-1,000000
17,681300	1,000000
17,723300	-1,000000
17,787300	1,000000
17,828300	-1,000000
17,846300	1,000000
17,916300	-1,000000
18,303300	1,000000
18,343300	-1,000000
18,429300	1,000000
18,454300	-1,000000
18,465300	1,000000
18,547300	-1,000000
18,568300	1,000000
18,578300	-1,000000
18,589300	1,000000
18,628300	-1,000000
18,636300	1,000000
18,646300	-1,000000
18,680300	1,000000
18,708300	-1,000000
18,767300	1,000000
18,778300	-1,000000
18,788300	1,000000
18,810300	-1,000000
18,823300	1,000000
19,251300	-1,000000
19,268300	1,000000
19,292300	-1,000000
19,575300	1,000000
19,588300	-1,000000
19,617300	1,000000
19,643300	-1,000000
19,665300	1,000000
19,695300	-1,000000
19,707300	1,000000
19,716300	-1,000000
19,980300	1,000000
20,226300	-1,000000
20,242300	1,000000
20,254300	-1,000000
20,284300	1,000000
20,341300	-1,000000
20,360300	1,000000
20,375300	-1,000000
20,495300	1,000000
20,696300	-1,000000
20,898300	1,000000
20,934300	-1,000000
20,950300	1,000000
20,964300	-1,000000
20,976300	1,000000
20,985300	-1,000000
21,123300	1,000000
21,244300	-1,000000
21,279300	1,000000
21,294300	-1,000000
21,380300	1,000000
21,522300	-1,000000
21,566300	1,000000
21,738300	-1,000000
21,751300	1,000000
22,127300	-1,000000
22,226300	1,000000
22,236300	-1,000000
22,265300	1,000000
22,277300	-1,000000
22,292300	1,000000
22,381300	-1,000000
22,403300	1,000000
23,992300	-1,000000
24,033300	1,000000
24,286300	-1,000000
24,821300	1,000000
24,831300	-1,000000
24,845300	1,000000
24,878300	-1,000000
24,891300	1,000000
24,900300	-1,000000
24,949300	1,000000
24,984300	-1,000000
24,994300	1,000000
26,823300	-1,000000
26,848300	1,000000
26,884300	-1,000000
26,981300	1,000000
26,995300	-1,000000
27,015300	1,000000
27,325300	-1,000000
27,386300	1,000000
27,398300	-1,000000
27,443300	1,000000
27,461300	-1,000000
27,485300	1,000000
27,556300	-1,000000
27,566300	1,000000
27,617300	-1,000000
27,650300	1,000000
27,659300	-1,000000
32,901300	1,000000
36,721300	-1,000000
37,791300	1,000000
37,828300	-1,000000
37,876300	1,000000
37,911300	-1,000000
37,939300	1,000000
37,958300	-1,000000
37,986300	1,000000
38,006300	-1,000000
38,037300	1,000000
38,073300	-1,000000
38,092300	1,000000
38,115300	-1,000000
38,216300	1,000000
38,227300	-1,000000
38,246300	1,000000
38,268300	-1,000000
38,288300	1,000000
38,302300	-1,000000
38,353300	1,000000
38,364300	-1,000000
38,383300	1,000000
38,398300	-1,000000
38,427300	1,000000
38,436300	-1,000000
38,937300	1,000000
38,971300	-1,000000
56,748300	1,000000
56,767300	-1,000000
56,781300	1,000000
56,834300	-1,000000
57,145300	1,000000
57,160300	-1,000000
59,612300	1,000000
59,642300	-1,000000
59,651300	1,000000
59,663300	-1,000000
59,675300	1,000000
59,694300	-1,000000
59,723300	1,000000
59,758300	-1,000000
59,773300	1,000000
59,878300	-1,000000
59,905300	1,000000
59,917300	-1,000000
59,927300	1,000000
59,939300	-1,000000
59,963300	1,000000
60,216300	-1,000000
60,382300	1,000000
60,392300	-1,000000
60,414300	1,000000
60,850300	-1,000000
61,403300	1,000000
61,424300	-1,000000
61,439300	1,000000
61,450300	-1,000000
61,506300	1,000000
61,557300	-1,000000
61,577300	1,000000
61,636300	-1,000000
61,645300	1,000000
61,656300	-1,000000
61,666300	1,000000
61,679300	-1,000000
61,722300	1,000000
61,744300	-1,000000
62,090300	1,000000
62,112300	-1,000000
62,163300	1,000000
63,857300	-1,000000
64,191300	1,000000
64,200300	-1,000000
67,329300	1,000000
67,353300	-1,000000
67,408300	1,000000
67,428300	-1,000000
67,479300	1,000000
67,564300	-1,000000
67,572300	1,000000
67,611300	-1,000000
67,627300	1,000000
67,644300	-1,000000
67,707300	1,000000
67,758300	-1,000000
67,821300	1,000000
67,845300	-1,000000
67,871300	1,000000
67,885300	-1,000000
68,229300	1,000000
68,255300	-1,000000
68,408300	1,000000
68,442300	-1,000000
68,546300	1,000000
68,561300	-1,000000
68,571300	1,000000
68,869300	-1,000000
68,885300	1,000000
75,387300	-1,000000
75,567300	1,000000
76,801300	-1,000000
76,820300	1,000000
76,835300	-1,000000
77,176300	1,000000
77,233300	-1,000000
77,293300	1,000000
77,304300	-1,000000
77,315300	1,000000
77,378300	-1,000000
77,449300	1,000000
77,555300	-1,000000
77,566300	1,000000
77,575300	-1,000000
77,600300	1,000000
77,654300	-1,000000
77,665300	1,000000
77,675300	-1,000000
77,689300	1,000000
77,701300	-1,000000
77,712300	1,000000
77,726300	-1,000000
77,786300	1,000000
78,222300	-1,000000
78,232300	1,000000
78,247300	-1,000000
78,322300	1,000000
78,343300	-1,000000
78,403300	1,000000
78,561300	-1,000000
78,593300	1,000000
78,615300	-1,000000
78,728300	1,000000
78,741300	-1,000000
78,769300	1,000000
81,370300	-1,000000
81,386300	1,000000
81,623300	-1,000000
81,676300	1,000000
81,692300	-1,000000
81,969300	1,000000
82,105300	-1,000000
82,702300	1,000000
82,727300	-1,000000
82,764300	1,000000
82,803300	-1,000000
83,745300	1,000000
83,790300	-1,000000
83,802300	1,000000
83,846300	-1,000000
83,863300	1,000000
83,928300	-1,000000
83,938300	1,000000
84,142300	-1,000000
84,156300	1,000000
84,174300	-1,000000
84,261300	1,000000
84,288300	-1,000000
84,313300	1,000000
84,336300	-1,000000
84,397300	1,000000
84,414300	-1,000000
84,911300	1,000000
84,920300	-1,000000
87,570300	1,000000
87,581300	-1,000000
87,597300	1,000000
87,843300	-1,000000
87,937300	1,000000
87,950300	-1,000000
88,363300	1,000000
88,500300	-1,000000
88,519300	1,000000
88,538300	-1,000000
88,580300	1,000000
91,364300	-1,000000
96,564300	1,000000
96,573300	-1,000000
96,585300	1,000000
96,594300	-1,000000
96,630300	1,000000
97,163300	-1,000000
97,178300	1,000000
97,208300	-1,000000
98,279300	1,000000
98,507300	-1,000000
98,553300	1,000000
98,570300	-1,000000
98,591300	1,000000
98,600300	-1,000000
99,103300	1,000000
99,143300	-1,000000
99,153300	1,000000
99,697300	-1,000000
99,728300	1,000000
99,752300	-1,000000
99,763300	1,000000
99,772300	-1,000000
99,851300	1,000000
99,906300	-1,000000
99,917300	1,000000
99,967300	-1,000000
99,980300	1,000000
99,997300	-1,000000
100,006300	1,000000
101,142300	-1,000000
101,166300	1,000000
101,224300	-1,000000
101,395300	1,000000
101,419300	-1,000000
102,525300	1,000000
102,539300	-1,000000
102,549300	1,000000
102,561300	-1,000000
102,576300	1,000000
104,394300	-1,000000
104,623300	1,000000
104,633300	-1,000000
104,643300	1,000000
104,654300	-1,000000
104,700300	1,000000
104,720300	-1,000000
104,739300	1,000000
104,993300	-1,000000
105,035300	1,000000
105,067300	-1,000000
105,198300	1,000000
105,208300	-1,000000
105,446300	1,000000
105,465300	-1,000000
105,509300	1,000000
105,518300	-1,000000
105,531300	1,000000
105,548300	-1,000000
105,675300	1,000000
105,689300	-1,000000
105,701300	1,000000
105,711300	-1,000000
106,463300	1,000000
106,485300	-1,000000
106,664300	1,000000
106,693300	-1,000000
106,704300	1,000000
107,336300	-1,000000
107,352300	1,000000
107,361300	-1,000000
107,395300	1,000000
107,424300	-1,000000
107,439300	1,000000
107,486300	-1,000000
109,818300	1,000000
109,837300	-1,000000
109,856300	1,000000
110,009300	-1,000000
110,326300	1,000000
110,337300	-1,000000
110,368300	1,000000
110,381300	-1,000000
110,420300	1,000000
110,437300	-1,000000
110,449300	1,000000
110,485300	-1,000000
110,604300	1,000000
110,638300	-1,000000
110,662300	1,000000
110,674300	-1,000000
110,857300	1,000000
110,870300	-1,000000
111,124300	1,000000
111,135300	-1,000000
112,269300	1,000000
112,278300	-1,000000
112,317300	1,000000
112,336300	-1,000000
112,346300	1,000000
112,362300	-1,000000
112,402300	1,000000
112,436300	-1,000000
112,459300	1,000000
112,477300	-1,000000
112,502300	1,000000
120,930300	-1,000000
121,104300	1,000000
121,784300	-1,000000
122,100300	1,000000
122,118300	-1,000000
122,211300	1,000000
122,225300	-1,000000
122,236300	1,000000
122,265300	-1,000000
122,286300	1,000000
122,390300	-1,000000
122,402300	1,000000
124,608300	-1,000000
124,640300	1,000000
124,659300	-1,000000
124,733300	1,000000
124,746300	-1,000000
124,788300	1,000000
125,041300	-1,000000
125,079300	1,000000
125,089300	-1,000000
125,102300	1,000000
125,130300	-1,000000
125,180300	1,000000
125,217300	-1,000000
125,230300	1,000000
125,657300	-1,000000
125,669300	1,000000
126,034300	-1,000000
140,385300	1,000000
140,431300	-1,000000
142,214300	1,000000
142,235300	-1,000000
142,609300	1,000000
142,671300	-1,000000
142,685300	1,000000
142,763300	-1,000000
153,534300	1,000000
153,550300	-1,000000
153,566300	1,000000
153,583300	-1,000000
153,605300	1,000000
154,238300	-1,000000
154,290300	1,000000
154,309300	-1,000000
154,497300	1,000000
154,511300	-1,000000
154,523300	1,000000
154,697300	-1,000000
156,247300	1,000000
156,262300	-1,000000
156,426300	1,000000
156,707300	-1,000000
156,930300	1,000000
156,940300	-1,000000
157,048300	1,000000
157,153300	-1,000000
157,613300	1,000000
157,700300	-1,000000
157,709300	1,000000
157,726300	-1,000000
157,820300	1,000000
158,205300	-1,000000
158,253300	1,000000
158,263300	-1,000000
159,142300	1,000000
159,196300	-1,000000
159,206300	1,000000
159,382300	-1,000000
159,394300	1,000000
159,448300	-1,000000
159,459300	1,000000
159,471300	-1,000000
159,540300	1,000000
159,557300	-1,000000
159,567300	1,000000
159,614300	-1,000000
159,624300	1,000000
159,643300	-1,000000
159,673300	1,000000
159,817300	-1,000000
159,831300	1,000000
159,840300	-1,000000
159,882300	1,000000
159,942300	-1,000000
160,027300	1,000000
160,144300	-1,000000
161,129300	1,000000
161,157300	-1,000000
162,293300	1,000000
162,306300	-1,000000
162,329300	1,000000
162,439300	-1,000000
162,449300	1,000000
162,521300	-1,000000
162,549300	1,000000
162,994300	-1,000000
163,205300	1,000000
163,242300	-1,000000
163,252300	1,000000
163,369300	-1,000000
163,441300	1,000000
163,458300	-1,000000
163,593300	1,000000
163,602300	-1,000000
163,628300	1,000000
163,640300	-1,000000
163,795300	1,000000
164,073300	-1,000000
164,439300	1,000000
164,463300	-1,000000
164,483300	1,000000
164,493300	-1,000000
164,520300	1,000000
164,547300	-1,000000
164,861300	1,000000
164,919300	-1,000000
164,940300	1,000000
164,949300	-1,000000
164,972300	1,000000
164,987300	-1,000000
164,998300	1,000000
165,008300	-1,000000
165,019300	1,000000
165,596300	-1,000000
165,613300	1,000000
165,633300	-1,000000
165,642300	1,000000
165,845300	-1,000000
166,405300	1,000000
166,415300	-1,000000
166,586300	1,000000
187,783300	-1,000000
188,205300	1,000000
188,220300	-1,000000
188,259300	1,000000
188,402300	-1,000000
188,413300	1,000000
188,428300	-1,000000
188,437300	1,000000
188,446300	-1,000000
188,557300	1,000000
188,667300	-1,000000
188,684300	1,000000
188,699300	-1,000000
188,819300	1,000000
191,015300	-1,000000
191,042300	1,000000
191,068300	-1,000000
191,102300	1,000000
191,115300	-1,000000
191,130300	1,000000
191,238300	-1,000000
191,499300	1,000000
191,547300	-1,000000
191,599300	1,000000
191,608300	-1,000000
191,639300	1,000000
191,652300	-1,000000
192,359300	1,000000
192,385300	-1,000000
192,401300	1,000000
192,410300	-1,000000
192,436300	1,000000
192,787300	-1,000000
192,908300	1,000000
193,408300	-1,000000
193,469300	1,000000
193,508300	-1,000000
193,528300	1,000000
193,547300	-1,000000
193,586300	1,000000
193,637300	-1,000000
193,671300	1,000000
193,681300	-1,000000
193,695300	1,000000
193,721300	-1,000000
193,918300	1,000000
193,954300	-1,000000
194,191300	1,000000
194,265300	-1,000000
194,764300	1,000000
194,797300	-1,000000
194,814300	1,000000
194,826300	-1,000000
195,757300	1,000000
195,915300	-1,000000
195,933300	1,000000
195,946300	-1,000000
196,016300	1,000000
196,030300	-1,000000
196,054300	1,000000
196,064300	-1,000000
196,074300	1,000000
196,182300	-1,000000
196,192300	1,000000
196,210300	-1,000000
196,222300	1,000000
196,250300	-1,000000
196,345300	1,000000
196,419300	-1,000000
196,439300	1,000000
196,528300	-1,000000
196,546300	1,000000
196,643300	-1,000000
196,791300	1,000000
196,804300	-1,000000
196,829300	1,000000
196,844300	-1,000000
197,203300	1,000000
197,220300	-1,000000
197,360300	1,000000
197,637300	-1,000000
197,649300	1,000000
197,683300	-1,000000
197,708300	1,000000
197,723300	-1,000000
197,732300	1,000000
197,869300	-1,000000
197,892300	1,000000
198,053300	-1,000000
198,233300	1,000000
198,253300	-1,000000
199,192300	1,000000
199,300300	-1,000000
199,358300	1,000000
199,879300	-1,000000
199,953300	1,000000
200,017300	-1,000000
200,027300	1,000000
201,225300	-1,000000
201,236300	1,000000
201,248300	-1,000000
201,314300	1,000000
202,418300	-1,000000
202,491300	1,000000
202,502300	-1,000000
202,597300	1,000000
204,628300	-1,000000
204,647300	1,000000
204,680300	-1,000000
204,710300	1,000000
204,723300	-1,000000
204,752300	1,000000
204,810300	-1,000000
205,387300	1,000000
205,395300	-1,000000
205,444300	1,000000
205,468300	-1,000000
206,086300	1,000000
206,095300	-1,000000
206,129300	1,000000
206,162300	-1,000000
206,179300	1,000000
206,276300	-1,000000
206,326300	1,000000
206,360300	-1,000000
206,374300	1,000000
210,818300	-1,000000
210,840300	1,000000
210,855300	-1,000000
210,865300	1,000000
210,899300	-1,000000
210,968300	1,000000
211,014300	-1,000000
211,126300	1,000000
211,214300	-1,000000
211,224300	1,000000
212,743300	-1,000000
212,752300	1,000000
212,844300	-1,000000
213,473300	1,000000
213,511300	-1,000000
213,566300	1,000000
213,578300	-1,000000
213,622300	1,000000
213,639300	-1,000000
213,690300	1,000000
213,709300	-1,000000
213,725300	1,000000
214,255300	-1,000000
214,271300	1,000000
214,412300	-1,000000
214,436300	1,000000
214,765300	-1,000000
215,385300	1,000000
215,417300	-1,000000
215,532300	1,000000
215,555300	-1,000000
215,566300	1,000000
215,608300	-1,000000
215,820300	1,000000
215,835300	-1,000000
215,849300	1,000000
215,905300	-1,000000
216,742300	1,000000
216,762300	-1,000000
216,857300	1,000000
216,865300	-1,000000
216,878300	1,000000
217,044300	-1,000000
217,078300	1,000000
217,122300	-1,000000
217,152300	1,000000
217,161300	-1,000000
217,628300	1,000000
218,618300	-1,000000
218,759300	1,000000
218,776300	-1,000000
218,859300	1,000000
219,642300	-1,000000
219,677300	1,000000
219,689300	-1,000000
219,698300	1,000000
219,872300	-1,000000
219,921300	1,000000
219,969300	-1,000000
272,017300	1,000000
272,038300	-1,000000
272,052300	1,000000
272,159300	-1,000000
272,170300	1,000000
272,187300	-1,000000
272,212300	1,000000
274,751300	-1,000000
274,765300	1,000000
275,066300	-1,000000
275,550300	1,000000
275,567300	-1,000000
275,576300	1,000000
275,784300	-1,000000
275,793300	1,000000
275,840300	-1,000000
275,895300	1,000000
275,904300	-1,000000
276,012300	1,000000
276,033300	-1,000000
276,544300	1,000000
276,556300	-1,000000
276,965300	1,000000
276,992300	-1,000000
277,003300	1,000000
277,050300	-1,000000
277,060300	1,000000
277,075300	-1,000000
277,090300	1,000000
277,632300	-1,000000
277,643300	1,000000
277,658300	-1,000000
277,771300	1,000000
277,812300	-1,000000
277,915300	1,000000
277,933300	-1,000000
283,611300	1,000000
283,619300	-1,000000
283,634300	1,000000
283,713300	-1,000000
283,743300	1,000000
283,752300	-1,000000
283,761300	1,000000
283,778300	-1,000000
283,809300	1,000000
283,872300	-1,000000
283,896300	1,000000
283,959300	-1,000000
283,979300	1,000000
283,991300	-1,000000
284,376300	1,000000
284,385300	-1,000000
284,395300	1,000000
284,420300	-1,000000
284,454300	1,000000
284,472300	-1,000000
284,493300	1,000000
284,616300	-1,000000
284,631300	1,000000
284,666300	-1,000000
284,674300	1,000000
286,958300	-1,000000
287,047300	1,000000
291,004300	-1,000000
291,110300	1,000000
291,155300	-1,000000
291,173300	1,000000
291,552300	-1,000000
291,566300	1,000000
291,582300	-1,000000
291,754300	1,000000
291,913300	-1,000000
293,629300	1,000000
293,655300	-1,000000
293,675300	1,000000
294,460300	-1,000000
300,290300	1,000000
300,515300	-1,000000
300,659300	1,000000
300,667300	-1,000000
300,706300	1,000000
300,717300	-1,000000
300,727300	1,000000
300,736300	-1,000000
300,757300	1,000000
300,767300	-1,000000
300,782300	1,000000
300,805300	-1,000000
300,815300	1,000000
301,138300	-1,000000
301,157300	1,000000
301,173300	-1,000000
301,261300	1,000000
301,312300	-1,000000
301,327300	1,000000
301,339300	-1,000000
301,359300	1,000000
301,369300	-1,000000
301,378300	1,000000
304,224300	-1,000000
304,457300	1,000000
304,471300	-1,000000
306,871300	1,000000
306,882300	-1,000000
306,892300	1,000000
307,026300	-1,000000
307,124300	1,000000
307,133300	-1,000000
308,360300	1,000000
308,396300	-1,000000
308,603300	1,000000
308,614300	-1,000000
308,640300	1,000000
308,704300	-1,000000
308,732300	1,000000
309,758300	-1,000000
309,768300	1,000000
309,786300	-1,000000
309,795300	1,000000
309,805300	-1,000000
309,815300	1,000000
309,824300	-1,000000
309,999300	1,000000
311,464300	-1,000000
311,477300	1,000000
311,651300	-1,000000
311,735300	1,000000
311,953300	-1,000000
312,007300	1,000000
312,026300	-1,000000
312,042300	1,000000
312,147300	-1,000000
312,203300	1,000000
313,786300	-1,000000
313,795300	1,000000
313,831300	-1,000000
313,864300	1,000000
313,875300	-1,000000
313,916300	1,000000
313,930300	-1,000000
313,951300	1,000000
314,266300	-1,000000
322,460300	1,000000
322,484300	-1,000000
322,494300	1,000000
322,507300	-1,000000
322,684300	1,000000
322,693300	-1,000000
322,706300	1,000000
322,716300	-1,000000
322,726300	1,000000
322,740300	-1,000000
322,781300	1,000000
322,790300	-1,000000
322,809300	1,000000
323,047300	-1,000000
323,059300	1,000000
323,080300	-1,000000
323,110300	1,000000
323,479300	-1,000000
323,574300	1,000000
323,586300	-1,000000
323,604300	1,000000
323,633300	-1,000000
323,648300	1,000000
323,755300	-1,000000
508,315300	1,000000
510,874300	-1,000000
510,889300	1,000000
511,112300	-1,000000
511,148300	1,000000
511,190300	-1,000000
511,222300	1,000000
511,467300	-1,000000
511,483300	1,000000
511,507300	-1,000000
511,613300	1,000000
511,633300	-1,000000
513,409300	1,000000
515,976300	-1,000000
515,998300	1,000000
528,140300	-1,000000
528,263300	1,000000
528,298300	-1,000000
528,400300	1,000000
528,433300	-1,000000
528,451300	1,000000
528,506300	-1,000000
528,635300	1,000000
528,676300	-1,000000
528,691300	1,000000
528,700300	-1,000000
528,743300	1,000000
531,664300	-1,000000
710,653300	1,000000
710,662300	-1,000000
