# Supplementary material for: Moth olfactory receptor neurons adjust their encoding efficiency to temporal statistics of pheromone fluctuations
Source: PLoS Comput Biol. 2018 Nov 13;14(11):e1006586. doi: 10.1371/journal.pcbi.1006586 (PMC6258558; doi:10.1371/journal.pcbi.1006586)
Supplement: S1 Data — (ZIP) [file pcbi.1006586.s001.zip › data/128m/1fg/valve_states_05.txt]

0,052850	1,000000
0,069850	-1,000000
0,139850	1,000000
0,295850	-1,000000
0,313850	1,000000
1,144850	-1,000000
1,188850	1,000000
1,228850	-1,000000
1,242850	1,000000
1,260850	-1,000000
1,287850	1,000000
1,300850	-1,000000
1,314850	1,000000
3,252850	-1,000000
3,271850	1,000000
3,290850	-1,000000
3,437850	1,000000
3,540850	-1,000000
3,926850	1,000000
3,938850	-1,000000
4,011850	1,000000
4,140850	-1,000000
4,149850	1,000000
4,316850	-1,000000
4,349850	1,000000
4,374850	-1,000000
4,432850	1,000000
4,464850	-1,000000
5,000850	1,000000
5,010850	-1,000000
5,121850	1,000000
5,137850	-1,000000
5,165850	1,000000
5,177850	-1,000000
5,216850	1,000000
5,230850	-1,000000
5,248850	1,000000
5,259850	-1,000000
5,277850	1,000000
5,303850	-1,000000
10,008850	1,000000
10,834850	-1,000000
10,873850	1,000000
11,883850	-1,000000
11,898850	1,000000
11,909850	-1,000000
11,934850	1,000000
11,980850	-1,000000
11,989850	1,000000
12,003850	-1,000000
12,021850	1,000000
12,141850	-1,000000
12,154850	1,000000
24,700850	-1,000000
24,730850	1,000000
24,787850	-1,000000
25,314850	1,000000
25,504850	-1,000000
25,530850	1,000000
25,570850	-1,000000
25,956850	1,000000
26,245850	-1,000000
26,259850	1,000000
26,664850	-1,000000
29,269850	1,000000
29,278850	-1,000000
29,326850	1,000000
29,334850	-1,000000
29,372850	1,000000
29,698850	-1,000000
29,708850	1,000000
29,728850	-1,000000
29,752850	1,000000
30,109850	-1,000000
30,120850	1,000000
30,150850	-1,000000
32,989850	1,000000
33,024850	-1,000000
33,101850	1,000000
33,646850	-1,000000
33,674850	1,000000
33,707850	-1,000000
33,723850	1,000000
34,015850	-1,000000
34,028850	1,000000
34,785850	-1,000000
34,808850	1,000000
34,828850	-1,000000
34,879850	1,000000
34,896850	-1,000000
34,906850	1,000000
36,122850	-1,000000
36,244850	1,000000
36,256850	-1,000000
36,271850	1,000000
36,306850	-1,000000
36,317850	1,000000
36,343850	-1,000000
36,467850	1,000000
36,931850	-1,000000
36,955850	1,000000
36,967850	-1,000000
37,192850	1,000000
37,405850	-1,000000
37,480850	1,000000
37,496850	-1,000000
37,527850	1,000000
37,542850	-1,000000
39,773850	1,000000
39,815850	-1,000000
39,839850	1,000000
39,865850	-1,000000
39,877850	1,000000
39,935850	-1,000000
39,947850	1,000000
40,034850	-1,000000
40,042850	1,000000
40,134850	-1,000000
40,154850	1,000000
40,241850	-1,000000
40,253850	1,000000
40,269850	-1,000000
40,296850	1,000000
40,312850	-1,000000
40,322850	1,000000
40,360850	-1,000000
40,558850	1,000000
40,775850	-1,000000
40,791850	1,000000
40,966850	-1,000000
40,987850	1,000000
41,005850	-1,000000
41,245850	1,000000
41,278850	-1,000000
41,589850	1,000000
41,601850	-1,000000
41,646850	1,000000
41,663850	-1,000000
41,681850	1,000000
43,468850	-1,000000
43,483850	1,000000
43,569850	-1,000000
43,632850	1,000000
43,671850	-1,000000
43,684850	1,000000
43,695850	-1,000000
43,706850	1,000000
43,716850	-1,000000
43,830850	1,000000
43,842850	-1,000000
44,133850	1,000000
46,987850	-1,000000
47,311850	1,000000
47,324850	-1,000000
47,334850	1,000000
47,344850	-1,000000
47,396850	1,000000
47,412850	-1,000000
47,588850	1,000000
47,649850	-1,000000
47,664850	1,000000
51,280850	-1,000000
65,957850	1,000000
65,993850	-1,000000
66,424850	1,000000
66,451850	-1,000000
66,469850	1,000000
66,488850	-1,000000
66,533850	1,000000
66,547850	-1,000000
66,559850	1,000000
66,612850	-1,000000
69,062850	1,000000
69,338850	-1,000000
69,358850	1,000000
69,369850	-1,000000
69,389850	1,000000
69,814850	-1,000000
70,840850	1,000000
70,849850	-1,000000
70,862850	1,000000
70,890850	-1,000000
70,909850	1,000000
70,937850	-1,000000
70,963850	1,000000
71,131850	-1,000000
75,783850	1,000000
75,876850	-1,000000
75,914850	1,000000
75,923850	-1,000000
76,452850	1,000000
76,505850	-1,000000
76,527850	1,000000
76,543850	-1,000000
76,591850	1,000000
76,650850	-1,000000
76,660850	1,000000
76,671850	-1,000000
76,686850	1,000000
76,699850	-1,000000
76,730850	1,000000
76,936850	-1,000000
