# Supplementary material for: Moth olfactory receptor neurons adjust their encoding efficiency to temporal statistics of pheromone fluctuations
Source: PLoS Comput Biol. 2018 Nov 13;14(11):e1006586. doi: 10.1371/journal.pcbi.1006586 (PMC6258558; doi:10.1371/journal.pcbi.1006586)
Supplement: S1 Data — (ZIP) [file pcbi.1006586.s001.zip › data/128m/1fg/valve_states_06.txt]

0,052250	1,000000
0,069250	-1,000000
0,139250	1,000000
0,295250	-1,000000
0,313250	1,000000
1,144250	-1,000000
1,188250	1,000000
1,228250	-1,000000
1,242250	1,000000
1,260250	-1,000000
1,287250	1,000000
1,300250	-1,000000
1,314250	1,000000
3,252250	-1,000000
3,271250	1,000000
3,290250	-1,000000
3,437250	1,000000
3,540250	-1,000000
3,926250	1,000000
3,938250	-1,000000
4,011250	1,000000
4,140250	-1,000000
4,149250	1,000000
4,316250	-1,000000
4,349250	1,000000
4,374250	-1,000000
4,432250	1,000000
4,464250	-1,000000
5,000250	1,000000
5,010250	-1,000000
5,121250	1,000000
5,137250	-1,000000
5,165250	1,000000
5,177250	-1,000000
5,216250	1,000000
5,230250	-1,000000
5,248250	1,000000
5,259250	-1,000000
5,277250	1,000000
5,303250	-1,000000
10,008250	1,000000
10,834250	-1,000000
10,873250	1,000000
11,883250	-1,000000
11,898250	1,000000
11,909250	-1,000000
11,934250	1,000000
11,980250	-1,000000
11,989250	1,000000
12,003250	-1,000000
12,021250	1,000000
12,141250	-1,000000
12,154250	1,000000
24,700250	-1,000000
24,730250	1,000000
24,787250	-1,000000
25,314250	1,000000
25,504250	-1,000000
25,530250	1,000000
25,570250	-1,000000
25,956250	1,000000
26,245250	-1,000000
26,259250	1,000000
26,664250	-1,000000
29,269250	1,000000
29,278250	-1,000000
29,326250	1,000000
29,334250	-1,000000
29,372250	1,000000
29,698250	-1,000000
29,708250	1,000000
29,728250	-1,000000
29,752250	1,000000
30,109250	-1,000000
30,120250	1,000000
30,150250	-1,000000
32,989250	1,000000
33,024250	-1,000000
33,101250	1,000000
33,646250	-1,000000
33,674250	1,000000
33,707250	-1,000000
33,723250	1,000000
34,015250	-1,000000
34,028250	1,000000
34,785250	-1,000000
34,808250	1,000000
34,828250	-1,000000
34,879250	1,000000
34,896250	-1,000000
34,906250	1,000000
36,122250	-1,000000
36,244250	1,000000
36,256250	-1,000000
36,271250	1,000000
36,306250	-1,000000
36,317250	1,000000
36,343250	-1,000000
36,467250	1,000000
36,931250	-1,000000
36,955250	1,000000
36,967250	-1,000000
37,192250	1,000000
37,405250	-1,000000
37,480250	1,000000
37,496250	-1,000000
37,527250	1,000000
37,542250	-1,000000
39,773250	1,000000
39,815250	-1,000000
39,839250	1,000000
39,865250	-1,000000
39,877250	1,000000
39,935250	-1,000000
39,947250	1,000000
40,034250	-1,000000
40,042250	1,000000
40,134250	-1,000000
40,154250	1,000000
40,241250	-1,000000
40,253250	1,000000
40,269250	-1,000000
40,296250	1,000000
40,312250	-1,000000
40,322250	1,000000
40,360250	-1,000000
40,558250	1,000000
40,775250	-1,000000
40,791250	1,000000
40,966250	-1,000000
40,987250	1,000000
41,005250	-1,000000
41,245250	1,000000
41,278250	-1,000000
41,589250	1,000000
41,601250	-1,000000
41,646250	1,000000
41,663250	-1,000000
41,681250	1,000000
43,468250	-1,000000
43,483250	1,000000
43,569250	-1,000000
43,632250	1,000000
43,671250	-1,000000
43,684250	1,000000
43,695250	-1,000000
43,706250	1,000000
43,716250	-1,000000
43,830250	1,000000
43,842250	-1,000000
44,133250	1,000000
46,987250	-1,000000
47,311250	1,000000
47,324250	-1,000000
47,334250	1,000000
47,344250	-1,000000
47,396250	1,000000
47,412250	-1,000000
47,588250	1,000000
47,649250	-1,000000
47,664250	1,000000
51,280250	-1,000000
65,957250	1,000000
65,993250	-1,000000
66,424250	1,000000
66,451250	-1,000000
66,469250	1,000000
66,488250	-1,000000
66,533250	1,000000
66,547250	-1,000000
66,559250	1,000000
66,612250	-1,000000
69,062250	1,000000
69,338250	-1,000000
69,358250	1,000000
69,369250	-1,000000
69,389250	1,000000
69,814250	-1,000000
70,840250	1,000000
70,849250	-1,000000
70,862250	1,000000
70,890250	-1,000000
70,909250	1,000000
70,937250	-1,000000
70,963250	1,000000
71,131250	-1,000000
75,783250	1,000000
75,876250	-1,000000
75,914250	1,000000
75,923250	-1,000000
76,452250	1,000000
76,505250	-1,000000
76,527250	1,000000
76,543250	-1,000000
76,591250	1,000000
76,650250	-1,000000
76,660250	1,000000
76,671250	-1,000000
76,686250	1,000000
76,699250	-1,000000
76,730250	1,000000
76,936250	-1,000000
255,722250	1,000000
270,565250	-1,000000
270,754250	1,000000
270,781250	-1,000000
270,802250	1,000000
270,836250	-1,000000
270,885250	1,000000
270,905250	-1,000000
326,145250	1,000000
326,161250	-1,000000
326,203250	1,000000
326,211250	-1,000000
326,220250	1,000000
326,358250	-1,000000
326,389250	1,000000
326,401250	-1,000000
326,454250	1,000000
326,644250	-1,000000
326,681250	1,000000
326,690250	-1,000000
326,703250	1,000000
326,761250	-1,000000
326,823250	1,000000
331,113250	-1,000000
331,129250	1,000000
331,156250	-1,000000
331,342250	1,000000
331,363250	-1,000000
342,409250	1,000000
342,473250	-1,000000
344,804250	1,000000
344,822250	-1,000000
344,866250	1,000000
346,089250	-1,000000
346,199250	1,000000
346,302250	-1,000000
352,128250	1,000000
352,169250	-1,000000
352,575250	1,000000
352,585250	-1,000000
352,880250	1,000000
352,901250	-1,000000
352,918250	1,000000
352,971250	-1,000000
354,126250	1,000000
354,915250	-1,000000
355,981250	1,000000
355,998250	-1,000000
356,070250	1,000000
357,801250	-1,000000
357,838250	1,000000
357,871250	-1,000000
357,881250	1,000000
357,890250	-1,000000
361,665250	1,000000
361,676250	-1,000000
361,686250	1,000000
361,700250	-1,000000
361,739250	1,000000
364,185250	-1,000000
364,201250	1,000000
383,067250	-1,000000
383,080250	1,000000
383,119250	-1,000000
385,547250	1,000000
385,732250	-1,000000
385,847250	1,000000
385,884250	-1,000000
385,935250	1,000000
385,947250	-1,000000
385,986250	1,000000
387,203250	-1,000000
387,223250	1,000000
387,320250	-1,000000
387,359250	1,000000
387,368250	-1,000000
388,320250	1,000000
388,356250	-1,000000
388,427250	1,000000
388,438250	-1,000000
388,590250	1,000000
388,604250	-1,000000
388,619250	1,000000
388,631250	-1,000000
388,855250	1,000000
389,506250	-1,000000
389,517250	1,000000
389,528250	-1,000000
389,821250	1,000000
410,800250	-1,000000
411,093250	1,000000
411,136250	-1,000000
411,150250	1,000000
412,019250	-1,000000
412,042250	1,000000
412,058250	-1,000000
413,970250	1,000000
414,180250	-1,000000
414,396250	1,000000
414,432250	-1,000000
414,652250	1,000000
414,662250	-1,000000
414,701250	1,000000
414,734250	-1,000000
414,832250	1,000000
414,857250	-1,000000
414,869250	1,000000
420,106250	-1,000000
420,117250	1,000000
420,155250	-1,000000
422,061250	1,000000
422,072250	-1,000000
422,175250	1,000000
422,187250	-1,000000
422,199250	1,000000
422,261250	-1,000000
428,172250	1,000000
428,181250	-1,000000
428,227250	1,000000
428,255250	-1,000000
428,642250	1,000000
428,655250	-1,000000
428,680250	1,000000
428,693250	-1,000000
428,727250	1,000000
428,762250	-1,000000
428,790250	1,000000
428,799250	-1,000000
428,812250	1,000000
428,939250	-1,000000
428,959250	1,000000
428,995250	-1,000000
429,029250	1,000000
430,622250	-1,000000
430,677250	1,000000
430,690250	-1,000000
432,013250	1,000000
432,048250	-1,000000
432,125250	1,000000
432,138250	-1,000000
432,153250	1,000000
432,208250	-1,000000
432,228250	1,000000
432,246250	-1,000000
432,286250	1,000000
432,320250	-1,000000
433,932250	1,000000
436,667250	-1,000000
436,690250	1,000000
436,715250	-1,000000
436,726250	1,000000
436,753250	-1,000000
437,948250	1,000000
437,959250	-1,000000
437,973250	1,000000
437,994250	-1,000000
438,028250	1,000000
438,094250	-1,000000
438,113250	1,000000
438,145250	-1,000000
438,175250	1,000000
438,185250	-1,000000
438,247250	1,000000
438,269250	-1,000000
438,403250	1,000000
438,423250	-1,000000
438,439250	1,000000
438,449250	-1,000000
438,520250	1,000000
438,557250	-1,000000
438,821250	1,000000
439,970250	-1,000000
439,986250	1,000000
440,047250	-1,000000
440,055250	1,000000
451,600250	-1,000000
451,813250	1,000000
451,830250	-1,000000
451,852250	1,000000
451,870250	-1,000000
451,879250	1,000000
451,927250	-1,000000
451,947250	1,000000
451,956250	-1,000000
451,966250	1,000000
451,983250	-1,000000
451,997250	1,000000
452,013250	-1,000000
452,047250	1,000000
452,116250	-1,000000
452,155250	1,000000
452,195250	-1,000000
452,212250	1,000000
452,334250	-1,000000
452,376250	1,000000
452,389250	-1,000000
452,501250	1,000000
452,578250	-1,000000
458,808250	1,000000
459,032250	-1,000000
459,067250	1,000000
459,572250	-1,000000
459,638250	1,000000
459,664250	-1,000000
459,673250	1,000000
459,684250	-1,000000
459,702250	1,000000
459,711250	-1,000000
459,772250	1,000000
459,781250	-1,000000
459,789250	1,000000
459,798250	-1,000000
459,820250	1,000000
460,040250	-1,000000
460,052250	1,000000
460,103250	-1,000000
460,115250	1,000000
460,177250	-1,000000
460,564250	1,000000
460,594250	-1,000000
460,619250	1,000000
460,629250	-1,000000
460,639250	1,000000
460,650250	-1,000000
460,726250	1,000000
460,768250	-1,000000
460,799250	1,000000
460,809250	-1,000000
460,825250	1,000000
460,893250	-1,000000
460,905250	1,000000
460,916250	-1,000000
462,247250	1,000000
462,258250	-1,000000
462,295250	1,000000
462,304250	-1,000000
462,368250	1,000000
462,377250	-1,000000
463,208250	1,000000
463,225250	-1,000000
463,256250	1,000000
469,089250	-1,000000
469,104250	1,000000
469,117250	-1,000000
469,234250	1,000000
469,242250	-1,000000
470,216250	1,000000
470,225250	-1,000000
470,248250	1,000000
470,257250	-1,000000
471,582250	1,000000
471,593250	-1,000000
471,603250	1,000000
471,629250	-1,000000
471,696250	1,000000
471,709250	-1,000000
471,767250	1,000000
471,796250	-1,000000
472,737250	1,000000
472,772250	-1,000000
472,791250	1,000000
472,895250	-1,000000
472,928250	1,000000
472,939250	-1,000000
472,950250	1,000000
472,959250	-1,000000
472,983250	1,000000
472,998250	-1,000000
473,007250	1,000000
473,077250	-1,000000
473,263250	1,000000
473,351250	-1,000000
473,361250	1,000000
473,541250	-1,000000
473,558250	1,000000
473,567250	-1,000000
473,602250	1,000000
473,615250	-1,000000
473,624250	1,000000
473,644250	-1,000000
473,654250	1,000000
474,093250	-1,000000
474,333250	1,000000
474,348250	-1,000000
474,491250	1,000000
474,505250	-1,000000
474,559250	1,000000
474,584250	-1,000000
474,613250	1,000000
474,627250	-1,000000
475,060250	1,000000
475,069250	-1,000000
475,108250	1,000000
475,149250	-1,000000
475,289250	1,000000
475,361250	-1,000000
475,505250	1,000000
475,514250	-1,000000
552,182250	1,000000
553,605250	-1,000000
556,324250	1,000000
556,334250	-1,000000
556,343250	1,000000
556,351250	-1,000000
556,538250	1,000000
556,671250	-1,000000
556,767250	1,000000
556,818250	-1,000000
556,851250	1,000000
556,861250	-1,000000
557,379250	1,000000
557,405250	-1,000000
557,430250	1,000000
557,633250	-1,000000
557,780250	1,000000
557,856250	-1,000000
557,870250	1,000000
557,923250	-1,000000
558,288250	1,000000
558,300250	-1,000000
558,327250	1,000000
558,339250	-1,000000
558,654250	1,000000
558,698250	-1,000000
559,316250	1,000000
559,625250	-1,000000
559,826250	1,000000
560,945250	-1,000000
560,956250	1,000000
560,990250	-1,000000
561,001250	1,000000
561,041250	-1,000000
561,063250	1,000000
561,074250	-1,000000
561,085250	1,000000
561,096250	-1,000000
561,125250	1,000000
561,248250	-1,000000
561,368250	1,000000
563,378250	-1,000000
563,484250	1,000000
563,493250	-1,000000
563,501250	1,000000
563,556250	-1,000000
563,590250	1,000000
563,626250	-1,000000
563,928250	1,000000
563,944250	-1,000000
564,006250	1,000000
564,025250	-1,000000
564,369250	1,000000
565,044250	-1,000000
565,078250	1,000000
565,087250	-1,000000
565,486250	1,000000
565,504250	-1,000000
565,516250	1,000000
565,534250	-1,000000
565,545250	1,000000
565,553250	-1,000000
565,649250	1,000000
566,580250	-1,000000
566,597250	1,000000
568,815250	-1,000000
568,833250	1,000000
568,901250	-1,000000
568,914250	1,000000
568,945250	-1,000000
568,975250	1,000000
568,996250	-1,000000
569,010250	1,000000
569,101250	-1,000000
602,139250	1,000000
603,038250	-1,000000
