# Supplementary material for: Moth olfactory receptor neurons adjust their encoding efficiency to temporal statistics of pheromone fluctuations
Source: PLoS Comput Biol. 2018 Nov 13;14(11):e1006586. doi: 10.1371/journal.pcbi.1006586 (PMC6258558; doi:10.1371/journal.pcbi.1006586)
Supplement: S1 Data — (ZIP) [file pcbi.1006586.s001.zip › data/128m/1fg/valve_states_07.txt]

0,228150	1,000000
0,248150	-1,000000
0,262150	1,000000
0,484150	-1,000000
0,492150	1,000000
0,533150	-1,000000
0,596150	1,000000
0,605150	-1,000000
0,637150	1,000000
0,662150	-1,000000
0,732150	1,000000
0,741150	-1,000000
0,751150	1,000000
0,778150	-1,000000
0,873150	1,000000
0,924150	-1,000000
0,943150	1,000000
18,172150	-1,000000
18,192150	1,000000
18,207150	-1,000000
18,273150	1,000000
18,322150	-1,000000
19,491150	1,000000
19,502150	-1,000000
19,512150	1,000000
19,529150	-1,000000
19,542150	1,000000
19,552150	-1,000000
19,575150	1,000000
19,592150	-1,000000
19,604150	1,000000
19,682150	-1,000000
19,803150	1,000000
19,841150	-1,000000
19,902150	1,000000
19,915150	-1,000000
22,148150	1,000000
22,159150	-1,000000
22,175150	1,000000
22,188150	-1,000000
22,201150	1,000000
22,235150	-1,000000
22,278150	1,000000
22,287150	-1,000000
22,306150	1,000000
22,421150	-1,000000
22,431150	1,000000
22,877150	-1,000000
23,065150	1,000000
23,077150	-1,000000
23,087150	1,000000
23,100150	-1,000000
23,163150	1,000000
25,982150	-1,000000
26,057150	1,000000
26,123150	-1,000000
26,231150	1,000000
26,240150	-1,000000
26,284150	1,000000
26,301150	-1,000000
26,310150	1,000000
26,892150	-1,000000
26,917150	1,000000
26,971150	-1,000000
26,980150	1,000000
27,069150	-1,000000
27,105150	1,000000
27,138150	-1,000000
27,147150	1,000000
27,157150	-1,000000
27,214150	1,000000
27,225150	-1,000000
27,237150	1,000000
27,297150	-1,000000
27,306150	1,000000
27,370150	-1,000000
27,382150	1,000000
27,410150	-1,000000
27,425150	1,000000
27,743150	-1,000000
27,769150	1,000000
27,779150	-1,000000
27,789150	1,000000
27,799150	-1,000000
27,814150	1,000000
27,858150	-1,000000
27,873150	1,000000
28,083150	-1,000000
28,172150	1,000000
28,198150	-1,000000
29,003150	1,000000
29,026150	-1,000000
29,083150	1,000000
34,984150	-1,000000
35,158150	1,000000
35,171150	-1,000000
35,345150	1,000000
35,594150	-1,000000
35,603150	1,000000
35,619150	-1,000000
35,639150	1,000000
35,653150	-1,000000
35,815150	1,000000
35,830150	-1,000000
35,888150	1,000000
35,923150	-1,000000
36,079150	1,000000
36,092150	-1,000000
36,101150	1,000000
36,254150	-1,000000
36,296150	1,000000
36,316150	-1,000000
38,069150	1,000000
38,082150	-1,000000
38,100150	1,000000
42,089150	-1,000000
42,114150	1,000000
42,169150	-1,000000
42,219150	1,000000
42,230150	-1,000000
42,244150	1,000000
42,306150	-1,000000
42,320150	1,000000
42,338150	-1,000000
42,354150	1,000000
42,363150	-1,000000
42,374150	1,000000
42,539150	-1,000000
42,589150	1,000000
42,605150	-1,000000
42,628150	1,000000
42,664150	-1,000000
42,688150	1,000000
60,051150	-1,000000
60,296150	1,000000
60,338150	-1,000000
60,370150	1,000000
62,457150	-1,000000
62,469150	1,000000
62,547150	-1,000000
63,509150	1,000000
63,529150	-1,000000
65,467150	1,000000
65,497150	-1,000000
65,512150	1,000000
66,168150	-1,000000
66,199150	1,000000
66,218150	-1,000000
66,226150	1,000000
66,539150	-1,000000
66,708150	1,000000
66,785150	-1,000000
67,306150	1,000000
67,673150	-1,000000
67,687150	1,000000
67,870150	-1,000000
67,883150	1,000000
68,118150	-1,000000
68,127150	1,000000
68,139150	-1,000000
68,173150	1,000000
68,395150	-1,000000
68,406150	1,000000
68,449150	-1,000000
70,042150	1,000000
70,061150	-1,000000
70,231150	1,000000
70,239150	-1,000000
70,327150	1,000000
70,348150	-1,000000
70,519150	1,000000
70,593150	-1,000000
70,610150	1,000000
71,173150	-1,000000
71,196150	1,000000
71,212150	-1,000000
71,243150	1,000000
71,257150	-1,000000
71,275150	1,000000
71,290150	-1,000000
71,300150	1,000000
71,310150	-1,000000
71,344150	1,000000
71,408150	-1,000000
71,565150	1,000000
71,578150	-1,000000
71,608150	1,000000
71,631150	-1,000000
111,062150	1,000000
111,755150	-1,000000
111,771150	1,000000
111,992150	-1,000000
112,143150	1,000000
112,375150	-1,000000
113,104150	1,000000
113,118150	-1,000000
113,148150	1,000000
113,157150	-1,000000
113,314150	1,000000
113,323150	-1,000000
113,368150	1,000000
113,422150	-1,000000
113,432150	1,000000
113,467150	-1,000000
113,719150	1,000000
113,741150	-1,000000
113,775150	1,000000
113,993150	-1,000000
114,017150	1,000000
114,028150	-1,000000
114,090150	1,000000
114,109150	-1,000000
114,217150	1,000000
114,227150	-1,000000
114,243150	1,000000
114,274150	-1,000000
114,297150	1,000000
114,306150	-1,000000
114,318150	1,000000
123,461150	-1,000000
123,484150	1,000000
123,493150	-1,000000
123,519150	1,000000
123,540150	-1,000000
123,562150	1,000000
129,092150	-1,000000
130,483150	1,000000
130,620150	-1,000000
130,629150	1,000000
130,680150	-1,000000
130,717150	1,000000
130,730150	-1,000000
132,844150	1,000000
132,866150	-1,000000
133,471150	1,000000
134,091150	-1,000000
134,757150	1,000000
134,791150	-1,000000
134,804150	1,000000
134,821150	-1,000000
134,830150	1,000000
134,848150	-1,000000
135,155150	1,000000
135,188150	-1,000000
135,203150	1,000000
135,296150	-1,000000
135,345150	1,000000
135,361150	-1,000000
135,482150	1,000000
135,501150	-1,000000
135,760150	1,000000
135,803150	-1,000000
135,953150	1,000000
135,962150	-1,000000
135,975150	1,000000
135,999150	-1,000000
136,010150	1,000000
136,021150	-1,000000
136,050150	1,000000
136,066150	-1,000000
136,088150	1,000000
136,140150	-1,000000
136,168150	1,000000
136,237150	-1,000000
163,029150	1,000000
163,040150	-1,000000
163,049150	1,000000
163,065150	-1,000000
163,081150	1,000000
163,090150	-1,000000
163,104150	1,000000
163,119150	-1,000000
163,202150	1,000000
163,257150	-1,000000
163,422150	1,000000
163,445150	-1,000000
163,463150	1,000000
163,475150	-1,000000
163,497150	1,000000
163,592150	-1,000000
163,616150	1,000000
165,591150	-1,000000
165,611150	1,000000
165,623150	-1,000000
165,675150	1,000000
165,684150	-1,000000
165,714150	1,000000
165,741150	-1,000000
165,750150	1,000000
168,496150	-1,000000
168,506150	1,000000
168,549150	-1,000000
175,763150	1,000000
175,792150	-1,000000
175,879150	1,000000
175,888150	-1,000000
175,941150	1,000000
176,074150	-1,000000
179,351150	1,000000
179,362150	-1,000000
179,372150	1,000000
179,382150	-1,000000
179,402150	1,000000
179,417150	-1,000000
179,462150	1,000000
179,473150	-1,000000
179,487150	1,000000
179,511150	-1,000000
179,529150	1,000000
180,215150	-1,000000
180,228150	1,000000
180,239150	-1,000000
180,291150	1,000000
180,321150	-1,000000
180,802150	1,000000
180,813150	-1,000000
180,824150	1,000000
180,876150	-1,000000
181,121150	1,000000
181,182150	-1,000000
181,195150	1,000000
181,221150	-1,000000
181,523150	1,000000
181,557150	-1,000000
181,681150	1,000000
181,720150	-1,000000
181,953150	1,000000
181,962150	-1,000000
252,884150	1,000000
252,908150	-1,000000
253,018150	1,000000
253,035150	-1,000000
253,071150	1,000000
253,082150	-1,000000
253,359150	1,000000
253,374150	-1,000000
275,391150	1,000000
276,204150	-1,000000
280,747150	1,000000
280,758150	-1,000000
281,892150	1,000000
281,905150	-1,000000
281,918150	1,000000
281,941150	-1,000000
282,072150	1,000000
285,239150	-1,000000
285,266150	1,000000
287,853150	-1,000000
287,880150	1,000000
287,903150	-1,000000
287,988150	1,000000
288,044150	-1,000000
288,076150	1,000000
288,114150	-1,000000
288,130150	1,000000
288,217150	-1,000000
288,273150	1,000000
288,286150	-1,000000
288,663150	1,000000
288,925150	-1,000000
288,958150	1,000000
289,216150	-1,000000
289,276150	1,000000
289,285150	-1,000000
289,312150	1,000000
289,325150	-1,000000
289,344150	1,000000
289,353150	-1,000000
289,699150	1,000000
291,978150	-1,000000
292,146150	1,000000
292,205150	-1,000000
292,236150	1,000000
292,245150	-1,000000
292,257150	1,000000
292,432150	-1,000000
292,446150	1,000000
292,473150	-1,000000
292,544150	1,000000
292,596150	-1,000000
292,634150	1,000000
292,850150	-1,000000
292,877150	1,000000
293,595150	-1,000000
293,751150	1,000000
294,526150	-1,000000
294,542150	1,000000
294,638150	-1,000000
294,655150	1,000000
294,711150	-1,000000
295,689150	1,000000
295,706150	-1,000000
296,455150	1,000000
296,474150	-1,000000
296,487150	1,000000
296,522150	-1,000000
296,579150	1,000000
296,592150	-1,000000
296,607150	1,000000
296,619150	-1,000000
296,635150	1,000000
298,463150	-1,000000
298,485150	1,000000
298,496150	-1,000000
298,505150	1,000000
298,519150	-1,000000
298,533150	1,000000
298,542150	-1,000000
298,558150	1,000000
304,014150	-1,000000
304,026150	1,000000
304,036150	-1,000000
304,072150	1,000000
306,120150	-1,000000
306,169150	1,000000
306,182150	-1,000000
306,220150	1,000000
306,228150	-1,000000
306,248150	1,000000
306,259150	-1,000000
306,464150	1,000000
306,681150	-1,000000
306,701150	1,000000
306,834150	-1,000000
310,453150	1,000000
322,526150	-1,000000
322,672150	1,000000
322,737150	-1,000000
322,756150	1,000000
322,813150	-1,000000
365,346150	1,000000
365,488150	-1,000000
365,496150	1,000000
366,474150	-1,000000
368,556150	1,000000
369,568150	-1,000000
369,583150	1,000000
370,137150	-1,000000
370,251150	1,000000
370,286150	-1,000000
370,303150	1,000000
370,402150	-1,000000
370,607150	1,000000
370,619150	-1,000000
370,649150	1,000000
370,676150	-1,000000
370,763150	1,000000
370,805150	-1,000000
370,875150	1,000000
370,909150	-1,000000
370,938150	1,000000
371,127150	-1,000000
371,178150	1,000000
371,249150	-1,000000
371,265150	1,000000
371,275150	-1,000000
371,378150	1,000000
371,387150	-1,000000
371,412150	1,000000
371,475150	-1,000000
371,506150	1,000000
384,948150	-1,000000
385,248150	1,000000
385,795150	-1,000000
385,808150	1,000000
385,987150	-1,000000
386,223150	1,000000
386,251150	-1,000000
396,440150	1,000000
396,495150	-1,000000
396,505150	1,000000
396,516150	-1,000000
396,536150	1,000000
409,149150	-1,000000
409,158150	1,000000
409,445150	-1,000000
409,556150	1,000000
409,572150	-1,000000
409,688150	1,000000
409,697150	-1,000000
580,830150	1,000000
580,844150	-1,000000
580,853150	1,000000
580,877150	-1,000000
580,885150	1,000000
580,937150	-1,000000
580,946150	1,000000
580,963150	-1,000000
580,980150	1,000000
580,989150	-1,000000
581,295150	1,000000
584,515150	-1,000000
584,524150	1,000000
584,534150	-1,000000
584,659150	1,000000
584,676150	-1,000000
584,697150	1,000000
584,707150	-1,000000
584,716150	1,000000
584,726150	-1,000000
584,742150	1,000000
584,946150	-1,000000
585,492150	1,000000
585,508150	-1,000000
585,530150	1,000000
585,548150	-1,000000
585,658150	1,000000
585,668150	-1,000000
586,072150	1,000000
586,082150	-1,000000
