# Supplementary material for: Moth olfactory receptor neurons adjust their encoding efficiency to temporal statistics of pheromone fluctuations
Source: PLoS Comput Biol. 2018 Nov 13;14(11):e1006586. doi: 10.1371/journal.pcbi.1006586 (PMC6258558; doi:10.1371/journal.pcbi.1006586)
Supplement: S1 Data — (ZIP) [file pcbi.1006586.s001.zip › data/128m/1fg/valve_states_08.txt]

0,068350	1,000000
0,087350	-1,000000
0,119350	1,000000
0,129350	-1,000000
0,181350	1,000000
0,189350	-1,000000
0,359350	1,000000
0,763350	-1,000000
46,505350	1,000000
46,516350	-1,000000
46,527350	1,000000
46,640350	-1,000000
46,652350	1,000000
46,664350	-1,000000
46,689350	1,000000
46,728350	-1,000000
46,773350	1,000000
46,937350	-1,000000
46,945350	1,000000
46,955350	-1,000000
46,966350	1,000000
46,979350	-1,000000
46,996350	1,000000
47,065350	-1,000000
47,272350	1,000000
65,003350	-1,000000
81,242350	1,000000
81,953350	-1,000000
81,968350	1,000000
82,000350	-1,000000
82,097350	1,000000
83,414350	-1,000000
85,797350	1,000000
85,859350	-1,000000
130,121350	1,000000
130,134350	-1,000000
130,147350	1,000000
130,166350	-1,000000
130,398350	1,000000
130,554350	-1,000000
130,625350	1,000000
130,724350	-1,000000
130,734350	1,000000
130,754350	-1,000000
130,821350	1,000000
130,839350	-1,000000
131,110350	1,000000
131,120350	-1,000000
131,131350	1,000000
131,180350	-1,000000
131,191350	1,000000
131,229350	-1,000000
131,936350	1,000000
131,948350	-1,000000
132,004350	1,000000
132,049350	-1,000000
132,083350	1,000000
132,095350	-1,000000
132,105350	1,000000
132,116350	-1,000000
132,152350	1,000000
132,163350	-1,000000
132,829350	1,000000
132,884350	-1,000000
133,407350	1,000000
133,420350	-1,000000
133,440350	1,000000
133,449350	-1,000000
133,460350	1,000000
133,754350	-1,000000
133,780350	1,000000
133,797350	-1,000000
133,811350	1,000000
133,820350	-1,000000
133,894350	1,000000
133,911350	-1,000000
134,293350	1,000000
134,507350	-1,000000
134,516350	1,000000
134,525350	-1,000000
134,546350	1,000000
134,557350	-1,000000
134,590350	1,000000
134,861350	-1,000000
134,901350	1,000000
134,943350	-1,000000
135,046350	1,000000
135,072350	-1,000000
135,187350	1,000000
139,597350	-1,000000
139,607350	1,000000
139,618350	-1,000000
140,104350	1,000000
140,153350	-1,000000
140,169350	1,000000
140,178350	-1,000000
142,267350	1,000000
142,275350	-1,000000
142,512350	1,000000
142,522350	-1,000000
142,755350	1,000000
142,872350	-1,000000
142,894350	1,000000
144,343350	-1,000000
144,373350	1,000000
144,393350	-1,000000
144,428350	1,000000
144,443350	-1,000000
144,465350	1,000000
144,479350	-1,000000
144,572350	1,000000
144,581350	-1,000000
145,401350	1,000000
145,414350	-1,000000
145,590350	1,000000
145,622350	-1,000000
164,849350	1,000000
164,866350	-1,000000
164,876350	1,000000
164,935350	-1,000000
164,949350	1,000000
164,969350	-1,000000
165,018350	1,000000
165,055350	-1,000000
165,076350	1,000000
165,173350	-1,000000
165,208350	1,000000
165,232350	-1,000000
201,268350	1,000000
201,281350	-1,000000
240,017350	1,000000
240,026350	-1,000000
240,147350	1,000000
240,163350	-1,000000
244,846350	1,000000
244,887350	-1,000000
244,963350	1,000000
245,247350	-1,000000
245,393350	1,000000
245,479350	-1,000000
278,722350	1,000000
278,735350	-1,000000
278,747350	1,000000
278,883350	-1,000000
278,901350	1,000000
278,967350	-1,000000
279,339350	1,000000
279,398350	-1,000000
279,573350	1,000000
279,607350	-1,000000
279,623350	1,000000
279,644350	-1,000000
279,669350	1,000000
279,741350	-1,000000
279,751350	1,000000
280,490350	-1,000000
280,546350	1,000000
280,588350	-1,000000
280,650350	1,000000
280,664350	-1,000000
280,678350	1,000000
281,666350	-1,000000
281,688350	1,000000
281,920350	-1,000000
281,946350	1,000000
281,960350	-1,000000
281,980350	1,000000
281,989350	-1,000000
282,016350	1,000000
282,209350	-1,000000
282,232350	1,000000
282,616350	-1,000000
282,630350	1,000000
282,844350	-1,000000
282,869350	1,000000
282,884350	-1,000000
282,931350	1,000000
282,941350	-1,000000
282,956350	1,000000
282,969350	-1,000000
282,980350	1,000000
283,063350	-1,000000
283,090350	1,000000
283,101350	-1,000000
283,206350	1,000000
285,470350	-1,000000
285,737350	1,000000
285,760350	-1,000000
289,805350	1,000000
289,814350	-1,000000
289,827350	1,000000
289,879350	-1,000000
289,892350	1,000000
290,035350	-1,000000
290,044350	1,000000
290,053350	-1,000000
290,338350	1,000000
292,282350	-1,000000
292,291350	1,000000
292,307350	-1,000000
292,344350	1,000000
292,546350	-1,000000
292,562350	1,000000
292,581350	-1,000000
292,615350	1,000000
292,787350	-1,000000
292,799350	1,000000
292,849350	-1,000000
292,865350	1,000000
293,422350	-1,000000
293,431350	1,000000
293,457350	-1,000000
293,559350	1,000000
293,597350	-1,000000
293,778350	1,000000
293,789350	-1,000000
293,815350	1,000000
293,863350	-1,000000
293,903350	1,000000
293,912350	-1,000000
294,465350	1,000000
294,532350	-1,000000
371,437350	1,000000
372,235350	-1,000000
372,745350	1,000000
372,764350	-1,000000
372,785350	1,000000
373,034350	-1,000000
373,211350	1,000000
373,235350	-1,000000
373,600350	1,000000
373,693350	-1,000000
373,941350	1,000000
374,093350	-1,000000
374,102350	1,000000
374,601350	-1,000000
374,617350	1,000000
374,627350	-1,000000
378,724350	1,000000
378,733350	-1,000000
378,788350	1,000000
378,941350	-1,000000
378,987350	1,000000
380,914350	-1,000000
380,958350	1,000000
381,000350	-1,000000
381,231350	1,000000
381,247350	-1,000000
381,274350	1,000000
381,327350	-1,000000
381,346350	1,000000
381,582350	-1,000000
381,591350	1,000000
381,702350	-1,000000
381,732350	1,000000
381,747350	-1,000000
382,425350	1,000000
382,818350	-1,000000
382,829350	1,000000
383,039350	-1,000000
383,053350	1,000000
383,081350	-1,000000
383,125350	1,000000
383,140350	-1,000000
383,152350	1,000000
383,286350	-1,000000
383,359350	1,000000
383,397350	-1,000000
383,422350	1,000000
383,444350	-1,000000
383,564350	1,000000
383,582350	-1,000000
383,591350	1,000000
383,632350	-1,000000
383,644350	1,000000
383,662350	-1,000000
383,671350	1,000000
383,699350	-1,000000
383,709350	1,000000
383,724350	-1,000000
383,826350	1,000000
383,903350	-1,000000
383,917350	1,000000
383,927350	-1,000000
383,997350	1,000000
384,019350	-1,000000
384,029350	1,000000
385,423350	-1,000000
385,442350	1,000000
390,234350	-1,000000
469,621350	1,000000
469,655350	-1,000000
469,682350	1,000000
471,924350	-1,000000
471,947350	1,000000
472,210350	-1,000000
472,802350	1,000000
472,850350	-1,000000
472,859350	1,000000
472,910350	-1,000000
472,940350	1,000000
473,218350	-1,000000
473,300350	1,000000
473,310350	-1,000000
473,324350	1,000000
473,347350	-1,000000
473,360350	1,000000
473,368350	-1,000000
480,957350	1,000000
480,972350	-1,000000
480,988350	1,000000
481,136350	-1,000000
481,266350	1,000000
481,429350	-1,000000
481,452350	1,000000
481,468350	-1,000000
481,492350	1,000000
482,154350	-1,000000
482,373350	1,000000
482,382350	-1,000000
482,397350	1,000000
482,501350	-1,000000
482,534350	1,000000
482,612350	-1,000000
482,633350	1,000000
482,677350	-1,000000
486,089350	1,000000
486,203350	-1,000000
486,296350	1,000000
486,325350	-1,000000
486,348350	1,000000
486,360350	-1,000000
486,368350	1,000000
486,405350	-1,000000
492,417350	1,000000
492,661350	-1,000000
492,670350	1,000000
493,235350	-1,000000
494,062350	1,000000
494,076350	-1,000000
494,299350	1,000000
494,311350	-1,000000
494,320350	1,000000
494,525350	-1,000000
494,537350	1,000000
494,580350	-1,000000
494,619350	1,000000
494,725350	-1,000000
494,752350	1,000000
494,774350	-1,000000
494,788350	1,000000
494,806350	-1,000000
494,827350	1,000000
494,850350	-1,000000
494,959350	1,000000
494,979350	-1,000000
495,058350	1,000000
495,215350	-1,000000
500,561350	1,000000
500,593350	-1,000000
500,959350	1,000000
500,968350	-1,000000
501,001350	1,000000
501,100350	-1,000000
501,121350	1,000000
501,190350	-1,000000
501,211350	1,000000
501,224350	-1,000000
501,415350	1,000000
501,924350	-1,000000
501,935350	1,000000
501,948350	-1,000000
501,958350	1,000000
501,967350	-1,000000
501,986350	1,000000
502,014350	-1,000000
502,044350	1,000000
502,054350	-1,000000
502,065350	1,000000
502,100350	-1,000000
506,752350	1,000000
506,761350	-1,000000
506,803350	1,000000
506,819350	-1,000000
506,926350	1,000000
506,961350	-1,000000
506,980350	1,000000
507,152350	-1,000000
507,163350	1,000000
507,302350	-1,000000
507,360350	1,000000
507,401350	-1,000000
507,415350	1,000000
507,450350	-1,000000
510,770350	1,000000
510,814350	-1,000000
511,869350	1,000000
515,112350	-1,000000
515,163350	1,000000
515,210350	-1,000000
515,224350	1,000000
515,236350	-1,000000
515,866350	1,000000
515,986350	-1,000000
516,002350	1,000000
516,052350	-1,000000
516,061350	1,000000
516,072350	-1,000000
516,088350	1,000000
516,119350	-1,000000
516,137350	1,000000
516,201350	-1,000000
516,219350	1,000000
516,255350	-1,000000
516,366350	1,000000
516,382350	-1,000000
516,419350	1,000000
516,461350	-1,000000
516,535350	1,000000
516,596350	-1,000000
516,607350	1,000000
516,710350	-1,000000
516,732350	1,000000
516,784350	-1,000000
516,823350	1,000000
516,831350	-1,000000
516,864350	1,000000
516,924350	-1,000000
516,936350	1,000000
516,961350	-1,000000
517,510350	1,000000
517,521350	-1,000000
517,918350	1,000000
517,936350	-1,000000
517,948350	1,000000
518,013350	-1,000000
518,022350	1,000000
518,033350	-1,000000
518,076350	1,000000
518,094350	-1,000000
518,102350	1,000000
518,664350	-1,000000
518,680350	1,000000
518,706350	-1,000000
518,719350	1,000000
518,730350	-1,000000
519,290350	1,000000
519,766350	-1,000000
569,702350	1,000000
569,779350	-1,000000
571,332350	1,000000
571,596350	-1,000000
571,980350	1,000000
572,000350	-1,000000
572,011350	1,000000
572,256350	-1,000000
572,266350	1,000000
572,377350	-1,000000
572,412350	1,000000
572,430350	-1,000000
572,447350	1,000000
572,456350	-1,000000
572,497350	1,000000
572,507350	-1,000000
572,745350	1,000000
573,294350	-1,000000
573,330350	1,000000
573,346350	-1,000000
573,365350	1,000000
573,376350	-1,000000
573,389350	1,000000
573,454350	-1,000000
586,713350	1,000000
586,721350	-1,000000
587,028350	1,000000
587,046350	-1,000000
587,057350	1,000000
587,075350	-1,000000
587,112350	1,000000
587,166350	-1,000000
600,561350	1,000000
601,310350	-1,000000
