# Supplementary material for: Moth olfactory receptor neurons adjust their encoding efficiency to temporal statistics of pheromone fluctuations
Source: PLoS Comput Biol. 2018 Nov 13;14(11):e1006586. doi: 10.1371/journal.pcbi.1006586 (PMC6258558; doi:10.1371/journal.pcbi.1006586)
Supplement: S1 Data — (ZIP) [file pcbi.1006586.s001.zip › data/128m/1pg/spikes_times_01.txt]

0	099092
0	105164
0	110383
0	115592
0	121604
0	127477
0	134408
0	141204
0	150491
0	167539
0	177407
0	191710
0	198322
0	206169
0	217569
0	226119
0	244312
0	252453
0	263354
0	272627
0	282326
0	297580
0	310362
0	366169
0	374804
0	389039
0	398225
0	407978
0	432458
0	441362
0	451790
0	461929
0	475056
0	484622
0	517491
0	524113
0	533328
0	609039
0	624325
0	638888
0	659855
0	668744
0	779487
0	786870
0	792964
0	800275
0	807659
0	819582
0	921688
0	930353
0	939147
0	952263
0	960757
0	967747
0	978345
1	040843
1	112351
1	129957
1	136283
1	144893
1	154481
1	259635
1	316369
1	327731
1	337994
1	350774
1	418671
1	427754
1	484505
1	573128
1	583016
1	595676
1	603569
1	639805
1	651762
1	661886
1	736463
1	817514
1	848244
1	855853
1	894959
1	902900
1	910438
1	959469
1	974866
1	989018
1	999322
2	044075
2	053962
2	103852
2	111024
2	268310
2	355678
2	426594
2	445388
2	495912
2	504211
2	519878
2	535545
2	639806
2	649174
2	662025
2	688781
2	697417
2	716846
2	865693
2	882232
2	920623
2	937380
2	950176
2	981521
2	990108
2	997456
3	004805
3	073385
3	083480
3	121601
3	191591
3	207185
3	336451
3	357924
3	376744
3	453044
3	461946
3	469926
3	496714
3	657579
3	681897
3	695838
3	800741
3	809267
3	817279
3	826926
3	840395
3	936366
3	985146
4	047264
4	132655
4	162098
4	176467
4	185832
4	196037
4	220574
4	467985
4	481403
4	542292
4	550389
4	565922
4	574215
4	586244
4	593610
4	621631
4	658079
4	851720
4	857914
4	870347
4	962777
4	970675
4	976675
4	984332
5	003107
5	157287
5	168403
5	175798
5	279359
5	304939
5	329538
5	385570
5	404887
5	415083
5	542343
5	582743
5	590045
5	619537
5	657379
5	673628
5	681067
5	691594
5	892573
5	901031
5	910602
5	926195
6	142722
6	154128
6	162042
6	169720
6	198104
6	211046
6	233365
6	399766
6	420764
6	431513
6	443721
6	456260
6	516348
6	528717
6	667661
6	678995
6	686958
6	698937
6	806242
6	826011
6	859093
6	878573
7	038823
7	056400
7	079913
7	093460
7	106185
7	226961
7	242531
7	343417
7	356436
7	371382
7	486523
7	511054
7	517618
7	525239
7	738894
7	760089
7	841147
7	940003
8	002325
8	026126
8	046226
8	124575
8	156161
8	274336
8	294220
8	323137
8	334126
8	340485
8	367897
8	384815
8	400583
8	425354
8	494610
8	504432
8	515563
8	651616
8	662878
8	769330
8	776057
8	788263
8	799813
8	831075
8	841951
8	917388
8	929553
9	119290
9	129382
9	163451
9	177156
9	186774
9	293609
9	472244
9	527297
9	539692
9	608561
9	618242
9	655640
9	726883
9	734970
9	743417
9	861415
9	870031
9	985974
9	994928
10	057554
10	064967
10	122061
10	129841
10	154931
10	196824
10	229251
10	249475
10	309938
10	320688
10	332358
10	340074
10	359130
10	478422
10	530164
10	617488
10	675783
10	684166
10	692634
10	701310
10	710135
10	767745
10	865273
10	878362
11	000020
11	079878
11	089556
11	100520
11	107922
11	124007
11	168662
11	326604
11	406713
11	417521
11	426877
11	530709
11	537986
11	544588
11	560218
11	727756
11	740539
11	763296
11	776994
11	789176
11	803564
11	937795
11	968018
11	979547
12	028617
12	173567
12	203868
12	220993
12	228832
12	240717
12	291289
12	306112
12	315402
12	639156
12	655879
12	686509
12	694126
12	732981
12	745561
12	806095
12	824016
12	950179
12	966613
13	085335
13	123989
13	136236
13	169728
13	194168
13	208005
13	337246
13	343902
13	352166
13	366719
13	470314
13	575811
13	593009
13	601355
13	610946
13	622888
13	634798
13	669453
13	762066
13	770596
13	803066
13	867029
13	956577
14	015077
14	025022
14	052958
14	111474
14	175475
14	250196
14	263906
14	271885
14	319275
14	330839
14	400587
14	519083
14	525697
14	534508
14	582356
14	610197
14	654695
14	662165
14	746407
14	755166
14	771163
14	780627
14	880982
14	922723
15	026383
15	036943
15	057692
15	090058
15	158580
15	310555
15	319477
15	328142
15	342319
15	443062
15	462247
15	470091
15	488543
15	550757
15	559017
15	582834
15	591739
15	711204
15	718176
15	759597
15	767258
15	962016
16	009770
16	017428
16	062948
16	070086
16	080741
16	087385
16	094385
16	159994
16	175788
16	187708
16	264145
16	271101
16	286662
16	370006
16	377827
16	386875
16	535031
16	544391
16	588497
16	600908
16	621501
16	659276
16	707056
16	808577
16	842046
16	924618
16	938089
16	969886
16	982389
17	069304
17	143296
17	157042
17	165463
17	196367
17	265815
17	396847
17	492263
17	501166
17	543335
17	567072
17	657832
17	668583
17	675692
17	695497
17	752600
17	918447
17	935731
17	946245
17	982584
17	994720
18	098953
18	105761
18	115821
18	153610
18	169695
18	178450
18	276203
18	320141
18	327662
18	334942
18	401661
18	421103
18	430770
18	437798
18	628628
18	637478
18	662096
18	692134
18	698774
18	707178
18	805139
18	865364
18	873091
18	882226
18	899793
19	341737
19	350040
19	356452
19	364142
19	373918
19	762262
19	954324
19	959679
19	979954
19	990522
20	011733
20	055868
20	074526
20	084841
20	101626
20	116182
20	129423
20	137933
20	156803
20	165340
20	271783
20	283437
20	291479
20	300651
20	347793
20	357151
20	363961
20	372803
20	379433
20	423462
20	486144
20	495153
20	502285
20	544798
20	649795
20	655678
20	665263
20	674259
20	684389
20	775525
20	842584
20	851458
21	060259
21	111037
21	136098
21	164941
21	175564
21	182569
21	255809
21	264103
21	274419
21	373631
21	383855
21	392721
21	475836
21	620358
21	644188
21	662373
21	671436
21	684586
21	690609
21	723771
21	777493
21	784140
21	793381
21	823863
22	572802
22	586002
22	703742
22	934290
22	944889
23	110205
23	462364
23	715586
23	751173
23	758867
23	769073
24	028393
24	035851
24	042653
24	053633
24	061781
24	226919
24	444275
24	552217
24	568833
24	798475
24	950953
24	962863
25	060909
25	080510
25	094401
25	498753
25	705641
25	717169
25	939460
25	955756
25	966340
25	976083
26	100837
26	200019
26	220668
26	386330
26	487147
26	501504
26	516392
27	122609
27	805847
27	918059
27	951231
27	990177
28	708478
28	718277
28	965468
28	975340
28	991419
29	397054
29	403560
29	423623
29	674532
29	692481
30	051601
30	059406
30	079303
30	508701
31	543521
31	856907
32	392488
33	233659
33	241929
33	443932
33	999028
34	169152
34	486174
35	452953
35	466486
35	842320
35	849623
35	856352
35	862623
35	875164
35	891461
35	902912
35	912828
35	947696
35	955160
35	966026
35	973592
35	980631
35	990291
35	998190
36	007299
36	014461
36	072777
36	084554
36	090656
36	117972
36	128122
36	137923
36	148006
36	154408
36	165208
36	217045
36	239812
36	270853
36	280397
36	289091
36	297939
36	333867
36	341912
36	360209
36	386742
36	400828
36	489881
36	536517
36	546891
36	555336
36	619113
36	628672
36	647191
36	655990
36	689020
36	718722
36	732794
36	842006
36	893271
36	966304
36	973560
36	981078
36	993009
37	822069
39	327445
39	337170
39	346003
39	358011
39	582709
39	609515
39	787847
40	012656
40	018284
40	023554
40	031132
40	036560
40	042023
40	051661
40	059563
40	075502
40	082463
40	092863
40	117275
40	125921
40	141739
40	307062
40	312643
40	323481
40	340381
40	356845
40	373603
41	292629
41	298147
41	304155
41	311114
41	316255
41	323839
41	331645
41	337453
41	350831
41	358440
41	374070
41	383432
41	403579
41	425991
41	438959
41	452987
41	477922
41	485908
41	678758
41	683969
41	696346
41	702836
41	711830
41	721161
41	740305
41	862536
41	870495
41	877509
41	883820
41	905546
41	912010
41	920174
41	928965
41	940363
41	948386
41	961886
41	972655
41	988718
42	022874
42	036027
42	049204
42	066996
42	094367
42	190169
42	254560
42	263614
42	367823
42	382707
42	397754
42	476394
42	492826
42	551820
42	560426
42	614508
42	623444
42	632544
42	645822
42	682225
42	831822
42	838063
42	849034
42	856164
42	866556
42	875641
42	890962
42	965539
42	981336
43	056533
43	067703
43	185165
43	192160
43	201602
43	207878
43	215905
43	225512
43	264826
43	272427
43	299511
43	406851
43	490747
43	500753
43	510649
43	516665
43	525697
43	539328
43	599680
43	663922
43	721709
43	728269
43	785556
43	815472
43	897264
43	909230
43	915422
43	958229
43	999251
44	021563
44	089126
44	157717
44	170866
44	181741
44	263005
44	341969
44	356109
44	441478
44	449210
44	475152
44	501302
44	510185
44	523916
44	568628
44	695140
44	703248
44	751552
44	824887
44	838625
44	855354
45	515851
45	532705
45	714280
45	727275
46	338326
46	345521
46	354814
46	362641
46	371474
46	381160
46	394981
46	402137
46	419643
46	487336
46	510653
46	519522
46	681145
46	694305
47	074557
47	084392
47	399291
47	407670
47	417681
47	736824
47	744568
48	014470
48	019805
48	027001
48	034455
48	040382
48	048005
48	056032
48	063825
48	088391
48	095090
48	137797
48	148544
48	185812
48	202406
48	351998
48	358696
48	374713
48	806582
49	384279
49	391854
49	404585
49	430683
49	894437
50	098092
50	126137
50	575573
50	583491
50	589484
50	599083
50	629801
51	404888
51	416797
51	426222
52	231401
52	247139
52	543927
52	551112
52	555804
52	560743
52	566061
52	571376
52	578088
52	587875
52	594569
52	602202
52	608867
52	615091
52	621692
52	632673
52	645894
52	697488
52	703733
52	729245
52	737358
52	754132
52	772840
53	356323
53	367637
54	242696
54	253964
54	944644
55	224892
56	231838
56	870012
56	887863
56	919283
57	545385
58	125558
58	140021
58	155829
58	166708
58	744754
58	757301
59	741417
59	749739
59	758052
59	775142
60	747809
61	040763
61	058824
61	072041
61	733358
62	489255
62	501155
62	511897
62	845762
62	858414
63	863305
63	877355
64	699223
65	879805
65	890977
66	357245
67	473696
67	603829
67	613033
67	872844
67	881941
68	069392
69	156970
69	172724
70	187264
70	199863
70	881554
70	892179
71	112792
72	441067
72	456455
72	484161
73	557410
73	565765
73	577197
74	933375
74	940001
74	948863
74	957406
74	963969
74	973714
74	984836
75	001775
76	588692
76	599262
76	606904
76	620345
76	640983
76	652946
78	512861
78	523326
78	571120
78	743937
79	687581
80	270625
83	300157
83	311753
83	450214
84	202223
84	211033
86	629059
86	647267
87	577071
87	586060
87	894358
89	133877
90	317379
90	326558
90	384401
90	390665
90	397010
90	403298
90	408388
90	415703
90	420924
90	429787
90	436118
90	448211
90	459335
90	469565
90	482018
90	503690
90	511658
90	545566
90	552806
90	560066
90	574303
90	588020
90	689385
90	700096
90	706275
90	727669
91	460043
91	466155
91	473002
91	478039
91	484267
91	491645
91	497269
91	505522
91	513866
91	522981
91	534097
91	543683
91	564471
91	606402
91	614632
91	623146
91	634707
91	650513
91	665995
91	688323
91	701152
91	746605
91	754665
91	811380
91	818418
91	875141
91	892427
91	899600
91	974123
91	981474
92	026813
92	036972
92	070136
92	122623
92	176486
92	184077
92	261201
92	267390
92	275943
92	284040
92	317490
92	339747
92	403021
92	411148
92	420325
92	501691
92	511334
92	517703
92	642237
92	755235
92	762593
92	771322
92	784922
92	917415
92	950678
92	971070
92	977775
93	001526
93	012655
93	138469
93	145004
93	185174
93	248306
93	295741
93	304581
93	328020
93	467303
93	475282
93	484976
93	521421
93	535721
93	573840
93	679044
93	778045
93	790930
93	839028
93	846310
93	927020
94	041055
94	060957
94	121828
94	132071
94	141445
94	152669
94	174576
94	186128
94	193689
94	210318
94	307281
94	402189
94	408391
94	415939
94	428544
94	436237
94	459783
94	560091
94	604880
94	651596
94	662642
94	798577
94	826305
94	842187
94	859991
94	889911
94	980270
95	050433
95	105564
95	166223
95	181913
95	196290
95	205719
95	287500
95	454418
95	461579
95	472369
95	479355
95	496584
95	596533
95	627502
95	635588
95	686872
95	750365
95	779961
95	789361
95	846405
95	854523
95	874298
95	948716
96	042398
96	048913
96	057846
96	073858
96	084638
96	243074
96	254022
96	425146
96	443538
96	461751
96	472023
96	499993
96	537388
96	562525
96	578575
96	804528
96	825939
96	839774
96	847702
96	898072
96	923364
96	937084
97	011217
97	019853
97	026823
97	080575
97	160772
97	187900
97	321824
97	336939
97	415144
97	423696
97	435533
97	572324
97	588041
97	596429
97	614279
97	643721
97	787383
97	834438
97	941298
97	951069
97	962330
98	011545
98	020430
98	029404
98	038830
98	059983
98	142893
98	212761
98	221839
98	230238
98	260737
98	276295
98	288600
98	337489
98	409380
98	422192
98	450074
98	462529
98	471978
98	586248
98	766725
98	772926
98	822370
98	842125
98	864588
98	908667
98	925837
98	957163
98	971796
98	984306
99	088693
99	189918
99	201565
99	212689
99	236305
99	246693
99	289012
99	307978
99	342945
99	353830
99	471922
99	505424
99	526746
99	550197
99	622772
99	678609
99	710554
99	722827
99	803930
99	820015
99	894548
99	942490
99	975279
99	982751
100	070523
100	107327
100	176652
100	193027
100	305247
100	314320
100	331181
100	342544
100	355852
100	368921
100	505406
100	518433
100	525883
100	540212
100	546459
100	681888
100	705709
100	714664
100	809195
100	967706
101	012911
101	049617
101	062177
101	074258
101	108492
101	117601
101	142428
101	151835
101	159059
101	306859
101	315297
101	345131
101	370759
101	379899
101	391985
101	436088
101	586615
101	646016
101	785523
101	802496
101	884692
101	894812
101	937644
101	952618
101	981311
101	987873
102	002688
102	077389
102	087065
102	096836
102	119296
102	129671
102	140371
102	220243
102	226721
102	241682
102	352870
102	388617
102	422733
102	429114
102	435926
102	478484
102	635473
102	666857
102	682116
102	689721
102	708820
102	717032
102	771858
102	850752
102	861197
102	871133
102	882809
103	010277
103	027821
103	043773
103	144070
103	237772
103	251656
103	285843
103	294760
103	402119
103	410872
103	421512
103	534808
103	566237
103	617992
103	629409
103	638186
103	685523
103	728812
103	805066
103	828004
103	854147
103	946155
103	960562
103	971470
103	994818
104	022553
104	244591
104	301741
104	311339
104	351590
104	571240
104	613883
104	762259
104	784170
104	794526
104	802091
104	817527
104	884927
104	891157
104	908461
104	916320
104	981177
105	032310
105	043758
105	057690
105	189866
105	377602
105	385765
105	397486
105	405284
105	415091
105	475966
105	482223
105	512910
105	569088
105	580740
105	594296
105	613086
105	626194
105	710114
105	719957
105	734279
105	745267
105	774777
105	852609
105	864504
105	871188
105	878860
105	932436
105	940288
105	948824
106	030497
106	040933
106	057482
106	067775
106	080156
106	165623
106	189858
106	205801
106	220208
106	238717
106	278631
106	558911
106	747782
106	755327
106	767338
106	882792
107	028568
107	037153
107	043177
107	052110
107	061713
107	081074
107	095708
107	144183
107	658227
107	792165
108	237026
108	249341
108	271194
108	284430
108	404015
108	411559
108	419316
108	431639
108	449379
108	465602
108	473564
108	486468
108	495367
108	640142
108	646937
108	655018
108	672190
108	783664
108	791792
108	804833
108	829577
108	866436
108	874841
108	884896
108	897000
108	908693
108	925369
108	935423
108	945130
109	131239
109	356874
109	362966
109	368474
109	381023
109	387943
109	393675
109	406972
109	421228
109	434223
109	453479
109	459433
109	469076
109	476502
109	494027
109	517120
109	541391
109	584827
109	592799
109	602781
109	618528
109	630074
109	689483
109	707828
109	719493
109	729813
109	738013
109	791555
109	808201
109	814936
109	978459
110	109268
110	307188
110	377853
110	393915
110	692523
110	702898
110	786685
111	042105
111	371738
111	988146
112	309185
112	320455
112	327574
112	402337
112	709102
112	732875
112	945152
112	954613
112	961203
112	970958
112	984602
113	027832
113	037101
113	048262
113	298253
113	317451
113	620018
113	628901
114	105489
114	118107
114	130376
114	148619
114	161526
114	189536
114	291043
114	981189
115	013573
115	091952
115	101706
115	116027
115	143820
115	190582
115	611807
115	697935
115	719002
115	920924
115	927561
116	078037
116	146708
116	256655
116	629545
116	775606
117	461488
117	469387
117	694393
117	704442
118	022515
118	032661
118	129078
118	136942
118	702691
118	711055
118	724971
118	741648
118	896710
119	072024
120	015283
120	029910
120	049165
120	064942
120	076587
120	086798
120	101749
120	388483
120	417166
120	702703
120	710279
120	722073
121	332231
121	345281
121	645261
121	663586
122	221509
122	234024
122	240861
122	245819
122	251563
122	260411
122	272886
122	287480
122	294042
122	303820
122	315833
122	341687
122	348363
122	356197
122	375029
122	396668
122	413941
122	422920
122	515166
122	576466
122	581867
122	589691
122	595324
122	602072
122	609088
122	621082
122	679225
122	687529
122	695936
122	717682
122	724794
122	735133
122	742879
122	776376
122	820910
122	830105
122	845140
122	851341
122	859602
122	865701
122	874066
122	882020
122	896953
122	930991
122	942733
122	991606
122	998103
123	030475
123	038135
123	956454
123	963233
123	969512
123	977671
123	983224
123	988431
123	993664
124	000143
124	006706
124	016420
124	024288
124	035137
124	042980
124	053484
124	074703
124	136127
124	145163
124	166346
124	174498
124	235092
124	245984
124	661955
124	670865
124	678145
124	685348
124	693080
124	702166
124	712027
124	718955
124	730453
124	781673
124	796163
124	814115
124	846068
124	856050
124	862742
124	872257
124	879105
124	885945
124	893605
124	901111
124	908925
124	939147
124	948030
124	966008
124	978881
125	034963
125	043678
125	078186
125	088918
125	095311
125	142736
125	149122
125	158429
125	177465
125	207044
125	230670
125	320705
125	330490
125	385783
125	422030
125	441745
125	476858
125	534918
125	541733
125	588229
125	623704
125	718254
125	738332
125	850936
125	870251
125	878663
125	902340
125	915123
125	923990
125	972955
126	025257
126	040332
126	096964
126	108834
126	129480
126	687016
126	930973
126	939851
126	946265
126	959131
126	967643
126	989541
127	015496
127	829921
128	351371
128	607316
128	614878
128	758182
128	769380
128	780627
129	350662
131	078424
131	094442
131	402266
131	908312
131	917268
131	924172
132	660389
132	668864
132	676115
132	682730
132	687437
132	692436
132	698535
132	705111
132	710942
132	721110
132	733841
132	742218
132	751796
132	761907
132	778635
132	789936
132	797607
132	805323
132	813431
132	824916
132	836712
132	848083
132	856862
132	872424
132	882173
132	890182
132	905461
132	911908
132	920456
132	932133
132	944869
132	960884
132	969681
132	980167
132	986920
132	994767
133	002558
133	027052
133	036753
133	046631
133	064088
133	071878
133	081311
133	129616
133	142682
133	173896
133	197890
133	242057
133	278382
133	288622
133	300799
133	320448
133	373235
133	401231
133	511875
133	531877
133	543591
133	655436
133	665027
133	689322
133	717927
133	725074
133	732960
133	742680
133	782086
133	789588
133	797039
133	813223
133	826235
133	913378
133	929745
133	959957
134	028392
134	043384
134	059413
134	093510
134	104367
134	112823
134	135088
134	149876
134	159032
134	258862
134	294469
134	345156
134	368884
134	383831
134	435662
134	480706
134	496836
134	505918
134	536520
134	602439
134	610545
134	645751
134	723826
134	738894
134	748581
134	763612
134	811771
134	874838
134	913582
134	968037
134	982737
135	051098
135	090352
135	132703
135	216130
135	223966
135	261249
135	269158
135	274680
135	281897
135	290068
135	310521
135	346143
135	358146
135	370010
135	447441
135	465304
135	529029
135	631726
135	726592
135	744626
135	754971
135	764297
135	789434
135	799073
135	808962
135	844374
135	875025
135	899340
135	959210
136	009529
136	022842
136	038670
136	061814
136	071388
136	178994
136	212695
136	222975
136	233671
136	261638
136	273676
136	358272
136	373408
136	385309
136	412276
136	479316
136	509252
136	517352
136	531589
136	559144
136	589762
136	599807
136	658910
136	669101
136	690464
136	703256
136	718450
136	729693
136	857844
136	866697
136	920400
136	945207
137	091476
137	099459
137	109127
137	120769
137	168441
137	228456
137	237067
137	288078
137	321913
137	329753
137	341775
137	360264
137	373501
137	401569
137	410979
137	534744
137	544839
137	603186
137	676344
137	694691
137	755401
137	763088
137	773548
137	784631
137	837640
137	855026
138	068071
138	307077
138	315542
138	325752
138	338839
138	346491
138	407769
138	422081
138	434205
138	507016
138	525804
138	547967
138	578204
138	630992
138	660103
138	678976
138	700039
138	717637
138	725211
138	785207
138	811409
138	834493
138	851051
138	885740
138	900068
138	963135
138	973031
139	050440
139	068085
139	077404
139	123886
139	135474
139	142687
139	161653
139	184207
139	233971
139	269747
139	417909
139	429253
139	467973
139	480291
139	502193
139	568596
139	578411
139	646394
139	658660
139	674070
139	731801
139	740420
139	772653
139	831181
139	844289
139	857014
139	900373
140	023205
140	043561
140	051403
140	060067
140	115691
140	125569
140	154498
140	163464
140	173408
140	182481
140	195554
140	240273
140	332804
140	346244
140	361658
140	368795
140	378841
140	392652
140	437921
140	467753
140	549256
140	564178
140	619302
140	634070
140	642569
140	693612
140	801970
140	832132
140	845137
140	864977
140	894116
140	918981
140	983003
141	116559
141	165233
141	177145
141	193309
141	207152
141	227896
141	249185
141	389586
141	410187
141	493229
141	509886
141	517529
141	530177
141	655489
141	662495
141	672453
141	711571
141	770707
141	790620
141	859688
141	871321
141	882803
141	928616
142	009434
142	070438
142	129543
142	137682
[truncated: 5,447 more rows]
