# Supplementary material for: Moth olfactory receptor neurons adjust their encoding efficiency to temporal statistics of pheromone fluctuations
Source: PLoS Comput Biol. 2018 Nov 13;14(11):e1006586. doi: 10.1371/journal.pcbi.1006586 (PMC6258558; doi:10.1371/journal.pcbi.1006586)
Supplement: S1 Data — (ZIP) [file pcbi.1006586.s001.zip › data/128m/1pg/spikes_times_02.txt]

51	186218
51	195041
51	274978
51	285908
51	297663
51	459119
51	465864
51	477093
51	495529
51	804372
51	818097
51	996090
52	438780
52	458021
52	474246
52	487059
52	507010
52	516311
52	529168
52	702231
53	195000
53	203880
53	219356
53	238896
53	873825
53	888676
53	901692
53	990531
54	041705
54	049437
54	057807
54	157515
54	166134
54	174666
54	180819
54	187903
54	192510
54	198934
54	205771
54	212150
54	226961
54	254270
54	283689
54	306171
54	312356
54	319212
54	327920
54	341316
54	353556
54	381471
54	390768
54	410469
54	418980
54	449909
54	541692
54	602940
54	624140
54	758076
54	765861
54	772518
54	796259
54	835285
54	977990
54	999130
55	015618
55	066621
55	081791
55	100669
55	108908
55	116329
55	131015
55	252551
55	325982
55	430590
55	552067
55	558526
55	580664
55	590388
55	643608
55	699703
55	715807
55	747986
55	758419
55	776585
55	788066
55	841805
55	957916
55	967126
55	980853
56	292081
56	334000
56	341439
56	352527
56	361568
56	368300
56	413087
56	427236
56	437172
56	443068
56	986226
56	993858
57	005310
57	013797
57	020717
57	029586
57	042744
57	050820
57	058044
57	111287
57	160004
57	169909
57	194706
57	208128
57	215979
57	223522
57	232673
57	271287
57	312556
57	485733
57	504453
57	510624
57	531777
57	612314
57	622525
57	649101
57	782354
57	788616
57	795524
57	802783
57	816210
57	841625
57	848642
57	950442
57	959839
58	084592
58	094935
58	107285
58	137322
58	162422
58	198140
58	205406
58	255318
58	263445
58	276630
58	381448
58	389340
58	565986
58	943224
58	967642
59	598210
59	900877
59	912526
59	999291
60	269693
60	361946
60	560118
60	573588
60	845440
60	889396
61	399995
61	424755
61	444974
61	512207
61	523874
61	862930
61	874409
61	896585
62	091169
62	100663
62	105927
62	112832
62	119683
62	148182
62	156172
62	171416
62	182874
62	192607
62	201855
62	208245
62	226303
62	271612
62	281795
62	290606
62	325771
62	362081
62	372503
62	414574
62	432165
62	468935
62	481868
62	510768
62	518639
62	642071
62	649592
62	689234
62	797064
62	804866
62	813825
62	821993
62	831097
62	850453
62	995956
63	006213
63	036671
63	222352
63	262124
63	277052
63	310912
63	404886
63	422286
63	428740
63	677869
63	686406
63	694022
63	773917
63	781358
63	795352
63	835753
63	843638
63	853390
63	871557
63	888477
63	951616
64	010070
64	571874
64	606184
64	714959
65	598479
65	700112
65	799685
66	160948
66	379304
66	701531
67	019629
67	125709
67	147385
67	234157
67	303369
67	326731
67	811168
67	883829
67	901769
67	909241
68	220175
68	318872
68	748182
68	756289
68	763955
68	775101
69	765945
69	783341
69	800658
69	810508
70	032408
70	551819
70	990110
71	076784
71	092484
71	709486
71	721724
71	733830
71	745096
71	778574
73	168464
73	221401
73	430639
74	053705
74	061011
74	071439
74	314609
74	864391
74	939730
74	951938
74	984866
75	009974
75	199842
76	635647
76	671942
76	690496
77	470037
77	475955
77	483190
77	490463
77	497917
77	509588
77	678934
77	690279
77	699559
78	268981
78	275954
78	294100
78	299995
78	305692
78	311466
78	326073
78	332101
78	339556
78	346730
78	367653
78	395618
78	425826
78	434812
78	439655
78	447745
78	455521
78	466110
78	593743
78	652876
78	705418
78	713650
78	878729
78	886904
78	892898
78	906281
78	913158
78	919237
78	928253
78	954018
78	962568
78	976732
78	989852
79	025817
79	066563
79	078590
79	094708
79	117938
79	144477
79	173335
79	223739
79	247961
79	287027
79	351043
79	360226
79	506892
79	532443
79	579826
79	587192
79	596422
79	633590
79	685752
79	706267
79	719335
79	791889
79	853414
79	915059
79	923540
79	933670
80	041829
80	171442
80	181240
80	197425
80	205176
80	265762
80	291582
80	298956
80	311268
80	381176
80	389401
80	395935
80	406472
80	413722
80	426272
80	507054
80	513003
80	740512
80	749460
80	833053
80	889360
80	945311
81	093559
81	105377
81	113648
81	225654
81	236875
81	245789
81	264490
81	280019
81	292951
81	299538
81	306960
81	326206
81	520220
81	646964
81	656124
81	669353
81	677356
81	685512
81	695165
81	704758
81	774402
81	899668
82	043645
82	123226
82	222133
82	236655
82	246422
82	258251
82	308389
82	322517
82	626127
82	640274
82	692658
82	739729
82	797067
83	031938
83	054907
83	099562
83	109326
83	151696
83	244318
83	254105
83	271364
83	297428
83	304934
83	321273
83	331569
83	486690
83	523092
83	576230
83	618416
83	631144
83	776212
83	802167
83	830152
83	848132
84	035743
84	079042
84	100102
84	160170
84	168908
84	193955
84	261876
84	303863
84	315516
84	531537
84	612139
84	672339
84	731958
84	781652
84	792603
84	825158
84	919157
84	981581
85	034562
85	078040
85	207036
85	216880
85	231800
85	246923
85	256965
85	463381
85	470567
85	480801
85	527937
85	651225
85	668956
85	684343
85	705323
85	789675
85	829470
85	951466
85	989808
86	831865
86	901821
86	941850
86	950855
86	959653
86	971167
86	985173
86	993027
87	007119
87	116122
87	125312
87	186932
87	250915
87	263054
87	270461
87	287664
87	295296
87	321721
87	337269
87	373462
87	638463
87	699231
87	754951
87	763511
87	832188
88	003069
88	073077
88	148981
88	611204
88	620492
88	750866
88	788557
88	809831
89	061021
89	698106
89	753544
89	770043
89	825252
89	832678
89	838714
89	846801
89	855243
89	863340
89	876530
89	883673
89	894455
89	909744
89	949382
90	017742
90	201781
90	272072
90	354094
90	395303
90	422387
90	432854
90	459541
90	502878
90	568323
90	581954
90	607221
90	820457
90	834001
90	849507
90	858660
90	866378
90	882041
90	892601
91	069960
91	085203
91	158568
91	228394
91	237280
91	457180
91	483177
91	490100
91	496119
91	505205
91	519893
91	534831
91	542997
91	586935
91	596178
91	613434
91	641015
91	664342
91	763502
91	997856
92	030919
92	188029
92	222461
92	256346
92	290159
92	298455
92	414840
92	497270
92	507387
92	513861
92	521066
92	530136
92	563458
92	571645
92	594536
92	654955
92	672510
92	724090
92	886743
92	933119
92	940727
92	951102
92	960482
92	972379
92	990759
92	998490
93	014195
93	064371
93	347274
93	353947
93	432920
93	683382
93	789147
93	846394
93	858429
93	888210
93	896218
93	989711
94	033456
94	094551
94	195217
94	282068
94	293262
94	433910
94	446213
94	494970
94	507348
94	675863
94	684423
94	694241
94	705052
94	723827
94	744818
94	911904
94	920802
94	939778
94	971474
94	983245
95	052621
95	181645
95	188697
95	197641
95	210233
95	218690
95	268874
95	290840
95	312555
95	517764
96	038443
96	057350
96	107038
96	168613
96	179577
96	399443
96	423665
96	464309
96	556631
96	565800
96	576037
96	627707
96	635415
96	804324
97	012870
97	063384
97	096996
97	277884
97	350215
97	375860
97	403819
97	416136
97	501703
97	593432
97	716165
97	856521
97	871907
98	004745
98	013190
98	026481
98	071833
98	112340
98	127995
98	175019
98	233763
98	387508
98	687642
98	699988
98	708966
98	717666
98	887758
98	925531
98	972532
99	159361
99	197857
99	206070
99	216838
99	326821
99	363728
99	495808
99	643600
99	736280
99	748052
99	758190
99	943959
99	971528
100	051243
100	260819
100	325944
100	343439
100	351638
100	357951
100	368792
100	382534
100	555266
100	565824
100	632217
100	697035
100	734451
100	765017
100	780294
100	906415
100	915937
100	936131
101	024222
101	082869
101	117336
101	138445
101	290789
101	461066
101	478421
101	595697
101	603715
101	615468
101	676320
101	690827
101	892980
102	030985
102	300378
102	324331
102	338406
102	346814
102	358627
102	372043
102	378281
102	604042
102	755473
102	765981
102	893734
102	903940
102	913367
102	920813
102	929910
103	108396
103	117998
103	136716
103	155560
103	558613
103	632816
103	681860
103	691091
103	777908
103	785391
103	807858
103	817010
103	910456
103	993465
104	084672
104	093459
104	100527
104	110329
104	122710
104	337492
104	345085
104	378442
104	403786
104	526875
104	553157
104	564777
104	672081
104	682491
104	703860
104	959303
104	976280
104	983174
105	018417
105	080292
105	200550
105	211994
105	557341
105	573714
105	597403
105	764872
105	874316
105	885023
105	891929
105	906741
105	977163
106	490795
106	501740
106	664910
106	754409
106	763155
106	796187
106	821721
106	855762
107	193194
107	653138
107	662376
107	687826
107	700688
107	723395
107	737742
107	749794
107	800112
108	023257
108	475255
108	572637
108	591262
108	643373
108	671701
108	733688
108	883817
108	932455
109	092130
109	100034
109	106771
109	181559
109	242996
109	269613
109	278098
109	285614
109	294252
109	329578
109	342889
109	478130
109	518210
109	780714
109	816456
109	829322
109	869711
109	955278
109	970923
109	978283
109	988609
109	999328
110	023511
110	211870
110	235410
110	426363
110	586271
110	609320
110	682961
110	725931
110	819822
110	826529
110	846558
110	853219
110	882881
110	895283
110	902276
110	921635
110	945933
110	956045
111	048939
111	130818
111	189497
111	393795
111	437548
111	450743
111	532184
111	635076
111	647234
111	672143
111	682542
111	702149
111	855106
111	895997
111	905564
112	086694
112	165936
113	006321
113	142383
113	216796
113	225746
113	234708
113	324061
113	332045
113	352268
113	986424
114	441883
114	454733
114	492968
114	500491
114	536379
114	552591
115	114776
115	231657
115	309484
115	469308
115	485400
115	491211
115	506278
115	611694
115	671395
116	393116
116	640531
117	160440
117	595270
117	606109
117	615853
117	626874
117	682446
118	059180
118	171031
118	722128
118	729900
118	758028
118	799213
118	863617
119	123183
119	165293
119	290365
119	299053
119	338192
119	515041
119	873059
119	886937
119	894041
119	901667
119	932483
119	948390
119	975062
120	019291
120	037273
120	049814
120	129856
120	278926
120	286772
120	356780
120	531883
120	719871
120	846415
120	888284
121	484565
121	496842
122	111034
122	119519
122	477323
122	486040
122	527258
122	537647
122	815601
122	840776
122	851832
122	957439
123	003284
123	064695
124	352351
124	359826
124	470075
124	482663
124	495636
124	592847
124	685704
124	854115
124	997854
125	504197
125	524988
125	590266
125	605629
125	834571
125	847518
125	900794
126	552638
126	598706
126	830869
127	338461
128	020663
128	060627
128	068335
128	074921
128	081966
128	089822
128	096828
128	108095
128	120727
128	126401
128	135186
128	148897
128	190341
128	221069
128	243775
128	252144
128	266758
128	280277
128	297195
128	511437
128	518164
128	541144
128	553062
128	560525
128	573841
128	699336
128	734025
128	741455
128	760607
128	771717
128	779010
128	786602
128	794715
128	905785
128	997668
129	007491
129	016151
129	055990
129	073661
129	098354
129	126902
129	163827
129	188262
129	200295
129	210433
129	221284
129	250973
129	326204
129	408488
129	711346
129	726553
129	788955
129	982598
129	991652
129	998347
130	007139
130	087710
130	132438
130	149207
130	164107
130	171920
130	334473
130	393797
130	404739
130	445751
130	576833
130	651926
130	662270
130	680971
130	701323
130	719125
130	768397
130	777167
130	787979
130	794934
130	806378
131	087131
131	211518
131	303439
131	661855
131	679922
131	687066
131	709726
131	731539
131	746771
131	762752
131	855497
131	988393
132	098456
132	169311
132	185441
132	201464
132	221390
132	470665
132	541766
132	584955
132	696605
132	718475
132	764558
132	773376
132	780263
132	971667
133	052878
133	321582
133	386212
133	802826
134	498527
134	650564
134	657602
134	672881
134	715160
134	966033
134	979106
135	328324
135	724538
135	852818
135	868336
136	038492
136	047815
136	093260
136	131040
136	147100
136	201634
136	220052
136	397150
136	463575
137	079710
137	432043
137	744747
138	309622
138	787064
138	874650
139	164023
139	176928
139	358682
139	381592
139	394083
139	554070
139	670909
140	342789
140	469203
140	569864
140	836029
141	842292
142	048036
142	075689
142	085669
142	327295
142	394117
142	406337
142	665276
143	183395
143	192741
143	291966
143	303733
143	744536
144	316392
144	743513
144	753306
144	768607
146	112129
146	248427
148	112376
148	162978
148	173247
148	630923
148	652686
148	703407
148	723871
149	852383
150	436720
150	499325
150	508087
150	521533
150	529739
150	538475
150	589144
150	660712
150	669630
150	713335
150	778226
151	143275
151	153751
151	162711
152	381803
152	395277
153	800820
153	815480
153	826659
154	180763
154	187989
154	197189
155	580247
155	593908
155	621176
155	628936
155	638327
155	660079
155	684201
155	902415
155	937727
156	180402
158	269873
158	330713
158	397886
158	922606
159	285883
159	302980
159	836355
160	661619
160	811251
160	819900
160	826137
160	836286
160	847934
160	859051
160	896191
162	693706
162	709945
163	435488
163	465251
164	327475
164	338371
164	630125
165	321547
165	333830
165	347232
165	354855
165	364511
165	384603
166	719536
166	852435
166	861074
166	869173
166	874544
166	879722
166	889103
166	895508
166	902648
166	909413
166	916495
166	929697
166	948121
166	959634
167	017384
167	029317
167	267109
167	467927
167	478869
167	490681
167	499362
167	524929
167	536040
167	546556
167	594773
167	645603
167	729854
167	744940
167	753062
167	761940
167	771029
167	779037
167	786824
167	794305
167	827324
167	860003
167	931762
167	965857
167	981076
168	104243
168	132555
168	140697
168	147918
168	158305
168	175080
168	184105
168	227114
168	244832
168	289123
168	344269
168	377467
168	390816
168	411399
168	421928
168	434986
168	466212
168	474183
168	495593
168	505089
168	521711
168	544523
168	568296
168	776585
168	783232
168	791853
168	841364
168	848146
168	855318
168	867901
168	941020
168	954238
169	161260
169	168292
169	180667
169	331205
169	344988
169	364184
169	518076
171	285247
171	292581
171	302194
171	355927
171	441366
171	468876
171	484914
171	492056
171	504779
171	944264
171	970240
171	981106
173	450040
173	909234
173	918015
173	925758
173	933108
173	954594
175	268026
175	651125
175	785363
175	800698
175	823584
176	041790
176	053081
176	067415
177	173493
177	242871
177	425360
177	834843
177	865984
177	951095
177	963382
178	670520
178	679178
178	700929
178	706258
178	713436
178	720795
178	726103
178	731362
178	739895
178	749433
178	759571
178	767015
178	777070
178	787893
178	802733
178	851230
178	856953
178	872246
178	882463
179	082554
180	407012
180	412378
180	418116
180	441032
180	451693
180	464023
180	485782
180	499038
180	562495
180	569454
180	587378
180	606161
181	235664
181	480125
181	488629
181	497856
181	504620
181	510211
181	519194
181	526462
181	536567
181	543726
181	553791
181	585900
181	615397
181	633212
181	672526
181	688427
181	701554
181	730414
181	759455
181	776109
181	783559
181	806317
181	839082
182	044277
182	057894
182	068206
182	105986
182	118384
182	176554
182	187670
182	221395
182	383690
182	396765
182	404067
182	432545
182	483226
182	490411
182	498311
182	508257
182	528591
182	562785
182	997064
183	011647
183	140976
183	148482
183	888996
183	902092
183	923604
183	955619
183	977155
183	987788
183	999972
184	022062
184	035317
184	041971
184	049432
184	056857
184	100589
184	303883
184	310418
184	319794
184	327763
184	335122
184	384394
184	399511
184	929420
184	936735
184	956604
184	967050
184	978215
184	987085
185	046807
185	061390
185	227502
185	296872
185	320877
185	333043
185	339942
185	355842
185	398696
185	419809
185	428125
185	576985
185	588043
185	599946
185	609701
185	619540
185	658500
185	715161
185	741300
185	748390
185	758357
185	838024
186	497425
186	507633
186	515819
186	527912
186	597881
186	627485
186	633689
186	643010
186	651054
186	742674
186	757343
186	791436
186	799567
186	806633
186	813834
186	863427
186	887977
186	916670
186	951087
187	036792
187	734382
187	743657
187	833350
187	907507
187	921588
187	930111
187	971954
187	981886
187	992433
188	002986
188	014818
188	050857
188	079485
188	173689
188	233829
188	385418
188	392810
188	497308
188	504496
188	529770
188	599270
188	617360
188	655905
188	670828
188	679918
188	691003
188	703593
188	761930
188	775685
188	782378
188	999816
189	008890
189	023002
189	068093
189	074496
189	084328
189	144016
189	220927
189	229697
189	256353
189	405179
189	418323
189	429830
189	441853
189	451456
189	616462
189	632514
189	930790
189	946610
189	957361
189	966944
190	040723
190	100616
190	124934
190	366560
190	731922
190	764063
190	834247
190	852452
190	864906
190	924308
190	937192
190	957516
191	019215
191	073938
191	085226
191	092774
191	105925
191	112464
191	129326
191	323559
191	351588
191	373709
191	508611
191	526677
191	540347
191	574275
191	601655
191	682648
191	699781
191	872550
191	882075
191	902254
192	153229
192	243957
192	274480
192	292930
192	403132
193	177705
193	189935
193	199918
193	223779
193	261214
193	360733
193	368055
193	486884
193	493672
193	508379
193	515118
193	526458
193	738590
194	011544
195	065164
195	095355
195	103152
195	120108
195	230378
195	238640
195	353056
195	394552
195	488295
195	494743
195	504381
195	514862
195	526224
195	534334
195	545645
195	653728
195	813309
195	951178
195	961017
196	339972
196	360354
196	371776
196	466262
196	924636
196	938072
197	067890
197	134103
197	237045
197	246745
197	256584
197	602113
198	320807
198	399928
198	416447
198	476952
198	745009
199	089953
199	104973
199	133301
199	627085
199	635516
199	757564
199	794193
199	880134
200	413610
200	424663
200	437131
200	447613
200	457843
200	466402
200	503438
200	597446
200	761230
200	778404
200	789740
200	836655
200	845165
200	853064
200	862319
200	978089
201	204347
201	212995
201	224402
201	232125
201	241302
201	249446
201	426106
201	460672
201	523510
201	535385
201	557603
201	578042
201	591244
201	597803
201	611600
201	690398
201	759103
201	768730
201	959705
201	972224
202	070115
202	229073
202	241608
202	255353
202	264955
202	283640
202	295971
202	319892
202	346261
202	355282
202	428235
202	509422
202	588152
202	791776
202	797271
202	805329
202	816053
202	827513
202	836518
202	932883
202	949225
202	972860
202	990278
203	200070
203	207091
203	241590
203	266569
203	284989
203	291064
203	305842
203	414211
203	423241
203	432564
203	444760
203	493339
203	711722
203	718881
203	728731
203	735881
203	874774
203	892640
203	907008
204	101147
204	194503
204	352446
204	367473
204	406187
204	468528
204	479861
204	510593
204	555282
204	929027
204	938570
204	953015
204	993242
205	118673
205	185179
205	236821
205	249677
205	263658
205	333189
205	423594
205	483978
205	560585
205	571020
205	859134
206	112468
206	122049
206	130268
206	160723
206	254823
206	335214
206	343083
206	359741
206	378478
206	503763
206	869211
206	895025
206	914694
206	924443
206	932039
207	106745
207	122400
207	134129
207	175528
207	184314
207	286493
207	312874
207	323703
207	595823
207	699017
207	826033
207	848584
207	861576
207	948210
208	134290
208	185926
208	272597
208	306247
208	318138
208	331716
208	390217
208	425546
208	564832
208	658017
208	761561
209	266795
209	274506
209	289783
209	302427
209	348121
209	364286
209	396825
209	421323
209	445102
209	521574
209	529701
209	541753
209	733018
209	796993
209	813868
209	836968
210	177638
210	200280
210	411739
210	440354
210	742989
210	872931
211	135379
211	198594
211	345203
211	510229
211	527033
211	538868
211	545705
211	561318
211	773724
211	787790
211	796220
211	903538
212	180872
212	193418
212	219277
212	237745
212	258525
212	359570
212	442419
212	463410
212	549479
212	929185
212	979521
212	991513
213	146361
213	236869
213	258531
213	274517
213	288328
213	297328
213	768029
213	782281
213	804717
213	834644
214	368840
214	382468
214	659086
214	730794
214	775484
215	185103
216	065765
216	092358
216	158444
216	420809
216	430586
216	946740
217	476870
217	813787
217	959461
217	975135
217	988339
218	128094
218	157025
218	680784
219	514915
219	560452
219	600757
220	040067
220	248822
220	536756
220	615043
221	485661
221	493727
221	504487
221	526739
221	678511
222	088123
223	252109
223	460830
223	720158
223	806894
223	813367
223	835259
223	924808
224	400308
224	878689
224	894623
226	780378
226	851090
227	196253
227	203212
227	227977
228	676377
229	338201
229	356830
229	377633
229	444237
229	454555
229	476182
230	234041
230	245604
230	409263
230	416474
230	435519
230	768111
230	792592
231	485028
231	495639
231	585139
231	766574
231	780069
231	795465
231	808790
232	126946
232	138833
232	147757
232	155378
232	167505
232	182773
232	202776
232	248983
232	276557
232	839347
232	847957
232	854611
232	903392
233	254439
233	640436
233	652262
233	662132
234	050626
234	229007
234	236647
234	493164
234	501780
234	724626
234	731660
234	806485
234	812922
234	823113
234	837233
234	845169
234	925191
235	339833
235	346110
235	353627
235	362381
235	373256
235	386268
235	399924
235	409637
235	430494
235	449071
235	460972
235	472430
235	550770
235	570246
235	693974
235	833082
235	977387
236	031272
236	052987
236	065243
236	088964
236	251725
236	260732
236	273663
236	280498
236	290583
236	337632
236	360043
236	400425
236	408063
236	431565
236	587306
236	595036
236	615276
236	640157
236	667255
236	718605
236	784793
236	857066
236	868038
236	880635
236	895562
236	911623
236	950450
236	988798
237	007454
237	232216
237	257035
237	269254
237	281967
237	300112
237	312309
237	329318
237	348986
237	416232
237	494620
237	504589
237	626552
237	639974
237	962369
237	976409
237	989358
238	013241
238	194600
238	212250
238	233778
238	310973
238	339372
238	346721
238	412030
238	484668
238	496506
238	537958
239	015240
239	024489
239	032553
239	169563
239	179571
239	196792
239	224758
239	654293
239	662461
239	668179
239	679540
239	690959
239	800980
239	852976
239	862418
239	869925
239	906062
240	036047
240	227408
240	247300
240	405687
240	632837
240	660795
240	748748
240	758729
240	771458
240	791192
240	899831
241	194921
241	210365
241	227729
241	344061
241	866626
241	931728
242	046361
242	060207
242	146127
242	231410
242	242024
242	251467
242	276567
242	460568
242	511653
242	835931
242	852579
242	924955
242	937900
243	017560
243	109334
243	291384
243	322466
243	374254
243	521091
[truncated: 1,528 more rows]
