# Supplementary material for: Moth olfactory receptor neurons adjust their encoding efficiency to temporal statistics of pheromone fluctuations
Source: PLoS Comput Biol. 2018 Nov 13;14(11):e1006586. doi: 10.1371/journal.pcbi.1006586 (PMC6258558; doi:10.1371/journal.pcbi.1006586)
Supplement: S1 Data — (ZIP) [file pcbi.1006586.s001.zip › data/128m/1pg/spikes_times_03.txt]

0	098184
0	101976
0	105302
0	108622
0	111822
0	115365
0	118885
0	122368
0	125982
0	129565
0	133495
0	137454
0	141807
0	146109
0	150965
0	156684
0	163375
0	170330
0	176590
0	193322
0	200863
0	207928
0	213446
0	219818
0	230028
0	238452
0	246035
0	255173
0	266496
0	275751
0	281769
0	294881
0	313500
0	351943
0	362622
0	383292
0	391652
0	434217
0	446044
0	468105
0	478313
0	488488
0	515019
0	524219
0	534580
0	550626
0	560589
0	583881
0	590879
0	602940
0	612257
0	629567
0	642637
0	666294
0	674031
0	696611
0	707775
0	717826
0	756483
0	766525
0	788664
0	802934
0	814840
0	830958
0	838270
0	860846
0	906014
0	933112
0	939426
0	948034
0	982682
1	014468
1	031223
1	045568
1	068587
1	075992
1	084904
1	093008
1	158471
1	178518
1	196848
1	208193
1	234987
1	262071
1	270517
1	281318
1	288936
1	374570
1	384243
1	405752
1	413173
1	430878
1	443702
1	463566
1	473324
1	492888
1	524420
1	539067
1	577416
1	597688
1	618252
1	627972
1	641189
1	668202
1	723891
1	752718
1	768918
1	793810
1	805386
1	833734
1	864345
1	888769
1	921185
1	940069
1	946505
1	962376
1	978955
2	011558
2	030780
2	041127
2	077308
2	103142
2	116686
2	128118
2	140525
2	161916
2	185758
2	194745
2	236106
2	289251
2	301701
2	314407
2	336340
2	362769
2	391013
2	402568
2	422485
2	434326
2	445939
2	458155
2	471345
2	520221
2	534436
2	551500
2	609883
2	636637
2	652454
2	661405
2	668540
2	730324
2	819048
2	827724
2	836731
2	853185
2	864052
2	883568
2	901572
2	918912
2	927193
2	993277
3	007727
3	049533
3	059986
3	077442
3	101467
3	125719
3	143831
3	171301
3	206138
3	281553
3	290072
3	313531
3	341252
3	356383
3	368696
3	432436
3	456285
3	470687
3	484759
3	509633
3	547630
3	602165
3	615922
3	637531
3	658765
3	671031
3	691057
3	719102
3	791264
3	820564
3	834975
3	848389
3	879617
3	918132
3	928176
3	949552
3	975173
3	992085
4	010450
4	017524
4	043754
4	094604
4	122996
4	160046
4	180857
4	255119
4	296523
4	315405
4	322727
4	357531
4	372436
4	408728
4	422711
4	441735
4	453236
4	468287
4	547543
4	567771
4	617154
4	640456
4	665439
4	730440
4	750770
4	762804
4	804780
4	849247
4	898822
4	941138
4	955966
4	985760
5	000488
5	013289
5	054038
5	070434
5	131594
5	162508
5	174528
5	215277
5	262202
5	274459
5	286300
5	315046
5	366427
5	378686
5	386154
5	472600
5	502334
5	512023
5	537765
5	580721
5	605172
5	621210
5	637208
5	720216
5	756481
5	768581
5	780146
5	804004
5	823146
5	838178
5	899685
5	922233
5	978518
6	017205
6	030463
6	106717
6	124423
6	143196
6	152437
6	172112
6	186183
6	223519
6	273981
6	283586
6	307236
6	329730
6	418816
6	440082
6	467008
6	548904
6	565480
6	625102
6	649671
6	662508
6	676824
6	730312
6	762895
6	798001
6	838035
6	861907
6	871690
6	916620
6	929429
6	942608
7	251397
7	352780
7	492781
7	620407
7	628130
7	634294
7	642963
7	649592
7	657145
7	665654
7	673815
7	690778
7	697501
7	715809
7	726190
7	751873
7	759715
7	765884
7	792030
7	803390
7	849024
7	867610
7	914364
7	949294
7	964913
8	019821
8	053160
8	065365
8	175267
8	196981
8	242371
8	279547
8	286610
8	296758
8	307777
8	319553
8	328767
8	399708
8	503481
8	511957
8	518872
8	528655
8	540707
8	549177
8	590511
8	615751
8	628568
8	677034
8	688314
8	701178
8	714171
8	778909
8	791333
8	809019
8	823642
8	842377
8	856912
8	872271
8	882969
8	964727
8	977559
8	986816
8	996737
9	004528
9	018988
9	045058
9	057179
9	097608
9	110286
9	120052
9	161181
9	306618
9	312786
9	351508
9	370935
9	387058
9	421291
9	429911
9	472808
9	536966
9	595736
9	783310
9	962182
9	971792
9	980353
9	991630
10	009956
10	136324
10	144714
10	154645
10	162010
10	168444
10	174630
10	225327
10	271569
10	357709
10	369866
10	377657
10	388278
10	395655
10	405689
10	423436
10	429925
10	436356
10	443833
10	454233
10	467950
10	477694
10	485617
10	521939
10	549259
10	574764
10	682308
10	726887
10	736570
10	756074
10	779866
10	809523
11	075220
11	089725
11	103628
11	375428
11	524185
11	535472
11	552064
11	600881
11	683374
11	689460
11	696278
11	704180
11	715542
11	727368
11	741257
11	753263
11	763341
11	774906
11	827675
11	864743
11	872779
11	882637
11	911602
11	917640
11	924538
11	940257
11	948209
11	956915
11	962712
11	975412
11	984423
12	000177
12	032709
12	041584
12	061472
12	080412
12	115977
12	137330
12	155262
12	169376
12	177314
12	197863
12	223997
12	237997
12	247770
12	509509
12	519603
12	526809
12	538579
12	548188
12	645055
12	653254
12	664527
12	677061
12	689866
12	710089
12	717777
12	768473
12	787453
12	803964
12	820360
12	829644
13	033622
13	050001
13	106956
13	122457
13	171372
13	181234
13	189974
13	206990
13	216216
13	229108
13	243902
13	276062
13	283808
13	292847
13	302879
13	310510
13	318733
13	328271
13	338577
13	373165
13	395704
13	415637
13	429082
13	444680
13	471494
13	482941
13	499858
13	524622
13	531992
13	587181
13	603017
13	616255
13	648588
13	709286
13	717987
13	742667
13	769442
13	797762
13	808814
13	848595
13	865738
13	891668
13	927057
13	968884
14	006079
14	054488
14	069178
14	082122
14	158934
14	170464
14	203070
14	236175
14	324323
14	660196
14	791287
14	811936
14	824351
14	980501
15	086163
15	094052
15	102673
15	157928
15	164755
15	186254
15	334667
15	369643
15	376156
15	507702
15	517339
15	622468
15	633064
15	667483
15	697605
15	774180
15	796322
15	849176
15	896602
15	906309
15	912725
15	920603
15	927107
15	933415
15	944543
15	952443
15	958928
15	970603
15	980230
15	997004
16	004581
16	017035
16	027062
16	045580
16	072853
16	117297
16	127827
16	139587
16	149479
16	157998
16	172764
16	184772
16	196405
16	235629
16	257686
16	278357
16	291531
16	305951
16	325002
16	347505
16	359986
16	411417
16	431851
16	456623
16	469047
16	483497
16	503468
16	544827
16	574030
16	587835
16	603165
16	614382
16	633282
16	643750
16	669643
16	706082
16	717188
16	753648
16	770944
16	798087
16	837885
16	859225
16	909151
16	932106
16	947267
16	981055
17	047463
17	073508
17	083894
17	095456
17	106324
17	115310
17	184540
17	204879
17	255454
17	266945
17	297942
17	306438
17	320284
17	338208
17	404208
17	435503
17	523321
17	568484
17	581501
17	589793
17	605660
17	640844
17	683375
17	712771
17	746184
17	757202
17	767837
17	799955
17	849844
17	899846
17	908219
17	951073
17	963842
18	006572
18	059665
18	123828
18	135383
18	177155
18	228351
18	242073
18	279836
18	352270
18	367927
18	382235
18	400851
18	430179
18	476819
18	511259
18	538390
18	574865
18	585934
18	625740
18	671501
18	700224
18	762821
18	784755
18	807177
18	816260
18	957938
18	992729
19	078459
19	145147
19	165300
19	351046
19	474631
19	612131
19	878017
19	909266
19	916628
19	927108
19	934384
19	940258
19	947140
19	954939
19	966235
19	972329
19	986173
19	998892
20	012451
20	022683
20	067982
20	075995
20	108231
20	145025
20	276403
20	291364
20	303712
20	315167
20	341771
20	352898
20	377435
20	387500
20	398468
20	405395
20	415873
20	492339
20	503295
20	513939
20	523906
20	548112
20	560411
20	579601
20	773816
20	789541
20	797364
20	806125
20	813471
20	819977
20	831622
20	843925
20	869045
20	879086
20	952783
20	968586
20	981972
20	990623
20	999021
21	007932
21	032190
21	320358
21	367555
21	405115
21	565604
21	639876
21	794045
21	806005
21	875915
21	896265
21	928045
22	045343
22	052628
22	264245
22	273015
22	303916
22	399679
22	408763
22	578084
22	650884
22	663482
22	682764
22	712161
22	927627
23	075528
23	212450
23	219050
23	243043
23	319205
23	334203
23	354257
23	372157
23	383281
23	391917
23	500654
23	709155
23	847564
23	875976
23	914741
23	986423
24	079877
24	093803
24	108112
24	332701
24	377823
24	385804
24	458059
24	508726
24	522068
24	533291
24	581283
24	596270
24	619768
24	719031
24	893795
24	964297
24	974230
25	117809
25	130470
25	163981
25	178924
25	238728
25	469695
25	476609
25	510587
25	734359
25	747881
25	893505
26	087987
26	112977
26	458951
26	533204
26	548381
26	601728
26	672155
26	681929
26	708313
26	833227
26	847757
26	857370
26	948171
26	965543
26	978607
26	989620
26	995919
27	035386
27	329062
27	372295
27	383106
27	401219
27	479864
27	851565
27	861261
27	914266
28	111720
28	138463
28	146261
28	166615
28	250918
28	403974
28	417925
28	434228
28	439740
28	447821
28	463093
28	473890
28	483632
28	537988
28	595126
28	821180
28	827876
28	837286
28	847142
28	856221
28	898777
29	059801
29	086812
29	570496
29	591041
29	605602
29	817759
29	985627
30	010675
30	016769
30	026293
30	044445
30	084680
30	131911
30	143941
30	157733
30	176643
30	222624
30	241226
30	298351
30	800752
30	812422
30	867628
31	137072
31	145845
31	161879
31	290764
31	338384
31	506489
31	608160
31	635810
32	004794
32	013765
32	026173
32	038571
32	048622
32	061429
32	090806
32	179821
32	192688
32	608271
32	622424
32	658706
32	666019
32	766163
32	774901
32	783524
32	799480
32	881434
32	893694
32	979968
32	990726
33	057400
33	159518
33	166938
33	174438
33	596167
33	746528
33	787478
33	900046
33	943085
33	962290
33	972302
33	980242
33	991995
34	125895
34	136102
34	145278
34	157854
34	293759
34	380013
34	787374
34	943913
35	060360
35	071691
35	080519
35	367165
35	379944
35	496236
35	506490
35	518908
35	852696
36	053666
36	301831
36	311763
36	332013
36	348158
36	396500
36	493333
36	510397
36	744774
36	890388
36	900968
37	023106
37	038357
37	072594
37	113718
37	761387
37	885163
37	909532
37	955438
38	296681
38	318072
38	329317
38	419271
38	647131
38	655137
38	663525
38	671519
38	682566
38	698733
38	705481
38	728954
38	893491
38	911593
38	928634
38	945808
38	959309
39	125353
39	293080
39	326520
39	633210
39	650201
39	681169
39	697959
39	723762
39	749464
39	907213
40	277724
40	358591
40	674094
40	692320
40	701410
40	949558
41	022507
41	123001
41	139547
41	309424
41	322797
41	333024
41	355320
41	465096
41	618357
41	632314
41	766410
42	006978
42	015718
42	021022
42	026185
42	031570
42	036438
42	041244
42	045823
42	050297
42	055345
42	060324
42	066142
42	072790
42	078804
42	086603
42	094002
42	100716
42	108933
42	117232
42	124081
42	139869
42	147343
42	159161
42	171190
42	201808
42	213016
42	298606
42	875836
42	884158
43	005337
43	230021
43	245319
43	611573
43	623056
43	631687
43	644741
43	652220
43	673031
43	756021
44	601387
44	687868
44	704641
44	720590
44	734222
44	907243
45	335622
45	351654
45	375273
45	538712
45	845965
45	863062
45	902439
46	365234
46	377077
46	444263
46	454596
46	473652
46	612829
46	684279
46	856979
47	088784
47	187740
47	641475
47	663722
47	673492
47	994278
48	048894
48	061359
48	072486
48	611394
48	871688
48	907888
48	921210
49	025357
49	050654
49	117200
49	411154
49	420008
49	667413
49	703158
49	711802
50	292624
50	352697
50	414224
50	437765
50	450644
50	504534
50	634756
50	654809
50	663734
50	731084
50	750887
51	668964
51	677127
51	690081
51	705250
51	718262
51	731043
51	924040
52	095600
52	117487
52	127082
52	286851
52	641053
53	047231
53	056835
53	221673
53	237605
53	332453
53	339795
53	984869
54	117678
54	165879
54	258686
54	267687
54	506216
54	510866
54	516695
54	521447
54	525768
54	530575
54	535319
54	540132
54	544844
54	549696
54	554813
54	559821
54	564665
54	569431
54	574720
54	580945
54	586821
54	593038
54	600068
54	606506
54	615623
54	623850
54	634086
54	646195
54	732485
54	738569
54	746003
54	751823
54	757844
54	764680
54	774239
54	780016
54	787219
54	799331
54	819613
54	870037
54	880544
54	897561
54	939482
54	947594
54	953843
54	961106
54	972813
54	979817
54	987365
54	993993
55	000760
55	011573
55	018174
55	031515
55	053482
55	060932
55	076218
55	085279
55	094722
55	116246
55	125948
55	135213
55	146659
55	163002
55	180175
55	190220
55	199638
55	209366
55	218686
55	233516
55	241156
55	251558
55	266163
55	286637
55	323320
55	354891
55	369371
55	385257
55	401625
55	411793
55	427251
55	441313
55	465836
55	502298
55	524992
55	531560
55	537558
55	547925
55	559801
55	593483
55	603787
55	615148
55	640112
55	669529
55	684051
55	696769
55	711631
55	726966
55	760955
55	777139
55	808331
55	837656
55	860585
55	898226
55	937808
55	945791
55	969377
55	978016
56	031726
56	045209
56	057967
56	065842
56	077763
56	115612
56	128066
56	166145
56	185211
56	199792
56	225352
56	238026
56	251615
56	298360
56	332592
56	355560
56	375151
56	389667
56	458453
56	466118
56	479376
56	487641
56	493931
56	521773
56	541057
56	578660
56	613770
56	678648
56	698830
56	722893
56	737538
56	751722
56	762958
56	822430
56	842178
56	922022
56	936978
56	948228
56	958262
56	988622
57	043282
57	124233
57	154757
57	177718
57	189720
57	206237
57	218766
57	246119
57	260645
57	270457
57	382658
57	392019
57	429972
57	440346
57	450313
57	458216
57	484164
57	507878
57	542447
57	552466
57	628912
57	649280
57	664256
57	681476
57	691003
57	719488
57	726559
57	788274
57	856757
57	875245
57	962540
57	971396
58	023303
58	039022
58	081585
58	094274
58	171197
58	198545
58	205886
58	256850
58	340371
58	387272
58	429672
58	439422
58	464690
58	482186
58	540162
58	559743
58	577429
58	592093
58	713457
58	793974
58	839742
58	845318
58	880666
58	908063
58	927028
58	937067
58	968050
58	977858
59	025825
59	357889
59	400738
59	415122
59	428470
59	511766
59	521275
59	530526
59	542888
59	551193
59	562109
59	649910
59	844582
60	186474
60	373201
60	492901
60	616535
60	828257
60	909405
60	982177
60	998259
61	134852
61	196770
61	281386
61	366494
61	502593
61	657820
61	671669
61	861211
62	171739
62	209317
62	230652
62	528415
62	537859
62	651085
62	756606
63	232452
63	274658
63	550038
63	556503
63	561304
63	567483
63	572958
63	578402
63	583290
63	588807
63	595516
63	600994
63	607182
63	613824
63	619388
63	626084
63	633521
63	644126
63	653242
63	666157
63	677985
63	684621
63	695908
63	708139
63	724633
63	735187
63	747595
63	765207
63	775547
63	790067
63	796932
63	816436
63	827485
63	873267
63	894411
63	911318
63	925215
63	936766
63	948655
63	975890
63	997427
64	007596
64	033152
64	042528
64	071985
64	086154
64	106264
64	181419
64	202543
64	220403
64	274807
64	287108
64	325464
64	331184
64	340028
64	347045
64	369734
64	381016
64	404161
64	417288
64	424697
64	457822
64	476966
64	490866
64	525557
64	546058
64	555287
64	598430
64	612318
64	657179
64	682041
64	730866
64	844756
64	851859
64	860478
64	884588
64	892362
64	901657
64	920771
64	964486
64	984318
65	098442
65	143562
65	158183
65	166138
65	186096
65	203326
65	340092
65	351482
65	363745
65	372203
65	379843
65	402276
65	411946
65	441479
65	462988
65	475371
65	535718
65	586810
65	601981
65	681389
65	707194
65	761701
65	800647
65	901133
65	913993
65	955621
65	971428
66	002839
66	084204
66	101894
66	142989
66	153748
66	167252
66	180410
66	204157
66	219961
66	244233
66	291617
66	332915
66	343076
66	474711
66	497971
66	543401
66	569164
66	591540
66	608663
66	702684
66	773882
66	837032
66	877609
66	900901
66	926521
66	944445
66	956094
66	990917
67	039733
67	101178
67	122808
67	188791
67	220919
67	232896
67	246865
67	328841
67	431670
67	849744
68	108515
68	139684
68	401763
68	567203
68	575345
68	601041
68	633617
68	699613
68	786068
68	878961
69	322082
69	604524
69	643479
69	658352
69	711485
69	947133
69	983618
69	995233
70	095725
70	104259
70	118801
70	149455
70	506403
70	515696
70	763052
71	010083
71	300944
71	322173
71	349504
71	369657
71	376520
71	525385
71	841743
71	995219
72	184334
72	383750
72	517675
72	535539
72	909538
72	999388
73	299132
73	687031
73	711134
73	808218
73	997993
74	331129
74	339284
74	375752
74	499259
74	507805
74	522770
74	550555
74	596994
74	760109
74	879186
75	188451
75	205884
75	220403
75	310356
75	479673
75	793093
75	933953
75	941066
75	952061
76	301558
76	330071
76	639229
76	645234
76	888102
76	896618
76	966144
76	982890
77	267844
77	518842
77	536144
77	635144
77	786612
77	877109
77	888138
78	053745
78	162191
78	390176
78	484972
78	697637
78	713875
79	122156
79	395737
79	940207
79	956284
80	029376
80	068131
80	117287
80	134819
80	271406
80	283194
80	307991
80	572235
80	678604
80	784667
80	798595
81	015433
81	766242
81	871695
81	923126
82	374135
82	747689
82	789092
82	804221
83	224221
83	236467
83	347326
83	443822
83	453351
83	621587
83	855512
84	355376
84	376869
84	940292
84	949678
85	087507
85	193706
85	208380
85	430079
85	517918
85	653201
85	856266
86	767593
86	777516
86	953788
87	059996
87	900723
87	993490
88	117359
88	130454
88	198758
88	533453
88	540372
88	647287
89	317823
89	379162
89	401019
89	418680
89	428813
89	473030
89	606538
89	632896
89	667320
89	799254
89	807994
89	820564
89	832724
89	843325
90	080991
90	532897
91	323840
91	862189
91	869242
91	922042
91	973329
92	034057
92	082233
92	368779
93	028401
93	202819
93	619208
93	973237
94	409222
94	418787
94	474143
94	483019
94	766937
95	048102
95	058907
95	066919
95	075535
95	089231
95	114211
95	188432
95	357776
95	374329
95	700076
95	707871
96	331195
96	340161
96	350675
96	381893
96	396943
96	431421
96	587433
96	652861
96	930903
97	373040
97	923397
97	934554
97	959973
97	991882
98	010822
98	025252
98	034746
98	048882
98	103377
98	109845
98	116688
98	124125
98	138482
98	874475
99	651694
99	666987
99	674991
99	684232
99	695374
99	768514
100	125385
100	270358
100	291394
100	299820
100	308753
100	335306
100	745642
100	953720
101	044616
101	855916
101	882297
101	992423
102	048360
102	072412
102	090043
102	209883
102	368887
102	860502
103	226942
103	243130
103	282841
103	331562
103	459986
103	823511
103	969177
103	984420
104	057554
104	199223
104	212131
104	249159
104	255790
104	261068
104	265734
104	270635
104	277310
104	282500
104	287430
104	292086
104	296809
104	301559
104	306274
104	312397
104	318292
104	325965
104	331507
104	339209
104	345247
104	354875
104	367371
104	382260
104	392908
104	405714
104	413777
104	421833
104	433396
104	445619
104	514740
104	554854
104	562829
104	570542
104	577356
104	589507
104	596609
104	605576
104	623077
104	644783
104	651227
104	930533
104	944402
104	951951
104	962763
104	969311
104	974394
104	981708
104	987554
104	994233
105	001164
105	008091
105	015388
105	022027
105	029699
105	037374
105	054688
105	063430
105	073248
105	084014
105	094409
105	104434
105	114946
105	129871
105	136306
105	143413
105	165034
105	176992
105	201007
105	210417
105	219380
105	236261
105	243311
105	254709
105	261444
105	292828
105	302120
105	323415
105	332128
105	346879
105	360821
105	378118
105	391773
105	419383
105	440962
105	455145
105	482139
105	491033
105	506158
105	516254
105	540996
105	607826
105	641919
105	651341
105	700601
105	759081
105	768117
105	776092
105	808009
105	822857
105	867703
105	878597
105	906554
105	921840
105	939707
105	948409
105	966192
105	978118
106	018052
106	033383
106	045394
106	069244
106	104490
106	174218
106	181513
106	206031
106	216091
106	230672
106	278431
106	307688
106	343924
106	364028
106	408062
106	496921
106	510230
106	525387
106	533677
106	547841
106	556419
106	631695
106	655391
106	665191
106	682209
106	700415
106	713234
106	781406
106	798354
106	835195
106	872525
106	947262
106	976341
106	990353
107	044980
107	053008
107	079315
107	106812
107	116637
107	157872
107	203241
107	218074
107	263963
107	325111
107	345601
107	400428
107	512071
107	521407
107	530809
107	568187
107	596129
107	613933
107	626006
107	638729
107	647461
107	661034
107	685527
107	693778
107	720201
107	755460
107	778186
107	819636
107	828640
107	844610
107	954711
107	961781
107	993908
108	071482
108	103155
108	114820
108	123859
108	147585
108	179667
108	203325
108	220288
108	251980
108	290178
108	315948
108	331403
108	353551
108	364194
108	417059
108	491993
108	544430
108	621967
108	638811
108	646369
108	656441
108	814938
108	823080
108	895842
108	913973
108	925528
108	958881
108	995596
109	025023
109	051175
109	069141
109	088960
109	122328
109	152080
109	190967
109	225037
109	235763
109	242490
109	333460
109	349775
109	372762
109	400734
109	418925
109	532988
109	542964
109	558909
109	628925
109	643472
109	654437
109	687107
109	697406
109	707373
109	736385
109	747331
109	760689
109	923757
109	951120
109	962908
109	977341
110	021226
110	030124
110	067945
110	147139
110	238510
110	294730
110	352175
110	481081
110	519413
110	530469
110	600322
110	618717
110	677771
110	692744
110	707829
110	717882
110	728510
110	758990
110	772158
110	784615
111	018324
111	042303
111	063432
111	133090
111	147939
111	180825
111	191392
111	212634
111	237894
111	304763
111	313120
111	323610
111	424314
111	444854
111	467666
111	476561
111	492414
111	512139
111	525843
111	539059
111	577608
111	588960
[truncated: 5,849 more rows]
