# Supplementary material for: Moth olfactory receptor neurons adjust their encoding efficiency to temporal statistics of pheromone fluctuations
Source: PLoS Comput Biol. 2018 Nov 13;14(11):e1006586. doi: 10.1371/journal.pcbi.1006586 (PMC6258558; doi:10.1371/journal.pcbi.1006586)
Supplement: S1 Data — (ZIP) [file pcbi.1006586.s001.zip › data/128m/1pg/spikes_times_04.txt]

0	081610
0	088990
0	095583
0	101127
0	106016
0	112388
0	117165
0	121782
0	126719
0	132614
0	138716
0	146689
0	159943
0	168706
0	377718
0	389027
0	397202
0	414059
0	431178
0	439511
0	445529
0	454218
0	462812
0	480800
0	541646
0	551723
0	598891
0	622122
0	629209
0	637967
0	647209
0	705526
0	764056
0	772462
0	831307
0	844856
0	850519
0	857776
0	951187
0	959670
1	008077
1	016857
1	047579
1	058482
1	202666
1	210529
1	248360
1	271473
1	322948
1	364225
1	407917
1	420808
1	489603
1	497169
1	521772
1	547963
1	555724
1	582828
1	602992
1	618466
1	631107
1	702022
1	750856
1	800815
1	829942
1	923271
1	988767
2	059922
2	067988
2	079569
2	106445
2	233289
2	257551
2	264265
2	271905
2	279753
2	291832
2	306289
2	400926
2	423996
2	489351
2	498617
2	509181
2	519629
2	601533
2	642108
2	652311
2	666125
2	830706
2	848611
2	858607
2	875750
2	885845
2	897140
2	995682
3	095433
3	129596
3	136834
3	151895
3	177387
3	232532
3	251537
3	337401
3	365689
3	426906
3	474073
3	612906
3	636626
3	643435
3	654406
3	662166
3	688176
3	705521
3	809924
3	829179
3	839488
3	927057
3	973585
4	001595
4	040710
4	047781
4	059506
4	110607
4	185035
4	355836
4	376118
4	385718
4	427928
4	433495
4	440084
4	449091
4	472607
4	493212
4	520218
4	583016
4	599641
4	684822
4	698105
4	709091
4	722315
4	753588
4	766219
4	899062
4	949957
4	959331
4	975041
5	008019
5	045105
5	135114
5	146731
5	161424
5	202104
5	254194
5	288271
5	381456
5	386174
5	392896
5	445237
5	534796
5	623067
5	705758
5	718970
5	728102
5	841656
5	849661
5	860715
5	884282
5	940564
6	029265
6	035695
6	103340
6	112858
6	171482
6	199622
6	269328
6	279321
6	327219
6	343819
6	353951
6	391323
6	415927
6	464404
6	513861
6	634635
6	670630
6	723266
6	732163
6	742243
6	844879
6	862780
6	926135
6	987278
6	997321
7	014912
7	061212
7	103251
7	110857
7	202562
7	218044
7	239276
7	379244
7	416245
7	521211
7	579069
7	596392
7	607197
7	618347
7	644838
7	684351
7	703673
7	761001
7	994227
8	006329
8	260557
8	266106
8	273350
8	281128
8	404318
8	556440
8	846846
8	855628
8	862482
8	875626
8	881924
8	887986
8	895416
8	901791
8	912282
8	918488
8	928633
8	941747
8	953964
8	965694
9	093174
9	098625
9	103905
9	110553
9	118870
9	129342
9	197218
9	205108
9	322157
9	333964
9	562373
9	668273
9	673334
9	681407
9	687510
9	695385
9	702276
9	708667
9	753151
9	806690
9	866202
9	873864
10	078345
10	084511
10	091568
10	099487
10	111688
10	119174
10	126540
10	132174
10	139971
10	148178
10	163614
10	175568
10	218125
10	295381
10	340804
10	346600
10	430270
10	445992
10	485412
10	555810
10	665376
10	687643
10	766437
10	844525
10	853132
10	878161
10	890993
10	897915
10	922014
10	928840
10	950944
10	965353
11	200742
11	209905
11	216514
11	235009
11	241176
11	262240
11	275915
11	301397
11	313264
11	408943
11	423410
11	434064
11	449195
11	471144
11	577722
11	628436
11	634847
11	650856
11	748361
11	756813
11	801940
11	816245
11	824158
11	832867
11	850701
11	860197
11	884878
12	015892
12	068501
12	161566
12	181719
12	188758
12	196576
12	207254
12	246923
12	289744
12	311859
12	334334
12	357425
12	527475
12	538502
12	548067
12	610504
12	641981
12	678894
12	740083
12	752814
12	842582
12	901519
12	943110
12	965362
13	018681
13	031744
13	145065
13	154878
13	176482
13	197053
13	247292
13	315709
13	473971
13	515895
13	524398
13	533094
13	540512
13	555819
13	593021
13	603763
13	692173
13	704496
13	735260
13	820169
13	847488
13	987184
14	006901
14	014546
14	025645
14	079280
14	120010
14	143491
14	175684
14	252542
14	263025
14	323417
14	343020
14	354027
14	447083
14	464292
14	509371
14	520036
14	532713
14	544238
14	664381
14	677150
14	820634
14	919420
14	926432
14	935439
14	944728
14	968107
15	054289
15	066074
15	126074
15	142322
15	150365
15	157241
15	165952
15	252445
15	262810
15	320390
15	424505
15	502017
15	510774
15	554292
15	593531
15	606135
15	744236
15	785324
15	845118
15	855611
15	918037
16	000058
16	081687
16	225205
16	268936
16	279174
16	317033
16	329369
16	479227
16	489137
16	557765
16	569472
16	579766
16	587532
16	692397
16	716597
16	722839
16	729986
16	770077
16	899879
16	906335
16	916092
16	923136
16	936505
17	001989
17	016754
17	026550
17	120285
17	130065
17	135895
17	171971
17	333356
17	363652
17	370233
17	377688
17	404010
17	729943
17	823462
17	831102
17	883964
17	937797
17	950395
18	284203
18	305509
18	445218
18	516528
18	522505
18	531970
18	539671
18	549136
18	601310
18	612079
18	642754
18	668270
18	679940
18	691487
18	892393
18	901240
18	909185
18	916261
18	927030
18	956134
18	991958
19	009872
19	017420
19	026293
19	043476
19	095491
19	120420
19	277743
19	283389
19	295142
19	305360
19	324981
19	642953
19	652602
19	681707
19	694803
19	700511
19	706050
19	712959
20	055529
20	079558
20	085686
20	097482
20	104275
20	114479
20	139389
20	149006
20	160650
20	173837
20	280727
20	290502
20	304089
20	312726
20	324539
20	339030
20	350257
20	361473
20	451497
20	538424
20	553085
20	665113
20	710283
20	932052
20	944290
20	952032
20	959012
20	966873
21	008489
21	083414
21	239144
21	316370
21	324297
21	429980
21	454924
21	478430
21	486205
21	500540
21	507687
21	514823
21	525662
21	538708
21	559642
21	567959
21	601265
21	625578
21	686096
21	795254
21	802982
21	812508
21	823033
21	870814
21	887637
21	979786
21	988546
22	001945
22	027833
22	054945
22	064905
22	087896
22	123780
22	161320
22	380182
22	470207
22	476387
22	484903
22	495556
22	502346
22	632382
22	701629
22	717526
22	727915
22	740859
22	819597
22	829535
22	838744
22	849651
22	898929
22	983754
23	019097
23	050540
23	172702
23	182906
23	192527
23	206707
23	267791
23	302695
23	403232
23	414930
23	456541
23	532632
23	569026
23	580666
23	593303
23	685163
23	691943
23	702065
23	784887
23	832546
23	912223
23	928369
23	962703
23	969194
24	183052
24	192827
24	290842
24	306227
24	323518
24	590897
24	763988
24	771675
24	783403
24	948075
25	012922
25	021466
25	030523
25	042453
25	053753
25	070673
25	099408
25	110854
25	192278
25	240981
25	247780
25	256818
25	331371
25	398521
25	520041
25	536201
25	550868
25	561184
25	579548
25	586341
25	611108
25	673036
25	687966
25	839852
25	868824
25	890493
25	902063
26	016883
26	026845
26	042017
26	127054
26	142373
26	151155
26	190619
26	208503
26	340703
26	349755
26	375340
26	451402
26	471135
26	492229
26	500901
26	508993
26	554663
26	657134
26	714651
26	725766
26	742032
26	819434
26	849016
27	071698
27	092368
27	267436
27	282677
27	291443
27	298097
27	305709
27	324280
27	369058
27	467709
27	479911
27	518488
27	535139
27	761342
27	771259
27	996437
28	012811
28	020803
28	199035
28	294165
28	508839
28	519293
28	590196
28	691517
29	262342
29	273209
29	294107
29	311863
29	523744
29	597835
29	604576
29	611646
29	623210
29	637514
29	645020
29	949151
29	965335
30	226459
30	242351
30	401204
30	420350
30	428887
30	441262
30	517262
30	608758
30	662067
30	746105
31	061670
31	071062
31	077335
31	083526
31	091119
31	099219
31	113740
31	136739
31	301722
31	389938
31	520309
32	014840
32	149502
32	156311
32	171161
32	182844
32	226946
32	234788
32	410446
32	425344
32	442589
32	883321
32	894801
32	939943
32	948370
32	954632
32	962636
32	969715
32	976017
32	999901
33	010229
33	035531
33	043030
33	066983
33	076233
33	100791
33	128213
33	135780
33	148017
33	164935
33	173533
33	223497
33	244035
33	251333
33	298395
33	309036
33	327956
33	374508
33	391979
33	402582
33	411987
33	419605
33	428786
33	435932
33	452529
33	459624
33	522473
33	586113
33	598673
33	681208
33	688283
33	715209
33	725344
33	772040
33	813229
33	829375
33	843086
33	857353
33	865256
33	995522
34	085184
34	099083
34	125751
34	153757
34	252936
34	286265
34	296238
34	340963
34	387313
34	424980
34	450719
34	467353
34	476831
34	526212
34	602465
34	636981
34	664254
34	685505
34	695557
34	781464
34	793158
34	821169
34	851034
34	887397
34	896806
34	906328
35	085328
35	096796
35	125114
35	225513
35	256704
35	361388
35	368263
35	375154
35	408191
35	556133
35	572074
35	611104
35	626497
35	642427
35	697111
35	728337
35	738770
35	757710
35	772990
35	815166
35	838260
35	924530
35	939880
36	009009
36	083165
36	109070
36	115583
36	127321
36	160486
36	236935
36	257867
36	264654
36	271940
36	277755
36	283613
36	291815
36	316515
36	328224
36	532775
36	576805
36	602396
36	611501
36	623189
36	635246
36	645057
36	716744
36	744850
36	920488
36	928544
37	103464
37	157621
37	167519
37	537592
37	547169
37	559933
37	831719
37	837337
37	847652
37	856765
37	862687
37	897025
37	923347
37	931804
37	956036
37	966870
37	978091
38	034576
38	061952
38	079287
38	098173
38	290460
38	297314
38	342254
38	374972
38	394265
38	602176
38	611461
38	627794
38	869312
38	898575
38	991327
39	004692
39	076243
39	650141
39	860462
39	887167
39	965296
39	972640
39	979174
40	001702
40	086627
40	106123
40	159072
40	325452
40	827804
40	837490
40	848777
41	049459
41	246313
41	255719
41	357511
41	378467
41	676514
41	683650
41	698841
41	708432
42	031293
42	037430
42	048151
42	107959
42	130247
42	137624
42	177353
42	185734
42	204707
42	399924
42	566696
42	591177
42	617658
42	626804
42	951345
43	284622
43	292640
43	302845
43	310887
43	338429
43	378435
43	625438
43	632329
43	641336
43	650884
43	652059
43	660540
43	707061
43	850564
43	861738
44	090264
44	096972
44	410865
44	417953
44	426002
44	541590
44	635538
44	779985
44	793288
45	213004
45	223559
45	239751
45	386172
45	394584
45	402755
45	419741
45	434202
45	682777
45	691794
45	718334
45	725220
45	754074
46	020583
46	071884
46	201017
46	213077
46	453502
46	916539
46	924600
46	931065
46	940687
46	992032
47	064364
47	077264
47	095505
47	225394
47	311941
47	571785
47	584280
47	597373
47	646760
47	654468
47	660674
47	685678
47	866703
48	290372
48	301193
48	528051
48	542920
48	551301
49	078091
49	139903
49	349939
49	356943
49	374240
49	558040
49	564734
49	619168
49	861411
49	869029
49	877362
49	887651
49	907569
49	921340
50	485508
50	494861
50	502312
50	521255
50	533888
50	555368
50	575343
50	946028
50	952480
50	968557
50	984745
50	995256
51	007261
51	030714
51	042231
51	362611
51	394651
51	560740
51	588820
51	618314
52	045957
52	053734
52	060906
52	221384
52	238527
52	247457
52	260115
52	269369
52	280964
52	296812
52	560302
52	571525
52	581016
52	945383
53	126481
53	135018
53	744081
53	757466
53	782682
53	990632
53	999386
54	020377
54	162770
54	191071
54	921040
55	225783
55	234878
55	485834
55	501055
56	008184
56	030395
56	048992
56	199793
56	211827
56	253955
56	435427
56	717880
56	730141
56	800391
56	811377
56	816745
56	825078
56	832154
56	839401
56	846412
56	852405
56	864805
56	883132
56	916846
56	942812
56	957458
57	187151
57	248943
57	325045
57	551508
57	571131
57	717859
58	223364
58	601792
58	641377
58	678730
58	830382
58	841443
59	172368
59	182750
59	652771
59	659420
59	664623
59	669474
59	675260
59	680806
59	686805
59	694564
59	708687
59	729141
59	743953
59	752389
59	763579
59	771616
59	779839
59	788621
59	797213
59	839254
59	857711
59	885214
59	892890
59	920858
60	001724
60	010440
60	018054
60	046326
60	053053
60	072017
60	083439
60	132218
60	149994
60	158134
60	222908
60	234105
60	248752
60	443439
60	450793
60	468871
60	482775
60	499164
60	510692
60	520953
60	534609
60	551834
60	564059
60	604930
60	624079
60	630997
60	639491
60	696233
60	705141
60	724010
60	731148
60	742241
60	769408
60	791380
60	826538
60	886610
60	896218
60	903160
61	199441
61	470223
61	477436
61	493379
61	513676
61	541263
61	555819
61	565514
61	585869
61	608602
61	615606
61	637952
61	676586
61	685019
61	692568
61	967067
61	977922
62	122653
62	127650
62	133438
62	139144
62	146864
62	154263
62	164793
62	187403
62	214059
62	224937
62	235990
62	245752
62	264687
62	273218
62	417632
62	428265
62	434945
62	440678
62	448496
62	461976
62	519432
62	606623
62	635845
62	641816
62	658480
62	675356
62	697689
62	706640
62	714804
62	730534
62	807893
62	817973
62	831980
62	855842
62	898521
62	956058
62	968404
63	029246
63	091041
63	112691
63	134435
63	142575
63	161560
63	270597
63	276624
63	303960
63	334326
63	348903
63	368509
63	389115
63	402445
63	461188
63	482864
63	497751
63	699405
63	714558
63	757924
63	767033
63	801774
63	862024
64	229829
64	347482
64	458859
64	671266
64	679608
64	695014
64	892175
64	924389
64	938600
65	371108
65	393574
65	764082
65	773993
66	059916
66	065967
66	075745
66	134586
66	263147
66	269967
66	277368
66	817172
66	832803
66	850828
66	875879
67	325371
67	335646
67	357009
67	364391
67	374483
67	395269
67	418601
67	430072
67	471858
67	479225
67	526620
67	533995
67	546364
67	555654
67	569221
67	581220
67	590601
67	607426
67	619271
67	625773
67	735662
67	742791
67	772279
67	795667
67	921947
67	931216
67	947952
67	965423
67	974220
68	255957
68	291053
68	298767
68	307291
68	404607
68	447443
68	480838
68	492575
68	631285
68	637319
68	642690
68	651860
68	660532
68	670673
68	679884
68	685981
68	698235
68	711371
68	731775
68	743136
68	783315
68	791594
68	832762
68	879704
68	890578
68	906276
68	912811
68	925823
68	958272
69	013966
69	031062
69	043795
69	157257
69	170560
69	180331
69	349232
69	362493
69	381912
69	390390
69	403317
69	419264
69	428292
69	443691
69	521170
69	536481
69	565225
69	581941
69	792533
69	837114
69	853877
69	886267
69	900405
70	049824
70	063117
70	073019
70	083671
70	090036
70	097597
70	113855
70	217825
70	235670
70	261744
70	276695
70	365427
70	425254
70	489293
70	505958
70	515281
70	526527
70	535233
70	558343
70	662319
70	677160
70	687084
70	705085
70	815420
70	830282
70	841686
70	978244
70	988457
71	001244
71	008530
71	072629
71	231323
71	292029
71	384020
71	394054
71	475654
71	584830
71	603006
71	660843
71	687254
71	709336
71	716603
71	727486
71	750964
71	761532
71	807273
71	856997
71	899767
71	919230
71	947126
71	974340
72	088141
72	169774
72	186861
72	195367
72	207896
72	236678
72	313188
72	323723
72	427077
72	473021
72	481142
72	631727
72	663439
72	672362
72	760381
72	776308
72	784821
72	892755
72	954376
72	992764
73	007661
73	057180
73	097603
73	131302
73	142046
73	158957
73	171275
73	240130
73	292485
73	385220
73	406802
73	514356
73	664730
73	674095
73	683917
73	692774
73	699065
73	707225
73	715938
73	878874
73	887902
74	003830
74	064096
74	073563
74	084006
74	144986
74	160321
74	400404
74	451530
74	476358
74	483956
74	493123
74	518383
74	610156
74	627980
74	709366
74	724625
74	748698
74	770954
74	964873
74	976147
75	009106
75	109811
75	120320
75	253923
75	341595
75	353479
75	407323
75	419463
75	620087
75	706005
75	715669
75	725315
75	733802
75	742764
75	790030
75	798239
75	862163
75	969857
75	978167
75	996102
76	050696
76	064806
76	093560
76	176631
76	312722
76	344355
76	353971
76	362771
76	497803
76	505314
76	535656
76	590717
77	007553
77	167687
77	192207
77	211473
77	243337
77	368071
77	430396
77	490634
77	501412
77	540918
77	550375
77	556459
77	566383
77	692817
77	701435
77	711262
77	878920
77	894886
77	923791
77	934141
77	942318
77	966127
78	075769
78	083586
78	094081
78	191987
78	197502
78	207401
78	365634
78	476295
78	525529
78	535420
78	570718
78	841271
78	851305
78	856883
78	862791
78	877940
78	891648
78	934912
78	958358
79	024546
79	033909
79	043995
79	060869
79	282869
79	327941
79	360469
79	379328
79	386784
79	396503
79	575702
79	641446
79	647244
79	674980
79	712238
79	721382
79	743970
79	752939
79	829321
79	839902
79	848734
79	858398
80	074178
80	086917
80	141025
80	164231
80	320609
80	329189
80	457480
80	468642
80	493368
80	505862
80	587603
80	625441
80	634387
80	783452
80	896325
80	942418
80	951697
80	994813
81	004389
81	052515
81	093408
81	108675
81	243475
81	346133
81	355302
81	483658
81	556833
81	645163
81	813332
82	075497
82	085707
82	095209
82	173637
82	530538
82	550306
82	679110
82	746711
82	847121
82	935318
83	171534
83	351145
83	603900
83	615809
83	788414
83	802744
83	817201
83	825447
83	842601
83	856217
83	898365
83	999176
84	019373
84	043693
84	066691
84	075079
84	125592
84	133289
84	151985
84	176908
84	190972
84	338518
84	358452
84	368878
84	402355
84	958436
84	963890
85	207067
85	239339
85	249037
85	263417
85	295040
85	423877
85	461116
85	470602
85	557404
85	569213
85	728881
85	803687
86	264307
86	379970
86	503690
87	056776
87	077483
87	086534
87	097140
87	259331
87	429796
87	612235
87	618405
87	631588
87	670538
87	701221
87	709064
87	718234
87	723553
87	731939
87	739541
87	747304
87	781033
87	796215
87	807398
87	844424
87	859657
87	925311
87	937129
87	963591
88	434722
88	449292
88	459094
88	470080
88	478456
88	485584
88	492958
88	503352
88	523430
88	533189
88	568421
88	580024
88	654575
88	666706
88	679539
88	694286
88	831473
88	896384
88	956538
88	990341
89	006377
89	014380
89	024770
89	061339
89	102393
89	169363
89	265723
89	295495
89	358071
89	372975
89	421926
89	463992
89	472182
89	509204
89	520566
89	592794
89	611306
89	626546
89	676614
89	690179
89	739958
89	750757
89	853770
89	872242
89	933790
89	941428
89	986215
90	128846
90	136971
90	158972
90	168240
90	175819
90	191537
90	231191
90	237130
90	243722
90	321823
90	433152
90	451168
90	459448
90	513713
90	722864
90	734170
90	744659
90	865413
90	874214
90	890078
90	953476
90	963968
91	008461
91	075338
91	092611
91	143617
91	169317
91	182634
91	301012
91	392932
91	402125
91	603489
92	024902
92	033210
92	040169
92	054144
92	477193
92	506084
92	935814
92	943372
92	956010
92	985833
93	171841
93	342954
93	409770
93	585621
93	696177
93	770805
93	778346
93	872491
93	892310
94	144675
94	406392
94	433224
94	592275
94	600755
94	824816
94	851144
94	943477
95	274433
95	695607
95	709082
95	729292
96	075127
96	166945
96	207890
96	236888
96	246436
96	397459
96	632863
96	644857
96	658293
96	672795
96	688784
96	694959
96	710334
96	730691
96	738753
96	747919
96	755685
96	762507
96	770532
96	778604
96	892037
96	906489
96	925901
96	952190
96	959309
96	970887
96	987579
96	998363
97	008416
97	023238
97	113716
97	122190
97	132137
97	154376
97	161579
97	172811
97	267058
98	118924
98	324642
98	335048
98	358539
98	364893
98	371791
98	380318
98	387619
98	399013
98	412851
98	432588
98	451133
98	465126
98	470607
98	477330
98	590030
98	595810
99	149794
99	205340
99	221150
99	226820
99	234613
99	247808
99	260070
99	268636
99	286742
99	296857
99	310525
99	375216
99	384251
99	392537
99	399291
99	408756
99	417623
99	442461
99	482610
99	489568
99	495946
99	505128
99	549067
99	640272
99	696358
99	736618
99	785335
99	793371
99	817377
99	828229
99	963736
100	008853
100	017711
100	024214
100	040973
100	171515
100	180430
100	272800
100	288030
100	294096
100	299541
100	308291
100	318415
100	365000
100	445641
100	456576
100	485190
100	494838
100	545013
100	561218
100	746566
100	756652
100	781261
100	900671
100	907566
100	913231
100	921087
100	935544
101	004228
101	012662
101	018483
101	057478
101	150344
101	239962
101	805604
101	818838
101	844311
101	949052
102	066551
102	518157
102	615813
102	625779
102	637530
102	683214
102	746396
102	764753
102	782927
102	832860
102	848837
102	913850
102	934907
102	968164
102	980962
103	041191
103	052824
103	061338
103	067840
103	075589
103	097669
103	151625
103	171631
103	185274
103	210193
103	224811
103	376752
103	384887
103	438934
103	446513
103	455338
103	559061
103	566486
103	593065
103	613223
103	640088
103	651433
103	825777
103	877027
103	895605
103	928290
103	947862
103	966111
103	981934
104	013810
104	023417
104	123890
104	130378
104	144977
104	214738
104	533802
104	558711
104	577146
104	718503
104	769244
104	778525
104	796063
104	804465
104	863773
104	881508
104	891454
104	911984
104	963829
104	974017
105	279332
105	307077
105	529442
105	543566
105	557484
105	568723
105	807184
105	850593
106	070974
106	271218
106	410308
106	419425
106	465418
106	494163
106	642825
106	746107
106	757614
106	766663
106	778489
106	812278
106	821424
106	829576
106	841041
106	856817
106	875630
106	970383
106	983567
107	006415
107	015320
107	054045
107	124396
107	130544
107	144157
107	157201
107	193944
107	202997
107	284413
107	325017
107	332726
107	367148
107	510382
107	517647
107	815119
108	044170
108	142389
108	417250
108	936058
108	951588
109	234779
109	308885
109	362014
109	557124
109	567964
109	663015
109	816979
109	872895
109	885031
109	911112
109	939423
109	953229
109	962475
109	990393
110	000207
110	087001
110	115763
110	311220
110	442326
110	458202
110	496651
110	508713
110	650973
[truncated: 3,642 more rows]
