# Supplementary material for: Moth olfactory receptor neurons adjust their encoding efficiency to temporal statistics of pheromone fluctuations
Source: PLoS Comput Biol. 2018 Nov 13;14(11):e1006586. doi: 10.1371/journal.pcbi.1006586 (PMC6258558; doi:10.1371/journal.pcbi.1006586)
Supplement: S1 Data — (ZIP) [file pcbi.1006586.s001.zip › data/128m/1pg/spikes_times_05.txt]

0	251280
0	256885
0	261113
0	267679
0	273668
0	279329
0	284343
0	290702
0	298538
0	304964
0	313071
0	320405
0	329026
0	336865
0	345863
0	356339
0	389125
0	399379
0	407656
0	452166
0	459790
0	466294
0	476341
0	487722
0	561184
0	673721
0	782646
0	789895
0	796214
0	813638
0	940972
0	963284
0	992372
1	088021
1	134970
1	151003
1	157716
1	166256
1	213789
1	223333
1	231692
1	325055
1	331485
1	394886
1	443667
1	449541
1	456590
1	467158
1	552791
1	611630
1	618323
1	638228
1	648358
1	658884
1	669394
1	769846
1	782222
1	880294
1	891357
1	954352
1	962277
1	984635
2	003602
2	015134
2	025220
2	072646
2	126658
2	257667
2	274020
2	284770
2	292706
2	407073
2	441072
2	517706
2	630475
2	640679
2	731956
2	743814
2	805908
2	820376
2	829657
2	856132
2	889701
2	903744
3	026897
3	035334
3	050219
3	098524
3	116873
3	129795
3	138764
3	303987
3	345815
3	360619
3	371188
3	467631
3	474226
3	489709
3	500938
3	507467
3	761523
3	773010
3	780029
3	788080
3	806981
3	906355
3	951648
4	128432
4	135261
4	144974
4	159718
4	177070
4	191384
4	465167
4	509116
4	558113
4	564421
4	573241
4	586262
4	644106
4	652284
4	734984
4	794509
4	802529
4	810757
4	817851
4	909118
4	945772
5	024820
5	170184
5	190530
5	199313
5	209051
5	292342
5	426028
5	442534
5	509604
5	550416
5	557237
5	568074
5	664084
5	787654
5	881169
5	889963
5	931780
5	938795
6	013127
6	023778
6	091419
6	101334
6	224152
6	237167
6	257073
6	263019
6	270022
6	291996
6	460334
6	534346
6	549511
6	571883
6	589647
6	602212
6	623375
6	635305
6	673001
6	783477
6	941388
6	963345
6	999818
7	054868
7	072809
7	130201
7	322779
7	344151
7	361370
7	388521
7	396591
7	406222
7	437539
7	443441
7	510862
7	559736
7	728723
7	737506
7	744180
7	874441
7	893528
7	936866
7	948841
8	034775
8	059740
8	081140
8	165929
8	241282
8	384166
8	515505
8	550072
8	609065
8	725470
8	854320
8	906309
8	918361
8	953351
8	966172
9	012114
9	086856
9	184271
9	252619
9	308885
9	329964
9	339539
9	349804
9	462951
9	476055
9	486409
9	505003
9	675805
9	682604
9	690545
9	699617
9	751489
9	881666
10	038753
10	101537
10	191928
10	329895
10	343947
10	358617
10	380494
10	433672
10	457801
10	537034
10	626514
10	637045
10	654514
10	675213
10	701108
10	942361
11	041179
11	051780
11	072489
11	081578
11	177587
11	251676
11	259965
11	278808
11	310976
11	437473
11	515582
11	535102
11	549466
11	571381
11	636462
11	763144
11	770093
11	777830
11	785350
11	791895
12	174795
12	205532
12	250055
12	256643
12	402912
12	572151
12	597693
12	613716
12	686303
12	801317
12	853014
12	987262
13	040471
13	048656
13	057877
13	078858
13	216772
13	229731
13	311885
13	333889
13	449628
13	503974
13	559312
13	726721
13	735008
13	742707
13	771162
13	777620
13	789702
13	799211
13	879656
13	888188
13	931935
14	009361
14	174238
14	226317
14	235460
14	245932
14	334367
14	593558
14	624668
14	637929
14	699677
14	759151
14	887542
14	905322
14	946552
14	960003
14	970061
14	990475
15	046014
15	115292
15	144168
15	153973
15	382175
15	431208
15	457167
15	487666
15	555807
15	565585
15	579793
15	890493
15	913760
16	125979
16	135990
16	159765
16	214106
16	250700
16	275170
16	470903
16	483360
16	626470
16	646086
16	739579
16	748772
16	758959
16	780974
16	788072
16	816696
16	859913
17	004722
17	032470
17	286881
17	366538
17	407969
17	414717
17	424678
17	475114
17	489688
17	524269
17	532774
17	772451
17	782754
17	809678
17	868962
17	877086
17	889814
17	934746
17	971192
18	011017
18	087770
18	098384
18	154048
18	168581
18	201277
18	231197
18	518737
18	912265
19	058054
19	244091
19	523843
19	548474
19	561283
19	587907
19	598588
19	605704
19	613862
19	631007
19	668494
19	684024
19	739521
19	930733
20	360872
21	061715
21	074089
21	083376
21	091659
21	113702
21	492323
21	556941
21	567985
21	680930
21	688558
21	725175
21	890270
21	908230
21	957611
21	974371
22	177873
22	205016
22	215401
22	222708
22	231322
22	243356
22	325160
22	347600
22	353860
22	362606
22	370365
22	376033
22	381855
22	398933
22	408291
22	454373
22	476201
22	562021
22	576109
22	585278
22	595609
22	687836
22	698914
22	757732
22	773409
22	782144
22	788977
22	824037
22	832371
22	876161
22	893450
22	917613
23	218069
23	237618
23	337359
23	348287
23	413527
23	465869
23	477029
23	485859
23	531323
23	539485
23	564697
23	576954
23	613338
23	655983
23	668595
23	712295
23	722386
23	733366
23	865822
23	906206
23	986736
24	009090
24	018383
24	307989
24	317418
24	342403
24	354458
24	430398
24	453715
24	522412
24	625223
24	651625
24	661524
24	671338
24	693975
24	708227
24	764503
24	774555
24	789663
25	132915
25	142084
25	173213
25	183226
25	199944
25	227270
25	482190
25	495488
25	511775
25	523032
25	620030
25	733104
25	763276
25	792437
25	800897
25	816406
25	838614
25	970377
25	982209
25	999784
26	178508
26	332484
26	338839
26	368714
26	387786
26	512060
26	530303
26	592250
26	622715
26	678924
26	689195
26	695789
26	709271
26	769702
26	783365
26	882444
26	981175
27	331734
27	343322
27	355139
27	552944
27	597287
27	604891
27	659810
27	746387
27	796618
27	807061
27	817021
27	831876
27	918937
27	927545
27	938464
27	950994
28	008039
28	200528
28	867669
28	954265
29	010722
29	020856
29	055286
29	068281
29	130797
29	143715
29	159539
29	189032
29	211818
29	398564
29	429154
29	569875
29	584552
29	591406
29	615652
29	627489
29	641144
29	709396
29	718122
29	729375
29	732952
29	750077
29	757414
29	841542
29	938565
29	950709
29	976728
29	985998
29	998709
30	021175
30	158957
30	209335
30	229087
30	376455
30	386187
30	441890
30	455512
30	586556
30	597012
30	617041
30	681413
30	774901
30	870992
30	882538
30	896971
30	903841
30	913054
30	982994
31	021428
31	083976
31	188720
31	276877
31	503145
31	524194
31	581812
31	588894
31	599443
31	733994
31	766336
31	775830
31	825168
31	834769
31	863202
32	029757
32	072256
32	081065
32	093308
32	126827
32	138128
32	180117
32	436166
32	461020
32	480160
32	488706
32	525566
32	765074
32	775678
32	782858
32	925569
32	933317
32	982524
32	990501
33	098071
33	429040
33	452656
33	564182
33	589335
33	601840
33	645859
33	691987
33	701160
33	709758
33	726210
33	807456
33	919664
34	234771
34	420746
34	430244
34	521027
34	529887
34	576253
34	591806
34	601029
34	610076
34	619715
34	677754
34	855468
34	872388
34	923462
35	028311
35	097867
35	346329
35	379776
35	400477
35	468003
35	480776
35	491815
35	512054
35	588520
35	599020
35	936231
35	987725
35	999266
36	143385
36	152901
36	159303
36	167532
36	175303
36	207538
36	426168
36	435056
36	541337
36	661412
36	767959
36	781547
36	983294
37	581706
38	149120
38	157980
38	165641
38	171094
38	179796
38	187123
38	198186
38	205626
38	229023
38	241824
38	260779
38	273395
38	284527
38	307697
38	318470
38	325433
38	343312
38	391719
38	405027
38	448836
38	609842
38	681522
38	745790
38	852496
38	924797
38	949024
38	965795
39	023941
39	042021
39	056186
39	107560
39	212643
39	230565
39	245803
39	258410
39	276654
39	295013
39	679346
39	689360
39	726506
39	734233
39	748673
39	758188
39	769912
39	780277
39	906975
40	005951
40	191238
40	216183
40	234984
40	242551
40	251640
40	297158
40	357860
40	496344
40	597315
40	606452
40	616498
40	624347
40	632838
40	642187
40	854483
40	918326
40	928024
40	939564
40	953583
40	997581
41	109375
41	135104
41	144631
41	259620
41	329951
41	362122
41	402639
41	415387
41	572235
41	589684
41	692222
41	874961
41	891532
42	027506
42	037942
42	048581
42	079847
42	089709
42	155438
42	287725
42	302822
42	383360
42	395234
42	408582
42	559777
42	641463
42	692703
42	726391
42	760473
42	826787
42	841293
43	006465
43	143569
43	158269
43	242653
43	306405
43	360720
43	367315
43	547354
43	576384
43	648385
43	662578
44	002172
44	077495
44	087379
44	094770
44	104186
44	205504
44	367308
44	388558
44	407611
44	418165
44	435507
44	504560
44	519718
44	533680
44	604712
44	631527
44	819741
44	878324
44	890514
44	977419
44	986735
45	049776
45	143815
45	322691
45	339988
45	420118
45	429407
45	487346
45	498864
45	516365
45	720772
45	730178
45	852444
46	016914
46	033916
46	042132
46	049918
46	057931
46	063733
46	136151
46	142378
46	153291
46	165458
46	191615
46	245065
46	408959
46	492991
46	566843
46	573500
46	582882
46	646084
46	658901
46	728236
46	892338
46	944011
47	235666
47	344651
47	356811
47	363536
47	521318
47	532754
47	543132
47	558303
47	613976
47	731676
47	751978
47	779001
47	801905
47	808777
47	818016
48	191244
48	400891
48	514381
48	531001
48	542160
48	558706
48	567902
48	581026
48	596364
48	607532
48	629598
48	700080
48	725759
48	769941
48	838981
48	893695
48	921626
48	929430
48	961228
49	176621
49	208808
49	226162
49	269213
49	352781
49	536418
49	566685
49	611133
49	665925
49	717821
49	936939
49	967866
50	065836
50	095804
50	112641
50	262786
50	493633
50	524562
50	535476
50	562424
50	576802
50	719593
50	728202
50	738535
50	817395
50	890152
51	040619
51	059442
51	088291
51	198353
51	485338
51	505313
51	516044
51	840864
51	872256
52	017394
52	045391
52	125755
52	305621
52	318232
52	324650
52	330871
52	342290
52	382211
52	483508
52	632152
52	672852
52	684368
52	751927
52	809850
53	026211
53	059692
53	073256
53	144131
53	275037
53	287987
53	306318
53	375576
53	527905
53	740154
53	748868
53	799119
53	821354
53	836759
53	881653
53	889532
54	047208
54	172615
54	201341
54	232277
54	302891
54	352238
54	381127
54	392187
54	416957
54	435074
54	445360
54	509732
54	776070
54	932847
55	047387
55	065182
55	115261
55	126109
55	136562
55	205142
55	218777
55	296343
55	382224
55	398721
55	421424
55	945337
55	963679
56	118615
56	225784
56	253489
56	338282
56	485771
56	549351
56	706302
56	715432
56	836585
56	879331
57	173581
57	218480
57	226623
57	277973
57	320194
57	369540
57	451202
57	517333
57	524712
57	535056
57	548976
57	602123
57	804278
57	913308
57	932804
58	014892
58	033500
58	220045
58	262968
58	327533
58	341781
58	383505
58	399385
58	453793
58	604477
58	648719
58	664145
58	676154
58	721488
58	763966
58	783774
59	050486
59	059845
59	069233
59	096122
59	104684
59	123365
59	176713
59	198103
59	216096
59	272659
59	279723
59	377772
59	391932
59	432795
59	644277
59	655525
59	673781
59	690916
59	701163
59	754643
59	771771
59	995605
60	014305
60	242403
60	326153
60	336930
60	397046
60	411000
60	448761
60	483164
60	504692
60	757917
60	767210
60	799064
60	808998
60	902392
61	061668
61	070070
61	094512
61	119958
61	128221
61	137084
61	144007
61	160798
61	286086
61	312118
61	349453
61	472591
61	511534
61	525470
61	635800
61	819088
61	866679
61	882653
61	897807
61	982518
61	990446
61	998044
62	011679
62	145379
62	259084
62	351594
62	357674
62	367187
62	378382
62	394690
62	435884
62	532456
63	201943
63	394800
63	759321
63	949573
64	006946
64	277556
64	298881
64	310228
64	332174
64	346514
64	929306
64	965425
64	972065
64	984546
65	003362
65	128713
65	195646
65	337632
65	348707
65	360758
65	367950
65	517833
65	529951
65	543921
65	588874
65	596524
65	608477
65	632773
65	727870
65	736587
65	752191
65	859719
65	906044
65	914839
65	949602
65	971603
66	033708
66	071692
66	127942
66	134431
66	144862
66	165124
66	234692
66	438522
66	452631
66	463493
66	485751
66	538303
66	964737
66	984403
67	076253
67	083457
67	105682
67	121766
67	133426
67	147336
67	288632
67	344855
67	364502
67	407190
67	436580
67	447442
67	453493
67	463874
67	501731
67	568539
67	605602
67	676401
67	785951
67	793602
67	803290
67	950201
68	003996
68	031604
68	081442
68	099182
68	218796
68	307023
68	341702
68	441431
68	929246
69	104810
69	261003
69	413753
69	427118
69	609159
69	826962
70	058800
70	289153
70	301592
70	313438
70	322147
70	350338
70	364710
70	371606
70	417263
70	596722
70	631203
70	647952
70	674516
70	683232
70	695174
70	707144
70	739695
70	768518
70	778442
70	791091
70	869411
70	886340
70	899089
70	951146
71	014190
71	121492
71	132251
71	178174
71	186136
71	403819
71	413379
71	420395
71	433868
71	444429
71	457333
72	044567
72	191075
72	196896
72	204024
72	214454
72	410143
72	649308
72	712181
73	264537
73	345166
73	406034
73	419550
73	441478
73	451220
73	463352
73	472771
74	360584
75	426492
75	470134
75	484615
75	565681
75	574164
75	581292
76	120193
76	131284
76	152215
76	161491
76	221776
76	774396
77	020994
77	040832
77	049009
77	071138
77	084220
77	092495
77	249705
77	801929
77	815170
77	834121
78	139715
78	162602
78	174413
78	222022
78	713274
79	394872
79	424622
80	359217
80	367787
80	501912
81	608523
81	687035
81	699595
81	714438
82	925440
82	940215
83	355183
84	153161
84	482039
84	503594
84	552423
85	378088
85	400703
85	409510
85	423404
85	846952
87	139174
87	151311
88	009162
88	016171
89	397917
89	438881
90	008907
90	021064
90	034664
90	050625
90	061630
90	780633
90	792264
90	813384
91	197072
91	845861
91	858388
91	868527
92	404805
92	414124
92	679441
92	990791
93	002894
93	010287
93	021930
93	817744
94	316981
95	101713
95	113702
95	158519
96	359403
96	390763
97	154334
97	189220
97	197462
97	404312
97	419529
97	868503
98	190373
98	617227
100	759327
100	840925
102	923784
102	930469
102	982825
103	019432
103	070101
104	551385
105	168207
105	210395
106	566041
106	611052
106	618069
106	649147
106	837524
107	374357
107	382283
108	092190
108	506418
108	537282
108	963493
108	977134
108	995968
109	694532
109	714039
109	744952
110	552040
110	563679
110	796437
110	805890
110	883322
111	110975
111	117360
111	123179
111	128000
111	136505
111	141642
111	147168
111	154821
111	161422
111	193809
111	201217
111	215962
111	225517
111	237926
111	268592
111	278199
111	330535
111	360209
111	427117
111	470626
111	492875
111	512885
111	555615
111	591747
111	627524
111	636500
111	648765
111	658467
111	669705
111	773882
111	822676
111	831297
111	839125
111	992022
112	197105
112	207840
112	283136
112	323402
112	369247
112	392216
112	407614
113	144463
113	153795
113	176307
113	184513
113	193240
113	404832
113	410434
113	415736
113	422788
113	428920
113	434721
113	441477
113	454866
113	480302
113	505678
113	749652
113	765554
113	794670
113	805059
113	822875
113	848581
113	866143
113	882434
113	888659
113	895762
113	904517
113	918102
113	973760
114	004270
114	137837
114	273776
114	292641
114	298380
114	307808
114	352706
114	365164
114	388576
114	394020
114	402563
114	412064
114	499535
114	508950
114	571360
114	581840
114	589590
114	693131
114	698707
114	706976
114	799358
114	807212
114	881548
114	905871
114	976095
115	009462
115	242907
115	321612
115	455881
115	509160
115	519045
115	637513
115	709001
115	717432
115	724982
115	750316
115	798561
115	805977
115	824538
115	964277
115	984379
116	159265
116	167532
116	181146
116	409559
116	420062
116	527938
116	540059
116	548151
116	558853
116	572617
116	741967
116	905337
117	082972
117	096477
117	167913
117	243337
117	347742
117	375651
117	444610
117	474502
117	496725
117	559154
117	600075
117	669691
117	684620
117	800968
117	814895
117	824644
117	903512
118	040907
118	168169
118	309766
118	328205
118	514709
118	539560
118	562310
118	629112
118	700803
118	710166
118	743142
118	844881
118	881286
118	890297
118	898503
118	907804
118	915617
118	928112
119	011837
119	020581
119	148713
119	276487
119	394331
119	413437
119	726592
119	770789
119	825267
119	835054
119	875133
119	894755
120	145146
120	172026
120	316492
120	329069
120	377978
120	392068
120	579274
120	719721
120	742074
120	757710
120	844254
120	853764
120	860500
120	873290
121	051303
121	061375
121	260917
121	298404
121	311001
121	362220
121	370931
121	379138
121	506911
121	640830
121	648852
121	668189
121	764091
121	835697
121	848877
121	898656
121	988418
122	068733
122	128534
122	135835
122	148643
122	175259
122	186895
122	203903
122	524186
122	652914
122	679153
122	687603
122	708084
122	783013
122	842128
122	881283
122	958525
123	010314
123	018471
123	244530
123	256376
123	395375
123	446519
123	490979
123	642364
123	733564
123	741513
123	772839
123	781308
123	841232
123	988444
124	007379
124	073260
124	120334
124	133892
124	158123
124	199164
124	209955
124	328301
124	355330
124	756695
124	792003
124	800067
124	847631
125	038180
125	047017
125	055058
125	244977
125	261091
125	413518
125	459084
125	511150
125	523590
125	694512
125	710909
125	728963
125	765607
125	821931
125	987179
125	994283
126	014481
126	039831
126	077826
126	130104
126	145001
126	174330
126	276235
126	359413
126	560324
126	571952
126	603826
126	617074
126	682830
126	692993
126	793025
126	981556
127	147368
127	204274
127	350212
127	427675
127	459623
127	476453
127	752244
127	765133
127	785274
127	818106
127	829566
127	846880
127	856030
127	975686
128	085657
128	240095
128	419075
128	446203
128	457846
128	483267
128	495337
128	736373
128	819165
129	153111
129	235452
129	398974
129	535432
129	729937
130	252710
130	369787
130	540731
130	578307
130	594040
130	606493
130	615375
130	624869
130	702754
130	717660
130	785652
130	796063
131	177410
131	744295
131	754084
131	851910
131	954727
132	139911
132	152867
132	196979
132	688882
133	030850
133	041120
133	048858
133	060887
133	069455
133	097076
133	535521
133	547423
133	559657
133	567010
133	584684
133	591633
133	603194
133	614638
133	624889
133	636883
133	653067
133	662090
133	684069
133	692422
133	700041
133	711487
133	718458
133	770038
133	822471
133	915467
134	077373
134	824966
134	830923
134	843695
134	854277
134	868208
134	880801
134	893994
135	217850
135	224743
135	235703
135	249922
135	261655
135	268151
135	278585
135	302865
135	317944
135	334108
135	390383
135	415008
135	488182
135	498002
135	532941
135	815002
135	826701
135	836457
135	863316
135	876257
136	056432
136	094382
136	101672
136	110421
136	123831
136	129270
136	136961
136	142308
136	150000
136	161137
136	235374
136	601579
137	005219
137	059423
137	124131
137	528687
137	536774
137	553654
137	895061
137	912046
137	930023
138	595757
139	743235
139	761412
139	778580
140	068072
140	086286
140	098011
140	123745
141	284763
142	845126
142	913642
142	921083
142	962094
143	594591
143	612194
144	087786
144	174063
144	192475
144	333688
145	178738
146	120596
146	181578
147	070287
147	669350
147	678585
147	693488
147	701067
147	717083
147	806007
148	342794
148	435629
148	465512
149	075840
149	687152
149	703660
150	077480
150	105215
151	141637
151	152543
151	162762
151	219435
151	246421
151	262965
152	242292
152	724192
152	938165
153	103836
153	827876
153	843868
154	920133
154	972793
155	773968
155	784924
155	824951
155	839269
155	852265
156	165335
156	173727
156	196641
156	212129
156	261451
156	956603
157	717517
158	049531
158	889286
158	896840
158	906208
158	917772
158	943439
160	237506
160	258588
160	270291
160	282179
160	816760
161	447371
161	493997
161	502269
161	514560
161	790255
163	066073
163	073065
163	078790
163	084991
163	092233
163	107056
163	115085
163	128253
163	156812
163	179679
163	226915
163	232878
163	238489
163	250164
163	256827
163	291163
163	297030
163	303563
163	323539
163	455617
163	465088
163	473224
163	480938
163	522420
163	538024
163	549685
163	585075
163	591064
163	642663
163	648346
163	675504
163	695041
163	714885
163	732262
163	739569
163	854013
163	872525
163	918815
164	070831
164	247038
164	254945
164	264601
164	273696
164	420118
164	428775
164	438010
164	452031
164	513226
164	536461
164	559136
164	568421
164	639820
164	778266
164	791229
164	810370
164	832502
164	878020
165	007795
165	014941
165	021936
165	059700
165	152454
165	166226
165	425950
165	442671
165	455535
165	470935
165	536753
165	558461
165	574640
165	601074
165	865422
165	881178
165	958058
165	967604
165	997008
166	129491
166	321471
166	332541
166	341836
166	375426
166	384446
166	398926
166	424412
166	441157
166	572601
166	595676
166	603696
166	611130
166	656601
166	674767
166	803117
166	815268
166	831869
166	898428
167	049590
167	206334
167	297888
167	304300
167	322013
167	407094
167	626806
167	653314
167	673158
167	748246
167	770852
167	782324
167	995418
168	028794
168	041223
168	135251
168	185715
168	195317
168	276782
168	363669
168	491166
168	514859
169	078252
169	357922
169	368116
169	378983
169	388391
169	403443
169	415473
169	733388
170	158304
170	460090
170	616182
171	067079
171	076723
171	194205
171	207546
171	626290
171	848678
173	068502
173	903890
174	178510
174	288552
174	834004
174	847286
174	856189
174	866610
174	897894
175	421609
175	440481
175	800235
175	804496
175	810526
175	821385
175	831554
175	847070
175	966590
175	976171
175	982451
175	991292
176	003792
176	063769
176	077116
176	084555
176	089875
176	100064
176	113777
176	119900
176	216293
176	226294
176	240819
176	860095
177	504326
179	402944
179	421533
179	431624
179	438330
179	444727
179	451926
179	459016
179	477981
179	489117
179	500046
179	515312
179	529463
179	550513
179	558703
179	572597
179	579824
179	587824
179	598586
179	619466
179	631189
179	641642
179	663353
179	681035
179	691833
179	701456
179	726501
179	735181
179	783729
179	819892
179	885113
179	895823
180	074022
180	082641
180	183691
180	196280
[truncated: 56 more rows]
