# Supplementary material for: Moth olfactory receptor neurons adjust their encoding efficiency to temporal statistics of pheromone fluctuations
Source: PLoS Comput Biol. 2018 Nov 13;14(11):e1006586. doi: 10.1371/journal.pcbi.1006586 (PMC6258558; doi:10.1371/journal.pcbi.1006586)
Supplement: S1 Data — (ZIP) [file pcbi.1006586.s001.zip › data/128m/1pg/spikes_times_06.txt]

0	022229
0	033530
0	074360
0	081697
0	091355
0	101542
0	108416
0	140304
0	146281
0	153632
0	164240
0	171074
0	178110
0	185510
0	191823
0	201493
0	222803
0	242130
0	250402
0	260984
0	282681
0	293063
0	302612
0	314465
0	321995
0	343984
0	359361
0	370831
0	410556
0	432926
0	491590
0	508510
0	520793
0	569275
0	582989
0	590066
0	607016
0	640686
0	647425
0	655583
0	663844
0	677514
0	690011
0	703832
0	799102
0	842780
0	852219
0	865202
0	878313
0	894785
0	971564
0	977716
1	002317
1	074705
1	093835
1	120341
1	147133
1	153842
1	164275
1	173467
1	192121
1	227866
1	268780
1	275916
1	375364
1	383068
1	510494
1	530011
1	542630
1	550721
1	561904
1	603966
1	631184
1	656585
1	675064
1	690846
1	738227
1	746618
1	772575
1	787056
1	824877
1	835628
1	938113
1	952457
2	024056
2	030369
2	041110
2	082821
2	101903
2	122651
2	163955
2	177893
2	186221
2	200827
2	312289
2	334307
2	343922
2	395756
2	421796
2	492178
2	598961
2	611414
2	643578
2	657556
2	664359
2	672183
2	685117
2	714893
2	744490
2	832639
2	847532
2	856762
2	869381
2	975860
3	035267
3	080356
3	092529
3	100159
3	136402
3	191163
3	206744
3	235095
3	248524
3	265874
3	283693
3	504588
3	516444
3	525820
3	535057
3	542040
3	548953
3	555660
3	566251
3	582392
3	631633
3	967470
3	982714
3	992232
3	998457
4	006003
4	020817
4	029827
4	049303
4	068058
4	091051
4	098082
4	107927
4	116810
4	128721
4	140732
4	182121
4	205562
4	213620
4	236416
4	275224
4	284193
4	310026
4	319605
4	327436
4	342507
4	469665
4	477680
4	486331
4	641047
4	864406
4	873756
5	115081
5	168367
5	176581
5	206337
5	213417
5	221108
5	241682
5	250947
5	267472
5	277448
5	285619
5	291350
5	301785
5	308146
5	316559
5	352574
5	373222
5	413341
5	420814
5	852860
5	883007
6	592086
7	237593
7	250011
7	259378
7	269677
7	277567
7	295788
7	312839
7	330603
7	711448
7	802037
7	865205
7	876486
7	891047
8	010544
8	182566
8	199713
8	417841
8	426115
8	435500
8	453177
8	464193
9	266605
9	276569
9	935585
10	015810
10	024425
10	038336
10	046811
10	053619
10	060084
10	066360
10	073819
10	079075
10	084771
10	091146
10	099643
10	109366
10	117169
10	138283
10	145160
10	155121
10	162958
10	173640
10	188214
10	200086
10	213416
10	225990
10	250536
10	259591
10	282745
10	323943
10	343699
10	358789
10	373871
10	386473
10	398890
10	443852
10	459122
10	509933
10	517482
10	529934
10	548333
10	555288
10	591125
10	614902
10	629739
10	674677
10	683317
10	722206
10	735262
10	743133
10	751971
10	803556
10	910192
10	919622
10	928106
10	937078
10	945860
10	954089
10	959651
10	988403
11	023578
11	128739
11	217738
11	260632
11	273186
11	279803
11	284767
11	292367
11	306534
11	320453
11	394817
11	402025
11	407770
11	416627
11	496625
11	505231
11	515846
11	521607
11	531146
11	564985
11	577828
11	592587
11	634790
11	649755
11	767680
11	773729
11	781573
11	834909
11	849113
11	854955
11	910774
11	922589
11	942026
12	030540
12	037783
12	049280
12	058647
12	070786
12	119848
12	132487
12	156920
12	164687
12	235287
12	245029
12	256957
12	295905
12	345985
12	356768
12	411750
12	449205
12	462690
12	592936
12	605626
12	622276
12	700076
12	716456
12	793193
12	803664
12	874699
12	882736
12	891630
12	902846
12	914207
12	922475
12	980990
13	059569
13	076682
13	097694
13	108127
13	115444
13	125875
13	225634
13	392368
13	404047
13	411360
13	419454
13	428670
13	436747
13	450462
13	489230
13	582306
13	668695
13	679242
13	696421
13	709367
13	850556
13	871210
13	885128
13	970596
14	054164
14	060121
14	233836
14	250408
14	302397
14	350885
14	358547
14	365800
14	374125
14	384562
14	422404
14	513480
14	524715
14	535941
14	558627
14	570019
14	632037
14	649887
14	661381
14	670366
14	680823
14	720989
14	768307
14	780081
14	814284
14	823124
14	836314
14	883585
14	891839
14	905239
15	049223
15	073429
15	136744
15	154392
15	175769
15	341131
15	350869
15	384663
15	392944
15	416467
15	451309
15	561616
15	579611
15	603419
15	665417
15	701237
15	710970
15	723433
15	732563
15	748448
15	761317
15	881861
15	892121
15	942679
15	961224
15	972560
16	039292
16	093689
16	143441
16	182620
16	193735
16	328568
16	352418
16	362761
16	369181
16	378787
16	536893
16	698058
16	738175
16	747214
16	759560
16	769247
16	803251
16	831012
16	849766
16	867105
16	877203
16	899154
16	917767
17	016115
17	055360
17	065924
17	074565
17	084661
17	235059
17	251421
17	265743
17	274484
17	282815
17	290129
17	311532
17	338823
17	345763
17	365596
17	377388
17	403964
17	468845
17	566398
17	575166
17	623353
17	656114
17	790339
17	832283
17	852789
17	865418
17	926074
17	939671
17	998591
18	094940
18	108442
18	192646
18	237624
18	248026
18	255590
18	296521
18	306110
18	316417
18	326296
18	344874
18	374305
18	403245
18	494929
18	505427
18	588617
18	597519
18	618331
18	658339
18	703533
18	713912
18	727177
18	743175
18	772363
18	782252
18	999252
19	011953
19	019734
19	034864
19	097770
19	108215
19	145564
19	158898
19	179529
19	191056
19	205535
19	290941
19	299333
19	319201
19	452412
19	465142
19	472362
19	551720
19	656877
19	675853
19	685740
19	693078
19	704166
19	714091
19	733777
19	853658
19	884418
19	897876
19	994307
20	063669
20	077639
20	085440
20	094555
20	129258
20	144627
20	222337
20	239295
20	254264
20	269636
20	276856
20	289314
20	379316
20	500421
20	616662
20	629505
20	637788
20	646132
20	670097
20	695632
20	707579
20	717357
20	726674
20	754588
20	768035
20	830521
20	855285
20	890192
20	901914
20	941588
21	183876
21	193896
21	212389
21	221742
21	228780
21	238654
21	276029
21	379153
21	391533
21	401095
21	411151
21	449367
21	465918
21	475852
21	545245
21	552396
21	561904
21	605845
21	615821
21	625863
21	650100
21	662297
21	700358
21	807661
21	820620
21	913255
22	080835
22	100406
22	110235
22	123124
22	153753
22	162110
22	219448
22	231332
22	287586
22	347430
22	389990
22	587173
22	599545
22	643325
22	694350
22	716272
22	729311
22	740174
22	854233
22	863490
22	909703
22	927420
22	992330
23	046184
23	054740
23	087044
23	112607
23	127109
23	324229
23	339909
23	370146
23	390665
23	403803
23	416794
23	437715
23	480283
23	490812
23	676300
23	685626
23	698312
23	711812
23	886786
23	899633
23	911881
23	929842
24	036509
24	133990
24	165461
24	222506
24	229422
24	306568
24	364021
24	439159
24	458435
24	472947
24	505956
24	621588
24	687176
24	701851
24	719037
24	733852
24	752771
24	766195
24	878543
24	895072
25	023221
25	029494
25	314909
25	360472
25	376467
25	385868
25	402206
25	410595
25	419810
25	435936
25	452385
25	505752
25	512409
25	519717
25	526980
25	533550
25	563894
25	577321
25	588025
25	617272
25	763357
25	776415
25	833838
25	989632
26	030272
26	039044
26	047919
26	057112
26	063333
26	070842
26	104306
26	111730
26	119377
26	171175
26	179607
26	187902
26	250792
26	259036
26	272211
26	298005
26	314562
26	389267
26	409102
26	422967
26	481496
26	489358
26	496216
26	505063
26	511910
26	549321
26	564490
26	581498
26	594556
26	638975
26	765910
26	780955
27	551545
27	655420
27	663204
27	672903
27	679851
27	690695
27	718236
27	743907
27	758142
27	775063
27	782554
27	936554
28	226486
28	251446
28	265336
28	287865
28	332911
28	982371
28	990967
29	079138
29	106638
29	124887
29	136564
29	267206
29	278602
29	287096
29	406041
29	414217
29	423666
29	429200
29	434817
29	442276
29	455264
29	498404
29	517057
29	526712
29	539808
29	582908
29	620055
29	629236
29	641818
29	654787
29	674360
29	680314
29	690611
29	701050
29	711020
29	785061
29	834074
29	855045
29	861068
29	874825
29	884355
29	912944
29	944557
29	952056
30	061486
30	072372
30	079189
30	114174
30	129831
30	138187
30	173332
30	179283
30	190878
30	209745
30	471605
30	751790
30	901767
30	985536
31	025951
31	039713
31	052401
31	073433
31	082410
31	410688
31	422213
31	462701
31	478910
31	487332
31	565268
31	575421
31	760579
31	773320
31	938865
32	078106
32	088385
32	106162
32	182808
32	191413
32	202083
32	223457
32	252492
32	264161
32	316266
32	462586
32	479615
32	504487
32	518323
32	748907
32	758180
32	774264
33	008624
33	146707
33	153984
33	165001
33	170573
33	178471
33	187789
33	195454
33	203652
33	211120
33	218384
33	225330
33	235837
33	252104
33	260655
33	275052
33	294469
33	313206
33	344870
33	356916
33	378205
33	392184
33	409738
33	467221
33	478047
33	508801
33	521615
33	532585
33	559298
33	584432
33	626880
33	644187
33	658436
33	721202
33	762121
33	774787
33	789553
33	805692
33	872505
33	879890
33	886257
33	904724
33	998643
34	010570
34	018584
34	082903
34	128418
34	134204
34	144676
34	169369
34	195939
34	205914
34	214215
34	245147
34	258085
34	264823
34	311941
34	319185
34	325750
34	335460
34	347307
34	414433
34	425514
34	440923
34	451991
34	664250
34	672978
34	679957
34	687851
34	695335
34	702912
34	769169
34	794122
34	816840
34	826833
34	858367
34	867395
34	879689
34	945928
34	970254
34	976726
35	077168
35	099552
35	106850
35	119678
35	132363
35	143618
35	160460
35	177217
35	205732
35	280109
35	302788
35	314442
35	385202
35	439963
35	450491
35	525172
35	568284
35	587604
35	659690
35	674624
35	687053
35	696366
35	705954
35	821352
35	893906
35	908982
35	921205
35	966586
35	992086
36	003287
36	009972
36	025590
36	046105
36	318672
36	358896
36	367173
36	436409
36	524874
36	540759
36	556608
36	578996
36	586778
36	598861
36	606589
36	621293
36	656705
36	674650
36	708471
36	744234
36	760590
36	790973
36	869568
36	955414
37	001368
37	010236
37	025783
37	231328
37	258992
37	272991
37	279622
37	287132
37	296740
37	365738
37	381877
37	398176
37	411259
37	418685
37	429758
37	527297
37	546322
37	561518
37	576995
37	590209
37	959482
38	010969
38	024595
38	155574
38	442039
38	450933
38	501361
38	508655
38	517610
38	558930
38	569191
38	585213
38	789313
39	152664
39	168341
39	179181
39	355824
39	539582
39	842033
39	851134
39	866279
39	882302
39	892341
39	901720
39	911821
39	925006
39	945587
39	952940
39	961404
39	981598
39	991575
40	006013
40	014263
40	029192
40	038201
40	076073
40	157664
40	168805
40	207240
40	214345
40	223357
40	279144
40	334864
40	342058
40	351860
40	365997
40	372992
40	399150
40	424837
40	651606
40	662270
40	670692
40	677688
40	684760
40	692178
40	713458
40	752437
40	765534
40	788253
40	812120
40	821173
40	835561
40	866189
40	970424
40	980105
40	988097
40	997645
41	014356
42	116904
42	351323
