# Supplementary material for: Moth olfactory receptor neurons adjust their encoding efficiency to temporal statistics of pheromone fluctuations
Source: PLoS Comput Biol. 2018 Nov 13;14(11):e1006586. doi: 10.1371/journal.pcbi.1006586 (PMC6258558; doi:10.1371/journal.pcbi.1006586)
Supplement: S1 Data — (ZIP) [file pcbi.1006586.s001.zip › data/128m/1pg/spikes_times_07.txt]

0	086224
0	093863
0	100024
0	105851
0	110491
0	115056
0	120608
0	127239
0	134839
0	159832
0	175598
0	179749
0	185332
0	190851
0	197265
0	202604
0	208593
0	215566
0	220616
0	227043
0	236416
0	245543
0	255704
0	271725
0	289985
0	320863
0	328860
0	342508
0	351690
0	407879
0	424962
0	438567
0	538121
0	570170
0	592540
0	616860
0	674051
0	718211
0	733033
0	742018
0	750240
0	806425
0	850785
0	856978
0	862891
0	870915
0	887833
0	937624
0	947601
1	035976
1	046175
1	058617
1	092727
1	225213
1	317241
1	323785
1	343168
1	351592
1	357967
1	365213
1	371578
1	378867
1	386660
1	414926
1	432170
1	443596
1	463519
1	608035
1	668311
1	675965
1	683295
1	723081
1	887731
1	987190
1	994113
1	999327
2	006053
2	017234
2	029829
2	040659
2	054863
2	110043
2	117847
2	126904
2	147991
2	160227
2	244477
2	258711
2	302817
2	311972
2	320808
2	327706
2	475217
2	503644
2	555312
2	564773
2	575040
2	608468
2	618914
2	656707
2	717558
2	731568
2	894298
2	902666
2	925427
2	930484
2	937276
2	986809
3	011651
3	020932
3	040339
3	052008
3	058867
3	151830
3	182984
3	189689
3	211432
3	221718
3	287334
3	300869
3	308765
3	317144
3	326019
3	499876
4	061075
4	066844
4	073724
4	082270
4	088376
4	094384
4	098998
4	105530
4	112343
4	117516
4	123196
4	130600
4	138292
4	144921
4	250723
4	258924
4	267860
4	280383
4	290970
4	299581
4	311740
4	328300
4	349200
4	357631
4	366541
4	386586
4	394445
5	035714
5	042476
5	071716
5	078722
5	089506
5	153330
5	159064
5	168660
5	174630
5	181193
5	196347
5	214733
5	224980
5	237471
5	261002
5	266748
5	273124
5	288407
5	335106
5	872322
5	904267
5	926565
6	023882
6	031315
6	041563
6	049482
6	056791
6	066946
6	347703
6	788511
6	834505
7	185129
7	257633
7	292517
7	472821
7	980612
7	990282
8	005084
8	555689
8	562610
8	573391
8	620239
8	642868
9	567259
9	587907
9	658301
10	034717
10	045889
10	053002
10	058804
10	063766
10	070407
10	076484
10	081795
10	086375
10	091390
10	098326
10	105226
10	114816
10	121302
10	127689
10	133394
10	139640
10	145519
10	155893
10	170044
10	181145
10	265366
10	299180
10	308042
10	380154
10	390957
10	396607
10	402866
10	409494
10	473163
10	507996
10	535492
10	598853
10	643959
10	669125
10	716823
10	726519
10	734419
10	751364
10	768491
10	795352
10	805101
10	813246
10	822455
10	831864
10	854343
10	887654
10	927097
10	949575
11	060363
11	078718
11	084066
11	138934
11	162754
11	262186
11	346506
11	365887
11	416842
11	422536
11	428751
11	435063
11	446170
11	633479
11	638957
11	644853
11	650287
11	656003
11	666595
11	672336
11	678096
11	689621
11	699289
11	809954
11	825096
11	858888
11	864552
11	874214
11	884716
11	889348
11	896169
12	103133
12	121860
12	133682
12	141009
12	146393
12	156589
12	163049
12	193222
12	257474
12	263425
12	270256
12	278688
12	287315
12	327767
12	399680
12	415461
12	452031
12	458375
12	465897
12	566231
12	572778
12	584351
12	593856
12	690329
12	732043
12	796955
12	803495
12	817512
12	888083
12	901265
12	924969
12	935645
13	014556
13	088435
13	097018
13	110850
13	119922
13	131592
13	190619
13	198777
13	247679
13	264378
13	283788
13	291436
13	302137
13	308474
13	318665
13	463182
13	596566
13	671311
13	680238
13	692325
13	751522
13	757120
13	763111
13	772354
13	840137
13	873489
13	882377
13	946510
13	957433
13	967508
13	973543
13	981794
14	092751
14	103073
14	128480
14	145329
14	184986
14	292284
14	315921
14	382160
14	388189
14	397330
14	407372
14	561616
14	680911
14	689024
14	735808
14	744696
14	788239
14	794727
14	803839
14	812594
14	898705
14	979470
14	997435
15	003027
15	009971
15	016936
15	024554
15	037132
15	054902
15	062964
15	181098
15	215607
15	221309
15	229822
15	339240
15	347494
15	400472
15	407572
15	437888
15	444956
15	567784
15	595065
15	607387
15	647111
15	654442
15	669006
15	676139
15	693669
15	793836
15	801514
15	811012
15	817446
15	833058
15	848004
15	858463
15	865127
15	936002
15	974278
16	046860
16	062036
16	142264
16	236308
16	257200
16	265527
16	271910
16	343390
16	359602
16	375771
16	500978
16	510159
16	522863
16	573463
16	601588
16	616396
16	625173
16	635679
16	642274
16	649542
16	662552
16	803556
16	812533
16	939720
16	950518
16	959756
17	056075
17	063943
17	179969
17	189102
17	318754
17	336992
17	386129
17	400716
17	461670
17	622455
17	664898
17	679471
17	687882
17	703779
17	720470
17	729156
17	736935
17	745821
17	855639
17	866065
18	011873
18	100012
18	106212
18	113080
18	139035
18	155464
18	166753
18	212733
18	387265
18	396401
18	403531
18	411456
18	421731
18	433636
18	443783
18	548770
18	753982
18	764621
18	816014
18	822626
18	828313
18	836120
18	842944
18	851905
18	861363
18	879792
18	945515
18	973040
19	189311
19	202192
19	208512
19	223006
19	238713
19	265141
19	273018
19	278603
19	289973
19	374546
19	393477
19	407437
19	431561
19	441610
19	748022
19	758483
19	766428
19	780094
19	807645
19	923336
19	948056
20	016897
20	023652
20	027955
20	034654
20	042719
20	053772
20	103421
20	197190
20	207923
20	214881
20	228943
20	241345
20	269867
20	281383
20	334889
20	449567
20	457709
20	482206
20	490059
20	496993
20	510882
20	523965
20	768562
20	779115
20	828130
20	837041
20	847039
20	861898
20	879941
20	890174
20	900444
20	954855
21	049813
21	107641
21	117623
21	125275
21	159096
21	192644
21	200163
21	238026
21	262993
21	376404
21	383636
21	393287
21	440201
21	632091
21	695907
21	729405
21	736612
21	742885
21	749067
21	766194
21	784432
21	794953
21	842527
21	966203
21	985520
21	999345
22	011679
22	079045
22	096181
22	191328
22	333684
22	351188
22	432056
22	452007
22	496171
22	513575
22	587636
22	675628
22	682863
22	695456
22	702114
22	708786
22	715874
22	723376
22	734593
22	763541
22	779889
22	788285
22	840118
22	848703
22	855361
23	035888
23	048263
23	063744
23	130461
23	137255
23	143182
23	152391
23	216217
23	352824
23	398668
23	431623
23	472006
23	551630
23	558745
23	568985
23	749982
23	755986
23	790198
23	814869
23	832989
23	962951
24	079090
24	086568
24	099039
24	106216
24	114062
24	172004
24	178957
24	250916
24	261729
24	271373
24	306167
24	314942
24	323929
24	330538
24	457974
24	468883
24	475340
24	482470
24	493296
24	514374
24	529360
24	592609
24	618162
24	765504
25	187083
25	194773
25	202070
25	212184
25	224154
25	382042
25	419984
25	510128
25	524868
25	531876
25	556973
25	563873
25	573353
25	637190
26	028895
26	071273
26	078566
26	090439
26	100944
26	112500
26	119707
26	130259
26	138178
26	150659
26	226424
26	235271
26	250346
26	257346
26	266332
26	355726
26	362287
26	368182
26	375724
26	381787
26	625935
26	631530
26	640531
26	710602
26	964188
27	060702
27	207835
27	439017
27	802105
28	098154
28	955085
29	196509
29	215971
29	226139
29	385665
29	401134
29	410667
29	429367
29	438615
29	444687
29	456880
29	463185
29	469909
29	478002
29	485226
29	501589
29	607118
29	617104
29	629695
29	636370
29	641758
29	647367
29	653564
29	659812
29	665769
29	671327
29	689735
29	698952
29	707820
29	797387
29	812301
29	817935
29	825762
29	859486
29	961942
29	970633
29	993647
30	013851
30	021683
30	028937
30	193845
30	210001
30	894360
30	998246
31	009972
31	033958
31	055884
31	114827
31	863610
32	016793
32	268368
32	288045
32	320284
32	329542
32	340269
32	358369
32	736998
33	026195
33	033561
33	046735
33	055102
33	074130
33	080527
33	086256
33	092546
33	106802
33	133496
33	145065
33	151915
33	160042
33	167387
33	174684
33	197429
33	206268
33	212583
33	225879
33	235496
33	252804
33	293738
33	328123
33	348050
33	364292
33	373013
33	464434
33	500992
33	511229
33	528105
33	565141
33	741439
33	748703
33	838725
33	883686
33	891226
33	902578
33	967182
34	101194
34	142185
34	226829
34	233577
34	244480
34	255217
34	267895
34	281551
34	293907
34	302522
34	369361
34	377923
34	404851
34	547084
34	566560
34	683153
34	796311
34	803267
34	811537
34	845931
34	932481
34	948228
34	989406
35	005258
35	034093
35	044514
35	053829
35	138526
35	148930
35	191825
35	211383
35	281506
35	431796
35	445706
35	469352
35	501479
35	509681
35	516534
35	524761
35	534286
35	617322
35	626618
35	635756
35	650943
35	657909
35	715244
35	723280
35	728027
35	736166
35	751268
35	766723
35	774032
35	949753
35	959585
35	965987
36	145020
36	198015
36	348161
36	383105
36	399283
36	607905
36	621953
36	629891
36	642549
36	657972
36	669960
36	684261
36	693892
36	701604
36	717609
36	747727
36	914022
36	919941
36	926716
36	940268
36	970537
36	989304
36	997389
37	006964
37	018744
37	258491
37	267613
37	284589
37	338655
37	359904
37	393375
37	552316
37	563082
37	572388
37	594640
37	603029
37	614852
37	625130
37	633232
38	097060
38	117030
38	129651
38	277010
38	283950
38	291669
38	588131
38	601061
38	684778
38	918276
38	930929
39	752160
39	803419
39	814845
39	821777
39	827714
39	839009
39	845756
39	861243
39	869637
39	880242
39	888149
39	918610
39	926871
39	932795
39	938532
39	953509
39	972609
39	997123
40	045458
40	055698
40	119677
40	172366
40	195533
40	202564
40	216764
40	294002
40	304409
40	313077
40	382561
40	389234
40	400058
40	621244
40	640091
40	649618
40	664755
40	801518
40	808966
40	817989
40	823585
40	829552
40	837105
40	896231
40	926014
40	946277
40	955732
41	006471
41	017661
41	030035
41	040762
41	105926
41	292531
41	354075
41	364044
41	657353
41	668055
41	682038
41	692011
41	702362
41	708938
41	723405
41	731804
41	745553
41	760941
41	792018
41	815215
41	822865
41	864445
41	872117
41	884416
41	892129
41	902226
41	910626
42	130010
42	136276
42	143862
42	163593
42	177416
42	189315
42	197012
42	366717
42	378048
42	387492
42	425657
42	495812
42	509154
42	523574
42	752841
42	761004
42	772979
42	782163
42	789093
42	796691
42	808771
42	821116
42	837521
42	950440
42	956880
42	968160
42	975146
42	983009
42	990991
43	019575
43	148560
43	166491
43	316618
43	323906
43	388418
43	397585
43	408218
43	526591
43	544456
43	551939
43	561764
43	568984
44	191391
44	198834
44	207407
44	214059
44	223473
44	233683
44	244472
44	264091
44	332819
44	342389
44	349825
44	355375
44	361796
44	400902
44	407893
44	419744
44	428879
44	494065
44	500243
44	510417
44	770862
44	785082
44	799704
44	815069
44	853740
44	869068
44	878602
44	929743
44	936116
44	996740
45	005966
45	177785
45	184752
45	190385
45	196572
45	205351
45	231666
45	289635
45	371524
45	422994
45	429243
45	440377
45	666534
45	679140
45	768469
45	801768
45	819314
45	833533
45	841972
45	853862
46	175022
46	187759
46	198476
46	273294
46	409907
46	417219
46	426339
46	490568
46	503835
46	554993
46	563344
46	631118
46	642597
46	732548
46	739433
46	747275
46	756317
46	771132
46	780063
46	797125
46	815477
46	946584
46	953937
46	961544
46	977804
46	993335
47	370889
47	381463
47	397404
47	444023
47	482767
47	489455
47	629910
47	644093
47	823307
47	828496
47	836330
47	847386
47	854640
47	868737
47	874936
47	890019
47	897181
47	914398
47	994385
48	001560
48	182023
48	229241
48	237469
48	252956
48	267901
48	285209
48	292963
48	300481
48	312292
48	335830
48	360356
48	367065
48	380006
48	393135
48	626205
48	674282
48	690579
48	811971
48	819036
48	830866
48	845268
48	856736
48	939496
48	953663
49	085529
49	091618
49	097218
49	113914
49	123519
49	130527
49	136643
49	209522
49	414425
49	424912
49	722393
49	729738
49	752081
49	792264
49	805785
49	821208
49	829973
49	924803
50	034631
50	040295
50	047065
50	054756
50	078107
50	089856
50	108057
50	117476
50	133329
50	311475
50	464320
50	473411
50	503576
50	519706
50	582475
50	590062
50	604941
50	615708
50	625127
50	644237
50	663427
50	863127
50	891451
50	906071
50	924585
50	945637
50	980214
50	990366
51	007304
51	082119
51	157217
51	177756
51	189658
51	243642
52	184148
52	476855
52	703555
53	169880
53	178547
53	188615
53	402147
53	673327
53	679532
54	165408
54	172923
54	182368
55	059731
55	470675
55	478698
55	489237
55	497334
55	506920
55	894188
56	034087
56	167046
56	176691
56	216331
56	227406
56	234344
56	675296
56	824280
57	026078
57	041807
57	068034
57	075377
57	086881
57	102565
57	112316
57	137230
57	482818
57	493396
57	505213
57	678269
57	798318
57	877823
57	887173
58	122120
59	070052
59	080674
60	318773
60	865481
60	883332
60	901243
61	347330
61	356298
61	599242
61	607897
61	629209
61	638661
61	649785
61	714831
62	276863
62	291605
62	327894
62	693293
62	852184
63	037041
63	146803
63	164210
63	514055
63	535090
63	547966
63	568765
63	682245
63	689430
63	935165
63	952043
64	412709
64	423420
64	437568
65	064052
65	100073
65	990030
65	999028
66	004860
66	012727
66	020545
66	027913
66	036182
66	042080
66	058387
66	089823
66	099407
66	110154
66	481807
66	498351
66	506004
66	512225
66	518830
66	525749
66	532887
66	538882
66	544775
66	551120
66	563139
66	568539
66	582356
66	601735
66	611440
66	644394
66	681220
66	729026
67	699249
67	709850
67	731919
68	033607
68	603913
68	621613
68	657313
68	669341
68	679015
68	686749
69	001176
69	039903
69	135394
69	143816
69	171044
69	177436
69	183966
69	190411
69	195451
69	201805
69	208721
69	214857
69	222925
69	228959
69	240054
69	250186
69	257469
69	281504
69	298401
69	304914
69	313397
69	322237
69	375621
69	432641
69	561809
69	573034
69	634279
69	647290
69	688287
69	697451
69	716865
69	724719
69	732071
69	739188
69	746630
69	754729
69	823477
69	876840
70	500790
70	517383
70	532483
70	868602
70	875619
70	885743
70	899094
70	907284
70	932024
70	947616
70	974276
71	025280
71	032190
71	037691
71	042807
71	050169
71	056070
71	061825
71	068881
71	076522
71	089496
71	131317
71	144244
71	152792
71	233058
71	241170
71	721108
71	728869
72	707213
72	720373
72	925679
72	968571
73	072927
73	130835
73	515672
73	790187
73	800629
73	905914
73	915156
73	930914
73	995950
74	630229
74	650235
74	678833
74	692259
75	176947
75	354720
75	361835
75	367347
75	375070
75	405360
75	585882
75	605093
75	696529
75	813054
75	820160
75	831131
75	840182
75	852414
75	868154
75	879246
75	888334
75	894296
75	900028
75	907424
75	923824
75	940661
75	966687
76	087765
76	109491
76	123443
76	131733
76	508633
76	514860
76	528523
76	535370
76	544459
76	551285
76	578218
76	586380
76	615298
76	626766
76	635996
76	645130
76	654593
76	682760
76	691631
76	721769
76	777888
76	786873
76	807228
76	812857
76	822319
76	831762
76	838895
76	851634
76	858821
76	865879
76	941084
77	034007
77	856191
77	865925
78	205310
78	213452
78	275994
78	284987
78	299023
78	328295
79	133261
79	146794
79	153753
79	159637
79	170054
79	185922
79	197737
79	506354
79	517839
79	531098
80	361797
80	371146
80	382675
80	392558
80	418812
80	438459
80	448516
81	151821
81	416379
82	229598
82	254095
82	282153
82	290677
82	478656
82	486277
82	498607
82	509744
82	537373
82	638114
82	650977
82	692660
83	130775
83	230489
83	397386
83	405977
83	964920
83	974304
84	459175
84	470982
84	684881
84	694173
84	731471
85	144388
85	509355
85	522958
85	624926
85	634880
85	662658
85	777966
86	789058
86	883888
86	892147
86	918836
88	200977
88	864024
88	874979
88	902153
89	360936
90	100130
91	149689
91	210444
91	219852
91	229213
91	379613
91	411495
92	571497
92	621263
92	629546
92	641338
92	657574
93	164560
93	191521
93	212082
93	248007
93	259805
93	286705
93	368275
94	187654
94	798942
94	835431
95	706452
95	716779
95	727152
95	750315
95	825028
95	833659
96	242246
96	257409
96	264884
96	415134
96	670411
96	837505
96	848869
96	899791
96	919312
97	017081
97	040285
97	052586
97	586500
97	598615
97	639636
98	056820
98	065779
98	098838
98	285540
98	329855
98	358480
98	390599
98	438638
98	476475
98	484705
98	494916
98	670354
99	995764
100	014872
100	030828
100	051302
100	131071
100	166396
100	178128
100	639081
101	138757
101	663787
101	674754
101	936881
101	950051
101	989262
102	010164
102	025160
102	182636
102	209552
102	607583
102	660956
103	199562
103	206514
103	381151
103	777318
103	787230
103	817324
103	951590
103	964462
104	700485
104	723392
104	749683
105	775613
105	803718
105	819770
105	848759
105	907641
106	292046
106	539821
106	556235
106	612628
106	857410
107	669578
107	685451
107	788972
107	986676
107	998200
108	261718
108	309431
108	971388
108	982624
109	306090
109	422802
109	444770
109	554369
110	628939
110	647872
110	664856
110	722942
111	589686
111	599387
111	610246
111	633666
112	142897
112	161877
112	173442
112	836014
114	745164
114	779885
114	805564
114	823053
114	829811
114	836885
115	383782
115	391866
115	401223
115	413885
115	425461
115	887606
115	920553
116	190194
116	343660
116	357841
118	676215
118	686412
118	699010
118	721503
119	089394
119	096822
119	133989
119	150585
119	408148
119	719550
119	746424
119	808631
121	753272
121	796096
121	809830
121	922881
121	936772
121	950946
122	655034
122	666350
122	675332
122	686846
122	693935
122	707126
122	922513
122	935437
122	944088
124	881428
124	889836
124	917655
125	076046
125	082935
125	091327
125	105654
125	112075
125	120197
125	138886
125	736110
125	748025
125	761309
125	810813
126	537087
126	789626
127	158817
127	173541
127	197744
128	108084
128	121633
128	156476
128	289279
128	307779
128	760705
128	769309
128	784525
128	898547
129	349012
129	370715
129	729544
130	408251
130	429335
130	537901
130	662289
130	681075
130	701050
130	891725
131	108754
132	279665
132	285481
132	292960
132	302755
132	738022
133	427912
133	550201
133	595910
133	618128
134	135231
134	190627
134	205020
135	899651
136	268863
136	279064
136	295066
136	305602
136	324951
136	358610
136	383653
136	947276
136	962089
136	986268
137	248065
137	259009
137	268965
137	824291
138	083756
138	148797
138	367763
138	380530
138	400771
138	769918
138	783369
138	798192
138	814304
139	729686
139	761527
139	769989
140	019474
140	034896
140	047965
140	066040
142	457765
142	499082
142	509473
143	665638
143	680468
143	691429
143	717116
143	769098
143	821125
143	828428
143	834007
143	845301
143	877523
143	886453
143	895702
144	530952
144	539404
144	622121
144	628720
144	635996
144	647610
144	663913
144	679137
144	911187
145	537398
145	550118
146	053508
146	066191
146	074623
146	104474
146	116389
146	143126
146	334511
146	347316
146	362169
146	381402
146	808675
148	366214
148	381568
149	003424
149	024447
149	218725
149	288223
150	671917
150	682524
151	089522
151	119511
151	142138
151	220814
151	238058
151	245813
152	250038
152	265705
152	284168
152	296961
152	324891
153	361077
153	651561
153	663061
153	675142
155	759595
155	769743
155	780508
155	791604
155	811985
155	950585
158	290035
158	774047
158	783707
158	824624
158	844197
158	882073
158	890000
158	897785
158	912212
160	074674
160	084453
160	783939
160	850068
160	890353
161	123238
161	344259
161	363574
161	383424
161	416478
162	028593
162	268676
163	037875
163	046148
163	056363
163	091709
163	107190
163	935294
163	944816
163	955001
163	964668
163	980478
163	999893
164	015034
164	155592
164	167735
164	175750
164	186200
164	200392
164	228156
164	470099
164	497916
165	318107
165	323989
165	334329
165	353488
165	783090
165	795138
165	804492
165	819066
167	119024
167	356546
167	365163
167	384375
167	973130
167	990123
168	009041
168	022536
168	035025
168	135272
168	146207
168	579398
168	589766
168	600633
168	609060
168	983423
169	055383
169	063741
169	075324
169	087080
169	101012
169	127728
169	269434
169	433772
170	849256
170	857814
171	709548
171	716921
171	724768
171	733820
171	744768
171	758917
172	885796
172	901501
172	939691
172	954886
173	490757
173	499699
173	545547
173	573030
174	021602
174	149107
174	386306
174	398906
174	413066
174	428163
174	459541
174	494868
174	507450
175	925821
175	955464
175	963827
175	972764
176	563943
176	569991
176	578236
176	591353
176	613211
176	644438
177	035083
177	049896
177	061539
177	087685
177	297157
178	623014
178	908196
178	928076
178	941507
178	951356
178	966380
179	012373
179	301127
179	309109
179	328221
179	346521
179	421237
179	428121
179	439048
179	449992
179	557938
179	567326
180	447250
180	454783
180	463775
180	475002
180	494426
181	078284
181	086951
181	104195
182	058584
182	092117
182	102914
182	133254
182	166865
182	180666
182	192709
182	986371
183	017468
183	027886
183	053987
183	735588
183	785577
183	794060
185	322126
185	332824
185	362359
185	779407
186	409839
186	420611
186	438964
186	825920
186	838086
186	979882
187	003618
187	043305
187	052964
187	556496
187	564884
187	582663
187	591743
187	769536
187	777943
187	786015
187	793809
187	800914
187	809197
187	823146
187	837419
188	334651
189	709433
189	716797
189	725534
189	733866
190	176646
190	196330
190	223233
190	234175
190	250025
190	299642
190	961210
190	969554
190	998987
191	018262
191	108321
191	126665
192	607712
192	842317
193	191328
193	691966
195	617783
195	627370
196	335380
196	373575
196	384901
196	394528
196	403399
196	418245
196	831208
196	839143
196	847063
196	855715
197	678505
198	392082
198	409755
198	419017
[truncated: 3,678 more rows]
