# Supplementary material for: Moth olfactory receptor neurons adjust their encoding efficiency to temporal statistics of pheromone fluctuations
Source: PLoS Comput Biol. 2018 Nov 13;14(11):e1006586. doi: 10.1371/journal.pcbi.1006586 (PMC6258558; doi:10.1371/journal.pcbi.1006586)
Supplement: S1 Data — (ZIP) [file pcbi.1006586.s001.zip › data/128m/1pg/spikes_times_08.txt]

0	127172
0	144225
0	152242
0	159925
0	168147
0	178340
0	185012
0	192436
0	248426
0	253870
0	259975
0	270329
0	277681
0	405155
0	411685
0	416723
0	423535
0	428723
0	433589
0	438374
0	446441
0	453597
0	459033
0	465462
0	472806
0	481462
0	488161
0	500996
0	508976
0	519086
0	534566
0	641153
0	646774
0	653724
0	663804
0	678090
0	691821
0	700973
0	709879
0	717979
0	736943
0	758039
0	774918
1	186947
1	193917
1	201940
1	259576
2	278225
2	288112
2	405037
2	423428
2	442583
2	453837
2	485936
3	148503
3	161138
3	739207
3	748386
4	063406
4	218432
4	228008
4	347335
4	800025
4	818113
4	827123
4	838560
4	884208
5	352412
5	374287
5	381842
6	039481
6	061581
6	068569
6	078517
6	924727
7	442513
7	451666
7	470170
7	483861
7	499473
8	503385
8	515022
8	543386
8	554914
8	838214
8	860230
9	244257
9	551020
9	561053
10	264302
10	566979
10	577836
11	306164
11	314814
11	329569
11	337754
11	695490
11	894032
12	504078
12	511337
12	522620
12	534325
12	804427
12	822423
12	835044
13	712575
13	775657
13	787687
14	006205
14	014279
15	167666
15	174196
15	181495
15	583939
15	595942
15	618676
15	766241
16	292794
16	305230
16	420290
16	480577
16	491004
16	501286
16	507553
17	430606
17	438120
17	445746
17	454775
17	484968
17	505363
17	511840
17	519203
18	016260
18	030226
18	040480
18	055323
18	687180
18	694525
18	703794
19	312754
19	329596
19	522565
19	531980
19	650126
19	658764
19	667704
19	983168
19	991880
19	998081
20	085859
20	434764
20	661043
20	675704
20	681625
20	689019
20	951542
20	962304
21	583166
21	595220
21	764683
21	784282
21	790713
21	797893
21	898469
22	449791
22	856854
22	868866
22	874783
22	881065
22	890890
22	901844
23	588111
23	596704
23	606864
23	960628
23	969940
24	664610
25	806900
25	820877
25	834860
25	843551
25	969262
25	975594
25	983096
25	991911
26	198906
26	362450
26	372289
26	518534
26	534205
26	549387
27	294220
27	300080
27	314883
27	651808
27	665942
27	685640
27	886032
27	900093
27	918275
28	122132
28	371457
28	593419
28	600172
28	606354
28	616559
28	918991
28	926424
29	822522
29	831279
30	503827
30	562330
30	580881
30	782086
30	794960
30	809631
31	588054
31	603493
31	609558
31	616229
31	639196
31	652270
31	858292
31	866393
31	895932
33	023577
33	574511
33	584019
33	597788
33	607851
34	194715
34	204059
34	216739
34	427811
34	709564
34	720178
35	516019
35	523981
35	755071
35	766078
35	782633
35	927158
36	195687
36	201546
36	208479
36	631621
36	642512
36	726180
36	733782
36	739516
37	181528
37	786706
37	792428
37	800958
37	809568
38	034151
38	330229
38	551831
38	566509
38	651456
39	326045
39	339962
39	834000
39	862225
39	875434
39	972767
40	724834
40	732694
41	126276
41	134668
42	302393
42	320955
43	327425
43	757364
44	104520
44	115606
45	573993
45	585540
45	617132
45	921929
45	930337
45	936655
45	945777
45	968233
46	217161
46	537657
46	545344
46	554258
46	559609
46	565838
46	572255
46	578061
46	582867
46	590954
46	598870
46	605191
46	612238
46	622401
46	631620
46	642480
46	649052
46	656137
46	666850
46	710331
46	721935
46	729156
46	736177
46	741612
46	749044
46	798244
46	805250
46	821478
46	827575
46	866587
46	872276
46	886120
46	953124
46	961723
46	975967
47	023432
47	030946
47	052871
47	087313
47	110417
47	122709
47	142381
47	350682
47	362510
47	372656
47	382616
47	394495
47	411840
47	423491
47	442912
47	450133
47	487980
47	495766
47	524535
47	532641
47	538211
47	542983
47	548305
47	558971
47	575199
47	581177
47	620964
47	805111
47	813189
47	832474
47	844007
47	849195
47	855203
47	860581
47	868744
47	877339
47	886200
48	016955
48	023651
48	031071
48	036615
48	044857
48	087830
48	100256
48	176310
48	186751
48	193240
48	211040
48	221097
48	228542
48	268131
48	281272
48	315237
48	328454
48	349366
48	388481
48	462072
48	469312
48	497656
48	506393
48	573366
48	580215
48	686513
48	718712
48	728650
48	742945
48	751943
48	776822
48	784071
48	794925
48	804204
48	821131
48	852953
48	932720
48	944677
48	955675
48	977169
48	989706
48	999731
49	119859
49	125704
49	247055
49	254302
49	259965
49	268445
49	299375
49	343164
49	358403
49	366209
49	401092
49	499432
49	505866
49	516982
49	526664
49	533207
49	566003
49	576239
49	628647
49	658716
49	699103
49	704685
49	711663
49	779672
49	794814
49	812309
49	870329
49	916809
50	009835
50	016106
50	024832
50	040858
50	049790
50	223636
50	234106
50	244013
50	260327
50	267875
50	276542
50	354164
50	379438
50	394517
50	400581
50	416152
50	445936
50	511874
50	523826
50	575643
50	689430
50	696496
50	707774
50	810015
50	827354
50	838540
50	871630
50	973897
50	980420
50	985934
50	991568
51	001281
51	038087
51	062507
51	069378
51	077233
51	086915
51	163763
51	172169
51	318002
51	324862
51	330964
51	352606
51	377702
51	484539
51	536588
51	692464
51	708421
51	719604
51	728263
51	738523
51	859116
51	865885
51	872106
52	013501
52	021603
52	027860
52	055584
52	165664
52	243420
52	251001
52	256275
52	269062
52	284213
52	290914
52	304892
52	521652
52	533953
52	543334
52	555236
52	564200
52	601128
52	655009
52	720967
52	734094
52	757527
52	764384
52	776165
52	783460
52	879762
52	946966
52	951981
52	965314
53	084203
53	138240
53	154826
53	165163
53	174286
53	183889
53	271137
53	280023
53	360364
53	368997
53	378993
53	557928
53	563980
53	569608
53	632651
53	674654
53	786933
53	795900
53	804143
53	866386
53	878440
53	963718
53	990632
54	059461
54	126974
54	136365
54	210327
54	226978
54	294965
54	315374
54	345777
54	378327
54	455292
54	582494
54	604089
54	624363
54	630612
54	638756
54	652722
54	686487
54	902989
54	913510
54	954150
54	981858
55	009536
55	077416
55	105441
55	187185
55	201687
55	257913
55	354402
55	443741
55	483371
55	489584
55	497947
55	556054
55	615296
55	629931
55	768009
55	778058
55	789530
55	802854
55	817389
55	833727
55	847292
55	946175
55	990416
56	050481
56	134582
56	170963
56	179753
56	329463
56	342312
56	349924
56	358424
56	369077
56	383053
56	526415
56	605541
56	626004
56	699554
56	710514
56	749478
56	785367
56	794491
56	893888
56	909581
56	918454
56	929702
56	937717
56	966496
57	183230
57	194753
57	208350
57	215335
57	222351
57	229845
57	251911
57	276429
57	314625
57	443889
57	464667
57	477933
57	502107
57	512709
57	647720
57	656383
57	810719
57	947175
57	957905
57	966115
58	001426
58	008364
58	019796
58	063958
58	142710
58	188711
58	196105
58	287160
58	293934
58	311564
58	374106
58	384490
58	390680
58	403739
58	514121
58	568944
58	585924
58	641796
58	670923
58	734321
58	740340
58	754315
58	763804
58	778428
58	963131
59	026507
59	045671
59	153835
59	264425
59	273410
59	279776
59	289416
59	297954
59	306601
59	398430
59	405154
59	412272
59	497117
59	506930
59	513391
59	520420
59	527008
59	548424
59	575240
59	644691
59	668888
59	678129
59	715944
59	727525
59	775544
59	793088
59	801626
59	918555
59	934359
60	044814
60	086847
60	143196
60	157286
60	174153
60	181892
60	193666
60	201237
60	229654
60	411241
60	511713
60	531135
60	546619
60	568413
60	635142
60	643501
60	660173
60	668422
60	771864
60	778722
60	832880
60	839781
60	853580
60	918326
60	925326
61	045103
61	103797
61	112784
61	121256
61	128610
61	135448
61	145282
61	349928
61	466879
61	474861
61	489606
61	640571
61	677323
61	772518
61	780441
61	789982
61	954058
61	963636
61	974735
61	986810
62	004459
62	007885
62	014775
62	063561
62	196556
62	203326
62	240477
62	407624
62	441303
62	449026
62	595192
62	614353
62	622757
62	633509
62	641764
62	752896
62	769295
62	810478
62	828407
62	881418
62	887407
62	928950
62	970762
62	978116
63	160758
63	171574
63	251586
63	260935
63	358873
63	366407
63	435966
63	515288
63	785931
63	799018
63	818471
63	947625
63	964733
64	040838
64	053017
64	061295
64	095802
64	218333
64	230409
64	279483
64	286344
64	459620
64	469891
64	508283
64	515384
64	522377
64	527817
64	533784
64	544443
64	556679
64	565436
64	759354
64	785622
64	792040
64	802410
64	919883
64	930020
64	941161
64	948971
65	015276
65	054957
65	222668
65	749106
65	757611
65	778335
65	810746
65	819387
65	840079
66	115698
66	222731
66	511709
66	519983
66	878176
67	184854
67	378454
67	391130
67	638959
67	726396
67	791943
67	799795
67	810910
67	817252
68	186986
68	204210
68	386510
68	395265
68	568553
68	587605
68	635481
69	030589
69	249696
69	258251
69	279079
69	333990
69	341840
69	484802
69	493971
69	599754
69	613185
69	964658
69	971793
70	178547
70	771656
70	786122
70	861677
70	941170
70	964318
70	973541
70	979468
70	985683
71	003623
71	011972
71	041441
71	079155
71	365818
71	438396
71	909372
72	053584
72	068890
72	358052
72	364265
72	403469
72	483688
72	709833
72	723758
73	091776
73	098603
73	103909
73	110157
73	176709
73	470196
73	517632
73	597695
73	616443
73	841671
73	849708
73	871312
73	877907
73	966407
74	197957
74	206295
74	217059
74	259404
74	273820
74	398239
74	489663
74	495864
74	503521
74	600472
74	723376
74	736011
75	139783
75	690808
75	699427
75	715741
75	763022
75	875407
76	249419
76	281576
76	411440
76	864957
76	905459
76	911234
76	917885
77	074276
77	084530
77	145462
77	158072
77	284711
77	552224
77	559825
77	596321
77	602257
77	722918
77	805043
77	922775
78	137843
78	417582
78	425172
79	157788
79	167779
79	185545
79	252554
79	419236
79	459135
79	471551
79	601576
79	613266
79	858058
79	864747
79	872546
80	356469
80	377473
80	394274
80	614240
80	625491
80	744268
80	931159
80	938190
80	945801
80	955024
80	972078
81	281276
81	290954
81	299911
81	305404
81	312289
81	318918
81	325080
81	331409
81	339234
81	346623
81	353252
81	379684
81	391202
81	401052
81	406860
81	416577
81	441751
81	447188
81	452666
81	462893
81	473005
81	488450
81	494226
81	501781
81	510539
81	542064
81	549857
81	596376
81	622920
81	632563
81	656895
81	675136
81	708469
81	772922
81	778880
81	806385
81	811774
81	819294
81	828933
81	839572
81	848791
81	856716
81	868482
81	932771
81	941754
82	087015
82	135565
82	191996
82	220310
82	229593
82	237102
82	332429
82	349664
82	420842
82	425856
82	431091
82	439308
82	463356
82	470860
82	494404
82	622047
82	631421
82	639824
82	665108
82	720567
82	850503
82	862787
82	872444
82	878839
82	930880
82	938091
82	948902
82	969360
82	975436
82	980818
82	990375
83	004945
83	028711
83	117470
83	149536
83	163014
83	171180
83	181740
83	227444
83	236308
83	248745
83	305659
83	329277
83	337167
83	349955
83	358257
83	433406
84	373637
84	380106
84	470759
84	477467
84	483991
84	550369
85	039433
85	512177
85	659954
85	666844
85	747634
85	760227
85	859792
85	866982
85	873163
85	879472
85	883927
85	889360
85	894155
85	901285
85	911858
85	922288
85	970235
85	976032
85	983327
85	993482
86	013320
86	344461
86	351457
86	356584
86	362667
86	667717
86	674095
87	143014
87	472611
87	705323
87	712941
88	030042
88	037226
88	197439
88	351157
88	384608
88	845126
89	105084
89	116339
89	254675
89	264055
89	473088
89	554239
89	846065
89	852706
89	860789
89	873841
89	931131
89	941678
90	263272
90	684484
90	964308
91	012900
91	024636
91	361504
91	467407
91	707734
91	713463
91	721155
91	726785
91	733242
91	739189
91	749813
91	761244
91	775385
91	840233
91	849232
91	856992
92	314136
92	822778
92	847482
93	021432
93	226810
93	668314
93	679042
93	685739
93	691539
93	699426
93	710935
93	723895
94	017047
94	319489
94	330386
94	338959
94	369355
94	496882
94	509001
94	773673
94	880255
94	887857
94	893890
94	901524
94	910289
95	768481
95	774172
95	782484
96	094858
96	472534
96	485602
97	004483
97	023085
97	066561
97	093071
97	115719
97	122467
97	143473
97	150716
97	310297
97	865931
97	882745
97	956613
97	970252
97	979339
97	995828
98	052817
98	151815
98	889042
98	933487
98	940401
98	953106
98	959184
99	039302
99	054274
99	087046
100	087093
100	095624
100	780786
100	944227
100	988426
100	997718
101	461115
101	796231
101	809576
101	816675
101	826992
101	855880
102	202094
102	419634
102	555331
102	679331
102	753976
102	842955
102	851814
102	907568
103	509906
103	763988
103	819775
103	844671
103	866375
104	317670
104	326933
104	337124
104	353351
104	361641
104	373126
104	773105
104	785502
104	891004
104	900378
105	009750
105	020877
105	036455
105	049128
105	339620
105	354864
105	692520
105	707153
105	910835
106	071338
106	082845
106	307759
106	316740
106	324085
106	330404
106	340685
106	353437
106	389916
106	804090
106	817443
107	196123
107	513105
107	520205
107	608165
107	622582
108	133267
108	143382
108	494717
109	281012
109	582507
109	982396
109	990057
110	100721
110	109986
110	118671
110	127665
110	135691
110	143726
110	152691
110	538640
110	735983
110	776625
111	007081
111	038091
111	071635
111	077809
111	085124
111	096492
111	112118
111	120159
111	919887
111	938854
111	951200
112	023320
112	031756
112	041180
112	051123
112	911207
113	145111
113	151614
113	159871
113	178185
113	187074
113	729222
113	771522
113	939466
114	052883
114	068630
114	181540
114	188303
114	207857
114	220055
114	233481
114	639887
115	207243
115	225392
115	233654
115	247036
115	258906
115	607039
116	337189
116	490056
116	522111
117	519957
117	528988
117	535643
117	568662
117	603752
117	678826
117	687559
117	697392
117	947975
117	978180
117	987718
117	996702
118	304914
118	468846
118	486139
118	493425
118	501332
118	522679
118	585439
118	599028
118	618144
119	008002
119	066437
119	566303
119	721306
120	160904
120	254889
120	301258
120	317236
121	196923
121	413051
121	420051
121	439469
121	595845
121	753788
121	766511
121	830006
122	005385
122	010921
122	026495
122	047653
122	502600
122	508537
122	518567
122	524338
122	543055
122	748004
122	813389
122	823426
122	839536
122	949527
123	050419
123	063737
123	493131
123	854781
124	042084
124	136732
124	147508
124	157585
124	163428
124	662207
124	870288
124	881284
125	886507
125	896292
125	902158
125	912442
125	927453
125	950396
126	467781
126	475836
126	550541
126	559732
126	815863
126	828773
126	840790
126	892205
127	219516
127	235521
127	575336
127	648864
127	654720
127	660511
127	667984
127	791391
127	808810
128	445586
128	457751
128	834220
128	923522
128	934026
128	986223
129	241422
129	250146
129	858661
129	925305
130	050403
130	059467
130	071665
130	229584
130	235129
130	241207
130	248793
130	254462
130	261248
130	280282
130	287356
130	295939
130	460151
130	464419
130	474293
130	482293
130	490160
130	496536
130	510930
130	516056
130	522807
130	528767
130	534907
130	545207
130	551541
130	557850
130	567308
130	587718
130	625925
130	670203
130	722064
130	733026
130	751287
130	756774
130	765101
130	772702
130	787703
130	829375
130	975234
130	995036
131	004254
131	279179
131	284777
131	291459
131	303503
131	311376
131	317226
131	322451
131	366822
131	375418
131	383519
131	924915
132	035787
132	041524
132	048059
132	056466
132	063191
132	068633
132	081355
132	095995
132	102392
132	122735
132	127479
132	192680
132	223422
132	899545
132	903866
132	911271
132	917209
132	924414
132	929969
132	935967
132	957301
132	971424
133	094538
133	100204
133	114270
133	497456
133	502438
133	507601
133	512297
133	517054
133	522073
133	527830
133	534218
133	539324
133	551698
133	590984
133	596602
133	617169
133	626697
133	637034
133	644582
133	656823
133	671713
133	683169
133	691242
133	701867
133	734717
133	745552
133	770544
133	827078
133	870541
134	016112
134	022044
134	344373
134	351976
134	357300
134	373284
134	380558
134	386393
134	393208
134	399416
134	417151
134	423905
134	429853
134	435924
134	471340
134	488733
134	519182
134	540447
134	548032
134	608356
134	664361
134	671270
134	681777
134	713826
134	725571
134	814227
134	819080
134	828832
134	835837
134	844851
134	853329
134	891065
134	898408
134	957904
134	966514
134	975963
135	245088
135	254503
135	262352
135	344927
135	350205
135	357534
135	380414
135	386773
135	396082
135	405781
135	451032
135	531319
135	538967
135	544065
135	551456
135	598640
135	621819
135	636085
135	644768
135	709430
135	762855
135	771021
135	780139
135	797269
135	896877
135	930377
135	968177
135	973857
135	988176
136	021175
136	029888
136	035466
136	098489
136	107095
136	118307
136	201731
136	208094
136	224717
136	299297
136	344775
136	351668
136	365684
136	373812
136	461235
136	532886
136	552589
136	596516
136	648370
136	699976
136	707071
136	733527
136	741622
136	833942
136	851796
136	862352
136	993218
137	020410
137	031819
137	091088
137	111273
137	123210
137	242258
137	251170
137	257925
137	271872
137	314620
137	368168
137	425040
137	441253
137	475273
137	481561
137	488495
137	494725
137	646994
137	657151
137	707183
137	721111
137	856725
137	957062
137	963367
137	969210
137	979986
138	092276
138	104058
138	149990
138	179323
138	199788
138	348725
138	355185
138	364703
138	415102
138	430763
138	477055
138	485972
138	493715
138	533609
138	540360
138	551690
138	642954
138	687471
138	713518
138	763923
138	916427
138	965177
139	186956
139	207131
139	215306
139	223120
139	238818
139	345665
139	504842
139	522943
139	532276
139	594078
140	120804
140	166200
140	172252
140	178233
140	452495
140	665961
140	977308
140	982580
140	989233
140	996505
141	462183
141	468373
141	478176
141	495015
141	505323
141	783789
141	820713
141	826510
141	834636
141	842440
141	851362
141	885921
142	152431
142	317679
142	581556
142	588220
142	599782
142	810745
142	815863
142	821325
142	828342
142	834191
142	847510
142	856971
142	863218
142	871550
142	877972
142	883359
142	893586
142	909306
142	920102
142	927708
142	936416
142	945089
142	951479
142	965493
143	004489
143	013580
143	024425
143	033562
143	049581
143	058215
143	065431
143	077425
143	116085
143	189019
143	197128
143	212560
143	291468
143	300670
143	341045
143	348021
143	428925
143	440872
143	491739
143	498839
143	509417
143	516640
143	526120
143	533730
143	552069
143	614287
143	697934
143	707835
143	718152
143	782913
143	855407
143	860591
143	866506
143	876801
143	902835
143	918891
143	958070
143	971951
144	034703
144	041851
144	136069
144	200159
144	463574
145	363668
145	379688
145	390236
145	398104
145	654712
145	668643
145	762762
146	931119
147	417870
147	585534
147	868460
147	883133
147	892972
147	907435
148	518730
148	534301
148	545777
148	562229
148	812538
148	817734
148	822285
148	830627
149	343896
149	550478
149	777146
149	790021
150	433274
150	635921
150	803474
150	808952
151	130231
151	576885
151	609868
151	701224
151	710455
151	723267
151	952393
151	965383
152	203110
152	209630
152	219534
152	260534
152	467882
152	477887
152	485094
152	862734
152	867536
152	874940
152	881905
152	895203
152	918292
153	071338
153	864169
153	870881
153	875752
153	882602
153	889703
153	899815
154	921109
155	806175
156	357030
156	364681
156	683338
156	700212
156	713096
157	041981
157	415533
157	437777
157	727061
157	948286
158	561010
158	960289
158	966103
158	979637
158	985618
158	995258
159	047072
159	677063
159	717485
159	801008
159	808718
159	820236
159	845325
159	852573
160	211570
160	836340
161	031814
161	055954
161	095824
161	693216
161	707708
161	727459
161	737790
161	751045
161	767857
161	889905
161	904676
162	254630
162	267917
162	374126
162	386854
162	761501
163	197643
163	209474
163	300290
163	419182
163	432023
163	442301
163	813506
163	823278
164	485474
164	514188
164	884579
164	891267
164	904265
164	910545
164	921281
164	926225
164	931261
164	937062
164	942114
164	947160
164	954123
164	959118
164	964935
164	971288
164	977429
164	994695
165	002659
165	048784
165	055675
165	063367
165	071411
165	078721
165	099569
165	108054
165	133158
165	157904
165	168312
165	175575
165	185766
165	201859
165	228609
165	265201
165	288407
165	524153
166	462982
166	471745
166	954881
167	500357
167	512940
167	520213
167	529438
168	855559
168	868194
169	017302
169	024433
169	149761
169	160666
169	169063
169	176403
169	720989
169	735052
169	765674
169	796203
169	803556
170	145341
170	437050
170	492884
170	796560
170	806243
170	937314
170	952854
171	544325
172	185592
172	211276
173	169113
173	180607
173	712974
173	720862
173	745817
174	081166
174	266305
174	293436
174	596224
174	779076
175	645203
175	652677
175	671191
175	683815
176	136915
176	147152
176	843795
177	446513
177	577682
177	588793
177	604040
177	621041
178	461759
179	085304
179	604742
179	674945
179	765734
179	793559
179	811493
180	033129
180	346182
180	886994
181	534209
181	549928
181	563346
181	575828
181	588390
181	608274
181	876620
182	097604
182	747001
182	760205
183	432431
183	440985
183	461095
183	469834
183	494606
183	505376
184	000142
184	801665
184	811407
185	226306
185	542107
185	592830
185	604784
185	633565
185	649533
186	324030
186	388113
186	396804
186	407522
186	524852
187	143915
187	421936
187	430315
188	005736
188	553938
189	031718
189	568165
189	840478
190	169184
191	051475
191	069545
191	080222
191	098726
191	119537
191	473347
192	429505
192	438189
192	448601
192	880030
192	890032
193	124362
193	147086
193	158139
193	168987
193	176535
193	187357
193	197491
193	352818
193	678308
193	856763
193	863117
193	870820
193	877666
193	958018
193	966991
194	308474
194	315783
194	323611
194	331303
194	426789
194	439100
194	453958
194	824668
194	840025
195	075987
195	750933
195	990863
197	098435
197	620786
198	095946
198	104030
198	689461
199	137878
199	916374
199	924011
199	932511
199	944267
199	967282
200	047924
[truncated: 1,862 more rows]
