# Supplementary material for: Moth olfactory receptor neurons adjust their encoding efficiency to temporal statistics of pheromone fluctuations
Source: PLoS Comput Biol. 2018 Nov 13;14(11):e1006586. doi: 10.1371/journal.pcbi.1006586 (PMC6258558; doi:10.1371/journal.pcbi.1006586)
Supplement: S1 Data — (ZIP) [file pcbi.1006586.s001.zip › data/128m/1pg/valve_states_02.txt]

0,068050	1,000000
0,083050	-1,000000
0,098050	1,000000
0,151050	-1,000000
0,165050	1,000000
0,278050	-1,000000
0,699050	1,000000
4,781050	-1,000000
4,796050	1,000000
4,815050	-1,000000
4,827050	1,000000
4,857050	-1,000000
5,038050	1,000000
5,053050	-1,000000
5,107050	1,000000
5,117050	-1,000000
5,160050	1,000000
5,170050	-1,000000
5,190050	1,000000
5,199050	-1,000000
5,607050	1,000000
5,665050	-1,000000
5,682050	1,000000
5,690050	-1,000000
5,829050	1,000000
5,884050	-1,000000
5,900050	1,000000
8,025050	-1,000000
8,049050	1,000000
8,083050	-1,000000
8,094050	1,000000
8,155050	-1,000000
8,422050	1,000000
8,450050	-1,000000
8,515050	1,000000
8,556050	-1,000000
9,993050	1,000000
11,214050	-1,000000
11,555050	1,000000
31,933050	-1,000000
31,954050	1,000000
31,974050	-1,000000
32,000050	1,000000
32,068050	-1,000000
32,126050	1,000000
32,141050	-1,000000
32,155050	1,000000
32,176050	-1,000000
32,224050	1,000000
32,239050	-1,000000
32,258050	1,000000
32,284050	-1,000000
32,345050	1,000000
32,367050	-1,000000
32,473050	1,000000
32,495050	-1,000000
32,544050	1,000000
32,558050	-1,000000
32,571050	1,000000
32,621050	-1,000000
32,732050	1,000000
32,800050	-1,000000
35,114050	1,000000
35,148050	-1,000000
35,570050	1,000000
35,583050	-1,000000
35,628050	1,000000
36,145050	-1,000000
36,158050	1,000000
36,189050	-1,000000
36,258050	1,000000
36,273050	-1,000000
36,287050	1,000000
36,411050	-1,000000
36,427050	1,000000
36,437050	-1,000000
45,230050	1,000000
45,247050	-1,000000
47,440050	1,000000
47,464050	-1,000000
47,480050	1,000000
47,498050	-1,000000
47,510050	1,000000
47,523050	-1,000000
47,696050	1,000000
47,909050	-1,000000
48,004050	1,000000
48,040050	-1,000000
48,378050	1,000000
48,395050	-1,000000
48,420050	1,000000
48,435050	-1,000000
48,457050	1,000000
48,502050	-1,000000
53,923050	1,000000
54,003050	-1,000000
54,111050	1,000000
55,956050	-1,000000
56,185050	1,000000
56,206050	-1,000000
56,215050	1,000000
56,235050	-1,000000
56,257050	1,000000
56,271050	-1,000000
56,284050	1,000000
56,394050	-1,000000
56,931050	1,000000
56,951050	-1,000000
56,961050	1,000000
58,351050	-1,000000
58,433050	1,000000
58,454050	-1,000000
58,526050	1,000000
58,569050	-1,000000
58,590050	1,000000
58,628050	-1,000000
58,887050	1,000000
58,916050	-1,000000
58,946050	1,000000
58,956050	-1,000000
62,030050	1,000000
62,261050	-1,000000
62,270050	1,000000
62,288050	-1,000000
62,329050	1,000000
63,333050	-1,000000
63,342050	1,000000
63,400050	-1,000000
63,649050	1,000000
63,973050	-1,000000
78,226050	1,000000
78,243050	-1,000000
78,265050	1,000000
78,545050	-1,000000
78,561050	1,000000
86,083050	-1,000000
86,772050	1,000000
86,780050	-1,000000
86,792050	1,000000
87,301050	-1,000000
87,317050	1,000000
87,356050	-1,000000
87,366050	1,000000
87,387050	-1,000000
87,456050	1,000000
87,468050	-1,000000
87,499050	1,000000
87,918050	-1,000000
89,666050	1,000000
89,705050	-1,000000
89,724050	1,000000
89,825050	-1,000000
89,856050	1,000000
89,872050	-1,000000
89,900050	1,000000
89,928050	-1,000000
90,103050	1,000000
90,356050	-1,000000
90,368050	1,000000
90,643050	-1,000000
90,652050	1,000000
90,661050	-1,000000
90,678050	1,000000
90,689050	-1,000000
90,739050	1,000000
90,747050	-1,000000
90,771050	1,000000
90,781050	-1,000000
90,809050	1,000000
90,887050	-1,000000
90,910050	1,000000
90,929050	-1,000000
90,941050	1,000000
90,959050	-1,000000
91,000050	1,000000
91,034050	-1,000000
91,049050	1,000000
91,067050	-1,000000
91,081050	1,000000
94,461050	-1,000000
94,476050	1,000000
94,499050	-1,000000
94,515050	1,000000
105,151050	-1,000000
105,440050	1,000000
105,839050	-1,000000
105,847050	1,000000
105,864050	-1,000000
105,910050	1,000000
105,956050	-1,000000
105,976050	1,000000
106,003050	-1,000000
106,028050	1,000000
106,037050	-1,000000
106,053050	1,000000
106,128050	-1,000000
106,411050	1,000000
106,423050	-1,000000
106,488050	1,000000
106,675050	-1,000000
108,645050	1,000000
108,663050	-1,000000
108,696050	1,000000
108,716050	-1,000000
108,739050	1,000000
108,772050	-1,000000
108,807050	1,000000
108,837050	-1,000000
108,858050	1,000000
108,897050	-1,000000
108,912050	1,000000
112,171050	-1,000000
112,210050	1,000000
112,225050	-1,000000
112,253050	1,000000
112,324050	-1,000000
112,946050	1,000000
113,570050	-1,000000
113,597050	1,000000
113,612050	-1,000000
113,992050	1,000000
114,012050	-1,000000
115,178050	1,000000
115,203050	-1,000000
115,218050	1,000000
115,253050	-1,000000
115,779050	1,000000
115,791050	-1,000000
119,082050	1,000000
119,171050	-1,000000
119,745050	1,000000
120,344050	-1,000000
120,391050	1,000000
120,406050	-1,000000
120,458050	1,000000
120,467050	-1,000000
120,479050	1,000000
120,488050	-1,000000
120,499050	1,000000
120,559050	-1,000000
120,594050	1,000000
120,631050	-1,000000
127,956050	1,000000
133,042050	-1,000000
133,062050	1,000000
133,169050	-1,000000
133,209050	1,000000
133,259050	-1,000000
133,279050	1,000000
133,297050	-1,000000
133,321050	1,000000
133,336050	-1,000000
133,354050	1,000000
133,424050	-1,000000
134,396050	1,000000
134,406050	-1,000000
134,417050	1,000000
134,458050	-1,000000
134,478050	1,000000
134,652050	-1,000000
134,675050	1,000000
134,703050	-1,000000
134,726050	1,000000
134,757050	-1,000000
134,881050	1,000000
134,910050	-1,000000
134,918050	1,000000
134,929050	-1,000000
135,257050	1,000000
135,273050	-1,000000
135,956050	1,000000
136,148050	-1,000000
136,213050	1,000000
136,229050	-1,000000
136,319050	1,000000
136,347050	-1,000000
136,368050	1,000000
136,418050	-1,000000
136,428050	1,000000
136,437050	-1,000000
166,775050	1,000000
166,994050	-1,000000
167,039050	1,000000
167,056050	-1,000000
167,365050	1,000000
167,395050	-1,000000
167,405050	1,000000
167,420050	-1,000000
167,436050	1,000000
167,604050	-1,000000
167,613050	1,000000
167,639050	-1,000000
167,684050	1,000000
167,714050	-1,000000
167,732050	1,000000
169,332050	-1,000000
178,622050	1,000000
178,716050	-1,000000
178,730050	1,000000
178,749050	-1,000000
180,321050	1,000000
180,410050	-1,000000
181,055050	1,000000
181,078050	-1,000000
181,124050	1,000000
181,137050	-1,000000
181,452050	1,000000
181,830050	-1,000000
181,902050	1,000000
182,514050	-1,000000
182,523050	1,000000
182,532050	-1,000000
183,073050	1,000000
183,085050	-1,000000
183,824050	1,000000
183,861050	-1,000000
183,883050	1,000000
184,041050	-1,000000
184,053050	1,000000
184,100050	-1,000000
184,141050	1,000000
184,150050	-1,000000
184,188050	1,000000
184,205050	-1,000000
184,214050	1,000000
184,401050	-1,000000
184,879050	1,000000
184,915050	-1,000000
184,937050	1,000000
184,993050	-1,000000
185,147050	1,000000
185,165050	-1,000000
185,173050	1,000000
185,193050	-1,000000
185,206050	1,000000
185,220050	-1,000000
185,258050	1,000000
185,307050	-1,000000
185,338050	1,000000
185,352050	-1,000000
185,392050	1,000000
185,782050	-1,000000
186,175050	1,000000
186,204050	-1,000000
186,219050	1,000000
186,227050	-1,000000
186,265050	1,000000
186,279050	-1,000000
186,318050	1,000000
186,328050	-1,000000
186,338050	1,000000
186,351050	-1,000000
186,370050	1,000000
186,421050	-1,000000
186,441050	1,000000
186,683050	-1,000000
186,773050	1,000000
186,822050	-1,000000
186,857050	1,000000
186,879050	-1,000000
186,994050	1,000000
187,032050	-1,000000
187,154050	1,000000
187,228050	-1,000000
187,650050	1,000000
187,664050	-1,000000
187,678050	1,000000
191,088050	-1,000000
191,099050	1,000000
191,111050	-1,000000
191,153050	1,000000
192,361050	-1,000000
192,370050	1,000000
192,463050	-1,000000
193,008050	1,000000
193,115050	-1,000000
193,131050	1,000000
193,495050	-1,000000
193,506050	1,000000
193,520050	-1,000000
193,618050	1,000000
193,630050	-1,000000
193,639050	1,000000
193,663050	-1,000000
193,695050	1,000000
193,735050	-1,000000
193,753050	1,000000
193,765050	-1,000000
193,869050	1,000000
193,959050	-1,000000
194,035050	1,000000
194,048050	-1,000000
194,063050	1,000000
194,078050	-1,000000
195,012050	1,000000
195,022050	-1,000000
195,031050	1,000000
195,044050	-1,000000
195,058050	1,000000
195,093050	-1,000000
195,152050	1,000000
195,163050	-1,000000
195,228050	1,000000
195,241050	-1,000000
195,354050	1,000000
195,373050	-1,000000
195,417050	1,000000
195,447050	-1,000000
195,457050	1,000000
195,471050	-1,000000
195,533050	1,000000
195,544050	-1,000000
195,554050	1,000000
195,572050	-1,000000
195,610050	1,000000
195,631050	-1,000000
195,649050	1,000000
195,793050	-1,000000
195,872050	1,000000
195,887050	-1,000000
195,899050	1,000000
195,915050	-1,000000
196,183050	1,000000
196,193050	-1,000000
196,211050	1,000000
196,258050	-1,000000
196,281050	1,000000
196,330050	-1,000000
200,714050	1,000000
200,783050	-1,000000
200,797050	1,000000
200,822050	-1,000000
201,182050	1,000000
201,249050	-1,000000
201,262050	1,000000
214,170050	-1,000000
214,184050	1,000000
214,236050	-1,000000
214,247050	1,000000
214,256050	-1,000000
235,223050	1,000000
235,234050	-1,000000
235,254050	1,000000
235,281050	-1,000000
235,291050	1,000000
235,304050	-1,000000
235,319050	1,000000
235,329050	-1,000000
235,346050	1,000000
235,362050	-1,000000
235,375050	1,000000
235,439050	-1,000000
235,462050	1,000000
235,472050	-1,000000
235,855050	1,000000
235,873050	-1,000000
235,891050	1,000000
235,921050	-1,000000
235,945050	1,000000
235,954050	-1,000000
235,963050	1,000000
235,988050	-1,000000
236,015050	1,000000
236,026050	-1,000000
236,052050	1,000000
236,394050	-1,000000
236,434050	1,000000
256,116050	-1,000000
256,128050	1,000000
256,144050	-1,000000
256,173050	1,000000
258,199050	-1,000000
258,224050	1,000000
258,372050	-1,000000
258,585050	1,000000
258,598050	-1,000000
258,866050	1,000000
258,889050	-1,000000
258,906050	1,000000
258,915050	-1,000000
258,927050	1,000000
259,061050	-1,000000
259,073050	1,000000
259,118050	-1,000000
259,196050	1,000000
259,249050	-1,000000
259,309050	1,000000
259,319050	-1,000000
259,333050	1,000000
259,415050	-1,000000
279,270050	1,000000
279,332050	-1,000000
279,342050	1,000000
279,384050	-1,000000
279,405050	1,000000
279,481050	-1,000000
279,559050	1,000000
279,569050	-1,000000
279,682050	1,000000
279,748050	-1,000000
279,772050	1,000000
279,782050	-1,000000
280,053050	1,000000
280,077050	-1,000000
280,086050	1,000000
280,097050	-1,000000
280,146050	1,000000
280,156050	-1,000000
280,176050	1,000000
280,217050	-1,000000
321,704050	1,000000
321,714050	-1,000000
326,595050	1,000000
326,663050	-1,000000
326,675050	1,000000
326,683050	-1,000000
326,694050	1,000000
326,713050	-1,000000
326,739050	1,000000
326,752050	-1,000000
326,765050	1,000000
326,774050	-1,000000
326,791050	1,000000
326,810050	-1,000000
326,832050	1,000000
326,900050	-1,000000
327,505050	1,000000
327,517050	-1,000000
328,000050	1,000000
328,014050	-1,000000
328,025050	1,000000
328,386050	-1,000000
330,404050	1,000000
330,470050	-1,000000
333,517050	1,000000
333,536050	-1,000000
333,549050	1,000000
333,562050	-1,000000
333,759050	1,000000
334,291050	-1,000000
334,377050	1,000000
334,490050	-1,000000
334,499050	1,000000
334,626050	-1,000000
335,748050	1,000000
336,129050	-1,000000
336,140050	1,000000
336,155050	-1,000000
336,171050	1,000000
336,198050	-1,000000
349,958050	1,000000
349,968050	-1,000000
350,018050	1,000000
350,034050	-1,000000
350,052050	1,000000
369,265050	-1,000000
370,267050	1,000000
370,295050	-1,000000
370,305050	1,000000
370,329050	-1,000000
370,363050	1,000000
370,409050	-1,000000
370,421050	1,000000
370,436050	-1,000000
370,482050	1,000000
370,494050	-1,000000
373,168050	1,000000
373,373050	-1,000000
373,383050	1,000000
373,392050	-1,000000
373,429050	1,000000
373,439050	-1,000000
373,456050	1,000000
373,527050	-1,000000
373,548050	1,000000
373,558050	-1,000000
404,295050	1,000000
404,332050	-1,000000
420,058050	1,000000
420,128050	-1,000000
420,140050	1,000000
420,152050	-1,000000
420,982050	1,000000
421,014050	-1,000000
421,024050	1,000000
421,071050	-1,000000
421,081050	1,000000
421,167050	-1,000000
421,206050	1,000000
421,228050	-1,000000
427,931050	1,000000
427,948050	-1,000000
427,978050	1,000000
428,107050	-1,000000
428,203050	1,000000
428,315050	-1,000000
428,324050	1,000000
428,332050	-1,000000
428,413050	1,000000
428,422050	-1,000000
428,447050	1,000000
428,518050	-1,000000
428,565050	1,000000
428,689050	-1,000000
428,706050	1,000000
428,720050	-1,000000
428,729050	1,000000
428,759050	-1,000000
428,784050	1,000000
428,795050	-1,000000
428,844050	1,000000
428,854050	-1,000000
428,885050	1,000000
428,908050	-1,000000
428,918050	1,000000
428,931050	-1,000000
477,502050	1,000000
477,512050	-1,000000
477,624050	1,000000
477,650050	-1,000000
477,668050	1,000000
477,776050	-1,000000
477,826050	1,000000
477,841050	-1,000000
477,858050	1,000000
477,873050	-1,000000
477,905050	1,000000
477,924050	-1,000000
477,934050	1,000000
477,969050	-1,000000
478,273050	1,000000
478,282050	-1,000000
478,340050	1,000000
478,358050	-1,000000
478,374050	1,000000
479,548050	-1,000000
479,567050	1,000000
480,579050	-1,000000
480,608050	1,000000
480,638050	-1,000000
480,787050	1,000000
480,798050	-1,000000
480,810050	1,000000
480,827050	-1,000000
480,913050	1,000000
480,977050	-1,000000
481,011050	1,000000
481,023050	-1,000000
482,211050	1,000000
482,234050	-1,000000
