# Supplementary material for: Moth olfactory receptor neurons adjust their encoding efficiency to temporal statistics of pheromone fluctuations
Source: PLoS Comput Biol. 2018 Nov 13;14(11):e1006586. doi: 10.1371/journal.pcbi.1006586 (PMC6258558; doi:10.1371/journal.pcbi.1006586)
Supplement: S1 Data — (ZIP) [file pcbi.1006586.s001.zip › data/128m/1pg/valve_states_03.txt]

0,077350	1,000000
0,108350	-1,000000
0,179350	1,000000
0,290350	-1,000000
0,299350	1,000000
0,308350	-1,000000
0,331350	1,000000
0,353350	-1,000000
0,374350	1,000000
0,384350	-1,000000
0,399350	1,000000
0,410350	-1,000000
0,450350	1,000000
6,944350	-1,000000
6,962350	1,000000
6,987350	-1,000000
7,599350	1,000000
8,056350	-1,000000
8,147350	1,000000
8,193350	-1,000000
8,205350	1,000000
8,217350	-1,000000
8,258350	1,000000
8,288350	-1,000000
8,297350	1,000000
8,317350	-1,000000
8,351350	1,000000
8,363350	-1,000000
8,386350	1,000000
8,395350	-1,000000
8,467350	1,000000
8,500350	-1,000000
8,516350	1,000000
8,539350	-1,000000
8,549350	1,000000
8,560350	-1,000000
8,578350	1,000000
8,593350	-1,000000
8,644350	1,000000
8,733350	-1,000000
8,749350	1,000000
9,161350	-1,000000
9,261350	1,000000
9,573350	-1,000000
9,938350	1,000000
9,948350	-1,000000
10,112350	1,000000
10,136350	-1,000000
10,336350	1,000000
10,565350	-1,000000
10,574350	1,000000
10,583350	-1,000000
10,645350	1,000000
10,658350	-1,000000
10,701350	1,000000
10,741350	-1,000000
10,751350	1,000000
10,762350	-1,000000
11,651350	1,000000
11,666350	-1,000000
11,687350	1,000000
11,695350	-1,000000
11,725350	1,000000
11,737350	-1,000000
11,831350	1,000000
12,271350	-1,000000
12,303350	1,000000
12,327350	-1,000000
12,475350	1,000000
12,526350	-1,000000
12,615350	1,000000
12,728350	-1,000000
12,761350	1,000000
12,809350	-1,000000
13,082350	1,000000
13,102350	-1,000000
13,150350	1,000000
13,175350	-1,000000
13,185350	1,000000
13,238350	-1,000000
13,254350	1,000000
14,193350	-1,000000
14,208350	1,000000
14,218350	-1,000000
15,881350	1,000000
18,832350	-1,000000
18,929350	1,000000
18,974350	-1,000000
19,094350	1,000000
19,110350	-1,000000
19,881350	1,000000
19,939350	-1,000000
19,984350	1,000000
19,998350	-1,000000
20,044350	1,000000
20,066350	-1,000000
20,251350	1,000000
20,549350	-1,000000
20,744350	1,000000
20,789350	-1,000000
20,798350	1,000000
20,819350	-1,000000
20,837350	1,000000
20,846350	-1,000000
20,855350	1,000000
20,873350	-1,000000
20,899350	1,000000
20,984350	-1,000000
41,998350	1,000000
42,008350	-1,000000
42,023350	1,000000
42,043350	-1,000000
42,087350	1,000000
42,110350	-1,000000
54,485350	1,000000
54,505350	-1,000000
54,515350	1,000000
54,554350	-1,000000
54,708350	1,000000
54,769350	-1,000000
54,846350	1,000000
54,857350	-1,000000
54,910350	1,000000
58,992350	-1,000000
59,001350	1,000000
59,018350	-1,000000
59,472350	1,000000
59,493350	-1,000000
59,508350	1,000000
59,553350	-1,000000
63,527350	1,000000
63,646350	-1,000000
63,661350	1,000000
63,676350	-1,000000
63,703350	1,000000
67,405350	-1,000000
104,226350	1,000000
104,243350	-1,000000
104,256350	1,000000
104,271350	-1,000000
104,282350	1,000000
104,314350	-1,000000
104,344350	1,000000
104,374350	-1,000000
104,523350	1,000000
104,557350	-1,000000
104,600350	1,000000
104,620350	-1,000000
104,901350	1,000000
104,910350	-1,000000
104,930350	1,000000
110,805350	-1,000000
110,988350	1,000000
111,085350	-1,000000
111,109350	1,000000
111,126350	-1,000000
111,135350	1,000000
111,158350	-1,000000
111,173350	1,000000
111,191350	-1,000000
111,201350	1,000000
111,801350	-1,000000
112,734350	1,000000
112,778350	-1,000000
112,791350	1,000000
112,799350	-1,000000
112,946350	1,000000
112,960350	-1,000000
112,977350	1,000000
112,994350	-1,000000
113,099350	1,000000
113,119350	-1,000000
113,300350	1,000000
113,319350	-1,000000
113,351350	1,000000
113,672350	-1,000000
113,692350	1,000000
113,702350	-1,000000
113,714350	1,000000
113,731350	-1,000000
113,742350	1,000000
113,788350	-1,000000
113,798350	1,000000
115,644350	-1,000000
115,717350	1,000000
115,780350	-1,000000
115,799350	1,000000
115,818350	-1,000000
117,255350	1,000000
117,300350	-1,000000
117,313350	1,000000
117,368350	-1,000000
117,511350	1,000000
117,521350	-1,000000
117,537350	1,000000
117,559350	-1,000000
118,332350	1,000000
118,413350	-1,000000
118,454350	1,000000
118,531350	-1,000000
118,542350	1,000000
118,637350	-1,000000
118,658350	1,000000
118,681350	-1,000000
118,694350	1,000000
118,703350	-1,000000
120,048350	1,000000
120,234350	-1,000000
120,251350	1,000000
120,527350	-1,000000
120,544350	1,000000
120,602350	-1,000000
122,579350	1,000000
122,588350	-1,000000
122,615350	1,000000
122,631350	-1,000000
122,645350	1,000000
122,694350	-1,000000
123,077350	1,000000
123,242350	-1,000000
123,282350	1,000000
123,344350	-1,000000
123,355350	1,000000
123,363350	-1,000000
123,492350	1,000000
123,876350	-1,000000
123,908350	1,000000
127,570350	-1,000000
127,615350	1,000000
127,624350	-1,000000
127,637350	1,000000
127,659350	-1,000000
127,719350	1,000000
127,732350	-1,000000
127,768350	1,000000
127,786350	-1,000000
127,805350	1,000000
127,815350	-1,000000
127,824350	1,000000
128,113350	-1,000000
128,146350	1,000000
128,191350	-1,000000
128,215350	1,000000
128,302350	-1,000000
128,419350	1,000000
128,432350	-1,000000
128,460350	1,000000
128,517350	-1,000000
128,531350	1,000000
128,680350	-1,000000
128,763350	1,000000
128,775350	-1,000000
128,849350	1,000000
128,858350	-1,000000
128,924350	1,000000
129,384350	-1,000000
129,563350	1,000000
129,607350	-1,000000
129,653350	1,000000
133,394350	-1,000000
133,435350	1,000000
133,453350	-1,000000
133,477350	1,000000
142,782350	-1,000000
142,853350	1,000000
142,944350	-1,000000
142,966350	1,000000
142,976350	-1,000000
143,087350	1,000000
143,207350	-1,000000
143,252350	1,000000
143,432350	-1,000000
143,656350	1,000000
143,679350	-1,000000
150,728350	1,000000
150,767350	-1,000000
150,806350	1,000000
150,815350	-1,000000
150,837350	1,000000
150,868350	-1,000000
150,966350	1,000000
150,977350	-1,000000
150,994350	1,000000
152,281350	-1,000000
152,301350	1,000000
152,313350	-1,000000
152,328350	1,000000
152,342350	-1,000000
152,354350	1,000000
152,412350	-1,000000
152,539350	1,000000
152,550350	-1,000000
152,697350	1,000000
152,726350	-1,000000
153,271350	1,000000
153,309350	-1,000000
155,381350	1,000000
155,889350	-1,000000
155,901350	1,000000
155,930350	-1,000000
158,240350	1,000000
158,516350	-1,000000
166,098350	1,000000
166,118350	-1,000000
166,140350	1,000000
166,174350	-1,000000
166,307350	1,000000
166,320350	-1,000000
166,333350	1,000000
166,354350	-1,000000
166,400350	1,000000
166,516350	-1,000000
166,528350	1,000000
166,538350	-1,000000
166,704350	1,000000
166,717350	-1,000000
166,801350	1,000000
166,934350	-1,000000
166,947350	1,000000
167,011350	-1,000000
167,115350	1,000000
167,174350	-1,000000
167,234350	1,000000
167,258350	-1,000000
167,277350	1,000000
167,290350	-1,000000
167,342350	1,000000
167,379350	-1,000000
167,388350	1,000000
167,853350	-1,000000
168,006350	1,000000
168,125350	-1,000000
168,171350	1,000000
168,186350	-1,000000
168,230350	1,000000
168,252350	-1,000000
168,332350	1,000000
168,467350	-1,000000
168,502350	1,000000
174,065350	-1,000000
174,647350	1,000000
174,685350	-1,000000
175,777350	1,000000
175,802350	-1,000000
175,813350	1,000000
176,076350	-1,000000
176,106350	1,000000
176,115350	-1,000000
176,202350	1,000000
176,220350	-1,000000
176,275350	1,000000
176,284350	-1,000000
176,293350	1,000000
176,322350	-1,000000
176,387350	1,000000
176,507350	-1,000000
176,591350	1,000000
176,776350	-1,000000
212,406350	1,000000
212,472350	-1,000000
212,499350	1,000000
212,523350	-1,000000
212,539350	1,000000
212,568350	-1,000000
212,584350	1,000000
212,765350	-1,000000
212,774350	1,000000
212,789350	-1,000000
212,828350	1,000000
212,853350	-1,000000
212,863350	1,000000
212,971350	-1,000000
213,128350	1,000000
213,183350	-1,000000
213,193350	1,000000
213,364350	-1,000000
213,378350	1,000000
213,415350	-1,000000
213,546350	1,000000
213,692350	-1,000000
213,701350	1,000000
215,638350	-1,000000
215,656350	1,000000
215,667350	-1,000000
215,898350	1,000000
215,911350	-1,000000
216,897350	1,000000
216,908350	-1,000000
228,866350	1,000000
228,902350	-1,000000
228,943350	1,000000
228,958350	-1,000000
228,997350	1,000000
229,069350	-1,000000
229,077350	1,000000
229,156350	-1,000000
229,186350	1,000000
233,139350	-1,000000
233,155350	1,000000
233,473350	-1,000000
233,483350	1,000000
233,597350	-1,000000
240,929350	1,000000
240,955350	-1,000000
241,027350	1,000000
241,048350	-1,000000
246,064350	1,000000
246,079350	-1,000000
262,191350	1,000000
262,202350	-1,000000
262,704350	1,000000
262,720350	-1,000000
262,743350	1,000000
262,764350	-1,000000
262,824350	1,000000
262,840350	-1,000000
262,870350	1,000000
262,880350	-1,000000
262,901350	1,000000
262,971350	-1,000000
263,419350	1,000000
263,438350	-1,000000
263,466350	1,000000
263,505350	-1,000000
263,545350	1,000000
263,586350	-1,000000
263,601350	1,000000
263,637350	-1,000000
263,652350	1,000000
264,036350	-1,000000
264,052350	1,000000
264,097350	-1,000000
264,112350	1,000000
264,125350	-1,000000
265,001350	1,000000
265,034350	-1,000000
265,052350	1,000000
265,062350	-1,000000
265,086350	1,000000
265,120350	-1,000000
265,129350	1,000000
265,258350	-1,000000
265,316350	1,000000
265,329350	-1,000000
265,420350	1,000000
265,570350	-1,000000
265,786350	1,000000
265,831350	-1,000000
265,867350	1,000000
265,929350	-1,000000
266,009350	1,000000
266,027350	-1,000000
266,153350	1,000000
266,163350	-1,000000
266,194350	1,000000
266,203350	-1,000000
271,152350	1,000000
271,229350	-1,000000
271,450350	1,000000
271,548350	-1,000000
271,668350	1,000000
271,710350	-1,000000
271,846350	1,000000
273,242350	-1,000000
273,454350	1,000000
273,463350	-1,000000
281,739350	1,000000
284,583350	-1,000000
284,724350	1,000000
285,052350	-1,000000
285,060350	1,000000
285,074350	-1,000000
285,207350	1,000000
285,216350	-1,000000
285,240350	1,000000
286,992350	-1,000000
287,015350	1,000000
287,040350	-1,000000
306,319350	1,000000
306,365350	-1,000000
306,482350	1,000000
306,493350	-1,000000
306,508350	1,000000
306,627350	-1,000000
306,653350	1,000000
306,665350	-1,000000
306,684350	1,000000
306,710350	-1,000000
306,727350	1,000000
307,139350	-1,000000
307,153350	1,000000
309,588350	-1,000000
309,695350	1,000000
310,109350	-1,000000
310,122350	1,000000
310,145350	-1,000000
310,154350	1,000000
310,697350	-1,000000
310,710350	1,000000
311,768350	-1,000000
311,785350	1,000000
312,000350	-1,000000
312,009350	1,000000
312,082350	-1,000000
312,322350	1,000000
312,335350	-1,000000
312,346350	1,000000
314,019350	-1,000000
314,029350	1,000000
314,043350	-1,000000
314,096350	1,000000
314,115350	-1,000000
315,726350	1,000000
315,735350	-1,000000
316,382350	1,000000
316,510350	-1,000000
316,567350	1,000000
317,263350	-1,000000
317,295350	1,000000
317,747350	-1,000000
317,761350	1,000000
317,771350	-1,000000
318,163350	1,000000
318,353350	-1,000000
318,399350	1,000000
318,412350	-1,000000
318,439350	1,000000
318,661350	-1,000000
318,760350	1,000000
318,889350	-1,000000
318,922350	1,000000
318,964350	-1,000000
319,098350	1,000000
319,135350	-1,000000
319,149350	1,000000
319,158350	-1,000000
319,846350	1,000000
319,931350	-1,000000
319,956350	1,000000
319,967350	-1,000000
320,254350	1,000000
320,265350	-1,000000
320,378350	1,000000
320,391350	-1,000000
324,296350	1,000000
324,309350	-1,000000
324,318350	1,000000
324,331350	-1,000000
324,511350	1,000000
324,594350	-1,000000
324,659350	1,000000
325,065350	-1,000000
325,080350	1,000000
325,362350	-1,000000
325,664350	1,000000
325,689350	-1,000000
326,466350	1,000000
327,508350	-1,000000
327,571350	1,000000
327,581350	-1,000000
327,591350	1,000000
338,511350	-1,000000
338,584350	1,000000
338,601350	-1,000000
338,973350	1,000000
338,985350	-1,000000
339,029350	1,000000
339,486350	-1,000000
339,497350	1,000000
339,658350	-1,000000
341,652350	1,000000
342,020350	-1,000000
342,056350	1,000000
343,013350	-1,000000
343,030350	1,000000
343,042350	-1,000000
343,112350	1,000000
343,124350	-1,000000
343,196350	1,000000
343,252350	-1,000000
343,283350	1,000000
343,297350	-1,000000
343,315350	1,000000
343,331350	-1,000000
343,366350	1,000000
343,376350	-1,000000
343,389350	1,000000
343,397350	-1,000000
343,409350	1,000000
343,427350	-1,000000
343,505350	1,000000
343,516350	-1,000000
343,981350	1,000000
343,999350	-1,000000
344,112350	1,000000
344,158350	-1,000000
344,179350	1,000000
344,197350	-1,000000
344,208350	1,000000
344,234350	-1,000000
344,243350	1,000000
344,254350	-1,000000
344,265350	1,000000
344,286350	-1,000000
344,301350	1,000000
344,314350	-1,000000
345,047350	1,000000
345,083350	-1,000000
345,112350	1,000000
345,224350	-1,000000
345,248350	1,000000
345,271350	-1,000000
345,336350	1,000000
345,364350	-1,000000
345,373350	1,000000
345,603350	-1,000000
345,615350	1,000000
345,669350	-1,000000
345,681350	1,000000
345,696350	-1,000000
345,774350	1,000000
345,790350	-1,000000
345,877350	1,000000
345,890350	-1,000000
346,128350	1,000000
346,137350	-1,000000
346,226350	1,000000
346,237350	-1,000000
346,246350	1,000000
346,348350	-1,000000
346,358350	1,000000
346,379350	-1,000000
346,402350	1,000000
346,463350	-1,000000
346,584350	1,000000
346,594350	-1,000000
346,604350	1,000000
346,644350	-1,000000
347,253350	1,000000
349,476350	-1,000000
349,489350	1,000000
349,505350	-1,000000
349,547350	1,000000
349,576350	-1,000000
349,597350	1,000000
349,708350	-1,000000
350,105350	1,000000
350,123350	-1,000000
350,133350	1,000000
352,859350	-1,000000
352,868350	1,000000
352,928350	-1,000000
354,244350	1,000000
354,253350	-1,000000
355,347350	1,000000
355,504350	-1,000000
355,617350	1,000000
355,631350	-1,000000
355,715350	1,000000
356,072350	-1,000000
356,093350	1,000000
356,102350	-1,000000
356,113350	1,000000
356,136350	-1,000000
356,149350	1,000000
356,159350	-1,000000
356,169350	1,000000
356,994350	-1,000000
357,017350	1,000000
357,224350	-1,000000
357,489350	1,000000
357,827350	-1,000000
357,838350	1,000000
357,847350	-1,000000
357,861350	1,000000
357,911350	-1,000000
358,514350	1,000000
358,537350	-1,000000
358,554350	1,000000
359,179350	-1,000000
359,212350	1,000000
359,302350	-1,000000
359,400350	1,000000
359,413350	-1,000000
359,549350	1,000000
359,558350	-1,000000
359,574350	1,000000
359,595350	-1,000000
359,886350	1,000000
359,911350	-1,000000
359,923350	1,000000
359,964350	-1,000000
360,244350	1,000000
360,263350	-1,000000
360,291350	1,000000
360,300350	-1,000000
360,316350	1,000000
360,515350	-1,000000
361,420350	1,000000
361,432350	-1,000000
394,089350	1,000000
394,107350	-1,000000
394,117350	1,000000
394,146350	-1,000000
394,157350	1,000000
394,166350	-1,000000
394,413350	1,000000
396,868350	-1,000000
396,879350	1,000000
396,889350	-1,000000
396,900350	1,000000
396,989350	-1,000000
397,029350	1,000000
403,436350	-1,000000
403,445350	1,000000
403,462350	-1,000000
403,907350	1,000000
404,375350	-1,000000
404,444350	1,000000
404,462350	-1,000000
404,471350	1,000000
404,564350	-1,000000
404,577350	1,000000
404,645350	-1,000000
404,668350	1,000000
404,691350	-1,000000
404,718350	1,000000
404,869350	-1,000000
404,878350	1,000000
405,024350	-1,000000
405,128350	1,000000
405,197350	-1,000000
405,756350	1,000000
406,077350	-1,000000
406,093350	1,000000
406,104350	-1,000000
406,144350	1,000000
406,153350	-1,000000
406,232350	1,000000
406,282350	-1,000000
410,839350	1,000000
415,408350	-1,000000
416,867350	1,000000
417,089350	-1,000000
417,108350	1,000000
417,123350	-1,000000
417,184350	1,000000
417,216350	-1,000000
417,246350	1,000000
417,258350	-1,000000
417,281350	1,000000
417,738350	-1,000000
419,321350	1,000000
419,670350	-1,000000
419,717350	1,000000
419,737350	-1,000000
419,753350	1,000000
420,477350	-1,000000
420,499350	1,000000
421,010350	-1,000000
421,021350	1,000000
421,031350	-1,000000
421,042350	1,000000
421,290350	-1,000000
421,359350	1,000000
421,424350	-1,000000
426,379350	1,000000
426,415350	-1,000000
426,440350	1,000000
431,560350	-1,000000
431,639350	1,000000
431,649350	-1,000000
431,662350	1,000000
431,695350	-1,000000
431,942350	1,000000
431,960350	-1,000000
432,277350	1,000000
432,286350	-1,000000
432,330350	1,000000
435,349350	-1,000000
435,420350	1,000000
438,347350	-1,000000
438,449350	1,000000
440,909350	-1,000000
441,269350	1,000000
441,463350	-1,000000
441,475350	1,000000
441,531350	-1,000000
441,540350	1,000000
441,628350	-1,000000
441,639350	1,000000
441,650350	-1,000000
441,665350	1,000000
441,710350	-1,000000
441,720350	1,000000
441,834350	-1,000000
441,846350	1,000000
441,856350	-1,000000
441,968350	1,000000
442,211350	-1,000000
442,222350	1,000000
442,613350	-1,000000
442,625350	1,000000
443,181350	-1,000000
444,634350	1,000000
444,698350	-1,000000
444,736350	1,000000
444,758350	-1,000000
444,773350	1,000000
445,190350	-1,000000
445,295350	1,000000
445,535350	-1,000000
445,627350	1,000000
445,639350	-1,000000
445,648350	1,000000
445,696350	-1,000000
445,751350	1,000000
445,761350	-1,000000
445,770350	1,000000
445,780350	-1,000000
445,917350	1,000000
446,307350	-1,000000
537,078350	1,000000
537,225350	-1,000000
537,277350	1,000000
539,622350	-1,000000
539,635350	1,000000
539,643350	-1,000000
539,660350	1,000000
539,674350	-1,000000
539,696350	1,000000
539,745350	-1,000000
539,772350	1,000000
539,824350	-1,000000
539,854350	1,000000
539,864350	-1,000000
540,955350	1,000000
540,965350	-1,000000
540,991350	1,000000
541,028350	-1,000000
541,040350	1,000000
541,110350	-1,000000
541,195350	1,000000
541,212350	-1,000000
541,333350	1,000000
545,893350	-1,000000
545,913350	1,000000
545,926350	-1,000000
545,945350	1,000000
545,957350	-1,000000
546,784350	1,000000
547,585350	-1,000000
547,594350	1,000000
547,609350	-1,000000
547,704350	1,000000
547,726350	-1,000000
547,744350	1,000000
547,770350	-1,000000
547,972350	1,000000
547,991350	-1,000000
548,034350	1,000000
548,050350	-1,000000
549,598350	1,000000
549,619350	-1,000000
549,629350	1,000000
549,662350	-1,000000
549,671350	1,000000
549,698350	-1,000000
549,707350	1,000000
549,733350	-1,000000
549,810350	1,000000
549,823350	-1,000000
549,834350	1,000000
550,106350	-1,000000
550,116350	1,000000
550,135350	-1,000000
550,164350	1,000000
550,174350	-1,000000
550,310350	1,000000
550,329350	-1,000000
550,341350	1,000000
550,388350	-1,000000
550,411350	1,000000
550,419350	-1,000000
554,089350	1,000000
554,196350	-1,000000
554,508350	1,000000
554,529350	-1,000000
554,552350	1,000000
554,608350	-1,000000
554,698350	1,000000
554,727350	-1,000000
554,737350	1,000000
554,886350	-1,000000
555,229350	1,000000
555,239350	-1,000000
557,792350	1,000000
557,814350	-1,000000
558,022350	1,000000
558,063350	-1,000000
558,157350	1,000000
558,167350	-1,000000
558,190350	1,000000
558,416350	-1,000000
558,540350	1,000000
558,580350	-1,000000
559,038350	1,000000
559,092350	-1,000000
559,107350	1,000000
559,145350	-1,000000
566,247350	1,000000
566,256350	-1,000000
566,271350	1,000000
566,323350	-1,000000
592,176350	1,000000
592,185350	-1,000000
592,199350	1,000000
592,218350	-1,000000
592,317350	1,000000
592,329350	-1,000000
592,681350	1,000000
593,426350	-1,000000
593,436350	1,000000
593,459350	-1,000000
593,558350	1,000000
593,614350	-1,000000
593,628350	1,000000
593,637350	-1,000000
593,697350	1,000000
593,709350	-1,000000
593,896350	1,000000
593,933350	-1,000000
594,048350	1,000000
594,071350	-1,000000
594,146350	1,000000
594,176350	-1,000000
594,202350	1,000000
594,317350	-1,000000
594,334350	1,000000
