# Supplementary material for: Moth olfactory receptor neurons adjust their encoding efficiency to temporal statistics of pheromone fluctuations
Source: PLoS Comput Biol. 2018 Nov 13;14(11):e1006586. doi: 10.1371/journal.pcbi.1006586 (PMC6258558; doi:10.1371/journal.pcbi.1006586)
Supplement: S1 Data — (ZIP) [file pcbi.1006586.s001.zip › data/128m/1pg/valve_states_04.txt]

0,053550	1,000000
0,104550	-1,000000
0,119550	1,000000
0,131550	-1,000000
0,185550	1,000000
0,197550	-1,000000
0,340550	1,000000
0,349550	-1,000000
0,365550	1,000000
7,745550	-1,000000
7,762550	1,000000
7,786550	-1,000000
7,829550	1,000000
7,877550	-1,000000
8,188550	1,000000
8,231550	-1,000000
8,313550	1,000000
8,346550	-1,000000
8,826550	1,000000
9,220550	-1,000000
9,277550	1,000000
9,359550	-1,000000
9,641550	1,000000
9,682550	-1,000000
9,701550	1,000000
9,711550	-1,000000
9,969550	1,000000
9,985550	-1,000000
9,999550	1,000000
10,333550	-1,000000
10,385550	1,000000
10,404550	-1,000000
10,438550	1,000000
10,685550	-1,000000
10,704550	1,000000
17,305550	-1,000000
17,319550	1,000000
17,432550	-1,000000
17,487550	1,000000
17,541550	-1,000000
17,680550	1,000000
17,722550	-1,000000
17,786550	1,000000
17,827550	-1,000000
17,845550	1,000000
17,915550	-1,000000
18,302550	1,000000
18,342550	-1,000000
18,428550	1,000000
18,453550	-1,000000
18,464550	1,000000
18,546550	-1,000000
18,567550	1,000000
18,577550	-1,000000
18,588550	1,000000
18,627550	-1,000000
18,635550	1,000000
18,645550	-1,000000
18,679550	1,000000
18,707550	-1,000000
18,766550	1,000000
18,777550	-1,000000
18,787550	1,000000
18,809550	-1,000000
18,822550	1,000000
19,250550	-1,000000
19,267550	1,000000
19,291550	-1,000000
19,574550	1,000000
19,587550	-1,000000
19,616550	1,000000
19,642550	-1,000000
19,664550	1,000000
19,694550	-1,000000
19,706550	1,000000
19,715550	-1,000000
19,979550	1,000000
20,225550	-1,000000
20,241550	1,000000
20,253550	-1,000000
20,283550	1,000000
20,340550	-1,000000
20,359550	1,000000
20,374550	-1,000000
20,494550	1,000000
20,695550	-1,000000
20,897550	1,000000
20,933550	-1,000000
20,949550	1,000000
20,963550	-1,000000
20,975550	1,000000
20,984550	-1,000000
21,122550	1,000000
21,243550	-1,000000
21,278550	1,000000
21,293550	-1,000000
21,379550	1,000000
21,521550	-1,000000
21,565550	1,000000
21,737550	-1,000000
21,750550	1,000000
22,126550	-1,000000
22,225550	1,000000
22,235550	-1,000000
22,264550	1,000000
22,276550	-1,000000
22,291550	1,000000
22,380550	-1,000000
22,402550	1,000000
23,991550	-1,000000
24,032550	1,000000
24,285550	-1,000000
24,820550	1,000000
24,830550	-1,000000
24,844550	1,000000
24,877550	-1,000000
24,890550	1,000000
24,899550	-1,000000
24,948550	1,000000
24,983550	-1,000000
24,993550	1,000000
26,822550	-1,000000
26,847550	1,000000
26,883550	-1,000000
26,980550	1,000000
26,994550	-1,000000
27,014550	1,000000
27,324550	-1,000000
27,385550	1,000000
27,397550	-1,000000
27,442550	1,000000
27,460550	-1,000000
27,484550	1,000000
27,555550	-1,000000
27,565550	1,000000
27,616550	-1,000000
27,649550	1,000000
27,658550	-1,000000
32,900550	1,000000
36,720550	-1,000000
37,790550	1,000000
37,827550	-1,000000
37,875550	1,000000
37,910550	-1,000000
37,938550	1,000000
37,957550	-1,000000
37,985550	1,000000
38,005550	-1,000000
38,036550	1,000000
38,072550	-1,000000
38,091550	1,000000
38,114550	-1,000000
38,215550	1,000000
38,226550	-1,000000
38,245550	1,000000
38,267550	-1,000000
38,287550	1,000000
38,301550	-1,000000
38,352550	1,000000
38,363550	-1,000000
38,382550	1,000000
38,397550	-1,000000
38,426550	1,000000
38,435550	-1,000000
38,936550	1,000000
38,970550	-1,000000
56,747550	1,000000
56,766550	-1,000000
56,780550	1,000000
56,833550	-1,000000
57,144550	1,000000
57,159550	-1,000000
59,611550	1,000000
59,641550	-1,000000
59,650550	1,000000
59,662550	-1,000000
59,674550	1,000000
59,693550	-1,000000
59,722550	1,000000
59,757550	-1,000000
59,772550	1,000000
59,877550	-1,000000
59,904550	1,000000
59,916550	-1,000000
59,926550	1,000000
59,938550	-1,000000
59,962550	1,000000
60,215550	-1,000000
60,381550	1,000000
60,391550	-1,000000
60,413550	1,000000
60,849550	-1,000000
61,402550	1,000000
61,423550	-1,000000
61,438550	1,000000
61,449550	-1,000000
61,505550	1,000000
61,556550	-1,000000
61,576550	1,000000
61,635550	-1,000000
61,644550	1,000000
61,655550	-1,000000
61,665550	1,000000
61,678550	-1,000000
61,721550	1,000000
61,743550	-1,000000
62,089550	1,000000
62,111550	-1,000000
62,162550	1,000000
63,856550	-1,000000
64,190550	1,000000
64,199550	-1,000000
67,328550	1,000000
67,352550	-1,000000
67,407550	1,000000
67,427550	-1,000000
67,478550	1,000000
67,563550	-1,000000
67,571550	1,000000
67,610550	-1,000000
67,626550	1,000000
67,643550	-1,000000
67,706550	1,000000
67,757550	-1,000000
67,820550	1,000000
67,844550	-1,000000
67,870550	1,000000
67,884550	-1,000000
68,228550	1,000000
68,254550	-1,000000
68,407550	1,000000
68,441550	-1,000000
68,545550	1,000000
68,560550	-1,000000
68,570550	1,000000
68,868550	-1,000000
68,884550	1,000000
75,386550	-1,000000
75,566550	1,000000
76,800550	-1,000000
76,819550	1,000000
76,834550	-1,000000
77,175550	1,000000
77,232550	-1,000000
77,292550	1,000000
77,303550	-1,000000
77,314550	1,000000
77,377550	-1,000000
77,448550	1,000000
77,554550	-1,000000
77,565550	1,000000
77,574550	-1,000000
77,599550	1,000000
77,653550	-1,000000
77,664550	1,000000
77,674550	-1,000000
77,688550	1,000000
77,700550	-1,000000
77,711550	1,000000
77,725550	-1,000000
77,785550	1,000000
78,221550	-1,000000
78,231550	1,000000
78,246550	-1,000000
78,321550	1,000000
78,342550	-1,000000
78,402550	1,000000
78,560550	-1,000000
78,592550	1,000000
78,614550	-1,000000
78,727550	1,000000
78,740550	-1,000000
78,768550	1,000000
81,369550	-1,000000
81,385550	1,000000
81,622550	-1,000000
81,675550	1,000000
81,691550	-1,000000
81,968550	1,000000
82,104550	-1,000000
82,701550	1,000000
82,726550	-1,000000
82,763550	1,000000
82,802550	-1,000000
83,744550	1,000000
83,789550	-1,000000
83,801550	1,000000
83,845550	-1,000000
83,862550	1,000000
83,927550	-1,000000
83,937550	1,000000
84,141550	-1,000000
84,155550	1,000000
84,173550	-1,000000
84,260550	1,000000
84,287550	-1,000000
84,312550	1,000000
84,335550	-1,000000
84,396550	1,000000
84,413550	-1,000000
84,910550	1,000000
84,919550	-1,000000
87,569550	1,000000
87,580550	-1,000000
87,596550	1,000000
87,842550	-1,000000
87,936550	1,000000
87,949550	-1,000000
88,362550	1,000000
88,499550	-1,000000
88,518550	1,000000
88,537550	-1,000000
88,579550	1,000000
91,363550	-1,000000
96,563550	1,000000
96,572550	-1,000000
96,584550	1,000000
96,593550	-1,000000
96,629550	1,000000
97,162550	-1,000000
97,177550	1,000000
97,207550	-1,000000
98,278550	1,000000
98,506550	-1,000000
98,552550	1,000000
98,569550	-1,000000
98,590550	1,000000
98,599550	-1,000000
99,102550	1,000000
99,142550	-1,000000
99,152550	1,000000
99,696550	-1,000000
99,727550	1,000000
99,751550	-1,000000
99,762550	1,000000
99,771550	-1,000000
99,850550	1,000000
99,905550	-1,000000
99,916550	1,000000
99,966550	-1,000000
99,979550	1,000000
99,996550	-1,000000
100,005550	1,000000
101,141550	-1,000000
101,165550	1,000000
101,223550	-1,000000
101,394550	1,000000
101,418550	-1,000000
102,524550	1,000000
102,538550	-1,000000
102,548550	1,000000
102,560550	-1,000000
102,575550	1,000000
104,393550	-1,000000
104,622550	1,000000
104,632550	-1,000000
104,642550	1,000000
104,653550	-1,000000
104,699550	1,000000
104,719550	-1,000000
104,738550	1,000000
104,992550	-1,000000
105,034550	1,000000
105,066550	-1,000000
105,197550	1,000000
105,207550	-1,000000
105,445550	1,000000
105,464550	-1,000000
105,508550	1,000000
105,517550	-1,000000
105,530550	1,000000
105,547550	-1,000000
105,674550	1,000000
105,688550	-1,000000
105,700550	1,000000
105,710550	-1,000000
106,462550	1,000000
106,484550	-1,000000
106,663550	1,000000
106,692550	-1,000000
106,703550	1,000000
107,335550	-1,000000
107,351550	1,000000
107,360550	-1,000000
107,394550	1,000000
107,423550	-1,000000
107,438550	1,000000
107,485550	-1,000000
109,817550	1,000000
109,836550	-1,000000
109,855550	1,000000
110,008550	-1,000000
110,325550	1,000000
110,336550	-1,000000
110,367550	1,000000
110,380550	-1,000000
110,419550	1,000000
110,436550	-1,000000
110,448550	1,000000
110,484550	-1,000000
110,603550	1,000000
110,637550	-1,000000
110,661550	1,000000
110,673550	-1,000000
110,856550	1,000000
110,869550	-1,000000
111,123550	1,000000
111,134550	-1,000000
112,268550	1,000000
112,277550	-1,000000
112,316550	1,000000
112,335550	-1,000000
112,345550	1,000000
112,361550	-1,000000
112,401550	1,000000
112,435550	-1,000000
112,458550	1,000000
112,476550	-1,000000
112,501550	1,000000
120,929550	-1,000000
121,103550	1,000000
121,783550	-1,000000
122,099550	1,000000
122,117550	-1,000000
122,210550	1,000000
122,224550	-1,000000
122,235550	1,000000
122,264550	-1,000000
122,285550	1,000000
122,389550	-1,000000
122,401550	1,000000
124,607550	-1,000000
124,639550	1,000000
124,658550	-1,000000
124,732550	1,000000
124,745550	-1,000000
124,787550	1,000000
125,040550	-1,000000
125,078550	1,000000
125,088550	-1,000000
125,101550	1,000000
125,129550	-1,000000
125,179550	1,000000
125,216550	-1,000000
125,229550	1,000000
125,656550	-1,000000
125,668550	1,000000
126,033550	-1,000000
140,384550	1,000000
140,430550	-1,000000
142,213550	1,000000
142,234550	-1,000000
142,608550	1,000000
142,670550	-1,000000
142,684550	1,000000
142,762550	-1,000000
153,533550	1,000000
153,549550	-1,000000
153,565550	1,000000
153,582550	-1,000000
153,604550	1,000000
154,237550	-1,000000
154,289550	1,000000
154,308550	-1,000000
154,496550	1,000000
154,510550	-1,000000
154,522550	1,000000
154,696550	-1,000000
156,246550	1,000000
156,261550	-1,000000
156,425550	1,000000
156,706550	-1,000000
156,929550	1,000000
156,939550	-1,000000
157,047550	1,000000
157,152550	-1,000000
157,612550	1,000000
157,699550	-1,000000
157,708550	1,000000
157,725550	-1,000000
157,819550	1,000000
158,204550	-1,000000
158,252550	1,000000
158,262550	-1,000000
159,141550	1,000000
159,195550	-1,000000
159,205550	1,000000
159,381550	-1,000000
159,393550	1,000000
159,447550	-1,000000
159,458550	1,000000
159,470550	-1,000000
159,539550	1,000000
159,556550	-1,000000
159,566550	1,000000
159,613550	-1,000000
159,623550	1,000000
159,642550	-1,000000
159,672550	1,000000
159,816550	-1,000000
159,830550	1,000000
159,839550	-1,000000
159,881550	1,000000
159,941550	-1,000000
160,026550	1,000000
160,143550	-1,000000
161,128550	1,000000
161,156550	-1,000000
162,292550	1,000000
162,305550	-1,000000
162,328550	1,000000
162,438550	-1,000000
162,448550	1,000000
162,520550	-1,000000
162,548550	1,000000
162,993550	-1,000000
163,204550	1,000000
163,241550	-1,000000
163,251550	1,000000
163,368550	-1,000000
163,440550	1,000000
163,457550	-1,000000
163,592550	1,000000
163,601550	-1,000000
163,627550	1,000000
163,639550	-1,000000
163,794550	1,000000
164,072550	-1,000000
164,438550	1,000000
164,462550	-1,000000
164,482550	1,000000
164,492550	-1,000000
164,519550	1,000000
164,546550	-1,000000
164,860550	1,000000
164,918550	-1,000000
164,939550	1,000000
164,948550	-1,000000
164,971550	1,000000
164,986550	-1,000000
164,997550	1,000000
165,007550	-1,000000
165,018550	1,000000
165,595550	-1,000000
165,612550	1,000000
165,632550	-1,000000
165,641550	1,000000
165,844550	-1,000000
166,404550	1,000000
166,414550	-1,000000
166,585550	1,000000
187,782550	-1,000000
188,204550	1,000000
188,219550	-1,000000
188,258550	1,000000
188,401550	-1,000000
188,412550	1,000000
188,427550	-1,000000
188,436550	1,000000
188,445550	-1,000000
188,556550	1,000000
188,666550	-1,000000
188,683550	1,000000
188,698550	-1,000000
188,818550	1,000000
191,014550	-1,000000
191,041550	1,000000
191,067550	-1,000000
191,101550	1,000000
191,114550	-1,000000
191,129550	1,000000
191,237550	-1,000000
191,498550	1,000000
191,546550	-1,000000
191,598550	1,000000
191,607550	-1,000000
191,638550	1,000000
191,651550	-1,000000
192,358550	1,000000
192,384550	-1,000000
192,400550	1,000000
192,409550	-1,000000
192,435550	1,000000
192,786550	-1,000000
192,907550	1,000000
193,407550	-1,000000
193,468550	1,000000
193,507550	-1,000000
193,527550	1,000000
193,546550	-1,000000
193,585550	1,000000
193,636550	-1,000000
193,670550	1,000000
193,680550	-1,000000
193,694550	1,000000
193,720550	-1,000000
193,917550	1,000000
193,953550	-1,000000
194,190550	1,000000
194,264550	-1,000000
194,763550	1,000000
194,796550	-1,000000
194,813550	1,000000
194,825550	-1,000000
195,756550	1,000000
195,914550	-1,000000
195,932550	1,000000
195,945550	-1,000000
196,015550	1,000000
196,029550	-1,000000
196,053550	1,000000
196,063550	-1,000000
196,073550	1,000000
196,181550	-1,000000
196,191550	1,000000
196,209550	-1,000000
196,221550	1,000000
196,249550	-1,000000
196,344550	1,000000
196,418550	-1,000000
196,438550	1,000000
196,527550	-1,000000
196,545550	1,000000
196,642550	-1,000000
196,790550	1,000000
196,803550	-1,000000
196,828550	1,000000
196,843550	-1,000000
197,202550	1,000000
197,219550	-1,000000
197,359550	1,000000
197,636550	-1,000000
197,648550	1,000000
197,682550	-1,000000
197,707550	1,000000
197,722550	-1,000000
197,731550	1,000000
197,868550	-1,000000
197,891550	1,000000
198,052550	-1,000000
198,232550	1,000000
198,252550	-1,000000
199,191550	1,000000
199,299550	-1,000000
199,357550	1,000000
199,878550	-1,000000
199,952550	1,000000
200,016550	-1,000000
200,026550	1,000000
201,224550	-1,000000
201,235550	1,000000
201,247550	-1,000000
201,313550	1,000000
202,417550	-1,000000
202,490550	1,000000
202,501550	-1,000000
202,596550	1,000000
204,627550	-1,000000
204,646550	1,000000
204,679550	-1,000000
204,709550	1,000000
204,722550	-1,000000
204,751550	1,000000
204,809550	-1,000000
205,386550	1,000000
205,394550	-1,000000
205,443550	1,000000
205,467550	-1,000000
206,085550	1,000000
206,094550	-1,000000
206,128550	1,000000
206,161550	-1,000000
206,178550	1,000000
206,275550	-1,000000
206,325550	1,000000
206,359550	-1,000000
206,373550	1,000000
210,817550	-1,000000
210,839550	1,000000
210,854550	-1,000000
210,864550	1,000000
210,898550	-1,000000
210,967550	1,000000
211,013550	-1,000000
211,125550	1,000000
211,213550	-1,000000
211,223550	1,000000
212,742550	-1,000000
212,751550	1,000000
212,843550	-1,000000
213,472550	1,000000
213,510550	-1,000000
213,565550	1,000000
213,577550	-1,000000
213,621550	1,000000
213,638550	-1,000000
213,689550	1,000000
213,708550	-1,000000
213,724550	1,000000
214,254550	-1,000000
214,270550	1,000000
214,411550	-1,000000
214,435550	1,000000
214,764550	-1,000000
215,384550	1,000000
215,416550	-1,000000
215,531550	1,000000
215,554550	-1,000000
215,565550	1,000000
215,607550	-1,000000
215,819550	1,000000
215,834550	-1,000000
215,848550	1,000000
215,904550	-1,000000
216,741550	1,000000
216,761550	-1,000000
216,856550	1,000000
216,864550	-1,000000
216,877550	1,000000
217,043550	-1,000000
217,077550	1,000000
217,121550	-1,000000
217,151550	1,000000
217,160550	-1,000000
217,627550	1,000000
218,617550	-1,000000
218,758550	1,000000
218,775550	-1,000000
218,858550	1,000000
219,641550	-1,000000
219,676550	1,000000
219,688550	-1,000000
219,697550	1,000000
219,871550	-1,000000
219,920550	1,000000
219,968550	-1,000000
272,016550	1,000000
272,037550	-1,000000
272,051550	1,000000
272,158550	-1,000000
272,169550	1,000000
272,186550	-1,000000
272,211550	1,000000
274,750550	-1,000000
274,764550	1,000000
275,065550	-1,000000
275,549550	1,000000
275,566550	-1,000000
275,575550	1,000000
275,783550	-1,000000
275,792550	1,000000
275,839550	-1,000000
275,894550	1,000000
275,903550	-1,000000
276,011550	1,000000
276,032550	-1,000000
276,543550	1,000000
276,555550	-1,000000
276,964550	1,000000
276,991550	-1,000000
277,002550	1,000000
277,049550	-1,000000
277,059550	1,000000
277,074550	-1,000000
277,089550	1,000000
277,631550	-1,000000
277,642550	1,000000
277,657550	-1,000000
277,770550	1,000000
277,811550	-1,000000
277,914550	1,000000
277,932550	-1,000000
283,610550	1,000000
283,618550	-1,000000
283,633550	1,000000
283,712550	-1,000000
283,742550	1,000000
283,751550	-1,000000
283,760550	1,000000
283,777550	-1,000000
283,808550	1,000000
283,871550	-1,000000
283,895550	1,000000
283,958550	-1,000000
283,978550	1,000000
283,990550	-1,000000
284,375550	1,000000
284,384550	-1,000000
284,394550	1,000000
284,419550	-1,000000
284,453550	1,000000
284,471550	-1,000000
284,492550	1,000000
284,615550	-1,000000
284,630550	1,000000
284,665550	-1,000000
284,673550	1,000000
286,957550	-1,000000
287,046550	1,000000
291,003550	-1,000000
291,109550	1,000000
291,154550	-1,000000
291,172550	1,000000
291,551550	-1,000000
291,565550	1,000000
291,581550	-1,000000
291,753550	1,000000
291,912550	-1,000000
293,628550	1,000000
293,654550	-1,000000
293,674550	1,000000
294,459550	-1,000000
300,289550	1,000000
300,514550	-1,000000
300,658550	1,000000
300,666550	-1,000000
300,705550	1,000000
300,716550	-1,000000
300,726550	1,000000
300,735550	-1,000000
300,756550	1,000000
300,766550	-1,000000
300,781550	1,000000
300,804550	-1,000000
300,814550	1,000000
301,137550	-1,000000
301,156550	1,000000
301,172550	-1,000000
301,260550	1,000000
301,311550	-1,000000
301,326550	1,000000
301,338550	-1,000000
301,358550	1,000000
301,368550	-1,000000
301,377550	1,000000
304,223550	-1,000000
304,456550	1,000000
304,470550	-1,000000
306,870550	1,000000
306,881550	-1,000000
306,891550	1,000000
307,025550	-1,000000
307,123550	1,000000
307,132550	-1,000000
308,359550	1,000000
308,395550	-1,000000
308,602550	1,000000
308,613550	-1,000000
308,639550	1,000000
308,703550	-1,000000
308,731550	1,000000
309,757550	-1,000000
309,767550	1,000000
309,785550	-1,000000
309,794550	1,000000
309,804550	-1,000000
309,814550	1,000000
309,823550	-1,000000
309,998550	1,000000
311,463550	-1,000000
311,476550	1,000000
311,650550	-1,000000
311,734550	1,000000
311,952550	-1,000000
312,006550	1,000000
312,025550	-1,000000
312,041550	1,000000
312,146550	-1,000000
312,202550	1,000000
313,785550	-1,000000
313,794550	1,000000
313,830550	-1,000000
313,863550	1,000000
313,874550	-1,000000
313,915550	1,000000
313,929550	-1,000000
313,950550	1,000000
314,265550	-1,000000
322,459550	1,000000
322,483550	-1,000000
322,493550	1,000000
322,506550	-1,000000
322,683550	1,000000
322,692550	-1,000000
322,705550	1,000000
322,715550	-1,000000
322,725550	1,000000
322,739550	-1,000000
322,780550	1,000000
322,789550	-1,000000
322,808550	1,000000
323,046550	-1,000000
323,058550	1,000000
323,079550	-1,000000
323,109550	1,000000
323,478550	-1,000000
323,573550	1,000000
323,585550	-1,000000
323,603550	1,000000
323,632550	-1,000000
323,647550	1,000000
323,754550	-1,000000
