# Supplementary material for: Moth olfactory receptor neurons adjust their encoding efficiency to temporal statistics of pheromone fluctuations
Source: PLoS Comput Biol. 2018 Nov 13;14(11):e1006586. doi: 10.1371/journal.pcbi.1006586 (PMC6258558; doi:10.1371/journal.pcbi.1006586)
Supplement: S1 Data — (ZIP) [file pcbi.1006586.s001.zip › data/128m/1pg/valve_states_05.txt]

0,225700	1,000000
0,245700	-1,000000
0,259700	1,000000
0,481700	-1,000000
0,489700	1,000000
0,530700	-1,000000
0,593700	1,000000
0,602700	-1,000000
0,634700	1,000000
0,659700	-1,000000
0,729700	1,000000
0,738700	-1,000000
0,748700	1,000000
0,775700	-1,000000
0,870700	1,000000
0,921700	-1,000000
0,940700	1,000000
18,169700	-1,000000
18,189700	1,000000
18,204700	-1,000000
18,270700	1,000000
18,319700	-1,000000
19,488700	1,000000
19,499700	-1,000000
19,509700	1,000000
19,526700	-1,000000
19,539700	1,000000
19,549700	-1,000000
19,572700	1,000000
19,589700	-1,000000
19,601700	1,000000
19,679700	-1,000000
19,800700	1,000000
19,838700	-1,000000
19,899700	1,000000
19,912700	-1,000000
22,145700	1,000000
22,156700	-1,000000
22,172700	1,000000
22,185700	-1,000000
22,198700	1,000000
22,232700	-1,000000
22,275700	1,000000
22,284700	-1,000000
22,303700	1,000000
22,418700	-1,000000
22,428700	1,000000
22,874700	-1,000000
23,062700	1,000000
23,074700	-1,000000
23,084700	1,000000
23,097700	-1,000000
23,160700	1,000000
25,979700	-1,000000
26,054700	1,000000
26,120700	-1,000000
26,228700	1,000000
26,237700	-1,000000
26,281700	1,000000
26,298700	-1,000000
26,307700	1,000000
26,889700	-1,000000
26,914700	1,000000
26,968700	-1,000000
26,977700	1,000000
27,066700	-1,000000
27,102700	1,000000
27,135700	-1,000000
27,144700	1,000000
27,154700	-1,000000
27,211700	1,000000
27,222700	-1,000000
27,234700	1,000000
27,294700	-1,000000
27,303700	1,000000
27,367700	-1,000000
27,379700	1,000000
27,407700	-1,000000
27,422700	1,000000
27,740700	-1,000000
27,766700	1,000000
27,776700	-1,000000
27,786700	1,000000
27,796700	-1,000000
27,811700	1,000000
27,855700	-1,000000
27,870700	1,000000
28,080700	-1,000000
28,169700	1,000000
28,195700	-1,000000
29,000700	1,000000
29,023700	-1,000000
29,080700	1,000000
34,981700	-1,000000
35,155700	1,000000
35,168700	-1,000000
35,342700	1,000000
35,591700	-1,000000
35,600700	1,000000
35,616700	-1,000000
35,636700	1,000000
35,650700	-1,000000
35,812700	1,000000
35,827700	-1,000000
35,885700	1,000000
35,920700	-1,000000
36,076700	1,000000
36,089700	-1,000000
36,098700	1,000000
36,251700	-1,000000
36,293700	1,000000
36,313700	-1,000000
38,066700	1,000000
38,079700	-1,000000
38,097700	1,000000
42,086700	-1,000000
42,111700	1,000000
42,166700	-1,000000
42,216700	1,000000
42,227700	-1,000000
42,241700	1,000000
42,303700	-1,000000
42,317700	1,000000
42,335700	-1,000000
42,351700	1,000000
42,360700	-1,000000
42,371700	1,000000
42,536700	-1,000000
42,586700	1,000000
42,602700	-1,000000
42,625700	1,000000
42,661700	-1,000000
42,685700	1,000000
60,048700	-1,000000
60,293700	1,000000
60,335700	-1,000000
60,367700	1,000000
62,454700	-1,000000
62,466700	1,000000
62,544700	-1,000000
63,506700	1,000000
63,526700	-1,000000
65,464700	1,000000
65,494700	-1,000000
65,509700	1,000000
66,165700	-1,000000
66,196700	1,000000
66,215700	-1,000000
66,223700	1,000000
66,536700	-1,000000
66,705700	1,000000
66,782700	-1,000000
67,303700	1,000000
67,670700	-1,000000
67,684700	1,000000
67,867700	-1,000000
67,880700	1,000000
68,115700	-1,000000
68,124700	1,000000
68,136700	-1,000000
68,170700	1,000000
68,392700	-1,000000
68,403700	1,000000
68,446700	-1,000000
70,039700	1,000000
70,058700	-1,000000
70,228700	1,000000
70,236700	-1,000000
70,324700	1,000000
70,345700	-1,000000
70,516700	1,000000
70,590700	-1,000000
70,607700	1,000000
71,170700	-1,000000
71,193700	1,000000
71,209700	-1,000000
71,240700	1,000000
71,254700	-1,000000
71,272700	1,000000
71,287700	-1,000000
71,297700	1,000000
71,307700	-1,000000
71,341700	1,000000
71,405700	-1,000000
71,562700	1,000000
71,575700	-1,000000
71,605700	1,000000
71,628700	-1,000000
111,059700	1,000000
111,752700	-1,000000
111,768700	1,000000
111,989700	-1,000000
112,140700	1,000000
112,372700	-1,000000
113,101700	1,000000
113,115700	-1,000000
113,145700	1,000000
113,154700	-1,000000
113,311700	1,000000
113,320700	-1,000000
113,365700	1,000000
113,419700	-1,000000
113,429700	1,000000
113,464700	-1,000000
113,716700	1,000000
113,738700	-1,000000
113,772700	1,000000
113,990700	-1,000000
114,014700	1,000000
114,025700	-1,000000
114,087700	1,000000
114,106700	-1,000000
114,214700	1,000000
114,224700	-1,000000
114,240700	1,000000
114,271700	-1,000000
114,294700	1,000000
114,303700	-1,000000
114,315700	1,000000
123,458700	-1,000000
123,481700	1,000000
123,490700	-1,000000
123,516700	1,000000
123,537700	-1,000000
123,559700	1,000000
129,089700	-1,000000
130,480700	1,000000
130,617700	-1,000000
130,626700	1,000000
130,677700	-1,000000
130,714700	1,000000
130,727700	-1,000000
132,841700	1,000000
132,863700	-1,000000
133,468700	1,000000
134,088700	-1,000000
134,754700	1,000000
134,788700	-1,000000
134,801700	1,000000
134,818700	-1,000000
134,827700	1,000000
134,845700	-1,000000
135,152700	1,000000
135,185700	-1,000000
135,200700	1,000000
135,293700	-1,000000
135,342700	1,000000
135,358700	-1,000000
135,479700	1,000000
135,498700	-1,000000
135,757700	1,000000
135,800700	-1,000000
135,950700	1,000000
135,959700	-1,000000
135,972700	1,000000
135,996700	-1,000000
136,007700	1,000000
136,018700	-1,000000
136,047700	1,000000
136,063700	-1,000000
136,085700	1,000000
136,137700	-1,000000
136,165700	1,000000
136,234700	-1,000000
163,026700	1,000000
163,037700	-1,000000
163,046700	1,000000
163,062700	-1,000000
163,078700	1,000000
163,087700	-1,000000
163,101700	1,000000
163,116700	-1,000000
163,199700	1,000000
163,254700	-1,000000
163,419700	1,000000
163,442700	-1,000000
163,460700	1,000000
163,472700	-1,000000
163,494700	1,000000
163,589700	-1,000000
163,613700	1,000000
165,588700	-1,000000
165,608700	1,000000
165,620700	-1,000000
165,672700	1,000000
165,681700	-1,000000
165,711700	1,000000
165,738700	-1,000000
165,747700	1,000000
168,493700	-1,000000
168,503700	1,000000
168,546700	-1,000000
175,760700	1,000000
175,789700	-1,000000
175,876700	1,000000
175,885700	-1,000000
175,938700	1,000000
176,071700	-1,000000
179,348700	1,000000
179,359700	-1,000000
179,369700	1,000000
179,379700	-1,000000
179,399700	1,000000
179,414700	-1,000000
179,459700	1,000000
179,470700	-1,000000
179,484700	1,000000
179,508700	-1,000000
179,526700	1,000000
180,212700	-1,000000
180,225700	1,000000
180,236700	-1,000000
180,288700	1,000000
180,318700	-1,000000
180,799700	1,000000
180,810700	-1,000000
180,821700	1,000000
180,873700	-1,000000
181,118700	1,000000
181,179700	-1,000000
181,192700	1,000000
181,218700	-1,000000
181,520700	1,000000
181,554700	-1,000000
181,678700	1,000000
181,717700	-1,000000
181,950700	1,000000
181,959700	-1,000000
