# Supplementary material for: Moth olfactory receptor neurons adjust their encoding efficiency to temporal statistics of pheromone fluctuations
Source: PLoS Comput Biol. 2018 Nov 13;14(11):e1006586. doi: 10.1371/journal.pcbi.1006586 (PMC6258558; doi:10.1371/journal.pcbi.1006586)
Supplement: S1 Data — (ZIP) [file pcbi.1006586.s001.zip › data/128m/1pg/valve_states_06.txt]

0,054350	1,000000
0,071350	-1,000000
0,141350	1,000000
0,297350	-1,000000
0,315350	1,000000
1,146350	-1,000000
1,190350	1,000000
1,230350	-1,000000
1,244350	1,000000
1,262350	-1,000000
1,289350	1,000000
1,302350	-1,000000
1,316350	1,000000
3,254350	-1,000000
3,273350	1,000000
3,292350	-1,000000
3,439350	1,000000
3,542350	-1,000000
3,928350	1,000000
3,940350	-1,000000
4,013350	1,000000
4,142350	-1,000000
4,151350	1,000000
4,318350	-1,000000
4,351350	1,000000
4,376350	-1,000000
4,434350	1,000000
4,466350	-1,000000
5,002350	1,000000
5,012350	-1,000000
5,123350	1,000000
5,139350	-1,000000
5,167350	1,000000
5,179350	-1,000000
5,218350	1,000000
5,232350	-1,000000
5,250350	1,000000
5,261350	-1,000000
5,279350	1,000000
5,305350	-1,000000
10,010350	1,000000
10,836350	-1,000000
10,875350	1,000000
11,885350	-1,000000
11,900350	1,000000
11,911350	-1,000000
11,936350	1,000000
11,982350	-1,000000
11,991350	1,000000
12,005350	-1,000000
12,023350	1,000000
12,143350	-1,000000
12,156350	1,000000
24,702350	-1,000000
24,732350	1,000000
24,789350	-1,000000
25,316350	1,000000
25,506350	-1,000000
25,532350	1,000000
25,572350	-1,000000
25,958350	1,000000
26,247350	-1,000000
26,261350	1,000000
26,666350	-1,000000
29,271350	1,000000
29,280350	-1,000000
29,328350	1,000000
29,336350	-1,000000
29,374350	1,000000
29,700350	-1,000000
29,710350	1,000000
29,730350	-1,000000
29,754350	1,000000
30,111350	-1,000000
30,122350	1,000000
30,152350	-1,000000
32,991350	1,000000
33,026350	-1,000000
33,103350	1,000000
33,648350	-1,000000
33,676350	1,000000
33,709350	-1,000000
33,725350	1,000000
34,017350	-1,000000
34,030350	1,000000
34,787350	-1,000000
34,810350	1,000000
34,830350	-1,000000
34,881350	1,000000
34,898350	-1,000000
34,908350	1,000000
36,124350	-1,000000
36,246350	1,000000
36,258350	-1,000000
36,273350	1,000000
36,308350	-1,000000
36,319350	1,000000
36,345350	-1,000000
36,469350	1,000000
36,933350	-1,000000
36,957350	1,000000
36,969350	-1,000000
37,194350	1,000000
37,407350	-1,000000
37,482350	1,000000
37,498350	-1,000000
37,529350	1,000000
37,544350	-1,000000
39,775350	1,000000
39,817350	-1,000000
39,841350	1,000000
39,867350	-1,000000
39,879350	1,000000
39,937350	-1,000000
39,949350	1,000000
40,036350	-1,000000
40,044350	1,000000
40,136350	-1,000000
40,156350	1,000000
40,243350	-1,000000
40,255350	1,000000
40,271350	-1,000000
40,298350	1,000000
40,314350	-1,000000
40,324350	1,000000
40,362350	-1,000000
40,560350	1,000000
40,777350	-1,000000
40,793350	1,000000
40,968350	-1,000000
40,989350	1,000000
41,007350	-1,000000
41,247350	1,000000
41,280350	-1,000000
41,591350	1,000000
41,603350	-1,000000
41,648350	1,000000
41,665350	-1,000000
41,683350	1,000000
43,470350	-1,000000
43,485350	1,000000
43,571350	-1,000000
43,634350	1,000000
43,673350	-1,000000
43,686350	1,000000
43,697350	-1,000000
43,708350	1,000000
43,718350	-1,000000
43,832350	1,000000
43,844350	-1,000000
44,135350	1,000000
46,989350	-1,000000
47,313350	1,000000
47,326350	-1,000000
47,336350	1,000000
47,346350	-1,000000
47,398350	1,000000
47,414350	-1,000000
47,590350	1,000000
47,651350	-1,000000
47,666350	1,000000
