# Supplementary material for: Moth olfactory receptor neurons adjust their encoding efficiency to temporal statistics of pheromone fluctuations
Source: PLoS Comput Biol. 2018 Nov 13;14(11):e1006586. doi: 10.1371/journal.pcbi.1006586 (PMC6258558; doi:10.1371/journal.pcbi.1006586)
Supplement: S1 Data — (ZIP) [file pcbi.1006586.s001.zip › data/128m/1pg/valve_states_07.txt]

0,056050	1,000000
0,073050	-1,000000
0,143050	1,000000
0,299050	-1,000000
0,317050	1,000000
1,148050	-1,000000
1,192050	1,000000
1,232050	-1,000000
1,246050	1,000000
1,264050	-1,000000
1,291050	1,000000
1,304050	-1,000000
1,318050	1,000000
3,256050	-1,000000
3,275050	1,000000
3,294050	-1,000000
3,441050	1,000000
3,544050	-1,000000
3,930050	1,000000
3,942050	-1,000000
4,015050	1,000000
4,144050	-1,000000
4,153050	1,000000
4,320050	-1,000000
4,353050	1,000000
4,378050	-1,000000
4,436050	1,000000
4,468050	-1,000000
5,004050	1,000000
5,014050	-1,000000
5,125050	1,000000
5,141050	-1,000000
5,169050	1,000000
5,181050	-1,000000
5,220050	1,000000
5,234050	-1,000000
5,252050	1,000000
5,263050	-1,000000
5,281050	1,000000
5,307050	-1,000000
10,012050	1,000000
10,838050	-1,000000
10,877050	1,000000
11,887050	-1,000000
11,902050	1,000000
11,913050	-1,000000
11,938050	1,000000
11,984050	-1,000000
11,993050	1,000000
12,007050	-1,000000
12,025050	1,000000
12,145050	-1,000000
12,158050	1,000000
24,704050	-1,000000
24,734050	1,000000
24,791050	-1,000000
25,318050	1,000000
25,508050	-1,000000
25,534050	1,000000
25,574050	-1,000000
25,960050	1,000000
26,249050	-1,000000
26,263050	1,000000
26,668050	-1,000000
29,273050	1,000000
29,282050	-1,000000
29,330050	1,000000
29,338050	-1,000000
29,376050	1,000000
29,702050	-1,000000
29,712050	1,000000
29,732050	-1,000000
29,756050	1,000000
30,113050	-1,000000
30,124050	1,000000
30,154050	-1,000000
32,993050	1,000000
33,028050	-1,000000
33,105050	1,000000
33,650050	-1,000000
33,678050	1,000000
33,711050	-1,000000
33,727050	1,000000
34,019050	-1,000000
34,032050	1,000000
34,789050	-1,000000
34,812050	1,000000
34,832050	-1,000000
34,883050	1,000000
34,900050	-1,000000
34,910050	1,000000
36,126050	-1,000000
36,248050	1,000000
36,260050	-1,000000
36,275050	1,000000
36,310050	-1,000000
36,321050	1,000000
36,347050	-1,000000
36,471050	1,000000
36,935050	-1,000000
36,959050	1,000000
36,971050	-1,000000
37,196050	1,000000
37,409050	-1,000000
37,484050	1,000000
37,500050	-1,000000
37,531050	1,000000
37,546050	-1,000000
39,777050	1,000000
39,819050	-1,000000
39,843050	1,000000
39,869050	-1,000000
39,881050	1,000000
39,939050	-1,000000
39,951050	1,000000
40,038050	-1,000000
40,046050	1,000000
40,138050	-1,000000
40,158050	1,000000
40,245050	-1,000000
40,257050	1,000000
40,273050	-1,000000
40,300050	1,000000
40,316050	-1,000000
40,326050	1,000000
40,364050	-1,000000
40,562050	1,000000
40,779050	-1,000000
40,795050	1,000000
40,970050	-1,000000
40,991050	1,000000
41,009050	-1,000000
41,249050	1,000000
41,282050	-1,000000
41,593050	1,000000
41,605050	-1,000000
41,650050	1,000000
41,667050	-1,000000
41,685050	1,000000
43,472050	-1,000000
43,487050	1,000000
43,573050	-1,000000
43,636050	1,000000
43,675050	-1,000000
43,688050	1,000000
43,699050	-1,000000
43,710050	1,000000
43,720050	-1,000000
43,834050	1,000000
43,846050	-1,000000
44,137050	1,000000
46,991050	-1,000000
47,315050	1,000000
47,328050	-1,000000
47,338050	1,000000
47,348050	-1,000000
47,400050	1,000000
47,416050	-1,000000
47,592050	1,000000
47,653050	-1,000000
47,668050	1,000000
51,284050	-1,000000
65,961050	1,000000
65,997050	-1,000000
66,428050	1,000000
66,455050	-1,000000
66,473050	1,000000
66,492050	-1,000000
66,537050	1,000000
66,551050	-1,000000
66,563050	1,000000
66,616050	-1,000000
69,066050	1,000000
69,342050	-1,000000
69,362050	1,000000
69,373050	-1,000000
69,393050	1,000000
69,818050	-1,000000
70,844050	1,000000
70,853050	-1,000000
70,866050	1,000000
70,894050	-1,000000
70,913050	1,000000
70,941050	-1,000000
70,967050	1,000000
71,135050	-1,000000
75,787050	1,000000
75,880050	-1,000000
75,918050	1,000000
75,927050	-1,000000
76,456050	1,000000
76,509050	-1,000000
76,531050	1,000000
76,547050	-1,000000
76,595050	1,000000
76,654050	-1,000000
76,664050	1,000000
76,675050	-1,000000
76,690050	1,000000
76,703050	-1,000000
76,734050	1,000000
76,940050	-1,000000
255,726050	1,000000
270,569050	-1,000000
270,758050	1,000000
270,785050	-1,000000
270,806050	1,000000
270,840050	-1,000000
270,889050	1,000000
270,909050	-1,000000
326,149050	1,000000
326,165050	-1,000000
326,207050	1,000000
326,215050	-1,000000
326,224050	1,000000
326,362050	-1,000000
326,393050	1,000000
326,405050	-1,000000
326,458050	1,000000
326,648050	-1,000000
326,685050	1,000000
326,694050	-1,000000
326,707050	1,000000
326,765050	-1,000000
326,827050	1,000000
331,117050	-1,000000
331,133050	1,000000
331,160050	-1,000000
331,346050	1,000000
331,367050	-1,000000
342,413050	1,000000
342,477050	-1,000000
344,808050	1,000000
344,826050	-1,000000
344,870050	1,000000
346,093050	-1,000000
346,203050	1,000000
346,306050	-1,000000
352,132050	1,000000
352,173050	-1,000000
352,579050	1,000000
352,589050	-1,000000
352,884050	1,000000
352,905050	-1,000000
352,922050	1,000000
352,975050	-1,000000
354,130050	1,000000
354,919050	-1,000000
355,985050	1,000000
356,002050	-1,000000
356,074050	1,000000
357,805050	-1,000000
357,842050	1,000000
357,875050	-1,000000
357,885050	1,000000
357,894050	-1,000000
361,669050	1,000000
361,680050	-1,000000
361,690050	1,000000
361,704050	-1,000000
361,743050	1,000000
364,189050	-1,000000
364,205050	1,000000
383,071050	-1,000000
383,084050	1,000000
383,123050	-1,000000
385,551050	1,000000
385,736050	-1,000000
385,851050	1,000000
385,888050	-1,000000
385,939050	1,000000
385,951050	-1,000000
385,990050	1,000000
387,207050	-1,000000
387,227050	1,000000
387,324050	-1,000000
387,363050	1,000000
387,372050	-1,000000
388,324050	1,000000
388,360050	-1,000000
388,431050	1,000000
388,442050	-1,000000
388,594050	1,000000
388,608050	-1,000000
388,623050	1,000000
388,635050	-1,000000
388,859050	1,000000
389,510050	-1,000000
389,521050	1,000000
389,532050	-1,000000
389,825050	1,000000
410,804050	-1,000000
411,097050	1,000000
411,140050	-1,000000
411,154050	1,000000
412,023050	-1,000000
412,046050	1,000000
412,062050	-1,000000
413,974050	1,000000
414,184050	-1,000000
414,400050	1,000000
414,436050	-1,000000
414,656050	1,000000
414,666050	-1,000000
414,705050	1,000000
414,738050	-1,000000
414,836050	1,000000
414,861050	-1,000000
414,873050	1,000000
420,110050	-1,000000
420,121050	1,000000
420,159050	-1,000000
422,065050	1,000000
422,076050	-1,000000
422,179050	1,000000
422,191050	-1,000000
422,203050	1,000000
422,265050	-1,000000
428,176050	1,000000
428,185050	-1,000000
428,231050	1,000000
428,259050	-1,000000
428,646050	1,000000
428,659050	-1,000000
428,684050	1,000000
428,697050	-1,000000
428,731050	1,000000
428,766050	-1,000000
428,794050	1,000000
428,803050	-1,000000
428,816050	1,000000
428,943050	-1,000000
428,963050	1,000000
428,999050	-1,000000
429,033050	1,000000
430,626050	-1,000000
430,681050	1,000000
430,694050	-1,000000
432,017050	1,000000
432,052050	-1,000000
432,129050	1,000000
432,142050	-1,000000
432,157050	1,000000
432,212050	-1,000000
432,232050	1,000000
432,250050	-1,000000
432,290050	1,000000
432,324050	-1,000000
433,936050	1,000000
436,671050	-1,000000
436,694050	1,000000
436,719050	-1,000000
436,730050	1,000000
436,757050	-1,000000
437,952050	1,000000
437,963050	-1,000000
437,977050	1,000000
437,998050	-1,000000
438,032050	1,000000
438,098050	-1,000000
438,117050	1,000000
438,149050	-1,000000
438,179050	1,000000
438,189050	-1,000000
438,251050	1,000000
438,273050	-1,000000
438,407050	1,000000
438,427050	-1,000000
438,443050	1,000000
438,453050	-1,000000
438,524050	1,000000
438,561050	-1,000000
438,825050	1,000000
439,974050	-1,000000
439,990050	1,000000
440,051050	-1,000000
440,059050	1,000000
451,604050	-1,000000
451,817050	1,000000
451,834050	-1,000000
451,856050	1,000000
451,874050	-1,000000
451,883050	1,000000
451,931050	-1,000000
451,951050	1,000000
451,960050	-1,000000
451,970050	1,000000
451,987050	-1,000000
452,001050	1,000000
452,017050	-1,000000
452,051050	1,000000
452,120050	-1,000000
452,159050	1,000000
452,199050	-1,000000
452,216050	1,000000
452,338050	-1,000000
452,380050	1,000000
452,393050	-1,000000
452,505050	1,000000
452,582050	-1,000000
458,812050	1,000000
459,036050	-1,000000
459,071050	1,000000
459,576050	-1,000000
459,642050	1,000000
459,668050	-1,000000
459,677050	1,000000
459,688050	-1,000000
459,706050	1,000000
459,715050	-1,000000
459,776050	1,000000
459,785050	-1,000000
459,793050	1,000000
459,802050	-1,000000
459,824050	1,000000
460,044050	-1,000000
460,056050	1,000000
460,107050	-1,000000
460,119050	1,000000
460,181050	-1,000000
460,568050	1,000000
460,598050	-1,000000
460,623050	1,000000
460,633050	-1,000000
460,643050	1,000000
460,654050	-1,000000
460,730050	1,000000
460,772050	-1,000000
460,803050	1,000000
460,813050	-1,000000
460,829050	1,000000
460,897050	-1,000000
460,909050	1,000000
460,920050	-1,000000
462,251050	1,000000
462,262050	-1,000000
462,299050	1,000000
462,308050	-1,000000
462,372050	1,000000
462,381050	-1,000000
463,212050	1,000000
463,229050	-1,000000
463,260050	1,000000
469,093050	-1,000000
469,108050	1,000000
469,121050	-1,000000
469,238050	1,000000
469,246050	-1,000000
470,220050	1,000000
470,229050	-1,000000
470,252050	1,000000
470,261050	-1,000000
471,586050	1,000000
471,597050	-1,000000
471,607050	1,000000
471,633050	-1,000000
471,700050	1,000000
471,713050	-1,000000
471,771050	1,000000
471,800050	-1,000000
472,741050	1,000000
472,776050	-1,000000
472,795050	1,000000
472,899050	-1,000000
472,932050	1,000000
472,943050	-1,000000
472,954050	1,000000
472,963050	-1,000000
472,987050	1,000000
473,002050	-1,000000
473,011050	1,000000
473,081050	-1,000000
473,267050	1,000000
473,355050	-1,000000
473,365050	1,000000
473,545050	-1,000000
473,562050	1,000000
473,571050	-1,000000
473,606050	1,000000
473,619050	-1,000000
473,628050	1,000000
473,648050	-1,000000
473,658050	1,000000
474,097050	-1,000000
474,337050	1,000000
474,352050	-1,000000
474,495050	1,000000
474,509050	-1,000000
474,563050	1,000000
474,588050	-1,000000
474,617050	1,000000
474,631050	-1,000000
475,064050	1,000000
475,073050	-1,000000
475,112050	1,000000
475,153050	-1,000000
475,293050	1,000000
475,365050	-1,000000
475,509050	1,000000
475,518050	-1,000000
552,186050	1,000000
553,609050	-1,000000
556,328050	1,000000
556,338050	-1,000000
556,347050	1,000000
556,355050	-1,000000
556,542050	1,000000
556,675050	-1,000000
556,771050	1,000000
556,822050	-1,000000
556,855050	1,000000
556,865050	-1,000000
557,383050	1,000000
557,409050	-1,000000
557,434050	1,000000
557,637050	-1,000000
557,784050	1,000000
557,860050	-1,000000
557,874050	1,000000
557,927050	-1,000000
558,292050	1,000000
558,304050	-1,000000
558,331050	1,000000
558,343050	-1,000000
558,658050	1,000000
558,702050	-1,000000
559,320050	1,000000
559,629050	-1,000000
559,830050	1,000000
560,949050	-1,000000
560,960050	1,000000
560,994050	-1,000000
561,005050	1,000000
561,045050	-1,000000
561,067050	1,000000
561,078050	-1,000000
561,089050	1,000000
561,100050	-1,000000
561,129050	1,000000
561,252050	-1,000000
561,372050	1,000000
563,382050	-1,000000
563,488050	1,000000
563,497050	-1,000000
563,505050	1,000000
563,560050	-1,000000
563,594050	1,000000
563,630050	-1,000000
563,932050	1,000000
563,948050	-1,000000
564,010050	1,000000
564,029050	-1,000000
564,373050	1,000000
565,048050	-1,000000
565,082050	1,000000
565,091050	-1,000000
565,490050	1,000000
565,508050	-1,000000
565,520050	1,000000
565,538050	-1,000000
565,549050	1,000000
565,557050	-1,000000
565,653050	1,000000
566,584050	-1,000000
566,601050	1,000000
568,819050	-1,000000
568,837050	1,000000
568,905050	-1,000000
568,918050	1,000000
568,949050	-1,000000
568,979050	1,000000
569,000050	-1,000000
569,014050	1,000000
569,105050	-1,000000
602,143050	1,000000
603,042050	-1,000000
