# Supplementary material for: Moth olfactory receptor neurons adjust their encoding efficiency to temporal statistics of pheromone fluctuations
Source: PLoS Comput Biol. 2018 Nov 13;14(11):e1006586. doi: 10.1371/journal.pcbi.1006586 (PMC6258558; doi:10.1371/journal.pcbi.1006586)
Supplement: S1 Data — (ZIP) [file pcbi.1006586.s001.zip › data/128m/1pg/valve_states_08.txt]

0,070950	1,000000
0,089950	-1,000000
0,121950	1,000000
0,131950	-1,000000
0,183950	1,000000
0,191950	-1,000000
0,361950	1,000000
0,765950	-1,000000
46,507950	1,000000
46,518950	-1,000000
46,529950	1,000000
46,642950	-1,000000
46,654950	1,000000
46,666950	-1,000000
46,691950	1,000000
46,730950	-1,000000
46,775950	1,000000
46,939950	-1,000000
46,947950	1,000000
46,957950	-1,000000
46,968950	1,000000
46,981950	-1,000000
46,998950	1,000000
47,067950	-1,000000
47,274950	1,000000
65,005950	-1,000000
81,244950	1,000000
81,955950	-1,000000
81,970950	1,000000
82,002950	-1,000000
82,099950	1,000000
83,416950	-1,000000
85,799950	1,000000
85,861950	-1,000000
130,123950	1,000000
130,136950	-1,000000
130,149950	1,000000
130,168950	-1,000000
130,400950	1,000000
130,556950	-1,000000
130,627950	1,000000
130,726950	-1,000000
130,736950	1,000000
130,756950	-1,000000
130,823950	1,000000
130,841950	-1,000000
131,112950	1,000000
131,122950	-1,000000
131,133950	1,000000
131,182950	-1,000000
131,193950	1,000000
131,231950	-1,000000
131,938950	1,000000
131,950950	-1,000000
132,006950	1,000000
132,051950	-1,000000
132,085950	1,000000
132,097950	-1,000000
132,107950	1,000000
132,118950	-1,000000
132,154950	1,000000
132,165950	-1,000000
132,831950	1,000000
132,886950	-1,000000
133,409950	1,000000
133,422950	-1,000000
133,442950	1,000000
133,451950	-1,000000
133,462950	1,000000
133,756950	-1,000000
133,782950	1,000000
133,799950	-1,000000
133,813950	1,000000
133,822950	-1,000000
133,896950	1,000000
133,913950	-1,000000
134,295950	1,000000
134,509950	-1,000000
134,518950	1,000000
134,527950	-1,000000
134,548950	1,000000
134,559950	-1,000000
134,592950	1,000000
134,863950	-1,000000
134,903950	1,000000
134,945950	-1,000000
135,048950	1,000000
135,074950	-1,000000
135,189950	1,000000
139,599950	-1,000000
139,609950	1,000000
139,620950	-1,000000
140,106950	1,000000
140,155950	-1,000000
140,171950	1,000000
140,180950	-1,000000
142,269950	1,000000
142,277950	-1,000000
142,514950	1,000000
142,524950	-1,000000
142,757950	1,000000
142,874950	-1,000000
142,896950	1,000000
144,345950	-1,000000
144,375950	1,000000
144,395950	-1,000000
144,430950	1,000000
144,445950	-1,000000
144,467950	1,000000
144,481950	-1,000000
144,574950	1,000000
144,583950	-1,000000
145,403950	1,000000
145,416950	-1,000000
145,592950	1,000000
145,624950	-1,000000
164,851950	1,000000
164,868950	-1,000000
164,878950	1,000000
164,937950	-1,000000
164,951950	1,000000
164,971950	-1,000000
165,020950	1,000000
165,057950	-1,000000
165,078950	1,000000
165,175950	-1,000000
165,210950	1,000000
165,234950	-1,000000
201,270950	1,000000
201,283950	-1,000000
240,019950	1,000000
240,028950	-1,000000
240,149950	1,000000
240,165950	-1,000000
244,848950	1,000000
244,889950	-1,000000
244,965950	1,000000
245,249950	-1,000000
245,395950	1,000000
245,481950	-1,000000
278,724950	1,000000
278,737950	-1,000000
278,749950	1,000000
278,885950	-1,000000
278,903950	1,000000
278,969950	-1,000000
279,341950	1,000000
279,400950	-1,000000
279,575950	1,000000
279,609950	-1,000000
279,625950	1,000000
279,646950	-1,000000
279,671950	1,000000
279,743950	-1,000000
279,753950	1,000000
280,492950	-1,000000
280,548950	1,000000
280,590950	-1,000000
280,652950	1,000000
280,666950	-1,000000
280,680950	1,000000
281,668950	-1,000000
281,690950	1,000000
281,922950	-1,000000
281,948950	1,000000
281,962950	-1,000000
281,982950	1,000000
281,991950	-1,000000
282,018950	1,000000
282,211950	-1,000000
282,234950	1,000000
282,618950	-1,000000
282,632950	1,000000
282,846950	-1,000000
282,871950	1,000000
282,886950	-1,000000
282,933950	1,000000
282,943950	-1,000000
282,958950	1,000000
282,971950	-1,000000
282,982950	1,000000
283,065950	-1,000000
283,092950	1,000000
283,103950	-1,000000
283,208950	1,000000
285,472950	-1,000000
285,739950	1,000000
285,762950	-1,000000
289,807950	1,000000
289,816950	-1,000000
289,829950	1,000000
289,881950	-1,000000
289,894950	1,000000
290,037950	-1,000000
290,046950	1,000000
290,055950	-1,000000
290,340950	1,000000
292,284950	-1,000000
292,293950	1,000000
292,309950	-1,000000
292,346950	1,000000
292,548950	-1,000000
292,564950	1,000000
292,583950	-1,000000
292,617950	1,000000
292,789950	-1,000000
292,801950	1,000000
292,851950	-1,000000
292,867950	1,000000
293,424950	-1,000000
293,433950	1,000000
293,459950	-1,000000
293,561950	1,000000
293,599950	-1,000000
293,780950	1,000000
293,791950	-1,000000
293,817950	1,000000
293,865950	-1,000000
293,905950	1,000000
293,914950	-1,000000
294,467950	1,000000
294,534950	-1,000000
371,439950	1,000000
372,237950	-1,000000
372,747950	1,000000
372,766950	-1,000000
372,787950	1,000000
373,036950	-1,000000
373,213950	1,000000
373,237950	-1,000000
373,602950	1,000000
373,695950	-1,000000
373,943950	1,000000
374,095950	-1,000000
374,104950	1,000000
374,603950	-1,000000
374,619950	1,000000
374,629950	-1,000000
378,726950	1,000000
378,735950	-1,000000
378,790950	1,000000
378,943950	-1,000000
378,989950	1,000000
380,916950	-1,000000
380,960950	1,000000
381,002950	-1,000000
381,233950	1,000000
381,249950	-1,000000
381,276950	1,000000
381,329950	-1,000000
381,348950	1,000000
381,584950	-1,000000
381,593950	1,000000
381,704950	-1,000000
381,734950	1,000000
381,749950	-1,000000
382,427950	1,000000
382,820950	-1,000000
382,831950	1,000000
383,041950	-1,000000
383,055950	1,000000
383,083950	-1,000000
383,127950	1,000000
383,142950	-1,000000
383,154950	1,000000
383,288950	-1,000000
383,361950	1,000000
383,399950	-1,000000
383,424950	1,000000
383,446950	-1,000000
383,566950	1,000000
383,584950	-1,000000
383,593950	1,000000
383,634950	-1,000000
383,646950	1,000000
383,664950	-1,000000
383,673950	1,000000
383,701950	-1,000000
383,711950	1,000000
383,726950	-1,000000
383,828950	1,000000
383,905950	-1,000000
383,919950	1,000000
383,929950	-1,000000
383,999950	1,000000
384,021950	-1,000000
384,031950	1,000000
385,425950	-1,000000
385,444950	1,000000
390,236950	-1,000000
