# Supplementary material for: Moth olfactory receptor neurons adjust their encoding efficiency to temporal statistics of pheromone fluctuations
Source: PLoS Comput Biol. 2018 Nov 13;14(11):e1006586. doi: 10.1371/journal.pcbi.1006586 (PMC6258558; doi:10.1371/journal.pcbi.1006586)
Supplement: S1 Data — (ZIP) [file pcbi.1006586.s001.zip › data/16m/100fg/spikes_times_01.txt]

0	087790
0	236188
0	244389
0	252650
0	257913
0	263038
0	268082
0	274480
0	279468
0	284392
0	291130
0	297350
0	304620
0	311893
0	319661
0	328342
0	338652
0	349421
0	358395
0	366872
0	379304
0	402446
0	415564
0	462220
0	469759
0	483533
0	495107
0	509007
0	519094
0	532138
0	559126
0	662925
0	670746
0	695654
0	704069
0	712106
0	725017
0	732052
0	738953
0	775622
0	785687
0	798631
1	201815
1	212248
1	224340
1	229813
1	234755
1	240185
1	246720
1	252442
1	257601
1	265585
1	275005
1	292104
1	308178
1	323288
1	332862
1	342204
1	368522
1	381100
1	388353
1	396033
1	408843
1	454441
1	463311
1	510078
1	581556
1	595955
1	603704
1	612885
1	620408
1	636330
1	678462
1	685485
1	695707
1	706209
1	714647
1	778560
1	886191
1	893327
1	901000
1	907032
1	913852
1	932580
1	941183
1	949652
1	961272
1	973703
1	981968
2	019117
2	107419
2	117857
2	262012
2	270994
2	280054
2	299046
2	311823
2	322091
2	369862
2	377590
2	412297
2	422992
2	429822
2	441462
2	450231
2	494639
2	502496
2	511230
2	702403
2	712080
2	721081
2	728730
2	735014
2	741402
2	753722
2	760818
2	774151
2	841444
2	851931
2	863476
2	871043
2	890359
3	130733
3	237586
3	245064
3	260868
3	268835
3	287413
3	294056
3	301182
3	308508
3	327822
3	357318
3	371623
3	380748
3	429363
3	448417
4	090737
4	111863
4	120146
4	129976
4	282284
4	306787
4	320925
4	333742
4	477928
4	485235
4	491685
4	499678
4	508135
4	518238
4	525335
4	539298
4	546916
4	560350
4	574336
4	588779
4	611239
4	618785
4	631653
4	658523
4	666826
4	678522
4	691739
4	708118
4	744945
4	790974
4	832622
4	881904
4	889179
4	904706
4	921270
4	927671
4	940554
4	965469
4	998668
5	031904
5	051369
5	085903
5	096202
5	121821
5	209968
5	217255
5	241758
5	256818
5	266208
5	277461
5	286180
5	401206
5	446171
5	454003
5	472391
5	508455
5	525216
5	562269
5	653140
5	685866
5	697951
5	713739
5	725676
5	948460
5	955636
5	963279
5	971846
5	982329
5	991682
5	999621
6	010013
6	018380
6	052103
6	075737
6	084704
6	729878
6	738296
6	879625
7	383287
7	395379
8	465352
8	479015
8	492562
8	749709
8	759076
8	818890
8	838246
9	000240
9	006651
9	013093
9	018745
9	024245
9	030028
9	035277
9	040950
9	048910
9	069441
9	077115
9	085608
9	102204
9	110335
9	143723
9	152240
9	165252
9	177146
9	187589
9	201601
9	216004
9	228872
9	239476
9	263926
9	274565
9	285047
9	305100
9	322054
9	338828
9	381637
9	394189
9	404423
9	457520
9	468329
9	483468
9	511753
9	535154
9	551801
9	572895
9	632447
9	645392
9	666970
9	708787
9	723355
9	947736
9	955436
9	966208
9	974712
9	981641
9	987436
9	995605
10	005643
10	014125
10	022078
10	035764
10	069522
10	135464
10	148183
10	157228
10	165774
10	172607
10	184164
10	205038
10	240364
10	485511
10	498090
10	509626
10	525095
10	533095
10	549740
10	576589
10	587074
10	596307
10	609197
10	644918
10	652013
10	682211
10	697118
10	755012
10	807202
10	824538
10	856466
10	876701
10	933792
10	944381
10	964153
10	982924
11	022721
11	035709
11	044344
11	069789
11	088426
11	117562
11	135444
11	231006
11	244941
11	296522
11	333559
11	360552
11	382570
11	424325
11	432705
11	443232
11	474633
11	492211
11	569752
11	577553
11	600424
11	648920
11	683011
11	777748
11	833091
11	848326
11	856524
11	883075
11	907675
11	917022
11	925158
11	969018
12	032743
12	084335
12	122536
12	155685
12	188940
12	204237
12	255281
12	357169
12	369094
12	385810
12	434990
12	456177
12	466001
12	509690
12	520117
12	528010
12	577747
12	587982
12	632253
12	667998
12	750355
12	818651
12	857815
12	901052
12	911095
12	918860
13	060541
13	072870
13	088592
13	101381
13	210170
13	219282
13	226394
13	243325
13	258039
13	332883
13	342260
13	352733
13	384120
13	557452
13	583219
13	608204
13	620917
13	631442
13	649364
13	705568
13	786463
13	820372
13	832745
13	927861
13	936579
13	970355
14	054246
14	082761
14	101789
14	118204
14	134972
14	165296
14	265657
14	406006
14	434763
14	446996
14	506220
14	538473
14	620659
14	647213
14	657354
14	757978
14	773431
14	787861
14	846111
15	028045
15	044710
15	055089
15	073825
15	099939
15	111608
15	119981
15	136089
15	493015
15	678394
15	690929
15	701352
15	710635
15	730456
15	739245
15	748922
15	757674
15	765312
15	776078
15	788361
15	857142
15	871736
15	878607
16	049532
16	060509
16	069015
16	079168
16	136243
16	171051
16	250604
16	266648
16	291043
16	311538
16	321919
16	413442
16	491962
16	500508
16	509164
16	523819
16	596441
16	626475
16	653766
16	665864
16	678676
16	685764
16	695961
16	766417
16	820498
16	827631
16	952928
17	004673
17	015305
17	028297
17	074786
17	086022
17	103397
17	179760
17	213182
17	295089
17	352077
17	371112
17	381333
17	472640
17	492267
17	513079
17	541138
17	566291
17	583005
17	601365
17	615823
17	631167
17	671847
17	713821
17	761997
17	770269
17	820626
18	098655
18	114864
18	127895
18	137539
18	446129
18	455092
18	464455
18	475337
18	483121
18	490484
18	512027
18	522348
18	894848
18	918926
18	939320
18	950942
18	991525
19	002516
19	022929
19	030515
19	038115
19	063820
19	077207
19	085208
19	095694
19	104403
19	150116
19	178715
19	197842
19	204912
19	376492
19	384962
19	397037
19	426276
20	098355
20	543377
20	594836
20	605524
20	617904
20	629124
20	665235
20	911790
20	928335
21	063817
21	078439
21	087057
21	331289
21	792567
21	970606
22	335187
22	346462
22	367359
22	381176
22	388831
22	399692
22	410642
22	444844
22	456003
22	457532
22	676840
22	719896
23	160285
23	169555
23	278941
24	045602
24	054667
24	061698
24	067862
24	073842
24	079959
24	086218
24	092216
24	099891
24	108891
24	133625
24	142516
24	150613
24	163216
24	290262
24	301794
24	832151
24	843180
24	852285
24	862333
24	872029
24	877220
24	883175
24	892323
24	899183
24	904884
24	911145
24	920303
24	931496
24	952753
24	990839
25	011687
25	024764
25	036305
25	049407
25	080617
25	114718
25	140236
25	187811
25	201329
25	212327
25	226101
25	263266
25	275255
25	285778
25	345682
25	359764
25	390258
25	400676
25	424288
25	466808
25	476766
25	485346
25	547624
25	553920
25	561212
25	595374
25	609651
25	638118
25	719070
25	725943
25	738322
25	749169
25	756295
25	826289
25	838352
25	881677
25	917933
25	925624
26	027723
26	039179
26	047020
26	056069
26	106125
26	115592
26	202530
26	210923
26	231942
26	298087
26	306607
26	333881
26	382867
26	418771
26	483026
26	511568
26	567582
26	583441
26	609167
26	624174
26	681314
26	701866
26	724680
26	951471
27	350142
27	360010
27	369165
27	379792
27	387262
27	393885
27	399854
27	405891
27	420790
27	446987
27	458156
27	478724
27	493248
27	503196
27	568996
27	664633
27	681119
27	715703
27	723247
27	739178
27	747882
27	757157
27	797583
27	813137
27	822278
27	885493
28	107605
28	137761
28	205622
28	238790
28	245977
28	263767
28	277394
28	321347
28	448325
28	462439
28	504326
28	521380
28	531844
28	559669
28	580788
28	621889
28	631958
28	645688
28	682781
28	733612
28	919563
28	927206
28	974761
28	991243
29	478029
29	735704
29	870922
30	206836
30	503585
30	581747
30	806966
30	820439
30	842341
30	850584
30	858185
30	867226
30	874134
30	889341
30	898904
30	920630
30	938527
30	948181
31	017636
31	025672
31	033076
31	042114
31	077041
31	095912
31	339442
31	353650
31	568505
31	585276
31	636710
31	644565
31	655129
31	670236
31	684238
31	690795
31	715019
31	849965
31	861094
31	913490
31	937728
31	946466
31	956977
31	963203
31	969456
31	976863
32	004459
32	017281
32	032201
32	043914
32	056088
32	096813
32	119436
32	127820
32	134861
32	143352
32	338383
32	348137
32	364966
32	374322
32	394412
32	405385
32	433285
32	444782
32	472232
32	486151
32	569390
32	582320
32	631423
32	677570
32	757313
32	779105
32	786038
32	829602
32	948288
32	959209
32	971933
32	990534
33	002283
33	013794
33	024552
33	121857
33	173768
33	198253
33	240752
33	289655
33	305396
33	337816
33	385953
33	403210
33	503662
33	511322
33	525013
33	573826
33	583674
33	629061
33	659562
33	722279
33	768619
33	792824
33	872804
33	997857
34	007639
34	014783
34	042991
34	156539
34	217151
34	300451
34	478639
34	515208
34	578741
34	598515
34	650546
34	664595
34	674829
34	704714
34	713175
34	852609
34	881713
34	927583
34	941629
35	045831
35	093363
35	117088
35	123901
35	145992
35	160519
35	186928
35	316141
35	329216
35	366053
35	406184
35	562906
35	607751
35	640692
35	733877
35	764191
35	775817
35	793464
36	011447
36	032060
36	114223
36	123191
36	143504
36	159044
36	173151
36	292858
36	358271
36	378609
36	390168
36	398753
36	410635
36	423695
36	518564
36	529877
36	623274
36	761870
36	860701
36	887673
37	005789
37	018482
37	031946
37	062765
37	075875
37	154912
37	168425
37	195727
37	337557
37	384578
37	407112
37	518264
37	596859
37	606090
37	613678
37	722573
37	733971
37	742853
37	765658
37	785424
37	847405
38	170837
38	177893
38	191765
38	439428
38	471185
38	715546
38	881601
38	897472
38	916107
38	974492
39	356609
39	416171
39	442952
39	663531
39	691017
39	700546
39	706960
39	714005
39	728268
39	757961
39	766013
39	773308
39	791527
40	117422
40	462531
40	558221
40	570642
40	634091
40	644071
40	781697
40	790296
40	805338
40	911054
40	964285
40	976330
40	993636
41	017252
41	029013
41	039069
41	054062
41	088528
41	116390
41	317129
41	451531
41	489540
41	495726
41	506712
41	512619
41	519310
41	527514
41	538871
41	550633
41	711960
41	739695
41	772706
41	988297
41	994853
42	007085
42	025010
42	032252
42	043427
42	051997
42	065394
42	119980
42	216272
42	438226
42	445570
42	451894
42	460478
42	478933
42	486480
42	525336
42	534342
42	610322
42	646989
42	735487
42	746964
42	779892
42	789068
42	796476
42	852256
42	861034
42	949422
42	960083
42	974243
42	982630
42	999059
43	009687
43	123986
43	155179
43	186024
43	202491
43	295530
43	417070
43	457518
43	490774
43	554510
43	592336
43	704357
43	710852
43	717491
43	731434
43	780532
43	829497
43	886645
43	912697
44	005841
44	100963
44	114180
44	134970
44	142618
44	157908
44	185108
44	193516
44	220778
44	230351
44	543863
44	808241
44	815294
44	903940
44	927500
44	954260
44	962677
44	974863
45	104407
45	214194
45	411212
45	421352
45	434592
45	639674
45	658660
45	833621
45	845816
45	857715
46	461316
46	468315
46	488033
46	498386
46	506407
46	759675
46	906814
46	914442
46	921490
46	935001
46	945184
46	968301
47	025956
47	038245
47	167303
47	517944
47	626710
47	992460
47	998576
48	010395
48	018471
48	325173
48	335179
48	434379
48	478304
48	487209
48	496168
48	505003
48	519617
48	527476
48	535119
48	544529
48	561210
48	577244
48	689696
49	137566
49	458801
49	469918
49	519062
49	878177
49	892127
49	912094
49	927576
49	961982
49	974541
50	147813
50	246225
50	344793
50	370993
50	559275
50	568004
50	694010
50	742559
50	755401
50	950878
51	124821
51	371896
51	381014
51	589324
51	598676
51	614583
51	628160
51	648672
51	936636
52	107835
52	161647
52	479988
52	654273
52	662160
52	674037
52	934838
53	000426
53	044662
53	263689
53	288201
53	304111
53	603828
53	639708
53	772382
53	782331
53	957433
54	078204
54	090572
54	228460
54	405221
54	776029
54	787780
54	855302
55	167773
55	177643
55	191700
55	270024
55	277072
55	440439
55	714584
55	820431
56	042177
56	060578
56	213984
56	310421
56	508613
56	516174
56	528004
56	979076
56	986414
57	020523
57	029175
57	041630
57	086508
57	100311
57	121306
57	896884
57	905133
57	915638
57	934102
58	210989
58	221119
58	231983
58	238679
58	258202
58	281096
58	295265
58	305076
58	681022
58	694511
58	708437
58	719382
58	734425
58	750470
58	966034
58	983967
59	653376
59	668023
59	716126
59	923705
59	932056
59	949174
60	129279
60	586981
60	709594
60	722532
61	007579
61	104228
61	362675
61	382892
61	531377
61	599040
61	731767
61	741835
61	752371
61	990362
61	999086
62	346390
62	370459
62	386164
62	547016
62	575291
63	566333
63	580894
63	590301
63	776586
63	787428
63	802676
63	954969
63	988166
64	764522
64	789920
64	806200
64	817906
64	828725
64	838846
64	851346
64	888604
65	297524
65	305560
65	314672
65	324644
65	334932
65	347768
65	508835
65	691992
65	801157
65	811651
66	044868
66	052051
66	062112
66	086945
66	173395
66	179974
66	188024
66	196378
66	212215
66	519370
66	534900
66	544444
66	557395
66	569457
66	827380
67	030101
67	039643
67	059977
67	067697
67	229354
67	544044
67	716211
68	061793
68	073838
68	082008
68	097081
68	104117
68	129063
68	587250
68	594744
68	656127
68	664174
68	682637
68	731732
68	742429
68	900603
68	912610
69	348640
69	357078
69	368411
69	379356
69	452036
69	458730
69	464994
69	471855
69	479487
69	485486
69	491232
69	498035
69	506130
69	518677
69	528768
69	562269
69	575364
69	613301
69	628133
69	636335
69	646424
69	660070
69	693634
69	966880
69	973166
70	316559
70	327787
70	585908
70	808422
71	153979
71	169847
71	276424
71	283013
71	312588
71	673777
71	840800
72	379494
72	387623
72	395655
73	087795
73	094811
73	107091
73	127436
73	139457
73	388828
73	394694
73	401596
73	408726
73	415619
73	421265
73	428016
73	433953
73	442325
73	459319
73	472456
73	480434
73	509126
73	520060
73	530914
73	566565
73	574985
73	586934
73	601990
73	621469
73	629476
73	637872
73	647140
73	655081
73	673080
73	679732
73	699257
73	798437
73	808422
73	821783
73	833845
73	901298
73	918314
73	932456
73	949395
73	963126
73	973644
74	016586
74	058778
74	066282
74	111074
74	116716
74	123572
74	146696
74	165917
74	177285
74	192350
74	246437
74	302225
74	417021
74	424000
74	436306
74	587675
74	621688
74	629895
74	639059
74	656304
74	664774
74	674152
74	684677
74	698733
74	738621
74	824384
74	831530
74	841578
74	863772
74	882951
75	088506
75	106755
75	115367
75	137584
75	155194
75	165543
75	181637
75	230383
75	243129
75	254111
75	271888
75	285640
75	438760
75	446517
75	494691
75	507574
75	517730
75	550888
75	692456
75	703303
75	738874
75	747919
75	770611
75	794985
75	807555
75	846362
75	929859
75	943044
76	004880
76	017422
76	041655
76	056891
76	068805
76	168978
76	258212
76	329331
76	347367
76	528303
76	544908
76	555932
76	594847
76	603193
76	661178
76	668556
76	733808
76	746124
76	759298
76	776615
76	812263
76	820184
76	968838
76	976769
77	000333
77	009083
77	018751
77	312902
77	334153
77	346687
77	373045
77	382803
77	400168
77	408189
77	498038
77	510488
77	528939
77	549911
77	661418
77	724443
77	894625
77	921537
77	950857
78	019131
78	123459
78	154095
78	222883
78	240396
78	258327
78	535486
78	546509
78	555935
78	570806
78	648501
78	657708
78	666196
78	673631
78	753551
78	763008
78	818324
78	870697
78	922231
78	994535
79	092618
79	333785
79	342106
79	358482
79	389894
79	426714
79	592634
79	614464
79	627027
79	692205
79	716469
79	757037
79	775094
79	820790
79	829232
79	848989
80	060011
80	119225
80	128511
80	162395
80	259266
80	482258
80	491274
80	516164
80	527883
80	560190
80	585369
80	596503
80	755850
80	778271
80	786237
80	815551
80	823694
80	840970
80	846781
80	859661
80	949968
80	967002
81	030690
81	095650
81	201079
81	210730
81	221254
81	335239
81	561937
81	654514
81	721353
81	777332
81	986437
82	005783
82	030480
82	097763
82	211253
82	226686
82	300402
82	323938
82	507375
82	524488
82	551257
82	568624
82	715995
82	769446
82	781701
82	894082
82	960542
83	041870
83	172788
83	180207
83	217289
83	267821
83	380387
83	392631
83	449154
83	464229
83	527881
83	589714
83	600979
83	638579
83	650018
83	686741
83	787746
83	877090
83	977318
84	008386
84	104163
84	111133
84	121263
84	239489
84	248977
84	256722
84	306903
84	398088
84	443821
84	454980
84	495976
84	505384
84	519827
84	545106
84	681435
84	688731
84	799589
84	856844
84	866470
84	873826
84	884897
85	020826
85	220818
85	246423
85	450821
85	480039
85	497954
85	577887
85	588576
85	781655
85	804937
85	858106
85	934729
85	948515
85	956758
86	063656
86	156127
86	234155
86	278987
86	383897
86	601619
86	654295
86	668595
86	836068
86	845735
86	858517
87	039594
87	055807
87	181519
87	190078
87	347800
87	540896
87	882469
87	954643
87	966453
87	997651
88	227668
88	269987
88	277766
88	345429
88	361376
88	369610
88	395301
88	410958
88	462438
88	836916
88	844266
88	871661
88	884960
89	200653
89	564440
89	684507
89	847812
89	883921
89	939792
90	097069
90	105284
90	129061
90	177440
90	197671
90	309885
90	316508
90	324174
90	331815
90	348532
90	483747
90	495308
90	555088
90	573691
90	584826
90	695732
90	754934
90	822138
90	831668
91	011406
91	049055
91	098114
91	152294
91	160968
91	169141
91	328695
91	343630
91	363884
91	379484
91	555013
91	668719
91	687154
91	695300
91	810939
91	833395
91	844627
91	858689
91	877677
91	904139
91	912304
92	041557
92	080730
92	090190
92	104557
92	225951
92	235571
92	252280
92	600203
92	735251
92	748787
92	759089
92	793644
92	801835
92	813212
93	049520
93	062632
93	072664
93	107092
93	124768
93	180416
93	294629
93	386440
93	402344
93	668478
93	677071
93	756527
93	844559
93	871756
93	948888
93	982934
94	179362
94	313402
94	324540
94	356120
94	366884
94	499312
94	622353
94	641633
94	660770
94	667263
94	675924
94	689746
94	780597
94	879333
94	891784
94	904044
94	948116
94	997943
95	010131
95	061195
95	205290
95	304738
95	316512
95	330604
95	669055
95	679087
95	809376
95	829312
95	845628
95	967609
96	076824
96	087439
96	136620
96	150932
96	476543
96	502062
96	622180
96	693816
96	709747
96	830673
96	999910
97	007668
97	025708
97	036535
97	057919
97	265963
97	274412
97	289942
97	303016
97	310888
97	325344
97	336620
97	385394
97	421223
97	473803
97	590122
97	624754
97	779794
97	793391
97	816519
97	832538
98	015415
98	287064
98	330274
98	384432
98	398952
98	658955
98	680026
98	693766
98	730971
98	895526
98	901586
98	911838
99	163790
99	171788
99	182482
99	266250
99	499505
99	599728
99	610159
99	644444
99	666465
99	711268
99	748534
99	757173
100	072456
100	082279
100	090051
100	099845
100	353778
100	397171
100	416065
100	675053
100	746164
100	755466
101	171296
101	178288
101	320114
101	398934
101	599086
101	736868
101	762287
101	796303
101	839259
101	906412
101	920082
101	979720
101	991896
102	068103
102	542085
102	612142
102	632604
102	819089
102	869205
102	890373
102	949501
102	961064
103	021580
103	047773
103	160010
103	228628
103	243558
103	254156
103	266653
103	276085
103	454918
103	530438
103	541758
103	657515
103	693447
103	841160
103	850375
103	858973
103	879015
103	890466
103	908388
103	922096
104	066362
104	300052
104	312834
104	322187
104	332135
104	423470
104	450302
104	526359
104	546620
104	663810
104	836508
104	904541
104	921925
104	949018
105	099911
105	107928
105	121153
105	135507
105	145800
105	237845
105	435961
105	464836
105	484988
105	545524
105	811743
105	820910
105	862111
105	889273
105	922975
105	989136
106	096935
106	265313
106	395208
106	416856
106	464043
106	739354
106	774842
106	915522
106	929705
107	054609
107	068020
107	172506
107	234721
107	250816
107	411709
107	424417
107	591641
107	600865
107	614782
107	643464
107	861374
107	935379
108	120901
108	159287
108	170757
108	190566
108	218634
108	255611
108	424159
108	493972
108	561522
108	644817
108	656243
108	670284
108	920085
109	165490
109	176380
109	335776
109	603173
109	689026
109	698934
109	709671
109	720994
110	064270
110	076073
110	104271
110	219401
110	232354
110	548244
110	590972
110	832823
110	865775
111	131182
111	194876
111	418584
111	641045
111	844894
111	946456
111	958365
112	214251
112	226732
112	414509
112	444180
112	617127
112	671738
112	818963
112	899178
112	913395
113	033883
113	254208
113	357131
113	372462
113	385068
114	115655
114	228673
114	359821
114	369722
114	381879
114	436361
114	472670
114	878690
114	887759
114	989039
115	084408
115	096236
115	218218
115	234121
115	242474
115	252902
115	271517
115	281523
115	387850
115	647909
115	726810
115	733024
115	741279
115	800605
115	823054
115	836043
115	856427
115	868142
115	898689
116	325459
116	356970
116	495132
116	514490
116	541387
116	551346
116	563564
116	633686
116	649396
116	661364
116	854744
116	872030
116	888675
116	907076
116	942945
116	954970
116	964017
116	993679
117	006474
117	150320
117	163963
117	193968
117	206473
117	280226
117	287998
117	415765
117	425959
117	450709
117	635852
117	645161
117	668070
117	883137
118	155138
118	924780
118	938583
119	200112
119	212007
119	233219
119	242136
119	324675
119	335872
119	345151
119	357015
119	390236
119	397618
119	486474
120	173096
120	190694
120	207517
120	224563
120	254983
120	267661
120	281252
120	291597
120	341060
120	579882
120	594219
120	600657
120	702866
120	727477
120	866527
120	884184
120	903174
121	256372
121	465137
121	500006
121	637680
121	729641
121	785881
122	011081
122	032805
[truncated: 3,970 more rows]
