# Supplementary material for: Moth olfactory receptor neurons adjust their encoding efficiency to temporal statistics of pheromone fluctuations
Source: PLoS Comput Biol. 2018 Nov 13;14(11):e1006586. doi: 10.1371/journal.pcbi.1006586 (PMC6258558; doi:10.1371/journal.pcbi.1006586)
Supplement: S1 Data — (ZIP) [file pcbi.1006586.s001.zip › data/16m/100fg/spikes_times_02.txt]

0	449808
0	459224
0	469352
0	481281
0	492308
0	653704
0	664671
0	673832
0	723752
0	734151
0	742152
0	754467
0	765127
0	781236
0	887165
0	901176
0	920237
0	933430
0	941203
0	950895
0	963011
0	984394
0	993963
1	005255
1	528814
1	540475
1	551482
1	576693
1	596961
1	677030
1	731677
1	836395
1	895554
1	902542
1	913611
1	957392
2	009632
2	075461
2	082637
2	093876
2	104131
2	124159
2	144789
2	236980
2	250697
2	256652
2	266304
2	280120
2	287672
2	304263
2	314045
2	336255
2	372781
2	381087
2	429040
2	452879
2	507241
2	513741
2	520304
2	608588
2	621264
2	680376
2	703155
2	713028
2	730395
2	787533
2	837297
2	927063
2	938841
2	944823
2	975866
2	994093
3	136000
3	144623
3	171989
3	186862
3	210786
3	219975
3	282878
3	353698
3	365412
3	374241
3	383421
3	392172
3	446945
3	618155
3	636120
3	657190
3	683239
3	931453
4	138372
4	144795
4	151482
4	160525
4	173925
4	193015
4	220690
4	265532
4	283293
4	472929
4	500216
4	592181
4	681801
4	958021
4	964716
4	973246
4	981419
4	994919
5	004039
5	010902
5	016824
5	029101
5	040773
5	050812
5	066752
5	192921
5	224062
5	240743
5	526336
5	532091
5	542361
5	552965
5	576185
5	586133
5	596760
5	624213
5	635602
5	643520
5	818756
5	830179
5	837165
5	851681
5	859375
5	954461
6	035317
6	043080
6	058321
6	066221
6	075212
6	086340
6	206588
6	219504
6	232556
6	238384
6	265424
6	292185
6	303381
6	412146
6	616187
6	746429
6	855227
7	001346
7	008843
7	018125
7	025901
7	032710
7	039193
7	050883
7	063171
7	074069
7	175754
7	181646
7	186668
7	225712
7	243264
7	308986
7	367043
7	374001
7	389854
7	401108
7	456016
7	461411
7	468520
7	518095
7	643422
7	651203
7	667801
7	674619
7	683072
7	800720
7	823717
7	915194
7	920775
7	930758
7	939929
7	960947
7	972776
8	085802
8	132918
8	206260
8	214492
8	260263
8	272220
8	289952
8	316336
8	328975
8	424338
8	433625
8	458037
8	475680
8	591563
8	598530
8	618593
8	664614
8	747151
8	775437
8	884238
8	914954
8	923290
8	934731
8	979907
9	059897
9	534885
9	571931
9	634568
9	641479
9	651157
9	896290
9	905121
9	916425
10	378219
10	396903
10	408877
10	425994
10	672385
10	682777
10	692109
10	718289
11	054124
11	063076
11	108358
11	129394
11	181084
11	202374
11	341003
11	361167
11	605235
11	611637
11	618420
11	627712
11	646065
11	654007
11	661572
11	670187
11	724531
11	750374
11	761012
11	769469
11	894394
12	026153
12	047888
12	062052
12	130768
12	138005
12	150170
12	160340
12	240003
12	250768
12	262957
12	272741
12	321462
12	349111
12	365131
12	395170
12	578033
12	603983
12	615204
12	621420
12	642127
12	743633
12	770515
12	786210
12	844555
12	856743
12	865544
12	966470
12	978439
12	988129
12	997781
13	016033
13	033002
13	067621
13	075419
13	189578
13	215138
13	224537
13	232546
13	248709
13	261355
13	272441
13	351926
13	432346
13	843418
13	898466
13	926161
13	996324
14	005744
14	020504
14	033545
14	041567
14	352501
14	375774
14	400501
14	434922
14	453032
14	484955
14	539730
14	549469
14	557836
14	564756
14	572293
14	584923
14	592343
14	613969
14	660782
14	670670
14	683902
14	858384
14	865665
14	874624
14	903503
14	913703
14	926268
14	956523
14	964322
14	972633
15	038738
15	054169
15	162031
15	172613
15	179845
15	189355
15	281461
15	328573
15	336190
15	517253
15	525982
15	544603
15	627306
15	634231
15	641583
15	656314
15	665550
15	779543
15	798192
15	863236
15	949412
15	957647
15	965190
15	972164
15	978980
15	990047
16	001935
16	053460
16	129303
16	135381
16	141682
16	149795
16	249168
16	259378
16	522447
16	533060
16	544473
16	556318
16	731291
16	952428
16	979446
16	990725
17	023044
17	032925
17	039628
17	048773
17	060398
17	074040
17	167694
17	175162
17	182769
17	277784
17	284467
17	295830
17	306344
17	401722
17	411141
17	444775
17	482529
17	491178
17	505845
17	570439
17	585407
17	662413
17	785108
17	903137
17	928876
18	048341
18	054965
18	060531
18	066654
18	073170
18	087928
18	110372
18	148742
18	222357
18	237314
18	248828
18	265257
18	300623
18	322119
18	417459
18	426966
18	470808
18	530245
18	537176
18	542760
18	551300
18	569203
18	591476
18	598511
18	609009
18	897123
18	988938
19	054078
19	091244
19	101029
19	355320
19	365192
19	371454
19	377841
19	387505
19	402392
19	438332
19	460679
19	477470
19	503282
19	515895
19	541147
19	554379
19	655639
19	665593
19	692901
19	698484
19	707170
19	754942
19	786733
19	796756
19	879916
19	888543
19	897662
19	904298
19	916362
19	966942
20	004880
20	101116
20	110080
20	204605
20	222773
20	253084
20	294765
20	325318
20	333273
20	345558
20	449939
20	535701
20	565668
20	714939
20	782622
20	790515
20	799674
20	906452
20	912379
20	923512
20	931209
20	954538
20	965473
20	972002
20	985246
21	075766
21	082188
21	089011
21	157691
21	193232
21	203160
21	211758
21	219976
21	294358
21	347433
21	380283
21	417919
21	536803
21	549012
21	587889
21	607412
21	616341
21	654435
21	666259
21	706710
21	717434
21	724695
21	738838
21	841236
21	961691
22	006374
22	012716
22	020744
22	036937
22	096507
22	107220
22	210557
22	221735
22	288621
22	341910
22	350953
22	407396
22	494434
22	501246
22	512970
22	531559
22	629344
22	654919
22	687962
22	702146
22	708932
22	721126
22	726968
22	737941
22	764517
22	868295
22	946785
23	024954
23	073898
23	132374
23	139491
23	188348
23	304077
23	345454
23	356770
23	408962
23	416591
23	425492
23	432166
23	439928
23	500506
23	507006
23	512901
23	525412
23	540124
23	618603
23	677974
23	790886
23	799674
23	825894
23	835489
23	842812
23	859420
23	880485
24	022237
24	048598
24	073886
24	082190
24	089804
24	138292
24	167826
24	176768
24	218457
24	257169
24	303059
24	397452
24	418728
24	772530
24	780202
24	788482
24	816437
24	830319
24	837577
24	848401
24	856004
24	866652
24	890187
24	919094
24	934646
25	141923
25	187058
25	215679
25	228074
25	234809
25	244428
25	255847
25	262393
25	269259
25	278159
25	329617
25	363831
25	374060
25	423480
25	443448
25	526743
25	559292
25	626861
25	674432
25	912729
25	926007
25	934694
25	954603
26	036815
26	071951
26	100774
26	140324
26	147464
26	157490
26	168255
26	220538
26	365531
26	392684
26	410275
26	419522
26	439071
26	449991
26	561912
26	615585
26	625678
26	644477
26	676011
26	701866
26	714360
26	761420
26	770847
26	826424
26	959043
26	975413
26	985501
26	998017
27	428272
27	434636
27	440448
27	446444
27	473303
27	512852
27	519910
27	530760
27	539333
27	568386
27	575145
27	588308
27	619947
27	671344
27	736008
27	783661
27	792601
27	846383
27	874661
27	890988
27	898831
27	941517
27	952582
27	981971
27	992482
28	094213
28	107202
28	170235
28	188114
28	197457
28	208453
28	305779
28	313366
28	323384
28	331219
28	402863
28	411606
28	418582
28	475829
28	482182
28	494176
28	558588
28	589918
28	599133
28	808994
28	821443
28	828362
28	835851
28	898701
28	966334
28	983867
28	997555
29	107276
29	117033
29	129956
29	204853
29	214066
29	229796
29	246256
29	275263
29	363638
29	461093
29	512788
29	557146
29	600569
29	606910
29	619289
29	679613
29	752178
29	764530
29	775713
29	787753
29	830623
29	845169
29	884796
29	894366
29	971364
30	041802
30	053779
30	198856
30	287189
30	294912
30	305048
30	313323
30	340456
30	459330
30	538608
30	566851
30	573835
30	582566
30	692776
30	736812
30	744072
30	895829
31	138162
31	480958
31	509781
31	524101
31	561997
31	575409
31	587860
31	618907
31	625942
31	642379
31	667666
31	677444
31	721600
31	729757
31	848585
31	857101
31	864585
31	873488
31	888790
31	897917
32	038208
32	134194
32	154466
32	224878
32	242116
32	263967
32	301657
32	332523
32	366131
32	397693
32	410817
32	417954
32	428837
32	452147
32	464383
32	600105
32	610405
32	616632
32	658732
32	666236
32	674788
32	701292
32	708568
32	723596
32	731100
32	773100
32	799296
32	838568
32	880160
32	896558
32	929210
33	053661
33	061116
33	121668
33	138955
33	150929
33	164560
33	176524
33	212385
33	220130
33	302157
33	317778
33	343475
33	356147
33	387908
33	542647
33	799097
33	831295
33	847629
33	892633
33	900212
33	906432
33	915107
33	928254
33	941856
33	978939
33	999004
34	010826
34	022117
34	050179
34	110447
34	146731
34	225180
34	239002
34	323177
34	351083
34	386112
34	395476
34	512070
34	525031
34	536519
34	763712
34	817058
34	837628
35	108681
35	117873
35	171974
35	179296
35	187746
35	202734
35	211394
35	302222
35	314743
35	333512
35	349275
35	358109
35	406039
35	451504
35	463642
35	514101
35	528444
35	620884
35	627574
35	651442
35	665044
35	677727
35	731319
35	812752
35	819441
35	834842
35	843628
35	853101
35	906385
35	930425
35	982082
36	092911
36	116030
36	174979
36	188455
36	197165
36	408145
36	463721
36	472424
36	486591
36	519580
36	548537
36	692272
36	753207
36	758954
36	776791
36	819057
36	825693
36	844162
37	094694
37	122765
37	131256
37	174422
37	182483
37	190522
37	199712
37	208578
37	220203
37	255239
37	288772
37	317088
37	329312
37	640201
37	655166
37	665922
37	675042
37	687045
37	931469
37	945058
38	085695
38	095383
38	116633
38	123703
38	129903
38	206671
38	216416
38	223370
38	233409
38	350619
38	358774
38	365422
38	372776
38	383757
38	392216
38	454532
38	461189
38	566338
38	800336
38	805282
38	849957
38	997681
39	056405
39	074190
39	290886
39	299043
39	340923
39	348054
39	358257
39	551397
39	749504
39	986485
40	199780
40	207814
40	250871
40	409596
40	783051
40	793281
40	806943
40	826834
40	844122
40	896868
40	904210
40	913132
40	936542
41	037626
41	046707
41	102145
41	134465
41	170029
41	183777
41	191008
41	198192
41	211215
41	247724
41	274484
41	286393
41	343771
41	353469
41	361517
41	449517
41	464102
41	479413
41	487930
41	536624
41	543425
41	550953
41	559224
41	590084
41	617017
41	684064
41	781081
41	812194
41	900089
41	906510
41	914047
41	922847
41	935838
41	963264
41	978586
42	006531
42	064681
42	072667
42	148096
42	154855
42	222171
42	227914
42	255655
42	324307
42	335466
42	343627
42	357691
42	391756
42	433981
42	559397
42	638103
42	731051
42	770617
42	788820
42	797058
42	814278
42	866866
42	917627
43	052867
43	201423
43	226476
43	286381
43	297214
43	311358
43	631422
43	654041
43	663051
43	687719
43	859426
43	872953
44	076243
44	084294
44	091566
44	203150
44	212581
44	225293
44	246053
44	334752
44	347998
44	414706
44	441204
44	448512
44	460892
44	470309
44	492646
44	504848
44	710918
44	774302
44	782458
44	867340
44	878202
44	902893
44	930002
44	937327
44	954661
44	964838
44	977971
45	015019
45	022577
45	031943
45	109870
45	186532
45	227980
45	256919
45	267153
45	313472
45	419432
45	510778
45	966670
45	986429
46	095290
46	133211
46	147907
46	182664
46	215925
46	602514
46	633838
46	742634
47	630840
47	921159
47	951280
47	961688
47	983602
47	999490
48	065946
48	080918
48	108967
48	118304
48	138084
48	150983
48	159596
48	172731
48	199793
48	217304
48	283134
48	295437
48	384554
48	493943
48	664023
48	677040
48	770301
48	775619
48	783224
48	796855
48	843788
48	856463
48	906796
48	914397
48	923088
48	932532
49	005021
49	025872
49	033803
49	071341
49	148470
49	158083
49	170188
49	183519
49	233796
49	252822
49	348871
49	355167
49	367719
49	408271
49	415300
49	434701
49	479496
49	513829
49	537326
49	548921
49	558181
49	575713
49	602664
49	684905
49	716956
49	730537
49	817600
49	925262
49	984088
50	003179
50	017252
50	073129
50	079696
50	103812
50	136118
50	168555
50	182422
50	198073
50	225196
50	268764
50	323726
50	331309
50	344246
50	418229
50	533223
50	602978
50	612404
50	621857
50	636855
50	700725
50	715485
50	721822
50	749745
50	761074
50	771772
50	804806
50	870029
50	977838
51	031942
51	043411
51	057152
51	216866
51	241572
51	255910
51	273275
51	286801
51	294481
51	303817
51	341861
51	363064
51	401425
51	450633
51	468511
51	539087
51	567764
51	703987
51	772725
51	826007
52	139910
52	148635
52	244741
52	379409
52	414211
52	441447
52	448309
52	606717
52	617824
52	632106
52	639379
52	646697
52	657396
52	673362
52	682371
52	692555
52	703197
52	853876
52	866306
52	872070
52	882681
52	896343
52	905882
52	912114
52	968718
52	975331
53	029306
53	037087
53	042457
53	049958
53	179262
53	186032
53	194285
53	308722
53	320955
53	357592
53	377036
53	385600
53	436130
53	575046
53	584427
53	609016
53	657953
53	664108
53	676436
53	734173
53	772656
53	801107
53	808417
53	818011
53	848797
53	930811
53	938351
53	954219
54	034542
54	080175
54	102904
54	111321
54	325240
54	406213
54	413263
54	423028
54	432175
54	440337
54	457271
54	473356
54	484615
54	590533
54	650588
54	730800
54	744832
55	057790
55	069386
55	076438
55	111654
55	168601
55	241866
55	252996
55	262762
55	324864
55	383829
55	394972
55	402200
55	408609
55	416800
55	438524
55	476453
55	601098
55	624852
55	681445
55	688216
55	695789
55	750635
55	911884
55	962624
56	261851
56	291588
56	491020
56	557735
56	577195
56	594391
56	802311
56	910675
57	025902
57	044590
57	058266
57	074401
57	084232
57	455842
57	477755
57	501240
57	511653
57	524012
57	702616
57	711068
57	718640
57	729798
58	018561
58	042081
58	187642
58	197543
58	209380
58	534484
58	548465
58	566712
58	574540
58	664050
58	671008
58	679491
58	736539
58	765190
59	162056
59	170538
59	354470
59	839014
59	854634
59	865277
59	898502
59	910810
59	985151
60	042472
60	050022
60	107839
60	165664
60	186008
60	200793
60	216335
60	232006
60	239972
60	247682
60	456286
60	472780
60	512694
60	527121
60	537174
60	547432
60	556685
60	577260
60	601030
60	618022
60	630323
60	666338
60	678487
60	693211
60	882241
60	913203
60	921269
60	935554
60	945384
60	973757
61	043280
61	051256
61	067481
61	075015
61	095801
61	191215
61	339457
61	383214
61	601133
61	607503
61	620029
61	630991
61	640992
61	658922
61	668532
61	736554
61	743801
61	755303
61	775287
61	782274
61	796142
61	839181
61	853151
61	897837
62	053995
62	127505
62	139552
62	148573
62	156166
62	185481
62	286367
62	645083
62	720350
62	733081
62	744812
62	795466
62	803820
62	934811
62	943330
62	966745
62	986002
62	998213
63	028044
63	035963
63	081264
63	540224
63	860827
63	868641
63	889495
64	004115
64	012034
64	035350
64	054213
64	325187
64	338211
64	379614
64	625207
64	658762
64	802210
65	129071
65	144062
65	200752
65	343997
65	354219
65	512315
65	553435
65	873240
65	883124
66	279727
66	440545
66	463283
66	509975
66	558660
66	615695
66	627358
66	634792
66	644620
66	654201
66	719461
66	727292
66	755917
66	764418
66	776095
66	791463
66	802187
66	826046
66	907292
66	975976
67	118116
67	134032
67	162421
67	510774
67	608840
67	794544
68	093672
68	115742
68	140476
68	234629
68	251868
68	494239
68	508713
68	525244
68	533133
68	543151
68	553068
68	588077
68	917579
68	924924
68	934944
69	649761
69	661859
69	672467
69	685575
69	707112
70	134637
70	144842
70	159661
70	217762
70	507403
70	717067
70	731986
70	753419
70	759334
70	766554
70	774280
70	784728
70	800754
70	823953
70	845981
70	875091
70	885519
70	899730
70	941719
70	966134
70	978112
71	002942
71	009247
71	045823
71	056076
71	071818
71	080833
71	214182
71	307583
71	318056
71	325121
71	331721
71	345443
71	377797
71	385290
71	394965
71	478923
71	488078
71	514942
71	530304
71	544010
71	559946
71	567834
71	590703
71	688092
71	700289
71	721805
71	767605
71	809829
71	919720
71	928781
71	956927
72	100820
72	129654
72	172918
72	199759
72	211915
72	224829
72	243834
72	256963
72	264116
72	272880
72	369772
72	395639
72	642070
72	692536
72	703666
72	758445
72	766267
72	776270
72	784338
72	797293
73	045128
73	053208
73	092060
73	120632
73	141958
73	153461
73	170480
73	178368
73	214200
73	221839
73	233309
73	340000
73	373568
73	389864
73	676820
73	821471
74	072292
74	441708
74	459016
74	469203
74	485206
74	502660
74	511434
74	646640
74	806305
74	815193
74	825807
74	833672
74	903656
75	067180
75	098466
75	114330
75	462260
75	474866
75	530069
75	541572
75	733742
75	757379
75	770546
75	779406
75	792630
75	809676
75	836887
76	062879
76	120395
76	643067
76	664983
76	727911
76	737558
76	745414
76	754500
76	762252
76	772754
76	785310
76	794761
76	801785
77	015745
77	101893
77	129245
77	136985
77	255420
77	429153
77	478835
77	530889
77	763169
77	849192
77	925197
77	937162
77	948777
77	956550
77	962234
77	971927
77	978119
77	984060
77	993384
78	009943
78	033795
78	045626
78	061612
78	077712
78	094707
78	188592
78	205519
78	253942
78	299714
78	320144
78	327710
78	334477
78	348040
78	354737
78	410577
78	490278
78	508511
78	525395
78	552268
78	570176
78	578708
78	603522
78	692987
78	700968
78	725980
78	770384
78	777412
78	791407
78	801479
78	814730
78	824995
78	834398
78	852480
78	992945
79	011924
79	022571
79	044464
79	072433
79	081807
79	147639
79	193375
79	245033
79	321520
79	352812
79	362721
79	413858
79	446609
79	464121
79	595175
79	625509
79	642002
79	650735
79	658065
79	680961
79	719065
79	784004
79	984263
79	991550
80	022392
80	033581
80	166389
80	221230
80	227973
80	234442
80	360222
80	371888
80	429539
80	453904
80	469483
80	511331
80	518875
80	525753
80	600505
80	625139
80	671804
80	685874
80	710916
80	764378
80	777392
80	811807
80	826696
80	951613
80	958728
80	975212
80	981329
81	003705
81	082769
81	103978
81	168658
81	182008
81	237707
81	309994
81	318223
81	327283
81	344713
81	365007
81	374584
81	398862
81	428725
81	445407
81	568924
81	662921
81	690738
81	720452
81	733870
81	749058
81	756262
81	775442
81	794112
81	801068
81	819768
81	868431
81	877303
81	934828
81	985834
82	042975
82	053596
82	101453
82	109516
82	138117
82	147714
82	334989
82	392231
82	402268
82	467003
82	507485
82	565336
82	613894
82	643621
82	662910
82	689226
82	716951
82	812084
82	838246
82	844934
82	856208
83	017142
83	026468
83	064982
83	108990
83	117335
83	124597
83	240037
83	246579
83	343020
83	391989
83	397669
83	420388
83	444527
83	492629
83	634095
83	778821
83	787194
83	802662
83	838817
83	857760
83	871305
83	879650
83	887073
83	896378
83	932869
83	953616
83	963656
84	045686
84	157668
84	212796
84	222654
84	631302
84	853097
84	861994
85	009351
85	219519
85	237926
85	348105
85	412616
85	427079
85	462533
85	797153
85	880962
85	951531
85	984239
86	002174
86	135409
86	272096
86	614480
86	643006
86	813494
86	821513
86	828158
86	859114
87	137237
87	197185
87	347151
87	454880
87	466647
87	515432
88	066107
88	266572
88	275646
88	329067
88	343094
88	352129
88	480334
88	535521
88	566250
88	574511
88	686007
88	692380
88	700621
88	712313
88	720173
88	727187
88	735379
88	745252
88	780431
88	831811
88	851735
88	860209
89	045423
89	056679
89	260390
89	283403
89	324418
89	991609
90	019884
90	040783
90	048822
90	058935
90	070741
90	084284
90	099525
90	349620
90	562579
90	579680
90	588473
90	667807
90	690639
90	704017
90	756783
90	789189
90	798229
90	806196
90	816583
90	856727
90	867168
90	875104
90	884317
90	924813
90	942501
90	993889
91	005045
91	019871
91	036292
91	044083
91	056701
91	101204
91	107479
91	116882
91	141160
91	215025
91	292688
91	316851
91	397931
91	406564
91	423424
91	521259
91	527920
91	536666
91	542795
91	567540
91	576803
91	628528
91	636965
91	721718
91	763210
91	772820
91	847268
91	934101
91	998053
92	016360
92	024505
92	061732
92	069338
92	082900
92	094301
92	106614
92	138962
92	178637
92	307221
92	315757
92	348023
92	364812
92	372912
92	387750
92	397734
92	404695
92	413127
92	498541
92	645836
92	656997
92	710861
92	729616
92	746197
92	755576
92	804027
92	853069
92	874933
92	887047
92	905306
92	985418
93	261177
93	273894
93	286505
93	316086
93	354074
93	430812
93	541412
93	552896
93	565338
93	581485
93	753756
93	763393
93	770440
93	831288
93	844437
93	873276
93	891663
93	898658
93	918069
93	930877
93	995118
94	006508
94	058452
94	210739
94	316192
94	326978
94	379976
94	438653
94	460567
94	493821
94	526078
94	538935
94	612196
95	079388
95	085443
95	093415
95	101170
95	114380
95	134866
95	169444
95	195005
95	211955
95	218797
95	227465
95	238057
95	274629
95	384988
95	480146
95	487925
95	496145
95	631020
95	640768
95	648953
95	660644
95	796769
95	809870
95	831527
95	912216
96	042571
96	151423
96	225832
96	232513
96	238292
96	249256
96	264501
96	276790
96	288133
96	299626
96	353114
96	468158
96	476479
96	503414
96	512732
96	548767
96	567515
96	574455
96	627093
96	695872
96	772086
96	781425
96	790569
96	816094
96	908246
96	920032
96	929341
96	942911
96	956789
96	962907
96	981019
97	166986
97	176979
97	203586
97	213012
97	232240
97	251111
97	260717
97	274397
97	282624
[truncated: 2,166 more rows]
