# Supplementary material for: Moth olfactory receptor neurons adjust their encoding efficiency to temporal statistics of pheromone fluctuations
Source: PLoS Comput Biol. 2018 Nov 13;14(11):e1006586. doi: 10.1371/journal.pcbi.1006586 (PMC6258558; doi:10.1371/journal.pcbi.1006586)
Supplement: S1 Data — (ZIP) [file pcbi.1006586.s001.zip › data/16m/100fg/spikes_times_03.txt]

0	381820
0	388851
0	393929
0	398775
0	403550
0	408609
0	413443
0	418908
0	424530
0	430725
0	436916
0	443103
0	450695
0	459804
0	475075
0	491645
0	504268
0	512733
0	538336
0	554394
0	604572
0	624724
0	631972
0	650178
1	518217
1	768346
2	588123
2	611226
3	716993
4	061302
4	654867
4	671052
4	680530
4	719328
4	887385
4	905411
5	638052
7	086793
7	962712
8	304445
8	319501
8	338692
9	025217
9	044328
9	268060
9	279258
9	298708
13	181107
13	186969
13	193013
13	198378
13	203733
13	209129
13	215682
13	224629
13	230636
13	239879
13	253790
13	262405
13	277502
13	301431
13	326226
13	337752
13	349969
13	391682
13	402653
13	413614
13	425563
13	434001
13	443790
13	479181
13	512561
13	526072
13	538721
13	560542
13	585136
13	599505
13	810352
13	831743
13	856655
14	092036
14	099558
14	109563
14	119617
14	129606
14	140960
14	150112
14	162055
14	362641
14	369609
14	378711
14	386206
14	396384
14	407921
14	592392
14	600460
14	610203
14	622516
14	631105
14	642589
14	651307
15	182065
15	398141
15	412473
15	652804
15	667603
15	679875
15	690313
15	698724
15	710274
15	716951
15	725264
15	734623
15	746792
15	806541
15	818233
15	827034
15	838967
15	850016
15	862688
15	890295
15	907486
15	954445
15	965636
15	980273
16	037576
16	051565
16	096134
16	153255
16	183139
16	196076
16	215554
16	278127
16	335688
16	359666
16	413955
16	430035
16	519913
16	541662
16	585959
16	631450
16	644409
16	672740
16	701119
16	860930
16	913257
16	926008
16	961032
16	974272
17	004302
17	145342
17	170752
17	234021
17	252882
17	320583
17	343290
17	358379
17	412934
17	429707
17	457909
17	466193
17	534882
17	543470
17	587527
17	604914
17	681594
17	719237
17	783440
17	811535
17	858469
17	874132
17	961276
18	034033
18	065340
18	080394
18	092114
18	119013
18	138469
18	192561
18	417735
18	472753
18	482663
18	521353
18	607575
18	671347
18	736873
18	763741
18	825712
18	855471
18	876795
18	887017
18	910835
18	922991
18	953960
19	001117
19	028108
19	114416
19	133786
19	217436
19	269356
19	343344
19	383831
19	426255
19	480763
19	570740
19	591479
19	762634
19	775582
19	827720
19	842464
19	880297
19	976677
20	040502
20	084159
20	100833
20	125664
20	256262
20	320565
20	423455
20	438436
20	465780
20	484008
20	504636
20	522764
20	601409
20	634540
20	705937
20	777827
20	790190
20	825328
20	855190
21	002471
21	084902
21	112561
21	142474
21	217575
21	246044
21	273542
21	328728
21	348410
21	383129
21	410891
21	548189
21	626911
21	721330
21	730532
21	814046
21	861513
21	925896
22	015718
22	030439
22	044846
22	137225
22	158954
22	214318
22	341506
22	354831
22	423502
22	465480
22	602565
22	618804
22	712222
22	731958
22	761219
22	777459
22	790117
22	837973
22	944778
23	023881
23	131469
23	201751
23	289577
23	322405
23	372535
23	417402
23	435992
23	598071
23	661156
23	680195
23	699084
23	794218
23	876691
23	978572
24	015692
24	063413
24	093061
24	145003
24	167615
24	244360
24	253584
24	531086
24	538727
24	557633
24	634533
24	708414
24	894041
24	917413
24	990924
25	047340
25	062616
25	150650
25	188795
25	206123
25	219111
25	264783
25	398545
25	406926
25	424059
25	470505
25	623166
25	710851
25	741617
25	837712
25	856357
25	874279
26	056076
26	067696
26	084294
26	198460
26	252473
26	267567
26	367828
26	417021
26	685982
26	789961
26	816541
26	831957
26	844983
26	921124
26	941719
26	976815
27	000468
27	213211
27	248652
27	310732
27	441653
27	489396
27	511335
27	532728
27	555841
27	707637
27	823673
27	938038
27	974508
27	983967
27	996035
28	091578
28	147018
28	175737
28	277787
28	317004
28	336317
28	357080
28	515796
28	569559
28	749441
28	788211
28	823243
28	865081
28	971063
28	985993
29	154206
29	194124
29	358027
29	479574
29	552056
29	589509
29	690805
29	708402
29	816792
29	877586
29	932883
29	948487
30	008385
30	036396
30	083061
30	140927
30	191304
30	278220
30	299295
30	325758
30	343740
30	374541
30	599515
30	623625
30	798894
30	901514
30	967735
30	988253
31	153803
31	227680
31	348819
31	431642
31	642716
31	661946
31	671500
31	681115
31	726227
31	798751
32	272938
32	545284
32	602671
32	628394
32	643233
32	660039
32	682572
32	760740
32	768650
32	784341
32	801151
32	843774
32	861004
32	872120
32	888090
32	902965
32	964334
33	102760
33	156443
33	221330
33	522188
33	564991
33	588628
33	613656
33	636333
33	940887
34	127555
34	350817
34	363613
34	576060
34	586561
34	637170
34	662452
34	913131
34	928185
34	946342
34	959674
34	967042
34	979957
34	995787
35	006442
35	024123
35	044432
35	359938
35	407823
35	451373
35	469447
35	490715
35	504077
35	514788
35	551945
35	691804
35	700246
35	711565
35	755067
35	777089
35	947118
36	164095
36	310291
36	650523
36	659015
36	668582
36	675185
36	690770
36	704766
36	724872
36	745391
36	789932
36	815815
36	826301
36	856406
36	876701
36	888552
36	909055
37	097756
37	138622
37	160864
37	191024
37	221484
37	240375
37	424020
37	440305
37	460634
37	474775
37	539667
37	558451
37	665565
37	777937
37	787937
37	804119
37	819138
37	884930
37	943067
38	089524
38	124017
38	145358
38	271781
38	287741
38	380058
38	446668
38	517217
38	651207
38	675847
39	034375
39	045581
39	222971
39	325105
39	343210
39	372323
39	700358
40	208986
40	228738
40	342282
40	393083
40	556361
40	664276
40	706802
40	760045
41	082954
41	120969
41	217206
41	533763
41	548895
41	566235
41	715988
41	729319
42	048857
42	223343
42	332001
42	343380
42	373437
42	449759
42	949127
43	022877
43	050444
43	215289
43	231629
43	307864
43	554316
43	565451
43	605825
43	651106
44	188166
44	200613
44	351453
44	408889
44	449618
44	727804
44	798840
44	914502
45	063703
45	100951
45	116921
45	135941
45	280916
45	494706
45	650876
45	710593
46	159387
46	288846
46	629669
46	656510
46	824209
46	846534
46	855390
46	867573
47	036641
47	134602
47	332860
47	547619
47	737289
47	927614
48	383321
48	702565
48	737592
48	953407
49	022358
49	437834
49	450293
49	461444
49	473524
49	741370
49	759321
49	882695
49	908542
50	116201
50	301654
50	339406
50	635902
50	652244
50	810796
50	823783
51	007779
51	166997
51	257780
51	380189
51	829511
51	848259
51	911914
51	924609
51	937978
52	273302
52	286102
52	309618
52	454179
52	535228
52	741107
52	851322
53	180458
53	307253
53	884906
53	894771
54	320360
54	343118
54	577763
54	587545
54	723884
54	748878
55	131558
55	300514
55	496289
55	779835
55	818472
55	946624
56	289454
56	302953
56	590011
56	611414
56	632966
57	188009
57	837941
57	984544
58	006359
58	089426
58	495820
58	526152
58	581267
58	861001
58	866895
58	872379
58	879071
58	885415
58	891547
58	898977
58	905752
58	912721
58	921480
58	971886
58	980909
58	991595
59	011762
59	032407
59	048344
59	076332
59	091841
59	104969
59	132937
59	869785
59	885985
59	926891
60	312330
60	333186
60	478063
61	344805
61	360392
61	399381
61	423415
61	964584
61	982172
62	118577
62	202246
62	516823
62	536950
62	569090
62	575172
62	584003
62	592618
62	599925
62	606617
62	615945
62	632822
62	641026
62	650822
62	671483
62	720016
62	730852
62	749308
62	812394
62	823240
62	848112
62	862366
62	917178
62	929461
62	962672
62	989207
62	998279
63	015822
63	049562
63	128191
63	175687
63	343520
63	454189
63	466645
63	484312
63	510769
63	569294
63	765560
63	794613
63	834668
63	973337
63	983418
64	020469
64	090946
64	140082
64	148990
64	171315
64	208186
64	248246
64	400880
64	420187
64	453942
64	472824
64	485928
64	523540
64	537478
64	592502
64	713660
64	759581
64	783935
64	854043
64	864073
65	014876
65	027561
65	040362
65	194519
65	261362
65	279504
65	292359
65	326557
65	470916
65	524925
65	581704
65	624107
65	797891
65	820216
65	927278
65	951630
66	093118
66	110706
66	125754
66	271554
66	347501
66	434812
66	498221
66	592521
66	635539
66	713502
67	030385
67	045639
67	117967
67	141602
67	317050
67	332908
67	349976
67	372165
67	390761
67	436853
67	522052
67	544315
67	599200
68	226296
68	245596
68	254977
68	266195
68	289765
68	299600
68	334044
68	344282
68	352965
68	391284
68	402752
68	440492
68	509795
68	545658
68	675890
68	697006
68	772935
68	782982
68	815156
68	909955
69	024360
69	037644
69	051895
69	142478
69	297968
69	312487
69	333955
69	552444
69	667313
69	753340
69	771603
69	788537
69	797713
69	868344
70	007708
70	084241
70	270242
70	497297
70	665120
70	709318
70	735963
70	776580
70	941956
71	000840
71	026576
71	322778
71	342659
71	350613
71	469886
71	480339
71	596268
71	696933
71	760767
71	874904
71	943020
71	984074
72	062235
72	215269
72	243953
72	438465
72	464442
72	636420
72	673321
72	763732
72	790341
72	825542
73	145583
73	174874
73	193222
73	305304
73	328133
73	435164
73	455463
73	479621
73	708935
73	807383
73	831511
73	892591
73	921964
74	133470
74	195071
74	400342
74	482532
74	665365
74	794873
74	812419
74	836895
74	852745
74	964688
75	118324
75	177945
75	303789
75	318885
75	358920
75	602919
75	638602
75	676344
75	751682
75	779052
75	838083
75	925963
75	950239
76	146677
76	194731
76	227831
76	240608
76	287246
76	319028
76	461195
76	474945
76	591836
76	755739
76	808567
76	883486
76	920502
77	196761
77	225302
77	374162
77	427335
77	502064
77	539171
77	579734
77	904794
77	916775
77	943096
78	008369
78	244270
78	261801
78	454160
78	464678
78	485414
78	781166
79	124067
79	599775
79	631302
79	757904
79	825710
79	840474
79	851563
79	864509
79	881512
79	921375
79	951033
80	016028
80	042356
80	211438
80	229354
80	415763
80	450393
80	466446
80	484344
80	605639
80	640801
80	669688
80	930293
80	945706
80	957296
80	979978
80	993335
81	004071
81	020663
81	118307
81	204860
81	281722
81	613688
81	911725
81	940975
82	036646
82	178832
82	508006
82	650065
82	778215
82	932158
83	280856
83	292286
83	374986
83	604354
83	801024
83	905746
83	922425
83	950018
84	210336
84	376367
84	476227
84	718768
84	789127
84	921329
84	935112
85	279302
85	297432
85	437927
85	717072
85	746351
85	803908
85	876889
86	209402
86	217167
86	444433
86	618413
86	850465
86	880536
86	918644
87	233115
87	252951
87	267987
87	287783
87	302539
87	309479
87	319027
87	332390
87	345903
87	365814
87	447101
87	569672
87	582412
87	710097
87	725277
87	761558
87	780375
87	789780
87	847634
87	969129
88	110344
88	144409
88	173519
88	184203
88	677595
88	959282
89	216713
89	310254
89	323124
89	373702
89	491905
89	623263
89	632190
89	639601
89	662339
89	674158
89	719216
89	737879
89	760515
89	801435
89	811083
89	875489
90	403293
90	431878
90	452730
90	468633
90	519279
90	533953
90	567373
90	729790
90	806432
90	885138
90	909925
90	920206
91	088928
91	106242
91	137130
91	383257
91	396746
91	462234
91	601852
91	860794
91	930375
91	942190
91	959360
92	393240
92	717115
93	059421
93	115328
93	143433
93	165408
93	360140
93	467203
93	678493
93	892754
94	538353
95	026004
95	111430
95	142095
95	377565
95	609305
95	625235
95	659091
96	023761
96	271604
96	473182
96	638903
96	676781
97	092101
97	338504
97	842033
97	855631
97	887868
98	168651
98	356620
98	592976
98	731114
99	193343
99	240756
99	393330
99	421766
99	772337
99	796044
99	825828
99	922125
100	140112
100	247426
100	277430
100	508745
100	578760
100	844528
101	222015
101	234043
101	443137
101	736264
101	803569
102	103694
102	356412
103	006851
103	337395
103	479986
103	500501
103	734490
103	864389
103	975639
104	482590
104	762295
104	866156
105	103295
105	117779
105	132956
105	144763
105	184019
105	201938
105	210921
105	229622
105	242741
105	808303
105	846866
105	913843
105	936911
105	955917
105	965978
105	988150
106	004363
106	024720
106	034721
106	055028
106	083480
106	438204
106	444576
106	454445
106	466232
106	473762
106	483384
106	492170
106	520341
106	556976
107	369293
107	947472
108	310424
108	454216
108	550654
109	107717
109	481476
109	882830
110	130873
110	483121
110	494251
110	511184
110	519913
110	529172
110	538427
110	556651
110	570471
110	613177
110	627684
110	641732
110	665671
110	674705
110	795520
110	805859
110	847577
110	857114
110	873012
110	908488
110	917438
110	936453
111	123345
111	153277
111	216486
111	232452
111	248683
112	698644
112	918883
113	300761
113	308038
113	315956
113	324324
113	336810
113	346304
113	356014
113	366205
113	384092
113	394735
113	406508
113	427951
113	486173
113	503506
113	516344
113	568939
113	643687
113	655264
113	793735
113	807540
113	829807
114	256925
114	562502
114	576313
114	587652
114	594809
114	611676
114	623755
114	923240
114	933465
114	967146
114	983035
115	141644
115	155897
115	172814
115	185257
115	205143
115	212986
115	227502
115	244740
115	304671
115	376122
115	460287
115	473074
115	490060
115	530770
115	655768
115	673874
115	691964
115	712195
115	777060
115	807084
115	872498
116	075623
116	108073
116	196732
116	309263
116	436205
116	571931
116	600271
116	672166
116	712641
116	743553
116	782619
116	948912
117	012634
117	056209
117	117608
117	344107
117	364957
117	456080
117	474523
117	685973
117	701801
118	068970
118	089535
118	102884
118	111995
118	148162
118	247135
118	295771
118	363845
118	424298
118	475581
118	552242
118	564639
118	674567
118	856215
118	988007
119	016234
119	221157
119	292453
119	354100
119	482735
119	495172
119	511718
119	584923
119	698156
119	783011
119	908182
120	090746
120	168825
120	228392
120	309286
120	429660
120	443176
120	589907
120	637571
120	717665
120	805668
120	987259
121	113376
121	146478
121	315276
121	464729
121	555380
121	628141
121	701308
121	769670
121	843808
121	856217
122	114365
122	198481
122	259907
122	431630
122	444644
122	646077
122	803946
122	898607
123	001324
123	250917
123	300964
123	390710
123	544667
123	585851
123	601174
123	616202
123	816132
123	964842
124	050843
124	358764
124	461422
124	692125
124	714981
124	872574
124	942375
125	118881
125	200602
125	319063
125	535791
125	760425
125	780453
125	825355
125	883541
126	109234
126	168882
126	212442
126	239183
126	271567
126	295450
126	660959
126	720029
126	761123
126	987476
127	050567
127	084112
127	134687
127	413768
127	514517
127	640026
127	817155
128	013721
128	029989
128	119938
128	169639
128	311426
128	451559
128	781218
128	809964
128	828667
129	399913
129	657918
129	689277
129	969303
130	219590
130	285310
130	343282
130	366363
130	441044
130	491856
130	575003
130	912776
130	989529
131	013488
131	519991
131	711121
131	729444
131	758591
131	781538
131	878634
131	914040
131	980500
132	006408
132	046687
132	069468
132	235507
132	260106
132	290811
132	312269
132	342902
132	483880
132	648758
132	835361
132	844154
132	859711
133	062930
133	080658
133	101845
133	219671
133	293060
133	504545
133	632559
133	654893
133	720820
134	119057
134	131757
134	151613
134	466554
134	489446
134	598173
134	926131
134	963068
135	181711
135	232740
135	253138
135	278662
135	366830
135	379996
135	398866
135	426871
135	554116
135	654304
135	744194
135	831632
135	911229
136	085886
136	190938
136	208438
136	233218
136	384319
136	399840
136	446546
136	516795
136	651971
136	718780
136	750893
136	987026
137	056646
137	168839
137	275943
137	384763
137	476889
137	493531
137	507092
137	545990
137	725831
137	829643
138	010939
138	110364
138	158270
138	292231
138	353530
138	425840
138	570762
138	678029
138	774469
138	853165
138	869323
139	017922
139	057018
139	121532
139	142356
139	462969
139	560217
139	741634
139	811765
139	901209
139	924770
139	990964
140	062811
140	130237
140	279368
140	373652
140	462319
140	473652
140	494120
140	844156
140	979192
140	999610
141	025351
141	142227
141	332390
141	360617
141	478111
141	586464
141	657264
141	772733
141	908147
142	010816
142	143497
142	162952
142	206661
142	242739
142	316558
142	548206
142	567770
142	694662
142	850423
142	955676
143	104737
143	164247
143	699593
143	719523
143	911387
144	108266
144	343582
144	606706
144	622565
144	740064
144	843086
144	858668
144	869941
144	884553
144	913411
145	010543
145	646482
146	215661
146	397360
146	441345
146	569302
146	757617
147	092912
147	309509
147	368370
147	677684
147	696114
147	825507
147	839933
148	321607
148	341520
148	627277
148	658742
148	683064
148	699597
148	979667
149	281876
149	711431
149	723267
149	756588
149	958992
150	389588
150	425465
150	451071
150	514634
150	584527
150	811323
151	584370
151	610805
151	629206
151	957628
152	071989
152	469576
152	641245
153	245120
153	274041
153	496240
153	514661
153	857702
154	108961
154	311384
154	466860
154	568011
154	720508
154	777307
154	956026
155	006092
155	460633
155	478233
155	629913
155	757226
155	777011
155	823644
155	835581
156	273156
156	340571
156	554692
156	571952
156	587403
156	604704
156	623758
156	637311
156	652869
156	796439
156	850887
156	955505
156	969238
157	006010
157	015853
157	036633
157	053471
157	078379
157	183821
157	332257
157	362101
157	452663
157	489562
157	565703
157	643991
157	656480
157	721706
157	736227
157	796783
157	917478
158	069301
158	091378
158	139633
158	208014
158	274459
158	297706
158	339467
158	459184
158	688692
158	814816
158	835172
158	928445
159	010286
159	070593
159	220201
159	388336
159	482010
159	495927
159	518164
159	710782
159	825825
159	843755
159	992021
160	005098
160	090222
160	130460
160	524676
160	550075
160	572380
160	591094
160	720243
160	823679
160	846557
160	883424
160	901046
160	931923
161	124437
161	143360
161	367083
161	401660
161	510557
161	570022
161	603382
161	860535
161	955167
162	018038
162	115982
162	341588
162	356841
162	381164
162	441910
162	750007
162	773257
162	914491
163	023796
163	156445
163	399241
163	439350
163	483521
163	592288
163	701504
163	918003
163	941155
164	002628
164	140826
164	192084
164	211775
164	235632
164	367323
164	442474
164	589088
164	868442
164	940710
164	955230
164	999727
165	050441
165	078813
165	095559
165	719250
165	861156
166	256195
166	312323
166	706100
167	092862
167	224966
167	451246
167	477634
167	535688
167	576760
167	702758
167	735567
167	791868
167	913114
167	974395
168	088891
168	567129
168	654025
169	381607
169	565761
170	039296
170	059086
170	166419
170	351592
171	025981
171	319408
171	338088
171	442510
171	454466
171	468104
171	506623
171	519953
171	546988
171	698713
171	725319
171	863676
171	994209
172	034630
172	109354
172	198027
172	227576
172	294103
172	682146
172	716838
172	726416
172	746768
172	780524
172	951053
172	991996
173	003546
173	025786
173	071989
173	426685
173	726181
173	825425
173	843874
173	885929
173	907427
173	963734
173	977487
174	065466
174	096290
174	129967
174	299170
174	312163
174	332986
174	343661
174	385123
174	589939
174	612606
174	628731
174	641129
175	079941
175	179090
175	212806
175	423239
175	771275
176	225911
176	259693
176	283611
176	354450
176	374407
176	468453
176	628889
176	869260
176	976087
177	172370
177	205251
177	261593
177	627692
177	690321
177	742867
177	805390
177	891080
177	990235
178	049842
178	071922
178	108415
178	168127
178	385431
178	520604
178	547857
178	619712
178	729075
178	795088
179	595471
180	005663
180	187887
180	309324
180	483890
180	700637
181	252706
181	272359
181	530680
181	615404
181	762141
182	072816
182	096065
182	329263
182	690483
183	235035
183	515856
183	545631
183	574691
183	916755
183	948660
184	493545
184	515677
184	535752
184	547929
184	564910
184	577779
184	604543
184	627436
184	679384
185	254478
185	264742
185	282693
186	096825
186	193880
186	538420
186	644882
186	667765
186	685976
186	704503
186	741654
186	768558
186	814055
186	826667
186	842663
186	882713
186	986530
187	405305
187	657279
187	678886
187	786885
187	832917
187	853688
187	884276
188	008384
188	088118
188	104395
188	125159
188	137000
188	164839
188	185872
188	263368
188	274344
188	397156
188	552930
188	565111
188	640793
188	703310
188	789094
188	928886
189	723179
189	925573
190	240171
190	257029
190	642250
190	719351
190	729111
190	750920
190	769253
190	810132
190	898428
190	997538
191	018846
191	248735
191	337219
191	554787
191	568196
191	580966
191	603190
191	624977
191	640943
191	682756
191	694423
191	715038
191	904213
192	156709
192	363386
192	376623
192	402110
192	431172
192	449409
192	488324
192	501839
192	546696
192	598723
192	632471
192	720080
192	737561
192	843485
192	877942
193	021933
193	047573
193	059432
193	146434
193	204671
193	316703
193	387822
193	472202
193	497435
193	556586
193	572045
193	589013
193	612702
193	804315
193	850019
193	950901
194	269359
194	592766
195	316439
195	388679
195	479152
195	515179
195	915067
196	005534
196	339109
196	481373
196	498945
197	152620
197	174461
197	193210
197	241651
197	691527
197	797281
198	253087
198	409852
198	684890
198	975293
199	174173
199	444908
199	552296
199	826129
200	130375
200	290989
200	312608
200	331436
200	533622
200	979104
201	161861
201	203140
201	227181
201	244220
201	254963
201	547060
202	051465
202	066095
202	339283
202	352361
202	667842
203	022431
203	274665
203	389262
203	488574
203	505434
203	737009
203	950067
204	196821
204	471912
204	651274
204	843559
205	028307
205	219558
205	531521
205	552661
205	842482
206	134695
206	336274
206	412179
206	887964
207	111580
207	225896
207	524044
207	571225
207	734042
207	746986
208	031658
208	260894
208	737443
209	286418
209	371632
209	389227
209	433623
209	594910
209	605640
209	615600
209	625238
209	636280
209	647374
209	657325
209	669802
209	677805
209	687873
209	698363
209	913485
209	926052
209	936907
209	947369
209	979932
209	988607
210	008130
210	028392
210	056310
210	158752
210	171336
210	201389
210	265482
210	393478
210	426875
[truncated: 3,441 more rows]
