# Supplementary material for: Moth olfactory receptor neurons adjust their encoding efficiency to temporal statistics of pheromone fluctuations
Source: PLoS Comput Biol. 2018 Nov 13;14(11):e1006586. doi: 10.1371/journal.pcbi.1006586 (PMC6258558; doi:10.1371/journal.pcbi.1006586)
Supplement: S1 Data — (ZIP) [file pcbi.1006586.s001.zip › data/16m/100fg/spikes_times_04.txt]

0	006124
0	698455
1	993387
2	747705
2	758937
2	768667
2	782875
2	790792
2	804760
2	818740
2	833090
2	844776
2	854816
2	869620
2	878045
2	891780
2	904056
2	914490
2	928045
2	964230
3	001470
3	099166
3	105724
3	118083
3	131423
3	170793
3	192939
3	206694
3	348120
3	462759
3	533333
3	564679
3	714909
3	723611
3	751331
3	783333
3	802422
3	968051
3	989058
4	115765
4	130787
4	161434
4	229820
4	245580
4	276419
4	342226
4	612931
4	641135
4	652105
4	662889
4	685985
4	822119
4	924100
5	093594
5	168223
5	234138
5	247213
5	332007
5	349841
5	388888
5	491077
5	619512
5	674743
5	753986
5	814290
5	824147
5	877137
5	962831
6	091282
6	177817
6	215279
6	366768
6	401419
6	624878
6	641087
6	677838
6	795392
6	804117
6	951620
6	968376
6	978230
6	993333
7	047534
7	151756
7	207267
7	414603
7	775670
7	786463
7	802759
7	818689
7	844892
7	924496
8	043200
8	540463
8	548977
8	657522
8	911801
9	983719
9	993846
10	003489
10	015366
10	031259
10	047510
10	136801
10	150184
10	163194
10	352017
10	365684
10	374780
10	591357
13	602089
13	621351
13	635746
13	645296
13	654123
13	677059
13	700170
14	650995
14	659218
14	670016
14	702015
14	712934
14	741909
15	384546
15	395301
15	403357
15	419120
15	427244
15	444025
15	486911
15	557940
15	570319
15	588972
15	611491
15	698227
15	733536
15	858355
15	869946
15	880982
15	975472
15	997488
16	010086
16	030604
16	040930
16	121883
16	330673
16	398673
16	408908
16	424311
16	604802
16	621557
16	744438
16	967567
17	014090
17	152375
17	371758
17	384085
17	538284
17	558046
17	574175
17	874174
18	215284
18	252136
18	299841
18	487977
18	498155
18	547686
18	564980
18	824259
18	853651
18	867056
19	184778
19	268893
19	388770
19	537912
19	568882
19	931990
19	988585
20	165431
20	392629
20	405483
20	578500
20	621611
20	753345
20	919475
20	944405
21	105139
21	478322
21	522770
21	726525
22	024697
22	053883
22	243606
22	729891
22	742526
22	760514
22	776345
22	806537
22	880907
22	894785
23	032705
23	227657
23	365337
23	632857
23	642637
23	665510
23	673457
23	912305
24	145674
24	156496
24	473672
24	574677
24	602474
24	929482
25	302887
25	332840
25	351333
25	421344
27	393220
28	192306
28	448357
28	526283
28	568792
28	699617
28	986350
28	994052
29	005618
29	018113
29	028273
29	817665
30	548217
30	562153
30	659651
31	603927
31	636595
31	740635
32	352979
32	409255
32	637912
33	073344
33	206129
33	244366
33	352459
33	375009
33	389586
33	650058
33	816638
33	939742
34	033123
34	246952
34	274355
34	382621
34	694360
34	706005
34	729385
35	071718
35	082226
35	436555
35	656126
35	771327
36	340656
36	360047
36	623556
37	307953
37	494787
37	557454
37	568490
37	597434
38	142663
49	245797
49	268109
49	334963
49	349014
49	442085
49	666005
49	696346
49	716903
49	979062
49	992235
50	022067
50	036026
50	110719
50	171605
50	275760
50	617971
50	661327
50	987005
51	003554
53	908252
53	918080
53	936738
53	950115
53	961210
53	991294
54	004676
54	106642
54	121869
54	421773
54	433358
54	460987
54	478103
54	504853
54	720059
54	963600
55	170154
55	482011
55	672853
55	688040
55	821529
56	034412
56	052408
56	301910
56	318035
56	573014
56	797577
56	809867
56	827803
57	059116
57	426859
57	598000
57	865121
58	064888
58	165346
58	616503
58	633401
58	649393
58	859081
59	059004
59	072031
59	263114
59	275622
59	669286
59	799310
60	012463
60	572428
60	994311
61	005980
61	022810
61	043284
61	444483
61	456316
62	034544
62	047984
62	316261
62	673739
62	699136
62	728770
62	820716
63	076173
63	089634
63	295393
63	320283
63	577324
63	590940
63	623585
64	565971
64	585743
64	954789
65	145918
65	287426
65	528876
65	914371
66	350003
66	481151
66	879974
66	894737
67	482676
67	499515
67	519965
67	606476
70	502434
70	529713
70	567716
70	864057
71	556993
71	892694
71	903565
72	074918
72	087877
72	115754
72	141047
72	164167
72	346581
72	487895
72	575420
72	905292
73	029175
73	051291
73	422055
73	448124
73	831062
73	859679
74	067138
74	306420
74	428450
74	761345
75	094376
75	312715
75	346360
75	907931
75	928512
76	177756
76	279175
76	452495
76	541693
76	567185
77	103369
77	153904
77	171441
77	787678
77	983593
78	242745
78	255939
78	402133
78	509567
78	638402
78	787718
79	218905
79	230926
79	256722
79	967410
80	287018
80	313260
80	769705
80	962278
81	865644
85	319817
85	339458
86	722040
88	962752
88	974063
88	993852
89	013941
89	035758
89	422994
89	570062
89	735557
89	809277
89	886946
90	291700
90	317577
90	502628
91	023888
91	161206
91	188294
91	427943
91	457838
91	693807
91	762456
91	777710
92	108343
92	128041
92	166894
92	647774
92	784494
92	809167
92	820515
93	234079
93	450804
93	459688
93	820053
94	082779
94	106265
94	228170
94	991638
95	420374
95	458576
95	527465
95	648223
95	702834
95	944366
96	505679
96	544088
96	566367
96	591719
97	501021
97	573071
97	595078
98	285939
98	516196
98	767523
98	783788
99	137104
99	458346
99	614408
100	779151
104	085667
104	105305
104	220477
104	229019
104	326688
104	358419
104	551240
104	565844
104	590454
104	862252
104	985642
105	228237
105	408878
105	423126
105	476757
105	655745
105	972964
106	001347
106	661715
106	802592
107	294821
107	612580
108	267329
108	683628
109	375119
109	521356
109	637076
110	190121
110	237204
110	269091
110	733020
111	093378
111	209151
111	239714
112	712302
113	565525
113	584483
114	899883
114	944430
115	161961
115	191101
115	203359
115	711812
115	930825
116	241720
116	665686
116	850524
116	881378
117	122906
117	292968
117	312569
117	644503
117	662797
117	725720
117	945139
118	232022
118	253971
118	640714
118	888113
119	225414
119	907539
120	212666
120	512027
120	952642
121	253918
121	433180
121	649658
121	780511
122	280810
122	315407
122	953690
123	076356
123	486841
123	507360
123	770751
124	438463
124	677534
124	858838
125	119073
125	618941
125	956388
126	917191
126	951520
127	382385
128	421326
129	068960
130	893175
131	555492
131	570954
131	591087
131	836788
131	857103
131	871914
131	902834
132	144021
132	970304
133	032345
133	106360
133	374865
133	911072
134	155052
134	168969
134	328088
134	397737
136	187117
136	200991
136	217643
136	644140
138	773201
140	828517
142	381102
142	696611
142	718785
143	220171
143	322503
143	330386
143	340815
143	357978
143	990790
144	019873
144	036315
144	057446
144	389041
144	410828
144	538870
145	764704
148	380976
148	400736
148	455224
148	482956
148	493371
148	725231
148	901774
148	923478
148	973540
149	005071
149	044922
149	112536
149	363737
149	393476
149	911297
150	236431
150	247967
150	266466
150	287703
150	305866
151	809873
153	065077
157	774205
157	786711
157	807492
157	817281
157	828129
158	109777
158	126002
158	583281
158	603314
158	843267
158	887694
159	268243
159	579821
159	768969
160	028378
160	059911
160	312892
160	326988
160	598205
160	701656
161	112122
161	292577
161	597878
161	928646
162	078433
162	221059
162	622704
162	733854
162	764227
163	667005
163	710806
163	973304
163	991444
164	569887
164	583425
164	802918
164	841015
166	568419
166	708068
167	170406
167	329041
167	500160
167	520533
169	129974
169	226231
169	501145
169	567912
169	578494
171	221474
171	250956
171	287588
171	335711
171	470069
171	592441
171	732363
172	210059
172	353501
172	387493
172	557384
172	610996
172	811628
174	900058
175	844463
175	858513
176	350391
176	410461
176	630061
176	907007
178	100095
180	278493
180	332026
183	548182
183	791688
185	955482
185	965906
185	981539
185	996878
186	048787
187	818482
187	831117
188	057942
191	880026
194	929713
194	946327
194	975879
194	995503
195	009303
195	080026
195	089674
195	104794
195	963759
195	980723
195	993825
196	003652
196	560880
196	629032
196	649666
196	703847
196	835625
196	863368
197	053778
197	214227
197	353052
197	470127
197	584652
197	596766
197	842947
198	151009
198	169787
199	312710
200	365158
202	420695
205	204023
205	215951
205	242405
205	556890
205	576019
205	589825
205	993645
206	006659
206	022909
206	034537
206	049808
206	065405
206	096939
206	656818
206	672635
206	690462
206	713828
206	819869
206	861310
206	901907
207	175905
207	191885
207	206537
207	372644
207	385434
207	420017
207	831400
207	856317
208	727196
208	736038
208	746755
209	038508
209	051956
209	062190
209	084582
209	849709
209	862265
209	882845
210	153273
210	384461
210	439618
210	483124
210	640840
210	681324
210	840326
210	860947
210	903351
211	418325
211	580476
211	704817
212	722846
212	880659
213	103573
213	268588
213	564273
213	877527
213	939778
214	122329
214	454606
214	744117
214	914754
215	449389
215	563083
215	577840
216	263803
216	367671
216	393616
216	642952
216	995065
217	236293
217	608627
217	796666
218	144857
218	172154
218	189176
218	832226
219	042916
219	051852
219	072973
220	389688
220	423679
220	702986
221	052110
221	144107
221	496906
221	709355
222	281603
222	518118
222	533505
222	672175
222	684926
222	744774
222	918400
223	090546
223	745876
227	335278
227	902946
228	298392
228	724603
230	596784
231	894662
231	923136
233	585990
234	114309
234	136431
234	170890
234	186652
234	196563
234	213872
234	519085
234	715289
234	738382
234	755624
234	999913
235	027405
235	091445
235	131801
235	255337
235	855862
236	038482
236	329491
236	505285
236	558328
236	744362
236	763057
237	211043
237	231815
237	412318
237	439363
237	644024
238	405133
238	427532
238	618026
239	466437
239	473337
239	498614
239	567460
239	579033
239	812783
239	895037
239	921218
240	162300
240	187642
240	313245
240	835304
241	068933
241	079592
241	089288
241	392038
241	584492
241	724812
241	840741
241	861842
242	445035
242	504024
243	111172
243	428563
243	979506
244	490163
244	631535
244	650992
245	789831
246	037544
246	052505
246	160672
246	528364
247	644055
247	656316
247	754613
248	030345
248	590777
248	617153
251	265136
251	707633
251	930894
252	048338
252	131476
252	146521
252	750921
252	829044
252	854907
253	049465
254	404581
254	415834
254	426015
254	440073
254	529955
255	264368
256	042103
256	694031
259	496650
259	518844
259	541279
259	572821
259	589359
259	608579
260	493033
260	520616
264	188842
265	820166
268	582889
270	101035
270	431659
271	435878
271	464481
272	134051
272	145372
272	154661
272	218287
272	238735
272	282834
272	295192
272	312375
272	329139
272	345641
272	392685
272	764703
272	917465
272	941708
272	979795
273	044660
273	056955
273	160195
273	368910
273	382270
273	959888
274	181081
274	246912
274	470594
274	855340
275	144268
275	678626
275	705403
276	286284
276	325474
276	539569
276	570553
276	624388
276	657129
276	834528
276	852392
276	888413
277	375986
277	537575
278	026891
278	277122
278	600011
278	832405
279	155961
280	870054
281	423214
284	139555
285	060204
287	466941
288	010138
288	287617
288	329264
288	343640
288	476887
288	511714
288	604123
288	993157
289	032669
289	054754
289	191534
289	289337
289	486504
290	659865
297	375202
297	507041
297	518001
297	536138
297	611277
297	659740
297	673978
297	915291
297	974714
298	575163
299	966207
299	973316
299	982941
300	008120
300	220940
300	351638
300	400894
300	421073
300	679629
300	729785
301	884993
304	035411
306	535964
308	014787
311	192769
311	208728
312	871132
312	889357
312	903510
312	928804
313	135190
313	149464
313	167982
313	770747
313	784061
313	797552
313	817286
313	827063
313	836111
313	850086
313	900166
314	080746
314	154241
314	381275
316	294466
316	310734
319	075939
320	012334
322	245020
323	289262
324	109287
326	561374
326	571960
326	586224
327	554780
330	586593
331	428218
332	292586
332	302732
332	320345
332	339060
332	350784
332	365863
332	407738
332	458191
332	467240
332	479512
332	499074
332	717719
332	733976
332	743604
332	759566
333	669389
333	693907
335	936445
338	220560
339	644318
339	654807
341	072583
344	853441
345	322479
345	342916
347	650301
347	668086
347	679923
347	691552
347	700525
347	712581
347	723776
347	736233
347	801476
347	811413
347	869557
347	914752
348	049812
348	142878
348	168392
348	190838
348	234759
348	269192
348	278564
348	436140
348	599709
348	853785
348	879710
348	889892
348	901668
349	083893
349	163769
349	368554
349	377295
349	484703
349	632466
349	919112
349	997101
350	123270
350	254187
350	584785
350	806451
350	906475
350	928237
350	993506
351	063317
351	277684
351	293178
351	659321
351	925521
351	944560
351	990918
352	003323
352	694057
352	701669
352	711970
352	720607
352	732283
352	746337
352	758236
352	774727
353	346916
353	426922
354	798752
356	042634
357	055725
357	988888
357	998762
358	008327
358	022661
358	064605
358	129229
358	322519
358	479924
358	505529
358	615570
358	634480
358	815829
358	840535
358	860545
358	886009
360	373689
362	025125
362	070851
362	096760
362	271789
362	340938
362	359807
362	382879
362	514645
362	530966
362	675388
363	005827
363	720406
363	732626
363	753585
363	773194
363	790113
363	900884
364	202584
364	317341
364	336470
364	357441
364	564462
364	612037
364	748914
364	940180
364	963637
365	135071
365	176802
365	379343
365	702262
365	863418
365	982425
366	454577
366	721902
366	829227
367	144132
367	157988
367	174054
367	514090
368	228794
368	241768
368	272021
368	284676
368	321580
368	858659
373	181727
374	811961
374	819694
374	834300
374	853724
374	907078
378	772758
378	787838
378	823516
378	838172
378	942995
378	973400
378	995118
379	073352
379	148990
379	171661
379	389779
379	765445
379	780218
379	790868
379	805025
379	819803
379	959061
380	333177
380	486679
383	989500
384	010193
384	119739
384	128378
384	149715
384	226104
384	379932
384	404240
384	435506
384	821769
386	453023
388	185806
388	303286
388	483569
388	510250
388	553828
388	838711
388	861010
388	880236
388	922066
389	309042
389	321930
389	335916
389	371839
389	517109
389	699983
389	998626
390	013737
390	111966
390	162500
390	179033
390	325045
390	482201
390	521991
390	881002
390	933036
391	076231
391	299915
391	405534
391	444861
391	596063
391	750490
391	806831
392	048205
392	059279
392	593304
393	279895
393	939467
395	536201
395	881147
397	881356
404	535474
404	543603
404	585292
404	593881
404	632755
404	719594
404	732510
405	965482
405	977873
405	995672
406	127225
406	176644
406	188487
406	219309
406	234511
406	383541
406	516335
407	048584
407	074078
407	306577
407	550089
407	562404
407	573012
407	588982
407	600902
407	615283
407	626772
407	747523
408	013118
408	033762
408	042444
408	059994
408	114909
408	379747
408	462396
408	809067
408	820630
409	101727
409	262480
409	289078
409	352534
409	426303
409	559388
409	572124
409	584371
409	913467
410	057179
410	072533
410	250883
410	261359
411	300706
411	579236
412	724878
412	829287
412	844051
414	666242
416	531821
416	555713
416	631673
417	113037
417	122955
417	149969
417	161053
417	190488
417	375283
417	389141
418	351128
419	000843
419	347565
419	359787
419	657120
419	666334
419	673863
419	684633
419	702269
419	711793
419	725520
419	752207
419	780946
419	820639
420	481315
421	449823
421	959671
421	968639
421	984554
421	992878
422	000175
422	012363
422	022869
422	163178
422	526660
422	605162
422	866041
422	879392
422	923850
423	230771
423	243082
423	272338
423	284965
423	306524
423	465176
423	954544
423	975315
423	989155
424	350929
424	365097
424	432787
424	985870
425	005566
425	018114
425	173308
425	220906
425	445031
425	572286
425	700273
425	714072
425	793046
425	825214
426	270439
426	437793
426	470706
426	748567
427	272221
427	549061
427	606975
427	660488
427	801032
427	817005
427	884932
428	233846
428	507232
428	854903
429	153825
429	163375
429	823057
429	841677
429	879766
430	205218
430	592245
430	849624
430	877266
431	162407
431	429757
431	777574
431	796520
431	826580
432	230412
432	583851
432	596313
433	370730
433	716774
434	068571
434	097504
434	510910
434	767091
434	780236
434	803688
434	822636
435	103101
435	914647
436	136228
436	216038
436	241785
436	266470
436	501996
437	164012
437	178582
438	090989
438	112137
438	208975
438	221262
438	494789
438	742344
439	046425
439	538021
439	844451
440	031733
440	071821
440	378925
440	554770
440	576129
440	622445
440	696242
441	119311
441	693781
441	702365
442	384564
442	410442
442	423962
442	747540
443	170920
443	424106
443	975235
443	992265
444	368747
444	742541
444	751984
444	766453
444	804708
445	153205
445	386033
445	417228
445	431548
445	814084
446	007066
446	703086
446	884736
446	903291
447	143195
448	845658
449	102607
449	925867
449	967156
449	981624
449	992832
450	001359
450	028315
450	061321
450	242685
450	605221
450	635947
450	719457
450	735922
450	916382
451	691294
451	813435
451	848488
452	078933
452	214926
453	758516
453	784420
453	818861
453	854316
454	399690
454	430465
456	542379
456	557770
456	584990
456	601229
456	613981
456	631465
456	744969
457	017724
459	946034
460	042210
463	423435
464	304853
467	064944
467	253364
467	711994
467	724634
468	265882
471	109505
471	853873
472	616577
472	644859
473	027083
473	050264
473	076709
473	111434
473	154404
473	183786
473	249943
473	278232
473	290771
473	304975
473	478966
473	491986
473	556103
473	650445
473	663225
473	673311
473	683278
473	712294
474	062155
474	079220
474	092725
474	131093
474	430825
474	515062
474	524271
474	545787
474	634033
474	648043
475	480590
475	493003
475	517045
475	554054
475	570776
475	693295
475	707291
475	940921
475	981345
476	138154
476	152769
476	165603
476	173714
476	192347
476	205972
476	398275
476	658914
477	111469
477	203386
477	443082
477	687686
477	718716
477	890902
477	908652
477	920821
478	580139
478	592501
478	660416
478	849319
478	959871
479	191131
479	202424
479	353305
479	419816
479	434064
483	004316
483	019787
483	095287
483	119816
483	212160
483	545688
483	559688
483	574829
483	583554
483	602063
483	736651
483	748769
483	761856
483	878792
484	059814
484	190601
484	221365
484	238761
484	494313
484	830802
484	845046
485	269615
486	405193
486	417025
486	430144
486	448526
486	459251
486	591114
486	899342
487	044562
487	328737
487	423013
487	559912
487	717113
487	958291
488	103697
488	310877
488	328656
488	543379
488	687667
488	740555
489	001795
489	021225
489	044576
489	305261
489	316203
489	325596
489	362614
489	445933
489	737015
490	109942
490	426770
490	971686
491	533675
491	554453
492	098336
492	372490
492	592490
492	616544
492	626937
492	898031
493	151665
493	209252
493	225215
493	398224
494	269427
494	289119
494	598244
494	650640
495	176921
495	193422
495	635119
495	658505
495	679838
495	692063
495	930925
496	179725
496	222277
496	232520
496	251558
496	392045
497	158928
497	208244
497	224479
497	262154
497	509865
497	613770
498	074034
498	091942
498	135260
498	410720
498	424937
498	894068
499	020009
499	052607
499	094111
499	290829
499	637875
500	234836
500	264945
500	281839
500	535329
501	056234
501	312241
501	350091
501	855031
501	874121
502	358370
502	624752
502	667226
502	925202
503	270531
503	656462
503	738860
503	996059
504	013359
504	551566
504	561569
504	577939
504	606953
504	844464
504	876336
505	389488
505	658584
505	918308
505	972391
506	116710
506	354455
506	507565
506	801435
506	827151
507	372952
507	387289
507	416464
507	626953
507	971150
507	979533
507	992640
508	008010
508	664074
508	674923
508	735674
508	790652
508	822854
509	831761
510	035795
510	597428
510	884340
510	928286
511	466985
513	706414
513	847081
513	905205
513	979828
514	369477
515	461143
516	122694
517	069506
517	102933
517	902795
518	227896
518	250109
518	269841
519	631066
519	640631
519	655558
519	666005
520	274519
521	269256
521	300513
521	339490
523	059916
523	088426
523	513629
523	533803
523	898938
523	910011
523	957885
523	993517
524	046336
524	087880
524	130636
524	232765
524	486881
524	779629
524	805551
524	969353
525	124430
525	140561
525	389039
525	491111
525	703366
525	717242
525	741601
525	906951
526	226296
526	298236
526	572678
526	593920
526	889674
527	023523
527	421872
527	435335
527	684204
527	805401
527	836142
527	861051
528	812384
528	971116
529	099455
529	381992
529	556983
529	937654
529	959331
530	039602
530	074871
530	626814
530	791919
530	970402
531	173431
531	199719
531	533308
531	554565
531	572161
531	780491
531	791338
531	938867
532	261642
532	379790
533	385974
533	403142
534	332178
534	825828
535	586540
535	854225
536	592693
537	341153
537	363580
537	378101
537	710720
537	741006
537	799541
538	005811
538	034512
538	047284
538	185902
538	197969
538	209976
538	242169
538	456088
538	618212
539	022144
539	051128
539	064366
539	083466
539	656432
539	687051
539	696673
539	969091
540	264317
540	277843
540	483382
542	816516
543	820325
543	833482
543	860674
543	899490
544	419772
544	625978
544	641894
544	652364
544	851427
544	989043
545	091001
545	112535
545	177542
546	223825
546	284768
547	304054
547	317092
549	856219
550	425863
551	864065
552	584891
553	161245
553	171142
553	191896
553	208312
553	231967
553	243429
553	323593
553	337607
553	358175
553	370993
553	538345
553	763214
553	774860
553	795384
553	940833
553	953459
553	970123
554	297974
554	692853
554	723764
554	754658
554	815612
555	187544
555	331067
555	346273
556	146118
556	248386
556	268738
556	401333
556	418553
556	549491
556	557719
556	592637
556	978061
557	000566
557	012317
557	198200
557	478626
557	828494
558	596076
558	810830
558	995565
559	566221
559	597341
559	623975
559	812281
560	387477
560	536356
560	767133
561	149419
561	580224
561	649414
561	866795
562	437892
564	961022
565	216143
565	227602
565	956118
566	103882
566	438976
566	665771
566	697929
567	183504
567	197604
568	848164
570	253015
570	265855
570	276084
570	323837
573	421618
573	612931
573	966078
573	978944
574	152976
577	133888
577	155514
582	880477
584	009367
584	017919
584	027419
584	044334
584	053657
584	214584
584	260517
584	275658
584	601833
584	629041
584	637608
584	657835
584	704287
584	715885
584	815660
585	070035
585	346177
585	401055
585	625269
585	760871
585	824042
585	996133
586	177702
586	307772
586	584307
586	870766
[truncated: 89 more rows]
