# Supplementary material for: Moth olfactory receptor neurons adjust their encoding efficiency to temporal statistics of pheromone fluctuations
Source: PLoS Comput Biol. 2018 Nov 13;14(11):e1006586. doi: 10.1371/journal.pcbi.1006586 (PMC6258558; doi:10.1371/journal.pcbi.1006586)
Supplement: S1 Data — (ZIP) [file pcbi.1006586.s001.zip › data/16m/100fg/spikes_times_05.txt]

0	246095
0	256808
0	264262
0	271282
0	281725
0	287665
0	291856
0	296641
0	302127
0	307562
0	319220
0	331543
0	342737
0	384070
0	403485
0	422028
0	432209
0	472740
0	480386
0	491312
0	502162
0	509642
0	518931
0	547631
0	554589
0	632735
0	639457
0	749368
0	816494
0	824907
0	831866
0	885955
0	899256
0	904876
0	917211
0	924167
0	931672
0	945324
0	990880
1	001638
1	433080
1	903808
1	983242
2	359809
2	368494
2	379171
2	923780
2	928688
2	932840
2	937766
2	943338
2	948653
2	953276
2	959005
2	963636
2	969750
2	981174
2	988606
3	014293
3	101024
3	107730
3	115964
3	122916
3	130221
3	138270
3	152861
3	160934
3	646013
3	655483
3	666965
4	072535
4	079622
4	085706
4	093835
4	099135
4	106669
4	112590
4	118879
4	123975
4	129908
4	139070
4	188487
4	208710
4	215941
4	223746
4	253084
4	259003
4	269007
4	283985
4	292558
4	304777
4	326705
4	348579
4	402102
4	704901
4	720841
4	732232
4	746828
4	751535
4	757622
4	763896
4	770454
4	777941
4	785247
4	824621
4	844407
4	853109
5	305832
5	316316
5	322252
5	328382
5	335622
5	395774
5	406433
5	690266
5	700829
5	915507
5	924264
5	933180
5	973302
6	065302
6	071223
6	080476
6	087770
6	094362
6	100966
6	110426
6	118591
6	128393
6	143424
6	182591
6	207385
6	226280
6	239182
6	269715
6	308545
6	314771
6	320511
6	327602
6	341812
6	351139
6	375358
6	402352
6	410134
6	633043
6	641780
6	680296
6	741967
6	747890
6	755987
6	764913
7	425860
7	435913
7	446389
7	452592
7	457842
7	463744
7	470529
7	477756
7	485224
7	506158
7	536903
7	894787
7	912636
8	141151
8	169163
8	175719
10	169177
10	182279
11	179735
11	187372
11	194102
11	688788
11	695228
12	209838
12	377301
12	384027
12	393359
12	749708
13	175978
13	182229
13	189518
13	196279
13	202921
13	210896
14	159489
14	166631
14	174877
14	183993
14	197183
14	255337
14	297000
14	304967
14	311810
14	318312
14	332941
14	341882
14	350127
14	359507
14	380687
14	415164
14	444387
14	451097
14	458227
14	472274
14	481254
14	490573
14	560965
14	590753
14	612222
14	634187
14	668509
14	692152
14	720760
14	790515
14	808254
14	821752
14	830740
14	838275
14	905971
15	027860
15	038459
15	048547
15	078551
15	085654
15	091826
15	108602
15	120023
15	133066
15	190185
15	285360
15	297558
15	303468
15	310491
15	399194
15	431063
15	437030
15	444804
15	493133
15	540407
15	677060
15	746096
15	832818
15	838678
15	845722
15	852231
15	861416
15	867288
15	885007
16	015443
16	022423
16	028484
16	035155
16	049108
16	059718
16	093586
16	100029
16	304517
16	318308
16	325377
16	419945
16	442703
16	466075
16	475391
16	543104
16	554964
16	566069
16	617174
16	629622
16	680604
16	750478
16	790835
16	807695
16	817110
16	858375
16	864026
16	870366
16	878906
16	919713
17	088624
17	110107
17	132629
17	142911
17	152817
17	225737
17	395639
17	428559
17	436551
17	445819
17	498691
17	530960
17	543638
17	592559
17	642848
17	696910
17	814958
17	822662
17	831592
17	854464
17	866038
17	879859
18	014128
18	042217
18	089116
18	119928
18	240435
18	249510
18	276937
18	286452
18	332541
18	340672
18	365470
18	438022
18	549668
18	625163
18	637080
18	685758
18	730146
18	740747
18	798213
18	819324
18	948101
18	991567
19	022781
19	074459
19	209256
19	222444
19	235034
19	249168
19	262303
19	312260
19	323986
19	360020
19	410456
19	474269
19	482912
19	502208
19	555061
19	573236
19	597527
19	605378
19	661906
19	670860
19	868546
19	878744
19	917627
19	982113
19	993297
20	002439
20	009607
20	080618
20	111914
20	168002
20	172845
20	183452
20	279313
20	351107
21	355167
21	363325
21	375039
21	421520
21	511946
21	539993
21	547242
21	553266
21	560834
21	568045
21	586056
21	591276
21	597288
21	603344
21	611158
21	624655
21	662275
21	679029
21	688328
21	699014
21	722453
21	728706
21	738797
21	801980
21	814342
21	858381
21	901768
21	947811
21	985393
21	991736
22	004976
22	018619
22	039289
22	174884
22	180874
22	189214
22	227568
22	249603
22	298729
22	476328
22	485529
22	521056
22	527533
22	550621
22	559775
22	582541
22	620926
22	632594
22	656285
22	706855
22	713915
22	759646
22	771684
22	842857
22	849155
22	952489
22	967163
23	010963
23	049013
23	081263
23	108013
23	118384
23	211607
23	218895
23	447236
23	453940
23	464333
23	475287
23	487345
23	500068
23	577294
23	588156
23	722063
23	737777
23	745666
23	772684
23	805897
23	817736
23	865970
23	901341
23	915613
23	951651
23	975921
24	029421
24	035221
24	191592
24	197652
24	209045
24	246909
24	260815
24	269251
24	278608
24	288398
24	351623
24	365494
24	435591
24	668873
24	678174
24	710276
24	720418
24	949933
24	962803
24	996962
25	004677
25	011520
25	020678
25	028757
25	136726
25	269281
25	309305
25	317811
25	328001
25	335779
25	477847
25	484169
25	491270
25	503788
25	510602
25	531914
25	543767
25	600601
25	666120
25	673340
25	778375
25	785018
25	794322
25	801433
25	827140
25	839890
25	851315
25	869308
25	876406
25	892535
25	909276
26	019980
26	030843
26	121241
26	131195
26	137814
26	148514
26	167925
26	187861
26	368374
26	374342
26	382515
26	391835
26	400506
26	410382
26	601409
26	607160
26	614894
26	629306
26	637962
26	650424
26	834637
26	864144
26	913134
26	921585
26	966482
26	973534
26	980952
26	987740
26	998435
27	005228
27	035109
27	063281
27	071690
27	203395
27	345024
27	357057
27	366969
27	374760
27	382240
27	402268
27	530834
27	655837
27	683317
27	690192
27	758507
27	861060
27	871429
27	878996
28	032596
28	050825
28	063569
28	188303
28	264870
28	272943
28	282460
28	289605
28	307568
28	322303
28	463717
28	479769
28	494932
28	501382
28	511519
28	529184
28	544230
28	598219
28	610156
28	622828
28	650375
28	664552
28	754087
28	771484
28	942281
29	480007
29	685105
29	758982
29	766630
29	778030
29	784484
29	793945
29	811597
29	828847
29	834183
29	886158
29	899174
29	907795
29	923278
29	955965
29	996757
30	022476
30	081327
30	088544
30	114834
30	121731
30	132535
30	155045
30	163758
30	179069
30	371137
30	380304
30	407984
30	443001
30	465936
30	476158
30	498717
30	537168
30	544115
30	648626
30	660317
30	666618
30	674188
30	687197
30	695392
30	753723
30	766159
30	778409
30	834917
30	844154
30	852034
30	867373
30	879940
31	091543
31	098286
31	145834
31	191029
31	210307
31	295158
31	301153
31	318523
31	330952
31	419515
31	485111
31	493843
31	507538
31	558219
31	567717
31	577172
31	585789
31	642055
31	784231
31	894731
31	924007
32	034854
32	056178
32	121067
32	172701
32	247505
32	411642
32	424682
32	432116
32	445826
32	497076
32	531137
32	538115
32	554239
32	644327
32	658425
32	697258
32	835375
32	845880
32	898868
32	942679
32	972855
32	987351
33	007795
33	084056
33	178346
33	208485
33	337665
33	356311
33	362106
33	428287
33	471590
33	515661
33	556806
33	582902
33	642816
33	653960
33	884302
33	898274
33	907130
33	973686
34	064209
34	071858
34	138193
34	146775
34	214343
34	266937
34	330087
34	338721
34	380300
34	392978
34	569041
34	633471
34	651317
34	658003
34	682420
34	689240
34	848666
34	866694
35	047288
35	055114
35	147077
35	168935
35	177171
35	199452
35	207157
35	389046
35	534564
35	550956
35	561542
35	581444
35	830128
35	840494
35	847268
35	885797
35	905966
36	072109
36	082935
36	089871
36	101507
36	183705
36	203197
36	260851
36	269978
36	448287
36	753764
36	759868
36	769261
36	784980
36	795383
36	801677
36	820774
36	846420
36	862286
36	903731
36	916453
36	926459
36	935818
37	094781
37	104232
37	111987
37	142754
37	288125
37	337733
37	346510
37	352613
37	438581
37	448189
37	508929
37	539640
37	612921
37	661518
37	722096
37	730527
37	745117
37	779261
37	988359
37	994927
38	069197
38	118620
38	126928
38	136474
38	156131
38	234271
38	350720
38	439435
38	471315
38	513940
38	610484
38	824522
38	834694
38	941864
38	981475
38	991600
39	150604
39	177774
39	382371
39	392385
39	439720
39	447485
39	513215
39	521254
39	533262
39	670533
39	714232
39	928319
39	936102
40	041204
40	185964
40	227161
40	242022
40	364125
40	372233
40	411829
40	467383
40	515531
40	520448
40	530165
40	539464
40	603839
40	788974
41	065660
41	073042
41	099665
41	118040
41	128667
41	135416
41	144330
41	175077
41	193393
41	202847
41	232050
41	275969
41	559927
41	581875
41	623307
41	664499
41	670650
41	676509
41	700186
41	732537
41	768591
41	776653
41	836713
41	847591
41	906701
41	914709
41	931576
42	051319
42	059710
42	072439
42	150539
42	167871
42	176388
42	701273
43	175797
43	184987
43	209350
43	217415
43	296724
43	304095
43	315477
43	516277
43	725201
44	030122
44	133770
44	141391
44	150839
44	303757
44	539232
44	549913
44	556302
44	562184
44	584035
44	590704
44	599371
44	707434
44	722246
44	738924
44	769967
44	786695
44	926539
44	957650
44	966526
45	254270
45	809022
45	943655
45	952336
45	963774
46	153326
46	161643
46	171304
46	221690
46	237483
46	281763
46	339877
46	352602
46	731575
46	741708
47	124362
47	131640
47	284205
47	294195
47	305251
47	313973
47	334554
47	518936
47	531550
47	541432
47	546906
47	553087
48	049922
48	058131
48	078423
48	123587
48	163097
48	465603
48	472361
48	478414
48	484191
48	489368
48	495286
48	522196
48	527776
48	542489
48	548866
48	554167
48	563185
48	575005
48	607655
48	623175
48	697781
48	706094
48	713078
48	721639
48	746933
48	793237
48	850238
48	938359
48	944452
48	950615
48	958040
48	972186
48	992058
49	004280
49	047722
49	101955
49	195465
49	221671
49	230563
49	242853
49	250422
49	288323
49	343817
49	384910
49	394877
49	401583
49	408032
49	417406
49	422843
49	589852
49	598848
49	683128
49	691103
49	725179
49	738226
49	854767
49	906717
49	915811
49	933383
49	942682
49	949377
49	954629
50	120850
50	140838
50	299045
50	314817
50	324672
50	335887
50	378125
50	400563
50	412008
50	417790
50	474358
50	537443
50	561704
50	611740
50	622434
50	779224
50	785767
50	809806
50	818771
50	841728
50	902338
50	921909
50	935920
50	958027
51	072655
51	079945
51	085003
51	094222
51	130731
51	174383
51	185516
51	407622
51	430579
51	452508
51	464636
51	490641
51	525180
51	534886
51	545427
52	134642
52	264455
52	271935
52	277696
52	283944
52	288913
52	297216
52	302997
52	317398
52	378427
52	412941
52	426478
52	454578
52	496740
52	532063
52	566391
52	587636
52	599892
52	607478
52	639579
52	705556
52	770572
52	830886
52	838359
52	845364
52	857693
52	946817
53	158274
53	175659
53	317109
53	348991
53	353945
53	358911
53	365469
53	372662
53	446866
53	460659
53	466750
53	474275
53	519940
53	532783
53	560152
53	567559
53	573623
53	593628
53	604615
53	642491
53	689137
54	201666
54	227991
54	411966
54	432179
54	461078
54	467530
54	476169
54	483830
54	496536
54	531770
54	553053
54	564100
54	579874
54	615797
54	963008
54	969088
54	985228
54	999952
55	005803
55	012264
55	020135
55	028171
55	056166
55	162979
55	207611
55	247175
55	271837
55	278712
55	287273
55	304737
55	312202
55	319474
55	472400
55	480026
55	486984
55	495384
55	504290
55	533386
55	555096
55	841747
55	885172
55	892448
55	999315
56	366114
56	483328
56	667277
56	679876
57	178163
57	185045
57	195529
57	366532
57	372208
57	649968
57	752579
57	763468
57	771074
57	780010
57	790268
57	799854
57	806453
57	816562
57	825228
57	849653
58	195816
58	204152
58	425396
58	434395
58	471941
58	479043
58	485924
58	495778
58	506711
58	511496
58	522362
58	529774
58	562030
58	568905
58	576219
58	598681
58	611966
58	618178
58	649197
58	791993
58	800594
58	808786
58	818129
58	823919
58	841923
58	850292
58	924512
58	930993
58	938980
58	966909
59	007964
59	046865
59	069215
59	102821
59	109859
59	122160
59	237416
59	244823
59	258086
59	676419
59	683088
59	693256
59	699190
59	708673
59	715785
59	724527
59	733851
59	748313
59	874767
59	881540
60	039541
60	052147
60	065440
60	076547
60	096415
60	461458
60	498484
60	509216
60	720737
60	771759
61	098644
61	116164
61	125685
61	130985
61	138060
61	167013
61	173014
61	535865
61	541441
61	549639
61	568288
61	579685
61	587832
61	595581
61	603663
61	610354
61	625596
61	631581
61	651963
61	668596
61	687871
61	693841
61	702327
61	711232
61	730052
61	740880
61	755866
61	763734
61	773243
61	837728
61	934776
62	162862
62	189196
62	195590
62	204252
62	209260
62	231312
62	236935
62	243404
62	251359
62	261271
62	273282
62	334610
62	346124
62	367627
62	688630
63	323454
63	441367
63	448185
63	456988
63	470367
63	503713
63	808640
63	818711
63	834884
63	846530
64	092753
64	099871
64	135470
64	152363
64	358520
64	442546
64	736687
64	743372
64	761955
65	031238
65	037602
65	045170
65	052484
65	089804
65	788359
65	968706
65	976692
66	220662
66	285682
66	807505
67	040421
67	048988
67	062247
67	069166
67	081140
67	325980
67	338374
67	600728
67	612481
67	873004
67	995459
68	003067
68	009962
68	019056
68	129195
68	137125
68	151701
68	408423
68	814573
68	822202
69	101865
69	107380
69	112714
69	119646
69	126277
69	132566
69	138909
69	143962
69	158226
69	321201
69	328224
69	531017
69	535795
69	539914
69	544693
69	552453
69	566417
69	578151
69	583422
69	599002
69	612073
69	679825
69	778602
69	790763
69	798341
69	835139
69	846938
69	852096
69	865341
69	874696
69	881760
69	906912
69	916915
69	946762
69	984071
70	000253
70	071652
70	079944
70	164792
70	171317
70	177266
70	183430
70	229095
70	235805
70	252113
70	319428
70	359425
70	441588
70	448750
70	495260
70	501783
70	507682
70	513359
70	616567
70	631814
70	661017
70	667759
70	737291
70	761003
70	821956
70	830071
70	840556
70	995639
71	039041
71	081018
71	143918
71	152346
71	187055
71	242489
71	254737
71	282868
71	309708
71	322339
71	416754
71	424328
71	439291
71	455210
71	494675
71	505264
71	588542
71	647065
71	656934
71	665157
71	725961
71	785386
71	874171
72	066662
72	075940
72	142925
72	158818
72	168635
72	175240
72	310184
72	378292
72	402684
72	487186
72	591543
72	599580
72	615195
72	673450
72	814154
72	946203
72	995430
73	050188
73	129322
73	152443
73	160183
73	185191
73	207255
73	282053
73	289814
73	319508
73	330244
73	388738
73	400284
73	408559
73	419647
73	568913
73	575068
73	586024
73	769719
74	065255
74	097327
74	114036
74	131934
74	162693
74	190048
74	277248
74	285483
74	574920
74	625634
74	695923
74	709206
74	717794
75	004970
75	071586
75	083885
75	093608
75	115785
75	296987
75	457035
75	528477
75	610996
75	624722
75	662263
75	848293
75	859304
76	005329
76	012526
76	090428
76	099691
76	106989
76	117708
76	289529
76	346250
76	524824
76	561021
76	596743
76	701102
76	907894
76	931933
76	940298
76	947813
76	959014
76	969054
77	205266
77	259398
77	285571
77	513088
77	540118
77	694280
77	843141
77	948951
77	955838
77	968730
78	030923
78	095234
78	232655
78	329678
78	483865
78	506637
78	550506
78	720019
78	764534
78	799374
79	065953
79	086793
79	098614
79	252102
79	340487
79	356834
79	365212
79	456222
79	564355
79	711981
79	947294
79	970141
80	001610
80	086674
80	172956
80	181514
80	363230
80	375774
80	384802
80	398004
80	537070
80	645750
80	893685
81	059446
81	100361
81	118756
81	415477
81	423887
81	435666
81	479617
81	776394
81	817024
81	839451
81	910074
81	986710
82	025825
82	206924
82	217525
82	226874
82	541239
82	577021
82	615192
82	642014
82	942992
83	016108
83	066279
83	076957
83	103771
83	111201
83	131258
83	141432
83	297269
83	364321
83	393822
83	410618
83	435111
83	443640
83	558411
83	564870
83	627907
83	642863
83	663889
83	722562
83	880957
83	903540
84	088055
84	114589
84	184032
84	341102
84	374369
84	437853
84	475428
84	502169
84	668709
84	717172
84	809347
84	818645
84	826554
85	111785
85	120005
85	215071
85	388987
85	457695
85	722451
85	731024
85	766811
85	839215
85	849368
85	880589
86	005793
86	020904
86	032507
86	041464
86	058262
86	177929
86	184977
86	191438
86	198092
86	203525
86	212033
86	262823
86	269876
86	277598
86	320208
86	449671
86	456445
86	582068
86	619417
86	681512
86	691222
86	698247
86	713433
86	813042
86	859055
87	025021
87	039047
87	278453
87	472086
87	482427
87	491283
87	518964
87	526974
87	536176
87	543735
87	557177
87	565637
87	667406
87	676224
87	688589
87	708253
87	741665
87	930372
88	000120
88	007706
88	017461
88	022324
88	051446
88	059557
88	171282
88	256798
88	322002
88	330496
88	339377
88	349034
88	369396
88	417010
88	452456
88	593812
88	610145
88	639769
88	726241
88	736683
88	745633
88	758739
88	812241
88	848790
89	123645
89	134101
89	143113
89	288007
89	358069
89	372474
89	515728
89	524351
89	544343
89	633978
89	658235
89	720693
89	773666
89	782614
89	878920
90	063918
90	235710
90	255001
90	275442
90	281004
90	290514
90	303520
90	384930
90	396190
90	427495
90	490779
90	503051
90	565201
90	611724
90	731190
90	867850
91	008943
91	078284
91	094601
91	106914
91	253555
91	265327
91	494014
91	604760
91	637212
91	649794
91	661412
91	863507
91	899105
91	931712
92	153231
92	178056
92	256131
92	441124
92	452165
92	571797
92	592752
92	601519
92	706244
92	716107
92	935888
92	977560
93	036801
93	051306
93	066871
93	581409
93	596286
93	609742
93	618291
93	645924
93	664431
93	688595
93	703783
93	839492
93	848546
93	991406
94	191590
94	208566
94	221143
94	273341
94	304674
94	313164
94	557582
94	569080
94	592863
94	609456
94	851422
94	858785
94	877050
94	944164
94	954748
95	046958
95	054488
95	061914
95	096071
95	103414
95	271737
95	282686
95	327644
95	358172
95	369204
95	524081
95	694094
95	907203
96	020367
96	029288
96	040019
96	046895
96	081513
96	091141
96	240606
96	252568
96	295772
96	358896
96	370321
96	523235
96	730288
96	752451
96	896463
96	905422
96	945778
96	954605
96	964190
97	046947
97	059837
97	219966
97	230610
97	238346
97	250096
97	257883
97	624812
97	639945
97	987967
98	000768
98	216312
98	469633
98	519833
99	054771
99	070051
99	285574
99	304754
99	323630
99	352386
99	427109
99	566686
99	576665
99	836885
100	214405
100	230391
100	236758
100	243190
100	265008
100	275677
100	307807
100	313207
100	318190
100	324043
100	329890
100	341756
100	354047
100	364407
100	406954
100	419924
100	426778
100	434847
100	459004
100	474679
100	538506
100	831125
100	839596
100	848821
100	858814
100	868679
100	874612
100	884644
100	895768
100	901867
100	907726
100	930622
100	944109
100	952491
100	958588
100	973385
100	984742
100	994303
101	041762
101	210388
101	222939
101	237276
101	270454
101	300868
101	307276
101	333020
101	343407
101	363367
101	373479
101	436461
101	488823
101	537091
101	547626
101	558031
101	566355
101	576420
101	587585
101	630859
101	672489
101	726137
101	755474
101	763083
101	791840
101	919385
101	929512
101	970214
102	167256
102	339183
102	427286
102	435952
102	443040
102	511702
102	518720
102	525165
102	531561
102	545142
102	555134
102	585864
102	688520
102	694514
102	718995
102	728590
102	794612
103	054630
103	064539
103	094430
103	323158
103	625582
103	727358
104	254143
104	273759
104	287041
104	298708
104	440764
104	611104
104	620028
104	631178
104	889691
104	895191
104	911822
104	918962
104	931874
104	945593
105	072570
105	203709
105	361733
105	475663
105	486875
105	789143
105	800071
105	809938
105	843596
106	135522
106	258057
106	363905
106	382881
106	390364
106	426296
106	774558
106	826784
106	859112
106	911822
107	043152
107	064719
107	649831
107	672069
108	018181
108	193704
108	450589
108	459161
108	495572
108	578567
109	008823
109	243823
109	261442
109	564219
109	612285
109	627619
110	052118
110	066191
110	072572
110	212603
110	242740
110	253721
110	431131
110	528180
110	596691
110	882143
110	893792
110	901075
110	970713
110	979240
111	043042
111	248304
111	258867
111	270912
111	277520
111	286072
111	296493
111	304569
111	328955
111	344306
111	352592
111	366835
111	375559
111	589878
111	595532
111	600651
111	605865
111	612204
111	624201
111	635537
111	644725
111	652208
111	671425
111	724834
111	735353
111	743310
111	754322
111	762656
111	781070
112	168660
112	178192
112	183913
112	203165
112	212132
112	221595
112	228571
112	990341
112	999956
113	021497
113	027973
113	037339
113	356702
113	370670
113	472232
113	841080
113	902902
114	286186
114	293217
114	298417
114	303013
114	307582
114	313915
114	320216
114	329501
114	335785
114	342684
114	358551
114	368945
114	385103
114	396956
114	424644
114	433628
114	440493
114	448751
114	458077
114	469924
114	481028
114	512337
114	525573
114	543476
114	571687
114	597496
115	053143
115	299964
115	343222
115	357351
115	365409
115	370920
115	378182
115	384276
115	390922
115	547692
115	556875
115	563137
115	570505
115	575720
115	581740
115	587768
115	615026
115	760357
115	782482
115	799231
115	812500
115	839902
115	881712
115	905609
115	948816
115	967477
115	998201
116	061291
116	106510
116	143173
116	151367
116	169455
116	175334
116	210570
116	247329
116	255438
116	266937
116	279305
116	285574
116	319153
116	329414
116	477454
[truncated: 2,713 more rows]
