# Supplementary material for: Moth olfactory receptor neurons adjust their encoding efficiency to temporal statistics of pheromone fluctuations
Source: PLoS Comput Biol. 2018 Nov 13;14(11):e1006586. doi: 10.1371/journal.pcbi.1006586 (PMC6258558; doi:10.1371/journal.pcbi.1006586)
Supplement: S1 Data — (ZIP) [file pcbi.1006586.s001.zip › data/16m/100fg/spikes_times_06.txt]

0	248837
1	020220
1	026190
1	033561
1	052632
1	061363
1	069570
1	076370
1	083526
1	090345
1	098394
1	233092
1	302898
1	321676
1	373607
1	445120
1	533651
1	650096
1	661701
1	792985
2	035753
2	108371
2	200452
2	223191
2	331781
2	350490
2	368285
2	654672
2	662913
2	846552
2	852272
2	858344
2	863950
2	873628
2	955712
2	962043
2	975162
3	012294
3	020507
3	031483
3	071299
3	114965
3	122344
3	130607
3	194499
3	203973
3	218106
3	262776
3	300389
3	327115
3	337284
3	393652
3	464442
3	659218
3	667613
3	770837
3	930022
3	940935
3	946630
3	955781
3	985173
4	126928
4	134384
4	141340
4	147992
4	160674
4	168973
4	184136
4	190757
4	286377
4	300190
4	322506
4	330753
4	401948
4	408581
4	417547
4	469931
4	531517
4	569276
4	739927
4	826004
4	833085
4	971050
5	102038
5	178939
5	188955
5	444988
5	451601
5	461565
5	468972
5	542562
5	549644
5	562695
5	673004
5	789296
5	798568
5	810726
5	819796
5	876679
5	968013
6	228110
6	486638
6	495951
6	507054
6	541958
6	622098
6	637426
6	647656
6	924659
6	956819
6	963838
7	106809
7	229625
7	364451
7	373892
7	425739
7	666073
7	686873
7	700440
7	709441
7	725566
7	735417
7	746175
7	954482
8	267050
8	273153
8	288707
8	300344
8	325083
8	438647
8	459178
8	506837
8	696203
8	704881
8	713836
8	722091
8	742035
8	788808
8	795792
8	807395
8	864115
8	880133
8	900683
8	906579
8	915770
8	924010
8	970680
9	124269
9	591358
9	597357
9	605052
9	610690
9	616458
9	624945
9	635627
9	642335
9	666928
9	675540
9	805734
10	013496
10	022015
10	278486
10	300981
10	399465
10	427820
10	438327
10	747002
10	753725
10	761442
10	767808
10	778033
10	808375
10	828239
10	844530
10	852976
10	891810
10	987941
10	994809
11	018211
11	028339
11	046521
11	163383
11	186105
11	227809
11	456358
11	467418
11	527643
11	539085
11	732902
11	739478
11	747254
11	790670
11	798086
11	829056
11	881248
11	890791
12	103329
12	333429
12	340097
12	457722
12	465682
12	472661
12	601235
12	610661
12	717630
12	778685
12	787525
12	796276
12	892667
12	898953
12	921263
13	118322
13	130074
13	668534
13	679135
13	724614
13	833425
13	844901
14	247670
14	285829
14	293732
14	306630
14	396321
14	420124
14	477218
14	486340
14	511122
14	548567
14	637499
14	644101
14	649957
14	658692
14	665954
14	696549
14	709853
14	720898
14	727790
14	833291
14	839237
14	894692
14	899691
14	905796
15	175439
15	186428
15	196428
15	203151
15	211158
15	251950
15	305466
15	329475
15	338041
15	345383
15	354902
15	369976
15	377137
15	386558
15	461552
15	508997
15	517556
15	536676
15	605712
15	614127
15	622666
15	706091
15	713074
15	719642
15	808202
15	965410
15	972617
15	981639
16	044447
16	051394
16	057749
16	073828
16	218877
16	226259
16	238506
16	245561
16	251243
16	259324
16	282082
16	324746
16	334006
16	384743
16	448226
16	482196
16	587569
16	689137
16	715358
16	724041
16	740209
16	784675
16	789605
16	797225
16	964681
17	000904
17	013937
17	050073
17	164496
17	180165
17	213703
17	345523
17	403374
17	411220
17	418989
17	432698
17	466666
17	472633
17	598530
17	704177
17	716372
17	739520
17	792716
17	799313
17	812580
18	061585
18	074755
18	088715
18	239002
18	248710
18	262861
18	272751
18	333234
18	340527
18	357361
18	520930
18	527597
18	533614
18	684917
18	693854
18	701590
18	736284
18	764034
18	771688
18	810201
18	816957
18	837468
18	959772
18	969509
19	128533
19	250380
19	528793
19	929611
19	943995
20	179293
20	188704
20	556622
20	566630
20	574895
20	581736
20	853904
20	959504
20	965816
20	984078
21	111774
21	247824
21	255079
21	273646
21	285055
21	291547
21	298739
21	585284
21	592488
21	746008
21	751418
21	760332
21	786780
21	795010
21	982444
21	989492
22	651586
22	658395
22	667730
22	675545
22	893603
22	899737
22	911179
23	162380
23	313988
23	551121
23	558737
23	566725
23	574253
23	808331
23	818944
23	869489
24	141338
24	154383
24	175977
24	249338
24	377437
24	557996
24	565773
25	201566
25	209363
25	220450
25	233491
25	273962
25	414667
25	568032
25	923849
25	952783
26	091196
26	099035
26	109378
26	223279
26	245679
26	469665
26	477065
26	582102
26	677475
26	804569
26	812601
27	087924
27	099845
27	439585
27	964929
27	973045
28	202119
28	209965
28	216046
28	231983
28	302802
28	358562
28	364094
28	374657
28	489364
28	495840
28	908231
28	956553
28	971449
28	984893
28	991219
29	002402
29	232883
29	244548
29	335615
29	345430
29	398557
29	698097
29	709564
29	831483
29	961806
29	999077
30	007806
30	391646
30	406028
30	416263
30	427410
30	539080
30	546489
30	554483
30	562057
30	601527
30	976487
31	019270
31	046106
31	067135
31	199860
31	214007
31	646291
31	661455
31	937959
31	948576
31	986576
32	242588
32	249233
32	334844
32	358929
32	474404
32	486638
32	596748
32	605916
32	666304
32	673785
32	714961
32	736215
32	747082
32	779859
32	960506
33	019671
33	165142
33	186905
33	306073
33	353822
33	361906
33	378187
33	390451
33	396259
33	402938
33	413417
33	467126
33	580393
33	711598
34	123786
34	133161
34	143114
34	317311
34	326347
34	339905
34	350031
34	485938
34	499041
34	601435
34	608462
34	615832
34	656984
34	749175
34	873628
34	880312
34	886365
35	104538
35	164624
35	172435
35	179426
35	186353
35	194795
35	235493
35	242269
35	248358
35	295552
35	322257
35	330205
35	377272
35	719313
35	754954
35	875640
35	999460
36	021970
36	031389
36	051555
36	147239
36	164259
36	287031
36	328443
36	530357
36	591056
36	602446
36	763824
36	792425
36	804519
36	991624
37	012108
37	099047
37	159188
37	171694
37	191225
37	197436
37	203361
37	283304
37	344022
37	352142
37	361799
37	531555
37	540818
37	650129
37	776380
37	784985
38	149122
38	154925
38	164843
38	267445
38	275156
38	354345
38	459317
38	501525
38	512251
38	564664
38	637563
38	695941
38	723859
38	945929
39	054454
39	080515
39	118040
39	126172
39	303934
39	317297
39	516417
39	523860
39	662213
39	679338
39	685956
39	696653
39	860797
39	964847
39	992505
40	009362
40	131474
40	239238
40	257764
40	462660
40	470854
40	535497
40	815461
41	045907
41	072924
41	119404
41	170307
41	176568
41	185612
41	202139
42	167881
42	368811
42	373990
42	382248
42	394121
42	402277
42	608562
42	619388
42	629265
42	920848
43	061962
43	598066
43	607524
43	620426
43	693955
43	774723
43	780207
43	886877
43	914994
44	164509
44	170356
44	177383
44	286732
44	416548
44	424388
44	459071
44	479639
44	570161
44	585168
44	707884
44	717792
44	728986
44	737031
44	749231
44	876169
44	912807
44	922187
45	022198
45	314192
45	761238
45	920774
45	937787
45	946999
45	973288
46	345869
46	354242
46	433609
46	439696
46	527766
46	552923
46	558947
46	566441
46	576475
47	015086
47	091344
47	314828
47	433787
47	554380
47	765730
47	775719
48	720108
48	729313
48	758601
48	768870
49	182705
49	191046
49	199790
49	206350
49	212803
49	221144
49	332782
49	502622
49	536091
49	707751
49	720346
49	777802
49	802036
49	924367
49	953507
49	961286
50	155907
50	416508
50	636570
50	644414
50	767607
50	915593
51	009094
51	170953
51	220430
51	462245
51	470828
51	479344
51	636799
51	645242
51	827529
51	875304
51	881235
52	042660
52	078234
52	316548
52	338470
52	411143
52	429871
52	465417
52	626972
52	645228
52	918185
52	924276
52	935026
52	994657
53	117726
53	128035
53	141197
53	238511
53	421225
53	468647
53	480900
53	638105
53	647855
53	667845
53	685616
53	692935
53	701921
54	017986
54	024791
54	030887
54	060916
54	139430
54	146347
54	267715
54	284565
54	812511
54	826005
54	839878
54	848002
55	072369
55	122761
55	166372
55	180082
55	191774
55	210930
55	445240
55	453089
55	792130
56	345835
56	593321
56	689153
56	841679
56	869605
56	876570
56	885227
57	020278
57	273476
57	282545
57	501182
57	508398
57	658956
57	751052
57	987640
58	714913
58	887162
59	091195
59	101729
59	108192
59	144091
59	192865
59	407528
59	510272
59	757779
59	896053
59	904650
59	947772
59	960091
60	218530
60	519746
60	669209
60	676455
60	901255
60	908939
60	914757
60	921475
60	973547
61	095667
61	145383
61	152026
61	159281
61	229972
61	241906
61	252256
61	289888
61	305033
61	336311
61	393376
61	567137
61	575272
61	611491
61	618110
61	626310
61	905497
61	913521
61	921701
61	928924
61	989277
62	014020
62	104821
62	122046
62	146926
62	155117
62	175531
62	331454
62	341036
62	584227
62	607743
62	616883
62	750317
62	760757
62	843267
62	850466
62	928648
63	016033
63	109374
63	185189
63	241908
63	465764
63	474044
63	594821
63	603985
63	615175
63	627889
63	646456
63	862424
63	872555
63	911718
63	918740
63	927192
63	976994
63	998101
64	009707
64	206968
64	271844
64	283469
64	333024
64	418479
64	428086
64	509978
64	525255
64	695079
64	704657
64	916779
64	924058
65	245291
65	333081
65	350602
65	378458
65	427525
65	464467
65	475463
65	494159
65	591494
65	809575
65	817338
65	897552
65	904563
65	914215
66	147623
66	263494
66	325752
66	550051
66	702064
66	816828
66	918945
67	059898
67	378367
67	388382
67	433011
67	480626
67	488032
67	499243
67	672679
67	840537
67	848801
68	006848
68	049335
68	260809
68	435713
68	596449
68	636056
68	655018
68	977679
69	100051
69	239790
69	520500
69	534425
69	569933
69	591521
69	765502
69	987247
69	994103
70	008111
70	076486
70	190895
70	205228
70	215621
70	563877
70	799744
70	807753
70	817621
70	824254
70	830573
71	682430
71	859398
71	904598
71	926200
72	062535
72	392747
72	403446
72	424884
72	477665
73	293458
73	303396
73	516653
73	968808
74	290221
75	004780
75	023220
75	033857
75	080075
75	191474
75	200801
75	219957
75	249141
75	319833
75	372365
75	381835
75	945017
76	413194
76	420697
76	428980
76	436824
76	475214
76	730898
77	243926
77	532570
77	554016
77	720975
77	925975
77	936177
78	104566
78	183094
78	669764
78	678565
78	684015
78	691508
78	810147
78	820481
78	900611
79	209936
79	217219
79	226130
79	236021
79	245472
79	253942
79	260689
79	282589
79	587305
80	133910
80	142153
80	448823
80	457223
80	466147
80	814987
80	839606
80	846566
80	854230
80	865412
80	877849
81	205530
81	215719
81	288746
81	433839
81	441974
81	519750
81	529547
81	596446
81	610600
81	627689
81	798434
81	919741
82	167721
82	186571
82	193290
82	200115
82	208941
82	222621
82	254041
82	260875
82	281757
82	362503
82	565195
82	573113
82	592748
82	656112
82	667182
82	676329
82	682269
82	937661
83	052880
83	062022
83	166186
83	185633
83	203184
83	231358
83	411103
83	425898
83	555960
83	772264
83	781433
83	801435
83	814373
83	823588
83	874353
83	900813
83	915539
83	987870
83	997156
84	184176
84	352919
84	358516
84	366143
84	629961
84	663948
84	855248
84	864327
84	899535
84	924012
85	031515
85	109173
85	208257
85	295438
85	518957
85	557963
85	728780
85	930704
85	942539
86	079221
86	298339
86	312911
86	664764
86	686970
86	922297
86	933680
87	044788
87	225605
87	237510
87	453298
87	526667
87	535790
87	776398
87	785812
87	799687
87	965046
87	983540
88	039147
88	318840
88	792947
88	811226
88	894631
88	903994
88	911290
88	918993
89	077883
89	275941
89	287079
89	605589
89	623338
89	834478
89	855117
89	963950
90	097403
90	103503
90	241906
90	251071
90	298713
90	424616
90	555199
90	751833
90	784555
91	161645
91	389059
91	419468
91	587268
91	634664
91	718256
91	726915
91	885112
92	093489
92	103733
92	604627
92	723563
92	805540
92	814118
92	840595
93	028590
93	502548
93	606678
93	645277
93	892051
94	201324
94	415199
94	585302
94	754305
94	764254
95	259144
95	433024
95	557202
95	609601
96	188484
96	263973
96	489332
96	519013
97	268434
97	277559
97	410201
97	419893
97	431858
97	641516
97	744715
97	752796
98	168680
98	328843
98	422329
98	857214
98	968118
99	256289
99	292356
99	491739
99	529566
99	656197
99	753941
99	778173
99	791015
100	224517
100	237040
100	953892
101	299723
101	306072
101	781828
101	789438
101	832439
101	855506
102	382925
102	428347
102	443869
102	957529
103	021831
103	031867
103	433174
103	463642
103	613028
103	622883
103	631491
103	643329
103	741309
103	759769
104	421431
104	525019
104	533010
104	568435
104	945788
104	956332
105	070169
105	216601
105	841687
105	928613
105	966810
106	427067
106	506144
106	913338
107	120473
107	137968
107	487653
107	741977
108	533810
108	624585
108	787000
108	805166
109	176043
109	197755
109	364244
109	584484
109	594357
109	609217
109	651344
110	424940
110	655897
110	963668
111	173938
111	665343
111	725566
111	734306
111	907118
112	298878
112	314267
112	530973
112	952363
112	991853
113	068661
113	503742
114	043382
114	051672
114	063245
114	357596
114	405968
114	417771
114	707471
115	044758
115	494855
115	506031
115	617322
115	792280
115	804999
116	052408
116	064310
116	187836
116	424473
116	460654
116	477882
116	485219
116	911586
117	022654
117	314069
117	883243
118	182742
118	204066
118	501088
118	733372
119	276719
119	289554
119	407381
119	503035
119	715586
119	731862
119	941051
120	236519
120	344529
120	365718
120	379018
120	484125
120	675750
121	111166
121	299121
121	677750
121	912410
122	643096
122	702186
122	715863
123	169133
123	185240
123	555617
123	690080
123	706172
124	175030
124	187400
124	205450
124	335140
124	574582
124	583507
125	174198
125	193541
125	287426
125	306888
125	319737
125	327369
125	340424
125	611223
125	625653
125	660799
125	981847
125	996193
126	006400
126	034329
126	090852
126	532650
126	786904
126	925584
127	067254
127	379582
127	429891
127	463802
127	848522
127	862021
127	873702
127	898636
128	325798
128	774107
128	842925
128	872902
128	923553
129	047998
129	167839
129	176292
129	183837
129	203552
129	284894
129	437962
129	541488
129	585406
129	617027
129	633164
129	947713
130	176120
130	273095
130	359057
130	370567
130	381632
130	441946
130	816501
130	923258
131	392368
131	399526
131	450532
131	465334
131	800138
131	940277
132	420908
132	440525
132	699752
133	314183
133	329030
133	358121
133	453896
133	462592
133	650829
133	667190
133	881001
134	024369
134	194593
134	533971
134	546583
134	647988
134	824823
134	839811
134	898874
134	913228
134	939264
134	978415
135	228446
135	394869
135	560518
135	570340
135	622971
135	649811
135	696336
135	870914
135	894370
136	043278
136	052918
136	069095
136	097221
136	113821
136	121074
136	132013
136	383200
136	411231
136	455032
136	699871
136	715933
137	238572
137	260535
137	281860
137	290632
137	312066
137	476065
137	523108
137	651039
137	973043
137	979705
137	997896
138	056124
138	081132
138	186318
138	318011
138	582685
138	590334
138	606324
138	794459
138	801256
138	981422
139	070695
139	104903
139	158005
139	208059
139	532670
139	710074
140	006860
140	419336
140	466521
140	571440
140	580505
140	812398
141	481262
141	577024
141	705827
141	744266
142	003982
142	296821
142	849635
143	412243
143	839072
143	869146
143	889762
144	067518
144	074545
144	404638
144	498455
144	834213
144	955297
145	014825
145	070983
145	563048
146	060997
146	120493
146	295250
146	440881
146	514462
146	523222
146	532087
146	595202
146	745261
146	792093
146	962080
147	168156
147	192762
147	356319
147	369222
147	661817
147	681333
147	737442
147	745958
147	773510
147	926517
148	424171
148	493480
148	538472
148	609367
148	923144
148	944415
148	954639
149	102561
149	176591
149	188330
149	198833
149	227821
149	494508
149	854723
149	867566
149	878382
149	889909
149	912172
149	949222
149	992497
150	044733
150	494901
150	604379
150	865264
150	896517
151	025883
151	255929
151	586322
151	598814
151	777273
151	853530
151	936882
152	070746
152	185556
152	203384
152	214503
152	408575
152	480450
152	670484
152	694208
152	721931
153	210569
153	233547
153	641968
153	756434
154	295340
154	315271
154	344595
154	702826
154	924376
155	106392
155	220126
155	356000
155	370931
155	535212
155	719986
156	079002
156	103956
156	345536
156	356289
156	365472
156	383939
156	396615
156	563409
156	952395
157	060359
157	081863
157	707541
157	985667
158	177910
158	234290
158	244924
158	255559
158	457132
158	464470
158	588523
158	934714
159	169941
159	557885
159	729296
159	746531
159	879517
160	269646
160	933146
161	006139
161	023186
161	039313
161	082526
161	126402
161	427309
161	442723
161	467884
161	801927
162	700868
162	720864
162	731537
162	937548
163	060779
163	225060
163	235200
163	248889
163	264238
163	426973
163	452200
163	460045
163	564754
164	132651
164	535802
164	579965
164	696624
164	713492
165	078635
165	090739
165	270076
165	281003
165	292407
165	480167
165	633370
166	059515
166	086684
166	236700
166	465930
166	482236
166	548833
166	575057
166	581606
166	685189
166	702180
166	995441
167	039279
167	054894
167	279957
167	558063
167	698291
167	735554
167	849293
168	033259
168	229167
168	540798
168	641362
168	652881
168	663926
168	983324
168	998833
169	603448
169	791981
170	512070
170	550160
171	189540
171	586678
172	211944
172	407904
173	698971
173	996131
174	028626
174	064502
174	715357
175	373360
175	386616
175	398438
175	597793
175	780731
176	061034
176	428212
176	836644
176	848511
177	367648
177	385189
177	424778
177	757337
177	776437
177	792833
177	824944
177	884967
178	443214
179	538550
180	148107
180	162000
180	204272
180	380147
181	017039
181	042291
181	057733
181	617412
181	632700
181	778900
182	034481
182	202600
182	336150
183	694500
183	776250
183	814250
183	829200
185	777730
186	682790
187	537063
187	858162
188	064805
188	075028
188	174442
188	203855
188	235544
188	321884
189	549815
189	561451
189	652020
189	665822
189	692575
189	711386
189	913616
189	950648
190	060180
190	124129
190	275987
190	319267
190	328939
190	383799
190	651529
190	730547
190	741839
190	770194
190	981911
191	221986
191	451441
191	466716
191	497208
191	636934
191	649563
191	663367
191	725965
191	835576
191	996514
192	009197
192	062186
192	201893
192	570934
192	592440
192	664245
192	719017
192	937289
192	987693
193	278469
193	372562
193	595876
193	721002
193	912518
193	925808
193	963274
194	020882
194	035314
194	080112
194	158791
194	183126
194	505234
194	548202
195	077903
195	095143
196	007264
196	717740
197	886330
198	438736
198	737356
199	585676
