# Supplementary material for: Moth olfactory receptor neurons adjust their encoding efficiency to temporal statistics of pheromone fluctuations
Source: PLoS Comput Biol. 2018 Nov 13;14(11):e1006586. doi: 10.1371/journal.pcbi.1006586 (PMC6258558; doi:10.1371/journal.pcbi.1006586)
Supplement: S1 Data — (ZIP) [file pcbi.1006586.s001.zip › data/16m/100fg/spikes_times_07.txt]

0	387038
0	394041
0	399164
0	404045
0	409559
0	414307
0	419397
0	424066
0	429244
0	434468
0	439213
0	445058
0	451611
0	457449
0	465187
0	481549
0	489445
0	497092
0	509482
0	519829
0	530985
0	541434
0	549477
0	564711
0	577632
0	596364
0	608416
0	630786
0	642574
0	686879
0	698023
0	708903
0	753457
0	770330
0	783557
0	831262
0	845267
0	885224
0	897710
0	910242
1	039424
1	173185
1	190976
1	287227
1	380031
1	388115
1	401364
1	423962
1	493754
1	504499
1	612859
1	676305
1	695530
1	777813
1	794377
1	839948
1	851622
2	021491
2	041076
2	065598
2	074842
2	100364
2	683264
2	688907
2	697664
2	704632
2	710502
2	716932
2	723547
2	733270
2	740816
2	751838
2	760288
2	770279
2	788961
2	813882
2	821770
2	841616
2	852985
2	882018
2	923647
2	955728
2	991908
2	999935
3	024785
3	089031
3	111922
3	125492
3	143130
3	153870
3	187725
3	252435
3	331973
3	343587
3	397414
3	410180
3	507860
3	527171
3	539143
3	548236
3	627724
3	650091
3	657615
3	670438
3	778935
3	789863
3	823495
3	840797
3	863479
3	967439
4	068417
4	098996
4	114301
4	123486
4	144835
4	153684
4	168878
4	214771
4	235797
4	330678
4	437124
4	575898
4	585587
4	651563
4	820076
4	894843
4	916911
4	927302
5	007096
5	105644
5	211555
5	296676
5	342647
5	354126
5	364718
5	377109
5	392573
5	406412
5	542031
5	738619
5	791821
5	817748
5	841648
5	957373
6	027043
6	050407
6	162820
6	210276
6	220726
6	241332
6	464203
6	484057
6	562889
6	646141
6	666068
6	685721
6	874183
7	086644
7	149858
7	159436
7	224552
7	243969
7	281559
7	322871
7	340919
7	430868
7	442984
7	488492
7	634122
7	648557
7	687471
7	804072
7	830064
7	903152
8	069137
8	083125
8	118977
8	396705
8	418629
8	463352
8	572082
8	583000
8	729262
8	740024
8	774423
8	790174
8	907192
9	067911
9	092170
9	218381
9	228791
9	351341
9	606298
9	620122
9	641489
9	652144
9	692381
9	713271
9	843918
9	997688
10	059988
10	075918
10	215223
10	244613
10	475792
10	484355
10	512073
10	568066
10	744808
10	777390
10	895679
10	909844
10	964186
11	065283
11	218417
11	227912
11	261092
11	426737
11	451942
11	469723
11	508553
11	580069
11	624235
11	647685
11	664663
11	806379
11	958056
11	980199
11	996636
12	092196
12	147943
12	181047
12	215077
12	297141
12	375020
12	431939
12	456866
12	723485
12	815655
13	056456
13	067495
13	194876
13	313235
13	353614
13	543026
13	616711
13	637137
13	786130
13	794225
13	806990
13	854476
13	958868
14	040194
14	312223
14	394917
14	503144
14	741795
14	804758
14	827886
14	848864
14	862300
14	890136
14	915739
15	014002
15	027352
15	043046
15	051110
15	111237
15	193726
15	228732
15	358292
15	570237
15	648643
15	776357
15	819710
15	888809
16	051357
16	223917
16	246217
16	461851
16	511205
16	550393
16	577801
16	887372
16	896810
16	912982
16	947166
16	953271
16	961989
16	972615
17	002106
17	017627
17	061589
17	139786
17	189592
17	268956
17	276471
17	290654
17	361757
17	392717
17	405230
17	493088
17	504790
17	547279
17	622309
17	644408
17	759922
17	895443
17	989152
18	107744
18	157637
18	195143
18	220870
18	958194
19	693127
20	134275
20	528710
20	552853
20	561371
20	709309
22	573945
22	587127
22	684830
22	872191
23	119193
23	126947
23	134309
23	140855
23	147254
23	153860
23	159247
23	164289
23	169252
23	175894
23	182638
23	189985
23	201244
23	211092
23	218150
23	225281
23	232344
23	241022
23	250617
23	260468
23	302614
23	353120
23	418079
23	434653
23	446428
23	466934
23	518346
23	526907
23	539032
23	577484
23	592642
23	606316
23	614695
23	647724
23	660232
23	771562
23	781770
23	824626
23	847576
23	915128
23	975707
23	985116
24	004767
24	076438
24	138823
24	165442
24	217787
24	225438
24	235534
24	350017
24	403351
24	415870
24	546228
24	566540
24	579384
24	616235
24	641293
24	663813
24	691296
24	715251
24	970402
24	978591
24	990288
26	186571
26	427055
26	433516
26	440668
26	447932
26	455830
26	462827
26	470074
26	476796
26	483228
26	490002
26	496526
26	505569
26	514010
26	522089
26	532332
26	539380
26	550342
26	813380
26	826564
26	835386
26	842629
26	854364
26	861365
26	869901
26	881307
26	889097
26	902682
26	911968
26	922060
26	949492
26	958942
26	974329
26	991385
27	012166
27	184287
27	233084
27	243030
27	258466
27	274513
27	289205
27	300620
27	313210
27	326781
27	340945
27	432319
27	464937
27	511410
27	524588
27	625958
27	646523
27	680001
27	698765
27	709151
27	762581
27	772577
27	790672
27	798254
28	531470
28	542975
28	551814
28	562277
28	966121
29	003668
29	014634
29	133573
29	665934
29	698422
29	706004
29	716881
29	728230
30	555159
30	570686
30	692877
30	705362
30	713992
30	734152
30	741015
30	747688
30	754595
30	764057
30	773792
30	786976
30	794506
30	804976
30	813391
30	820201
30	828122
30	836264
31	064921
31	078222
31	090520
31	098732
31	106342
31	114752
31	121716
31	136783
31	157810
32	362178
32	906866
32	915741
32	929569
32	947811
32	969966
33	140156
33	163020
33	246603
33	254163
33	265852
33	272843
33	278680
33	286343
33	294024
33	303322
33	311310
33	318947
33	329424
33	337546
33	347670
33	357867
33	368841
33	381503
33	391895
33	446780
33	551720
33	558335
33	569689
33	578163
33	599542
33	621170
33	630594
33	657960
33	680399
33	689273
33	702309
33	712667
33	731402
33	743131
33	878143
33	890342
33	905361
33	912930
33	921972
33	945713
33	964067
33	987915
34	002990
34	021638
34	069729
34	126235
34	139105
34	271542
34	332117
34	353825
34	375948
34	409787
34	470676
34	479048
34	485945
34	511451
34	523722
34	587336
34	722450
34	738095
34	782191
34	886080
34	906129
34	950804
34	964108
34	982605
35	057616
35	067093
35	077074
35	087782
35	100455
35	137657
35	183507
35	299840
35	312776
35	339430
35	348891
35	390194
35	401068
35	516490
35	585123
35	602764
35	618308
35	726207
35	734192
35	747155
35	758955
35	885343
35	912619
35	928359
35	972152
36	081554
36	103119
36	119482
36	223133
36	341003
36	351030
36	377351
36	392402
36	402662
36	419372
36	437292
36	516159
36	630887
36	666620
36	705292
36	726239
36	865279
36	990790
37	125879
37	152607
37	269703
37	295703
37	305884
37	323289
37	375532
37	390912
37	399092
37	415076
37	548735
37	558815
37	575669
37	688154
37	849047
37	997592
38	009815
38	058352
38	073671
39	061301
39	451074
39	492623
40	033784
40	045013
40	065911
40	362881
40	739581
41	371051
41	378641
41	868152
41	888410
42	211956
42	219026
42	361396
42	461042
43	233506
43	240374
43	246109
43	252090
43	258680
43	263811
43	269776
43	276028
43	282996
43	289332
43	296133
43	302074
43	308523
43	318784
43	329014
43	338325
43	348835
43	367927
43	380442
43	389614
43	398491
43	407146
43	419280
43	430945
43	441526
43	455424
43	465183
43	493199
43	502808
43	558968
43	566032
43	581278
43	606946
43	640143
43	657337
43	671959
43	710842
43	769514
43	879014
43	898398
43	908266
43	917892
43	932406
43	961447
43	982034
44	029226
44	042827
44	208139
44	223703
44	239845
44	267950
44	281639
44	307886
44	316604
44	327455
44	350464
44	372678
44	392338
44	425143
44	524076
44	657244
44	687806
44	699480
44	773301
44	958726
45	418912
45	634655
45	644311
45	656088
45	665273
45	672167
45	678362
45	686505
45	693085
45	699114
45	706144
45	714453
45	725283
45	736079
45	750670
45	773191
46	011267
46	017740
46	025427
46	031240
46	041523
46	048901
46	061460
46	071245
46	088960
46	102987
46	131687
46	153421
46	401036
46	415215
46	445991
46	467951
46	476176
46	484103
46	491344
46	513920
46	542839
46	553274
46	569004
47	290539
47	299509
47	305218
47	311357
47	319349
47	326315
47	335398
47	342829
47	354067
47	361448
47	368433
47	377344
47	388685
47	407107
47	427283
47	434316
47	441060
47	452226
47	816329
47	824009
47	830691
47	836764
47	842774
47	849036
47	856847
47	866027
47	875103
47	912978
48	032453
48	042048
48	052560
48	079315
48	088382
48	096836
48	131267
48	140198
48	149908
48	166628
48	181125
48	192957
48	221307
48	245534
48	267152
48	276692
48	285922
48	319956
48	407021
48	470102
48	482215
48	498619
48	527730
48	540608
48	605161
48	645143
48	698208
48	844598
48	873670
48	892654
48	909777
48	917756
48	927255
48	939756
49	116673
49	139305
49	156449
49	176718
49	206825
49	235188
49	270854
49	283461
49	311019
49	351594
49	488292
49	517663
49	528927
49	545834
49	649107
49	716948
49	822684
49	854338
49	972206
49	980711
50	000266
50	011013
50	083573
50	433161
50	446654
50	457509
50	611014
50	626084
50	634494
50	647829
50	679111
50	691857
50	703035
50	753343
50	759869
51	792271
51	804051
51	833647
52	576703
52	587886
52	600713
52	622669
52	659623
52	714771
53	269482
54	019728
54	128785
54	231906
54	792774
55	063882
55	814551
55	825798
55	844268
55	859172
55	872990
56	835416
56	848602
56	863855
57	380468
57	398694
57	412127
57	577285
57	894982
57	925815
58	774896
58	789567
59	109162
59	127478
59	374167
59	403506
59	704297
60	494352
60	507364
60	520814
60	534283
60	547547
60	560823
60	576104
61	260171
62	766728
62	773216
62	780131
62	785766
62	791071
62	798570
62	804801
62	810709
62	818288
62	825356
62	832034
62	842334
62	850925
62	865527
62	938155
62	945021
62	954067
62	960675
62	994991
63	002929
63	013507
63	022205
63	034138
63	042356
63	049313
63	059302
63	066814
63	096067
63	111080
63	126635
63	143569
63	156478
63	169333
63	190560
63	229236
63	247780
63	262753
63	273676
63	294169
63	316265
63	333748
63	345570
63	354957
63	380583
63	404737
63	474241
63	491834
63	541087
63	613137
63	641050
63	649876
63	666344
63	679334
63	705878
63	715671
63	748384
63	871851
63	912974
64	021752
64	054896
64	114057
64	131841
64	162474
64	215060
64	231164
64	280122
64	308784
64	331957
66	410581
66	415559
66	420992
66	428036
66	435997
66	441913
66	447794
66	453586
66	458566
66	463837
66	469590
66	475403
66	481403
66	488197
66	494452
66	501140
66	508712
66	517729
66	525516
66	537297
66	548994
66	556998
66	568460
66	579975
66	588595
66	597758
66	613560
66	623134
66	633272
66	656243
66	666899
66	691268
66	707169
66	718371
66	730670
66	742218
66	751418
66	765640
66	827095
66	837354
66	862812
66	874533
66	890291
67	004757
67	021407
67	032908
67	059965
67	077236
67	107063
67	214125
67	302224
67	356515
67	367674
67	535300
67	544835
67	554275
67	567681
67	584069
67	593808
67	616191
67	663997
67	687920
67	697978
67	712810
67	752144
67	807550
67	841210
67	968663
67	995509
68	017788
68	033524
68	065982
68	076950
68	229641
68	252088
68	276947
68	290706
68	307423
68	333518
68	342532
68	362703
68	401369
68	538743
68	563156
68	619427
68	686413
68	782355
68	812574
68	841585
68	850402
68	868623
68	993935
69	033487
69	064189
69	209045
69	245370
69	259339
69	309692
69	352063
69	380702
69	451196
69	648717
69	728774
69	759039
69	790410
69	869673
69	878392
69	991994
70	020530
70	062456
70	272678
70	304686
70	319574
70	352324
70	439163
70	457402
70	492326
70	502869
70	546736
70	629045
70	652647
70	721845
70	875229
70	914738
70	976361
71	279553
71	350368
71	362128
71	435188
71	574865
71	765262
71	781542
71	796446
71	850224
71	880935
71	974436
72	171354
72	197248
72	277379
72	342125
72	396557
72	438839
72	499495
72	540915
72	593204
72	621869
72	744788
72	817553
72	943981
73	147864
73	225261
73	241302
73	299173
73	506594
73	520735
73	597806
73	805118
73	907438
73	982626
74	143971
74	161468
74	331886
74	465308
74	524078
74	566074
74	629796
74	645887
74	658266
74	719228
74	814868
74	974192
75	059445
75	114712
75	259656
75	275571
75	298161
75	440164
75	575959
75	585010
75	775383
75	850056
75	862904
76	005457
76	030727
76	090377
76	216505
76	374711
76	409894
76	490281
76	531024
76	715516
76	736045
76	822552
77	018553
77	069478
77	186662
77	320475
77	459215
77	484744
77	576246
77	695202
77	754530
77	778216
77	825369
77	986896
78	857832
78	868176
78	877833
78	884555
78	891914
78	902360
78	917663
78	925975
78	934345
78	944004
78	957636
79	012697
79	022475
79	033865
79	075106
79	240342
79	253158
79	605142
80	553974
80	575831
81	112896
81	293677
81	304669
81	433074
81	605534
81	675415
81	690856
82	007646
82	098988
82	133840
82	245516
82	263868
82	335518
82	774497
82	858854
83	281038
83	390351
83	795511
84	749612
85	249130
85	262989
85	315131
85	494348
85	683686
85	715596
85	731994
86	301938
86	311378
86	323077
86	334258
86	355879
86	832319
86	840601
86	851842
87	403039
87	418587
87	431920
87	972024
88	631205
88	639272
88	645278
88	696176
88	707606
89	309461
89	420980
89	444911
89	879590
90	131262
90	776564
90	796523
90	846096
90	858266
91	853937
91	961188
92	356211
92	739240
92	748294
92	766937
92	777608
92	791473
93	065122
93	075184
93	963909
93	975312
93	991428
94	002580
94	019594
94	353626
95	094241
95	719463
95	972595
95	985546
96	901256
96	941470
96	961978
97	253197
97	267611
97	288381
97	514470
97	520797
97	527536
97	533196
97	539231
97	545315
97	550847
97	556721
97	562750
97	570159
97	576854
97	586367
97	593101
97	603623
97	633012
97	718331
97	726114
97	734333
97	742125
97	749935
97	756898
97	765240
97	774144
97	782806
97	797077
97	823558
97	841523
97	874576
97	895654
97	909318
97	926054
97	945760
97	959926
97	979628
98	013677
98	025986
98	050520
98	096114
98	104828
98	120393
98	146454
98	158362
98	212760
98	238103
98	248883
98	282135
98	314707
98	326565
98	428451
98	442976
98	493264
98	559746
98	577634
98	599032
98	623545
98	637519
98	708106
98	721174
98	764605
98	781298
98	812127
98	928802
99	011414
99	022438
99	040860
99	052576
99	155555
99	166288
99	175014
99	184271
99	194150
99	205834
99	216901
99	247267
99	301455
99	350706
99	461987
99	481514
99	590723
99	609430
99	708893
99	717316
99	738418
99	885746
99	968734
99	991886
100	007911
100	018736
100	038460
100	108930
100	135314
100	181406
100	193345
100	205495
100	284421
100	343389
100	425176
100	485016
100	498362
100	529458
100	556878
100	687554
100	780060
100	858799
100	923938
100	943380
101	115962
101	148163
101	291562
101	324108
101	418909
101	505537
101	619633
101	653483
101	676520
101	693789
101	718234
101	997961
102	085910
102	107603
102	120822
102	165133
102	203646
102	376809
102	436611
102	455979
102	520276
102	617179
102	729927
102	785716
102	996152
103	053787
103	068495
103	089653
103	141318
103	156767
103	172574
103	209371
103	396766
103	509208
104	223712
104	318388
104	326829
104	335130
104	342666
104	350016
104	356810
104	364005
104	371117
104	377172
104	384665
104	391952
104	400853
104	412662
104	426285
104	446768
104	457355
104	472729
104	494288
105	700380
105	716994
105	736862
105	979218
106	403411
106	525847
106	762945
106	985382
108	007752
108	020671
108	579540
108	591498
108	601553
108	639569
108	649639
108	761018
108	774622
109	213017
109	686627
109	695782
109	723237
109	865704
110	037011
110	507562
110	514661
110	520275
110	526742
110	532312
110	537768
110	542834
110	547770
110	553220
110	560852
110	567175
110	574978
110	582591
110	591653
110	599693
110	606146
110	614814
110	623484
110	642720
110	656586
110	666444
110	679360
110	696383
110	733947
110	745412
110	762592
110	779480
110	789616
110	801955
110	826176
110	886024
110	894123
110	908938
110	924804
110	946966
110	967451
111	001426
111	013278
111	033352
111	052600
111	158559
111	181776
111	199093
111	212739
111	289153
111	395533
111	470188
111	779035
111	789671
111	798946
111	808021
111	816344
111	823145
111	829937
111	839429
111	846293
111	854244
111	864582
111	933536
111	983002
111	992818
112	008746
112	044085
112	053783
112	069612
112	098966
112	109038
112	132453
112	141951
112	154752
112	168316
112	232536
112	334689
112	343597
112	365607
112	417763
112	556424
112	568174
112	586468
112	595965
112	775468
112	782360
112	794438
112	809235
112	892759
112	910484
112	933126
112	944458
112	951301
113	082627
113	127459
113	741748
113	894139
113	914579
113	924095
115	195041
115	714136
115	723872
115	739428
115	752384
115	766157
115	776558
115	782847
115	789368
115	796465
115	803257
115	809635
115	816008
115	824183
115	834342
115	850716
115	858480
115	868061
115	878580
115	891813
115	899049
115	915458
115	946624
115	997172
116	004363
116	013658
116	029208
116	050318
116	063964
116	074016
116	088442
116	113254
116	121323
116	140147
116	417007
116	424312
116	435115
116	444480
116	453388
116	469133
116	830009
116	839589
116	846679
116	853715
116	861849
116	868374
116	874827
116	880952
116	886185
116	892332
116	898329
116	903885
116	911072
116	921194
116	928157
116	942812
116	953335
116	968595
116	978911
117	099572
117	120031
117	136497
117	187560
117	196438
117	206202
117	215168
117	229414
117	237755
117	249198
117	295076
117	334508
117	341418
117	361527
117	376602
117	410144
117	424057
117	433841
117	459353
117	523701
117	542930
117	614590
117	652577
117	673791
117	915123
117	934530
117	978036
117	989207
118	021510
118	045488
118	106772
118	183725
118	201954
118	241229
118	318219
118	625590
118	634421
118	660818
118	676943
118	690811
118	704858
118	723993
118	735465
118	748493
118	759042
118	772113
118	789305
118	801382
118	870068
118	921928
118	984599
118	991964
119	037968
119	050114
119	139227
119	163418
119	197914
119	234346
119	302285
119	549302
119	560310
119	574340
119	631067
119	641948
119	698597
119	920060
119	935545
119	945443
119	953372
119	977757
119	988162
120	281417
120	298941
120	309264
120	326844
120	360980
120	699773
120	735995
121	045346
121	053984
121	060846
121	067614
121	075134
121	082393
121	092916
121	104187
121	111381
121	122551
121	131287
121	144677
121	157017
121	168115
121	176095
121	230517
121	249084
121	262485
121	277560
121	913434
121	920839
121	927889
121	934560
121	942858
121	951036
121	958392
121	969274
121	975084
121	983324
121	992834
121	999464
122	006739
122	021867
122	505468
122	519569
122	554782
122	626994
123	265413
123	620571
123	860982
123	869057
123	875900
123	882344
123	888440
123	895260
123	901960
123	909655
123	918691
123	934408
123	943459
123	950730
123	965158
123	976202
123	992254
124	104517
124	152452
124	186215
124	294936
124	304203
124	348225
124	362713
124	376242
124	402598
124	422140
124	429721
124	442047
124	454407
124	465129
124	475810
124	485125
124	523397
124	581516
124	613817
124	645539
124	655077
124	664421
124	699354
124	753322
124	850899
124	866675
124	936009
125	013968
125	064249
125	150379
125	161348
125	205800
125	256224
125	332673
125	349144
125	362286
125	429531
125	483021
125	503287
125	526622
125	549788
125	681206
125	713814
125	727271
125	771629
125	793206
125	850280
126	246294
126	319513
126	350467
126	359607
126	372747
126	405560
126	656022
126	678970
126	691120
126	708371
126	720841
127	272177
127	854764
127	868481
127	903868
127	914545
128	053435
128	415247
128	422467
128	429371
128	436921
128	444084
128	452327
128	460392
128	467151
128	474019
128	489626
128	508437
128	516218
128	527258
128	537664
128	554527
128	567850
128	580575
128	591742
128	603805
128	628033
128	649615
128	965735
128	973950
128	980998
128	988471
129	000668
129	010840
129	021276
129	032720
129	045515
129	388060
129	410015
129	418543
129	438495
129	444299
129	451522
129	483891
129	494154
129	503218
129	522939
129	535173
129	553708
129	586761
129	599505
129	610041
129	628855
129	641411
129	650193
129	667557
129	702439
129	730865
129	749077
129	763867
129	775456
129	803685
130	365248
130	373759
130	382744
130	393629
130	403522
130	411395
130	419538
130	548625
130	561242
130	573945
130	591161
130	607706
130	662644
130	678007
130	692036
130	907074
130	916766
130	926757
130	937106
130	949379
130	969328
131	005961
131	021494
131	033714
131	043942
131	066065
131	078506
131	099272
131	159663
131	276607
131	296853
131	344017
131	442093
131	464702
131	523072
131	544919
131	619115
131	633313
131	649781
131	714567
131	734038
131	798191
131	850036
131	864728
131	901851
132	040019
132	054775
132	065102
132	112697
132	135258
132	149052
132	318130
132	330428
132	408409
132	436787
132	513263
132	616966
132	855908
132	874885
132	887581
133	015612
133	036199
133	059880
133	088078
133	251484
133	267952
133	290775
133	312456
133	352122
133	364502
133	396901
133	562537
133	678208
133	710733
133	728857
133	882606
133	913525
134	041841
134	056709
134	097959
134	178006
134	201456
134	294243
134	305752
134	344953
134	542551
134	573902
134	687720
134	757464
134	782829
134	824641
134	931803
134	960309
135	010989
135	118498
135	207602
135	309775
135	336843
135	704312
135	714345
135	724030
135	755090
136	844325
137	562632
137	575734
137	588685
137	598085
137	605025
137	612264
137	627411
137	635581
137	648272
137	663361
137	673053
137	698215
137	711750
137	739875
137	775031
137	782397
137	800107
137	828956
137	886252
137	894065
137	918708
137	927570
137	944540
137	999940
138	041119
138	051929
138	183634
138	193117
138	202121
138	218494
138	227984
138	238739
138	340432
138	533246
138	541858
138	564693
138	577943
138	623227
138	771101
138	826265
138	863160
138	921176
139	032046
139	042613
139	055547
139	097756
139	120257
139	214918
139	404466
139	438605
139	449932
139	461455
139	550911
139	576870
139	600425
139	615249
139	679081
139	721880
139	968698
[truncated: 5,043 more rows]
