# Supplementary material for: Moth olfactory receptor neurons adjust their encoding efficiency to temporal statistics of pheromone fluctuations
Source: PLoS Comput Biol. 2018 Nov 13;14(11):e1006586. doi: 10.1371/journal.pcbi.1006586 (PMC6258558; doi:10.1371/journal.pcbi.1006586)
Supplement: S1 Data — (ZIP) [file pcbi.1006586.s001.zip › data/16m/100fg/valve_states_01.txt]

0,201300	1,000000
0,471300	-1,000000
0,605300	1,000000
0,776300	-1,000000
1,173300	1,000000
2,098300	-1,000000
2,208300	1,000000
2,491300	-1,000000
2,655300	1,000000
2,940300	-1,000000
3,176300	1,000000
3,420300	-1,000000
4,442300	1,000000
5,533300	-1,000000
5,614300	1,000000
5,683300	-1,000000
5,912300	1,000000
6,069300	-1,000000
8,960300	1,000000
9,692300	-1,000000
9,909300	1,000000
10,278300	-1,000000
10,434300	1,000000
13,403300	-1,000000
13,511300	1,000000
14,798300	-1,000000
14,992300	1,000000
15,103300	-1,000000
15,596300	1,000000
15,859300	-1,000000
15,972300	1,000000
16,038300	-1,000000
16,176300	1,000000
17,834300	-1,000000
18,061300	1,000000
18,146300	-1,000000
18,401300	1,000000
18,478300	-1,000000
18,887300	1,000000
19,221300	-1,000000
19,324300	1,000000
19,412300	-1,000000
22,299300	1,000000
22,407300	-1,000000
24,005300	1,000000
24,129300	-1,000000
24,791300	1,000000
26,738300	-1,000000
27,312300	1,000000
27,494300	-1,000000
27,580300	1,000000
27,832300	-1,000000
28,048300	1,000000
28,955300	-1,000000
30,766300	1,000000
30,865300	-1,000000
30,990300	1,000000
31,075300	-1,000000
31,530300	1,000000
31,713300	-1,000000
31,826300	1,000000
32,150300	-1,000000
32,283300	1,000000
37,837300	-1,000000
39,619300	1,000000
39,841300	-1,000000
40,932300	1,000000
41,061300	-1,000000
41,394300	1,000000
41,577300	-1,000000
41,695300	1,000000
41,758300	-1,000000
41,939300	1,000000
42,197300	-1,000000
42,368300	1,000000
43,601300	-1,000000
43,665300	1,000000
44,208300	-1,000000
48,399300	1,000000
48,522300	-1,000000
69,410300	1,000000
69,627300	-1,000000
73,330300	1,000000
74,422300	-1,000000
74,522300	1,000000
78,247300	-1,000000
78,487300	1,000000
86,963300	-1,000000
88,121300	1,000000
88,267300	-1,000000
88,333300	1,000000
88,432300	-1,000000
88,812300	1,000000
88,888300	-1,000000
89,945300	1,000000
90,011300	-1,000000
90,081300	1,000000
90,157300	-1,000000
90,267300	1,000000
90,844300	-1,000000
90,910300	1,000000
97,872300	-1,000000
97,972300	1,000000
98,075300	-1,000000
98,226300	1,000000
98,340300	-1,000000
98,604300	1,000000
98,764300	-1,000000
99,473300	1,000000
100,076300	-1,000000
100,254300	1,000000
100,410300	-1,000000
101,269300	1,000000
101,376300	-1,000000
101,625300	1,000000
101,776300	-1,000000
101,864300	1,000000
102,065300	-1,000000
102,588300	1,000000
102,923300	-1,000000
103,074300	1,000000
108,734300	-1,000000
108,932300	1,000000
109,029300	-1,000000
109,139300	1,000000
109,238300	-1,000000
109,315300	1,000000
109,395300	-1,000000
109,538300	1,000000
109,695300	-1,000000
114,952300	1,000000
115,330300	-1,000000
115,604300	1,000000
116,059300	-1,000000
116,272300	1,000000
116,349300	-1,000000
116,490300	1,000000
117,470300	-1,000000
119,151300	1,000000
119,346300	-1,000000
119,538300	1,000000
119,607300	-1,000000
120,023300	1,000000
120,418300	-1,000000
120,531300	1,000000
120,731300	-1,000000
120,807300	1,000000
120,879300	-1,000000
121,043300	1,000000
121,312300	-1,000000
121,381300	1,000000
122,207300	-1,000000
122,275300	1,000000
122,684300	-1,000000
123,331300	1,000000
123,410300	-1,000000
123,707300	1,000000
126,245300	-1,000000
126,617300	1,000000
126,697300	-1,000000
126,760300	1,000000
126,939300	-1,000000
127,618300	1,000000
127,790300	-1,000000
127,982300	1,000000
128,106300	-1,000000
132,852300	1,000000
132,919300	-1,000000
145,042300	1,000000
145,709300	-1,000000
145,799300	1,000000
146,542300	-1,000000
146,658300	1,000000
146,824300	-1,000000
146,924300	1,000000
147,032300	-1,000000
150,178300	1,000000
151,215300	-1,000000
155,253300	1,000000
161,903300	-1,000000
162,074300	1,000000
162,239300	-1,000000
162,305300	1,000000
162,633300	-1,000000
162,700300	1,000000
162,785300	-1,000000
163,511300	1,000000
165,804300	-1,000000
165,929300	1,000000
166,581300	-1,000000
186,469300	1,000000
186,911300	-1,000000
186,994300	1,000000
188,243300	-1,000000
189,818300	1,000000
189,904300	-1,000000
190,727300	1,000000
194,805300	-1,000000
194,903300	1,000000
195,157300	-1,000000
197,306300	1,000000
197,492300	-1,000000
199,181300	1,000000
199,580300	-1,000000
199,662300	1,000000
200,407300	-1,000000
200,511300	1,000000
201,212300	-1,000000
201,303300	1,000000
201,384300	-1,000000
201,565300	1,000000
201,659300	-1,000000
201,796300	1,000000
202,039300	-1,000000
202,170300	1,000000
202,701300	-1,000000
204,847300	1,000000
205,118300	-1,000000
205,249300	1,000000
205,503300	-1,000000
206,036300	1,000000
207,178300	-1,000000
207,393300	1,000000
207,916300	-1,000000
209,099300	1,000000
209,290300	-1,000000
210,979300	1,000000
211,396300	-1,000000
211,468300	1,000000
211,819300	-1,000000
212,076300	1,000000
216,777300	-1,000000
218,243300	1,000000
218,467300	-1,000000
218,578300	1,000000
219,217300	-1,000000
219,593300	1,000000
220,211300	-1,000000
221,454300	1,000000
221,536300	-1,000000
221,605300	1,000000
221,689300	-1,000000
221,982300	1,000000
227,358300	-1,000000
227,516300	1,000000
227,644300	-1,000000
229,416300	1,000000
229,516300	-1,000000
229,585300	1,000000
229,709300	-1,000000
229,782300	1,000000
229,925300	-1,000000
230,420300	1,000000
230,511300	-1,000000
232,402300	1,000000
233,448300	-1,000000
233,619300	1,000000
233,764300	-1,000000
234,380300	1,000000
234,471300	-1,000000
234,655300	1,000000
234,734300	-1,000000
245,329300	1,000000
245,808300	-1,000000
245,900300	1,000000
246,061300	-1,000000
246,505300	1,000000
249,105300	-1,000000
249,190300	1,000000
249,255300	-1,000000
251,056300	1,000000
251,325300	-1,000000
251,405300	1,000000
251,687300	-1,000000
255,511300	1,000000
255,609300	-1,000000
255,713300	1,000000
256,000300	-1,000000
256,685300	1,000000
256,814300	-1,000000
257,107300	1,000000
257,628300	-1,000000
257,710300	1,000000
257,790300	-1,000000
257,952300	1,000000
258,284300	-1,000000
258,453300	1,000000
258,521300	-1,000000
258,585300	1,000000
258,910300	-1,000000
259,040300	1,000000
259,160300	-1,000000
259,963300	1,000000
260,153300	-1,000000
260,358300	1,000000
260,580300	-1,000000
260,716300	1,000000
260,792300	-1,000000
260,897300	1,000000
261,299300	-1,000000
261,838300	1,000000
261,982300	-1,000000
263,455300	1,000000
263,589300	-1,000000
263,775300	1,000000
264,111300	-1,000000
264,406300	1,000000
264,595300	-1,000000
264,815300	1,000000
266,086300	-1,000000
271,766300	1,000000
271,972300	-1,000000
272,459300	1,000000
272,990300	-1,000000
273,164300	1,000000
273,309300	-1,000000
273,615300	1,000000
274,037300	-1,000000
274,367300	1,000000
274,640300	-1,000000
274,833300	1,000000
275,175300	-1,000000
275,296300	1,000000
275,491300	-1,000000
275,576300	1,000000
276,809300	-1,000000
277,455300	1,000000
277,644300	-1,000000
277,729300	1,000000
278,074300	-1,000000
278,138300	1,000000
278,306300	-1,000000
278,503300	1,000000
278,716300	-1,000000
280,614300	1,000000
280,779300	-1,000000
282,978300	1,000000
283,424300	-1,000000
283,616300	1,000000
285,703300	-1,000000
286,543300	1,000000
287,022300	-1,000000
287,097300	1,000000
287,170300	-1,000000
287,310300	1,000000
287,642300	-1,000000
289,364300	1,000000
289,956300	-1,000000
291,931300	1,000000
292,323300	-1,000000
292,493300	1,000000
294,121300	-1,000000
294,196300	1,000000
294,287300	-1,000000
294,963300	1,000000
295,228300	-1,000000
295,611300	1,000000
309,640300	-1,000000
309,710300	1,000000
313,780300	-1,000000
314,086300	1,000000
317,279300	-1,000000
318,061300	1,000000
322,939300	-1,000000
323,018300	1,000000
323,592300	-1,000000
325,153300	1,000000
325,302300	-1,000000
325,573300	1,000000
325,659300	-1,000000
326,561300	1,000000
326,649300	-1,000000
327,094300	1,000000
327,183300	-1,000000
327,254300	1,000000
327,650300	-1,000000
327,822300	1,000000
327,983300	-1,000000
328,079300	1,000000
328,182300	-1,000000
329,515300	1,000000
329,596300	-1,000000
337,103300	1,000000
338,127300	-1,000000
338,191300	1,000000
338,401300	-1,000000
338,624300	1,000000
339,884300	-1,000000
345,008300	1,000000
345,259300	-1,000000
345,353300	1,000000
345,452300	-1,000000
345,599300	1,000000
346,158300	-1,000000
348,682300	1,000000
348,757300	-1,000000
348,998300	1,000000
349,302300	-1,000000
349,371300	1,000000
353,920300	-1,000000
354,186300	1,000000
354,491300	-1,000000
354,625300	1,000000
355,106300	-1,000000
355,506300	1,000000
356,600300	-1,000000
365,233300	1,000000
365,317300	-1,000000
365,505300	1,000000
365,789300	-1,000000
366,147300	1,000000
366,964300	-1,000000
367,035300	1,000000
367,240300	-1,000000
368,225300	1,000000
371,610300	-1,000000
371,702300	1,000000
375,254300	-1,000000
381,872300	1,000000
382,373300	-1,000000
383,569300	1,000000
384,149300	-1,000000
384,248300	1,000000
384,448300	-1,000000
384,622300	1,000000
384,696300	-1,000000
385,867300	1,000000
385,943300	-1,000000
387,592300	1,000000
387,804300	-1,000000
389,364300	1,000000
393,056300	-1,000000
396,611300	1,000000
396,867300	-1,000000
397,773300	1,000000
397,852300	-1,000000
397,924300	1,000000
410,472300	-1,000000
410,593300	1,000000
410,784300	-1,000000
413,433300	1,000000
413,661300	-1,000000
413,753300	1,000000
413,955300	-1,000000
414,910300	1,000000
420,365300	-1,000000
420,470300	1,000000
420,665300	-1,000000
421,195300	1,000000
421,898300	-1,000000
422,084300	1,000000
422,162300	-1,000000
440,816300	1,000000
448,068300	-1,000000
448,438300	1,000000
448,504300	-1,000000
448,617300	1,000000
449,568300	-1,000000
449,725300	1,000000
449,888300	-1,000000
449,992300	1,000000
450,604300	-1,000000
450,874300	1,000000
453,099300	-1,000000
453,292300	1,000000
453,408300	-1,000000
453,521300	1,000000
453,720300	-1,000000
453,949300	1,000000
454,035300	-1,000000
454,220300	1,000000
454,377300	-1,000000
460,015300	1,000000
460,098300	-1,000000
460,447300	1,000000
467,440300	-1,000000
468,834300	1,000000
468,903300	-1,000000
469,156300	1,000000
469,500300	-1,000000
469,982300	1,000000
470,324300	-1,000000
470,439300	1,000000
475,103300	-1,000000
475,394300	1,000000
475,475300	-1,000000
475,581300	1,000000
475,868300	-1,000000
475,934300	1,000000
476,004300	-1,000000
476,071300	1,000000
476,941300	-1,000000
477,232300	1,000000
477,313300	-1,000000
477,416300	1,000000
477,547300	-1,000000
477,755300	1,000000
477,846300	-1,000000
478,665300	1,000000
478,739300	-1,000000
478,852300	1,000000
478,967300	-1,000000
479,107300	1,000000
479,326300	-1,000000
479,770300	1,000000
482,270300	-1,000000
483,564300	1,000000
483,699300	-1,000000
483,805300	1,000000
484,422300	-1,000000
485,228300	1,000000
485,702300	-1,000000
485,849300	1,000000
486,302300	-1,000000
488,613300	1,000000
488,683300	-1,000000
488,908300	1,000000
489,380300	-1,000000
489,537300	1,000000
489,680300	-1,000000
489,771300	1,000000
489,951300	-1,000000
490,117300	1,000000
490,193300	-1,000000
490,292300	1,000000
490,389300	-1,000000
490,814300	1,000000
490,920300	-1,000000
491,037300	1,000000
491,180300	-1,000000
491,308300	1,000000
491,378300	-1,000000
491,665300	1,000000
494,309300	-1,000000
494,421300	1,000000
495,271300	-1,000000
495,610300	1,000000
495,816300	-1,000000
496,042300	1,000000
496,829300	-1,000000
498,011300	1,000000
502,410300	-1,000000
502,534300	1,000000
503,419300	-1,000000
503,576300	1,000000
503,754300	-1,000000
503,841300	1,000000
504,289300	-1,000000
505,013300	1,000000
505,668300	-1,000000
505,980300	1,000000
507,560300	-1,000000
507,640300	1,000000
507,967300	-1,000000
508,131300	1,000000
510,003300	-1,000000
510,083300	1,000000
510,287300	-1,000000
510,830300	1,000000
512,382300	-1,000000
512,482300	1,000000
513,402300	-1,000000
514,542300	1,000000
514,652300	-1,000000
515,638300	1,000000
517,772300	-1,000000
521,775300	1,000000
522,005300	-1,000000
522,190300	1,000000
522,468300	-1,000000
522,571300	1,000000
522,643300	-1,000000
522,822300	1,000000
524,050300	-1,000000
524,151300	1,000000
524,241300	-1,000000
524,645300	1,000000
524,786300	-1,000000
525,097300	1,000000
527,157300	-1,000000
527,375300	1,000000
527,493300	-1,000000
531,722300	1,000000
531,812300	-1,000000
531,888300	1,000000
531,995300	-1,000000
532,189300	1,000000
532,846300	-1,000000
539,246300	1,000000
540,337300	-1,000000
540,450300	1,000000
541,122300	-1,000000
548,005300	1,000000
548,097300	-1,000000
548,919300	1,000000
551,372300	-1,000000
551,448300	1,000000
563,201300	-1,000000
563,311300	1,000000
563,426300	-1,000000
564,881300	1,000000
566,168300	-1,000000
566,328300	1,000000
566,408300	-1,000000
566,472300	1,000000
566,552300	-1,000000
567,190300	1,000000
567,773300	-1,000000
571,679300	1,000000
571,752300	-1,000000
571,924300	1,000000
571,997300	-1,000000
572,265300	1,000000
572,339300	-1,000000
572,421300	1,000000
572,575300	-1,000000
572,897300	1,000000
576,065300	-1,000000
576,220300	1,000000
576,461300	-1,000000
576,528300	1,000000
577,044300	-1,000000
577,246300	1,000000
578,111300	-1,000000
579,563300	1,000000
579,627300	-1,000000
579,778300	1,000000
579,844300	-1,000000
580,216300	1,000000
580,606300	-1,000000
581,875300	1,000000
582,467300	-1,000000
583,340300	1,000000
583,595300	-1,000000
583,716300	1,000000
585,538300	-1,000000
587,848300	1,000000
588,048300	-1,000000
590,782300	1,000000
592,380300	-1,000000
592,517300	1,000000
592,853300	-1,000000
592,927300	1,000000
593,017300	-1,000000
593,282300	1,000000
593,411300	-1,000000
593,724300	1,000000
593,840300	-1,000000
593,936300	1,000000
594,013300	-1,000000
603,812300	1,000000
603,919300	-1,000000
