# Supplementary material for: Moth olfactory receptor neurons adjust their encoding efficiency to temporal statistics of pheromone fluctuations
Source: PLoS Comput Biol. 2018 Nov 13;14(11):e1006586. doi: 10.1371/journal.pcbi.1006586 (PMC6258558; doi:10.1371/journal.pcbi.1006586)
Supplement: S1 Data — (ZIP) [file pcbi.1006586.s001.zip › data/16m/100fg/valve_states_02.txt]

0,564650	1,000000
0,723650	-1,000000
0,819650	1,000000
0,989650	-1,000000
1,452650	1,000000
1,540650	-1,000000
1,927650	1,000000
3,673650	-1,000000
4,110650	1,000000
4,189650	-1,000000
4,431650	1,000000
4,512650	-1,000000
4,899650	1,000000
5,092650	-1,000000
5,507650	1,000000
5,598650	-1,000000
5,768650	1,000000
5,880650	-1,000000
5,979650	1,000000
6,043650	-1,000000
6,111650	1,000000
6,239650	-1,000000
6,924650	1,000000
8,899650	-1,000000
11,580650	1,000000
11,723650	-1,000000
11,915650	1,000000
11,996650	-1,000000
12,456650	1,000000
12,781650	-1,000000
12,895650	1,000000
13,297650	-1,000000
13,763650	1,000000
13,860650	-1,000000
14,292650	1,000000
15,162650	-1,000000
15,227650	1,000000
15,510650	-1,000000
15,588650	1,000000
15,671650	-1,000000
15,734650	1,000000
15,840650	-1,000000
15,913650	1,000000
15,985650	-1,000000
16,078650	1,000000
16,257650	-1,000000
16,940650	1,000000
17,220650	-1,000000
17,409650	1,000000
17,475650	-1,000000
17,881650	1,000000
18,585650	-1,000000
18,960650	1,000000
19,041650	-1,000000
19,277650	1,000000
19,362650	-1,000000
19,430650	1,000000
19,737650	-1,000000
19,841650	1,000000
24,055650	-1,000000
24,124650	1,000000
24,305650	-1,000000
24,743650	1,000000
24,843650	-1,000000
25,095650	1,000000
25,681650	-1,000000
25,823650	1,000000
26,753650	-1,000000
27,342650	1,000000
27,560650	-1,000000
27,684650	1,000000
27,927650	-1,000000
28,071650	1,000000
29,754650	-1,000000
29,838650	1,000000
30,202650	-1,000000
30,276650	1,000000
30,394650	-1,000000
31,501650	1,000000
31,746650	-1,000000
31,889650	1,000000
33,160650	-1,000000
33,274650	1,000000
33,422650	-1,000000
33,710650	1,000000
34,497650	-1,000000
35,076650	1,000000
35,179650	-1,000000
35,252650	1,000000
35,340650	-1,000000
35,408650	1,000000
35,609650	-1,000000
35,724650	1,000000
36,540650	-1,000000
36,645650	1,000000
36,785650	-1,000000
37,042650	1,000000
37,203650	-1,000000
37,990650	1,000000
38,066650	-1,000000
38,147650	1,000000
38,216650	-1,000000
38,284650	1,000000
38,350650	-1,000000
40,748650	1,000000
40,818650	-1,000000
41,123650	1,000000
42,004650	-1,000000
42,097650	1,000000
42,809650	-1,000000
44,281650	1,000000
44,624650	-1,000000
44,839650	1,000000
45,053650	-1,000000
47,964650	1,000000
48,260650	-1,000000
48,689650	1,000000
51,032650	-1,000000
51,158650	1,000000
51,392650	-1,000000
51,495650	1,000000
51,563650	-1,000000
51,678650	1,000000
51,803650	-1,000000
52,534650	1,000000
53,945650	-1,000000
54,351650	1,000000
54,465650	-1,000000
55,027650	1,000000
55,111650	-1,000000
55,209650	1,000000
55,422650	-1,000000
60,121650	1,000000
60,283650	-1,000000
60,474650	1,000000
60,651650	-1,000000
60,743650	1,000000
60,870650	-1,000000
61,554650	1,000000
61,872650	-1,000000
62,757650	1,000000
62,827650	-1,000000
66,556650	1,000000
66,710650	-1,000000
66,841650	1,000000
66,936650	-1,000000
68,420650	1,000000
68,508650	-1,000000
70,658650	1,000000
72,354650	-1,000000
72,600650	1,000000
72,765650	-1,000000
73,015650	1,000000
73,169650	-1,000000
75,719650	1,000000
75,806650	-1,000000
76,646650	1,000000
76,763650	-1,000000
77,793650	1,000000
79,563650	-1,000000
79,673650	1,000000
79,747650	-1,000000
79,893650	1,000000
80,168650	-1,000000
80,246650	1,000000
80,327650	-1,000000
80,459650	1,000000
82,718650	-1,000000
82,883650	1,000000
84,203650	-1,000000
88,196650	1,000000
88,318650	-1,000000
88,615650	1,000000
88,765650	-1,000000
89,953650	1,000000
90,021650	-1,000000
90,717650	1,000000
94,272650	-1,000000
95,055650	1,000000
95,246650	-1,000000
95,504650	1,000000
95,620650	-1,000000
95,756650	1,000000
95,839650	-1,000000
96,098650	1,000000
96,416650	-1,000000
96,554650	1,000000
97,378650	-1,000000
114,034650	1,000000
114,324650	-1,000000
115,189650	1,000000
115,799650	-1,000000
116,034650	1,000000
116,882650	-1,000000
117,289650	1,000000
117,546650	-1,000000
117,773650	1,000000
117,841650	-1,000000
118,402650	1,000000
118,558650	-1,000000
118,668650	1,000000
118,942650	-1,000000
119,484650	1,000000
120,419650	-1,000000
120,743650	1,000000
121,373650	-1,000000
121,591650	1,000000
121,794650	-1,000000
122,169650	1,000000
122,337650	-1,000000
122,682650	1,000000
128,045650	-1,000000
129,974650	1,000000
130,085650	-1,000000
130,192650	1,000000
130,476650	-1,000000
131,689650	1,000000
133,187650	-1,000000
150,960650	1,000000
152,073650	-1,000000
152,148650	1,000000
152,341650	-1,000000
152,714650	1,000000
154,032650	-1,000000
168,456650	1,000000
169,437650	-1,000000
169,579650	1,000000
173,117650	-1,000000
173,287650	1,000000
173,534650	-1,000000
182,063650	1,000000
182,668650	-1,000000
188,662650	1,000000
190,056650	-1,000000
190,186650	1,000000
190,287650	-1,000000
190,400650	1,000000
200,328650	-1,000000
201,364650	1,000000
201,430650	-1,000000
201,596650	1,000000
202,488650	-1,000000
203,849650	1,000000
203,951650	-1,000000
204,382650	1,000000
209,779650	-1,000000
217,965650	1,000000
218,076650	-1,000000
218,183650	1,000000
218,263650	-1,000000
218,687650	1,000000
219,648650	-1,000000
219,714650	1,000000
220,974650	-1,000000
221,102650	1,000000
222,722650	-1,000000
222,789650	1,000000
223,124650	-1,000000
223,323650	1,000000
223,462650	-1,000000
224,440650	1,000000
224,835650	-1,000000
225,062650	1,000000
225,623650	-1,000000
225,787650	1,000000
225,866650	-1,000000
227,884650	1,000000
228,626650	-1,000000
228,734650	1,000000
228,913650	-1,000000
229,054650	1,000000
229,269650	-1,000000
229,381650	1,000000
229,543650	-1,000000
229,850650	1,000000
230,528650	-1,000000
230,618650	1,000000
230,920650	-1,000000
231,063650	1,000000
231,314650	-1,000000
233,910650	1,000000
235,364650	-1,000000
236,568650	1,000000
236,634650	-1,000000
236,838650	1,000000
236,932650	-1,000000
237,002650	1,000000
237,478650	-1,000000
237,657650	1,000000
238,291650	-1,000000
238,807650	1,000000
241,001650	-1,000000
241,448650	1,000000
245,564650	-1,000000
245,820650	1,000000
246,093650	-1,000000
246,173650	1,000000
257,141650	-1,000000
257,210650	1,000000
257,364650	-1,000000
257,457650	1,000000
257,842650	-1,000000
259,444650	1,000000
260,741650	-1,000000
260,973650	1,000000
261,061650	-1,000000
261,881650	1,000000
262,066650	-1,000000
263,615650	1,000000
272,619650	-1,000000
272,699650	1,000000
273,501650	-1,000000
273,820650	1,000000
274,083650	-1,000000
274,436650	1,000000
275,206650	-1,000000
275,340650	1,000000
275,452650	-1,000000
275,711650	1,000000
281,844650	-1,000000
281,967650	1,000000
282,064650	-1,000000
282,129650	1,000000
283,139650	-1,000000
283,296650	1,000000
284,925650	-1,000000
285,121650	1,000000
285,341650	-1,000000
286,896650	1,000000
287,360650	-1,000000
287,569650	1,000000
287,673650	-1,000000
287,843650	1,000000
289,116650	-1,000000
289,653650	1,000000
290,648650	-1,000000
290,767650	1,000000
291,785650	-1,000000
291,853650	1,000000
293,666650	-1,000000
294,277650	1,000000
294,618650	-1,000000
294,710650	1,000000
294,833650	-1,000000
294,978650	1,000000
301,721650	-1,000000
305,977650	1,000000
306,042650	-1,000000
307,909650	1,000000
308,082650	-1,000000
308,300650	1,000000
308,666650	-1,000000
308,743650	1,000000
308,949650	-1,000000
309,067650	1,000000
309,253650	-1,000000
310,233650	1,000000
310,629650	-1,000000
310,752650	1,000000
311,370650	-1,000000
312,426650	1,000000
313,955650	-1,000000
315,160650	1,000000
315,252650	-1,000000
325,908650	1,000000
326,016650	-1,000000
327,442650	1,000000
330,758650	-1,000000
331,423650	1,000000
331,506650	-1,000000
332,041650	1,000000
332,191650	-1,000000
332,679650	1,000000
335,723650	-1,000000
335,798650	1,000000
337,060650	-1,000000
337,155650	1,000000
337,238650	-1,000000
347,019650	1,000000
347,086650	-1,000000
348,114650	1,000000
348,345650	-1,000000
351,346650	1,000000
351,433650	-1,000000
351,740650	1,000000
351,860650	-1,000000
351,925650	1,000000
352,348650	-1,000000
353,832650	1,000000
354,079650	-1,000000
356,164650	1,000000
361,257650	-1,000000
361,603650	1,000000
363,048650	-1,000000
366,520650	1,000000
367,050650	-1,000000
368,376650	1,000000
368,451650	-1,000000
368,559650	1,000000
369,252650	-1,000000
369,342650	1,000000
369,592650	-1,000000
372,693650	1,000000
372,788650	-1,000000
373,173650	1,000000
375,189650	-1,000000
375,424650	1,000000
375,595650	-1,000000
375,897650	1,000000
376,869650	-1,000000
377,558650	1,000000
381,024650	-1,000000
388,777650	1,000000
388,983650	-1,000000
389,063650	1,000000
389,207650	-1,000000
389,705650	1,000000
389,779650	-1,000000
390,226650	1,000000
390,465650	-1,000000
390,606650	1,000000
390,899650	-1,000000
390,989650	1,000000
391,955650	-1,000000
393,020650	1,000000
393,099650	-1,000000
393,175650	1,000000
393,335650	-1,000000
393,434650	1,000000
393,673650	-1,000000
395,712650	1,000000
396,120650	-1,000000
396,257650	1,000000
396,383650	-1,000000
399,926650	1,000000
400,188650	-1,000000
400,457650	1,000000
400,536650	-1,000000
400,726650	1,000000
400,838650	-1,000000
400,978650	1,000000
401,255650	-1,000000
412,057650	1,000000
412,125650	-1,000000
412,306650	1,000000
412,411650	-1,000000
412,528650	1,000000
412,735650	-1,000000
415,638650	1,000000
415,735650	-1,000000
415,810650	1,000000
425,046650	-1,000000
425,157650	1,000000
425,377650	-1,000000
432,577650	1,000000
432,809650	-1,000000
436,064650	1,000000
436,234650	-1,000000
438,575650	1,000000
438,805650	-1,000000
439,950650	1,000000
440,035650	-1,000000
440,669650	1,000000
440,824650	-1,000000
446,915650	1,000000
447,206650	-1,000000
447,350650	1,000000
447,430650	-1,000000
453,347650	1,000000
453,654650	-1,000000
458,548650	1,000000
460,410650	-1,000000
484,102650	1,000000
490,058650	-1,000000
490,486650	1,000000
490,643650	-1,000000
490,728650	1,000000
491,972650	-1,000000
492,548650	1,000000
492,812650	-1,000000
493,076650	1,000000
493,163650	-1,000000
493,989650	1,000000
494,102650	-1,000000
494,253650	1,000000
494,622650	-1,000000
495,662650	1,000000
508,074650	-1,000000
508,175650	1,000000
508,397650	-1,000000
509,661650	1,000000
521,237650	-1,000000
524,106650	1,000000
524,268650	-1,000000
526,094650	1,000000
526,193650	-1,000000
526,412650	1,000000
526,483650	-1,000000
526,829650	1,000000
527,449650	-1,000000
527,672650	1,000000
527,750650	-1,000000
527,911650	1,000000
532,238650	-1,000000
532,305650	1,000000
532,375650	-1,000000
544,096650	1,000000
544,870650	-1,000000
545,042650	1,000000
545,153650	-1,000000
545,294650	1,000000
546,586650	-1,000000
546,761650	1,000000
549,080650	-1,000000
549,349650	1,000000
549,420650	-1,000000
549,498650	1,000000
549,582650	-1,000000
558,620650	1,000000
564,082650	-1,000000
564,166650	1,000000
564,441650	-1,000000
571,617650	1,000000
571,684650	-1,000000
574,772650	1,000000
575,133650	-1,000000
575,564650	1,000000
575,658650	-1,000000
577,363650	1,000000
577,703650	-1,000000
578,196650	1,000000
578,319650	-1,000000
578,437650	1,000000
578,587650	-1,000000
578,686650	1,000000
581,727650	-1,000000
581,811650	1,000000
581,946650	-1,000000
583,241650	1,000000
583,521650	-1,000000
583,585650	1,000000
583,686650	-1,000000
583,762650	1,000000
584,111650	-1,000000
586,077650	1,000000
586,203650	-1,000000
586,412650	1,000000
586,486650	-1,000000
586,641650	1,000000
587,592650	-1,000000
587,655650	1,000000
587,770650	-1,000000
587,934650	1,000000
588,197650	-1,000000
588,582650	1,000000
588,695650	-1,000000
588,808650	1,000000
588,910650	-1,000000
590,895650	1,000000
597,594650	-1,000000
598,281650	1,000000
598,360650	-1,000000
598,505650	1,000000
598,714650	-1,000000
598,844650	1,000000
599,375650	-1,000000
600,491650	1,000000
602,006650	-1,000000
