# Supplementary material for: Moth olfactory receptor neurons adjust their encoding efficiency to temporal statistics of pheromone fluctuations
Source: PLoS Comput Biol. 2018 Nov 13;14(11):e1006586. doi: 10.1371/journal.pcbi.1006586 (PMC6258558; doi:10.1371/journal.pcbi.1006586)
Supplement: S1 Data — (ZIP) [file pcbi.1006586.s001.zip › data/16m/100fg/valve_states_03.txt]

0,355700	1,000000
0,673700	-1,000000
13,149700	1,000000
13,635700	-1,000000
13,707700	1,000000
13,818700	-1,000000
14,049700	1,000000
14,150700	-1,000000
14,321700	1,000000
14,391700	-1,000000
14,530700	1,000000
14,609700	-1,000000
15,628700	1,000000
15,708700	-1,000000
15,772700	1,000000
29,410700	-1,000000
29,493700	1,000000
31,402700	-1,000000
31,554700	1,000000
31,773700	-1,000000
32,544700	1,000000
32,623700	-1,000000
32,720700	1,000000
33,123700	-1,000000
33,536700	1,000000
33,605700	-1,000000
34,901700	1,000000
35,015700	-1,000000
35,401700	1,000000
35,514700	-1,000000
35,634700	1,000000
35,750700	-1,000000
36,625700	1,000000
37,276700	-1,000000
37,374700	1,000000
38,509700	-1,000000
38,592700	1,000000
38,671700	-1,000000
58,834700	1,000000
59,135700	-1,000000
62,536700	1,000000
63,532700	-1,000000
63,678700	1,000000
63,809700	-1,000000
63,921700	1,000000
66,848700	-1,000000
66,959700	1,000000
67,172700	-1,000000
67,242700	1,000000
67,683700	-1,000000
68,186700	1,000000
72,505700	-1,000000
72,588700	1,000000
76,912700	-1,000000
77,133700	1,000000
77,220700	-1,000000
77,348700	1,000000
77,554700	-1,000000
77,702700	1,000000
78,286700	-1,000000
78,375700	1,000000
78,442700	-1,000000
79,693700	1,000000
80,029700	-1,000000
80,137700	1,000000
80,280700	-1,000000
80,370700	1,000000
80,443700	-1,000000
80,550700	1,000000
80,663700	-1,000000
80,896700	1,000000
81,238700	-1,000000
87,209700	1,000000
88,327700	-1,000000
89,428700	1,000000
89,503700	-1,000000
89,573700	1,000000
89,961700	-1,000000
90,365700	1,000000
90,522700	-1,000000
90,639700	1,000000
91,557700	-1,000000
91,847700	1,000000
91,965700	-1,000000
105,057700	1,000000
105,122700	-1,000000
105,869700	1,000000
106,030700	-1,000000
106,402700	1,000000
106,502700	-1,000000
110,443700	1,000000
111,343700	-1,000000
113,253700	1,000000
113,823700	-1,000000
114,506700	1,000000
114,581700	-1,000000
114,861700	1,000000
114,959700	-1,000000
115,082700	1,000000
128,492700	-1,000000
130,223700	1,000000
130,552700	-1,000000
131,688700	1,000000
133,071700	-1,000000
133,185700	1,000000
133,377700	-1,000000
133,447700	1,000000
133,529700	-1,000000
133,595700	1,000000
133,714700	-1,000000
134,032700	1,000000
134,130700	-1,000000
134,407700	1,000000
134,488700	-1,000000
134,625700	1,000000
134,698700	-1,000000
134,920700	1,000000
134,991700	-1,000000
135,123700	1,000000
143,337700	-1,000000
144,505700	1,000000
144,613700	-1,000000
144,797700	1,000000
144,994700	-1,000000
145,532700	1,000000
145,636700	-1,000000
155,735700	1,000000
155,869700	-1,000000
156,498700	1,000000
156,613700	-1,000000
156,739700	1,000000
164,526700	-1,000000
164,851700	1,000000
165,200700	-1,000000
167,449700	1,000000
167,547700	-1,000000
167,639700	1,000000
168,234700	-1,000000
171,375700	1,000000
171,817700	-1,000000
171,904700	1,000000
172,271700	-1,000000
172,654700	1,000000
172,764700	-1,000000
172,850700	1,000000
173,061700	-1,000000
173,710700	1,000000
175,465700	-1,000000
176,108700	1,000000
176,447700	-1,000000
176,885700	1,000000
177,265700	-1,000000
177,589700	1,000000
179,094700	-1,000000
184,442700	1,000000
184,752700	-1,000000
186,558700	1,000000
187,018700	-1,000000
187,711700	1,000000
187,858700	-1,000000
187,945700	1,000000
188,918700	-1,000000
190,669700	1,000000
190,747700	-1,000000
190,915700	1,000000
191,033700	-1,000000
191,325700	1,000000
191,390700	-1,000000
191,471700	1,000000
191,760700	-1,000000
191,832700	1,000000
191,904700	-1,000000
192,075700	1,000000
192,176700	-1,000000
192,295700	1,000000
193,996700	-1,000000
194,200700	1,000000
194,293700	-1,000000
195,424700	1,000000
195,503700	-1,000000
209,533700	1,000000
209,691700	-1,000000
209,865700	1,000000
210,652700	-1,000000
210,848700	1,000000
211,349700	-1,000000
211,579700	1,000000
212,550700	-1,000000
212,629700	1,000000
212,911700	-1,000000
213,172700	1,000000
213,514700	-1,000000
213,590700	1,000000
213,660700	-1,000000
213,815700	1,000000
213,883700	-1,000000
214,321700	1,000000
214,404700	-1,000000
219,760700	1,000000
220,038700	-1,000000
221,899700	1,000000
222,455700	-1,000000
222,675700	1,000000
222,784700	-1,000000
223,272700	1,000000
223,434700	-1,000000
223,535700	1,000000
223,618700	-1,000000
223,712700	1,000000
223,815700	-1,000000
226,200700	1,000000
226,945700	-1,000000
230,504700	1,000000
230,953700	-1,000000
231,037700	1,000000
231,135700	-1,000000
231,422700	1,000000
232,039700	-1,000000
232,205700	1,000000
232,858700	-1,000000
232,997700	1,000000
235,387700	-1,000000
235,746700	1,000000
235,848700	-1,000000
235,962700	1,000000
236,208700	-1,000000
236,420700	1,000000
236,539700	-1,000000
236,813700	1,000000
236,921700	-1,000000
237,069700	1,000000
237,360700	-1,000000
238,345700	1,000000
238,961700	-1,000000
239,716700	1,000000
239,779700	-1,000000
239,947700	1,000000
240,124700	-1,000000
241,156700	1,000000
244,049700	-1,000000
244,124700	1,000000
244,435700	-1,000000
244,635700	1,000000
244,859700	-1,000000
245,033700	1,000000
245,222700	-1,000000
245,298700	1,000000
245,396700	-1,000000
261,161700	1,000000
261,371700	-1,000000
261,797700	1,000000
261,886700	-1,000000
261,982700	1,000000
262,078700	-1,000000
262,543700	1,000000
262,829700	-1,000000
262,978700	1,000000
263,061700	-1,000000
263,128700	1,000000
263,937700	-1,000000
264,245700	1,000000
264,357700	-1,000000
265,092700	1,000000
265,221700	-1,000000
265,287700	1,000000
265,368700	-1,000000
265,597700	1,000000
265,730700	-1,000000
271,412700	1,000000
272,338700	-1,000000
273,054700	1,000000
273,200700	-1,000000
273,327700	1,000000
273,442700	-1,000000
273,801700	1,000000
276,793700	-1,000000
276,951700	1,000000
277,210700	-1,000000
277,336700	1,000000
277,454700	-1,000000
279,234700	1,000000
279,431700	-1,000000
279,958700	1,000000
280,085700	-1,000000
280,164700	1,000000
280,670700	-1,000000
280,880700	1,000000
283,242700	-1,000000
287,378700	1,000000
290,233700	-1,000000
290,328700	1,000000
293,071700	-1,000000
294,817700	1,000000
296,618700	-1,000000
297,093700	1,000000
297,220700	-1,000000
297,311700	1,000000
298,039700	-1,000000
298,152700	1,000000
298,228700	-1,000000
299,127700	1,000000
304,454700	-1,000000
304,673700	1,000000
306,495700	-1,000000
306,790700	1,000000
306,870700	-1,000000
307,768700	1,000000
307,895700	-1,000000
308,070700	1,000000
308,568700	-1,000000
308,650700	1,000000
309,002700	-1,000000
309,198700	1,000000
309,276700	-1,000000
309,369700	1,000000
309,792700	-1,000000
310,827700	1,000000
310,927700	-1,000000
311,020700	1,000000
311,098700	-1,000000
314,815700	1,000000
314,960700	-1,000000
315,037700	1,000000
318,394700	-1,000000
318,460700	1,000000
320,981700	-1,000000
324,299700	1,000000
324,504700	-1,000000
324,738700	1,000000
324,819700	-1,000000
324,935700	1,000000
325,286700	-1,000000
325,464700	1,000000
326,583700	-1,000000
329,754700	1,000000
332,776700	-1,000000
332,855700	1,000000
333,060700	-1,000000
339,519700	1,000000
340,171700	-1,000000
340,396700	1,000000
340,921700	-1,000000
341,010700	1,000000
341,090700	-1,000000
341,180700	1,000000
345,288700	-1,000000
345,353700	1,000000
345,702700	-1,000000
346,281700	1,000000
346,451700	-1,000000
346,568700	1,000000
346,727700	-1,000000
347,421700	1,000000
347,653700	-1,000000
357,127700	1,000000
358,473700	-1,000000
358,869700	1,000000
359,416700	-1,000000
370,524700	1,000000
370,632700	-1,000000
376,159700	1,000000
376,458700	-1,000000
379,829700	1,000000
380,066700	-1,000000
380,168700	1,000000
380,786700	-1,000000
381,009700	1,000000
381,152700	-1,000000
398,385700	1,000000
398,459700	-1,000000
398,528700	1,000000
398,617700	-1,000000
398,889700	1,000000
399,284700	-1,000000
399,414700	1,000000
399,660700	-1,000000
400,609700	1,000000
400,733700	-1,000000
414,538700	1,000000
416,108700	-1,000000
416,503700	1,000000
426,349700	-1,000000
426,458700	1,000000
426,571700	-1,000000
426,846700	1,000000
427,534700	-1,000000
427,623700	1,000000
427,688700	-1,000000
427,983700	1,000000
428,843700	-1,000000
429,164700	1,000000
429,235700	-1,000000
429,423700	1,000000
429,528700	-1,000000
432,922700	1,000000
433,205700	-1,000000
433,291700	1,000000
433,430700	-1,000000
434,438700	1,000000
445,225700	-1,000000
445,867700	1,000000
446,105700	-1,000000
446,174700	1,000000
447,431700	-1,000000
455,581700	1,000000
455,718700	-1,000000
456,756700	1,000000
456,969700	-1,000000
457,189700	1,000000
460,939700	-1,000000
461,048700	1,000000
461,152700	-1,000000
461,242700	1,000000
461,307700	-1,000000
461,375700	1,000000
463,613700	-1,000000
463,677700	1,000000
464,522700	-1,000000
464,605700	1,000000
464,747700	-1,000000
464,895700	1,000000
465,213700	-1,000000
465,397700	1,000000
465,468700	-1,000000
465,584700	1,000000
465,721700	-1,000000
465,812700	1,000000
469,521700	-1,000000
469,588700	1,000000
469,761700	-1,000000
470,477700	1,000000
470,643700	-1,000000
470,822700	1,000000
471,114700	-1,000000
471,225700	1,000000
471,420700	-1,000000
471,526700	1,000000
471,593700	-1,000000
471,778700	1,000000
471,939700	-1,000000
472,038700	1,000000
472,412700	-1,000000
473,351700	1,000000
474,000700	-1,000000
476,293700	1,000000
476,384700	-1,000000
476,456700	1,000000
477,052700	-1,000000
477,284700	1,000000
479,243700	-1,000000
479,442700	1,000000
479,531700	-1,000000
480,021700	1,000000
480,126700	-1,000000
480,220700	1,000000
482,088700	-1,000000
482,317700	1,000000
482,604700	-1,000000
482,694700	1,000000
482,777700	-1,000000
482,898700	1,000000
483,509700	-1,000000
483,681700	1,000000
484,481700	-1,000000
484,618700	1,000000
484,788700	-1,000000
484,931700	1,000000
485,058700	-1,000000
494,101700	1,000000
494,346700	-1,000000
494,624700	1,000000
494,829700	-1,000000
495,498700	1,000000
495,907700	-1,000000
496,169700	1,000000
496,352700	-1,000000
498,306700	1,000000
506,898700	-1,000000
507,011700	1,000000
507,511700	-1,000000
507,598700	1,000000
507,722700	-1,000000
507,786700	1,000000
507,932700	-1,000000
510,035700	1,000000
510,522700	-1,000000
510,939700	1,000000
511,301700	-1,000000
511,377700	1,000000
511,479700	-1,000000
511,544700	1,000000
511,628700	-1,000000
511,700700	1,000000
513,374700	-1,000000
513,539700	1,000000
513,761700	-1,000000
513,881700	1,000000
514,210700	-1,000000
514,770700	1,000000
514,920700	-1,000000
518,881700	1,000000
519,745700	-1,000000
527,914700	1,000000
527,989700	-1,000000
528,083700	1,000000
528,157700	-1,000000
528,222700	1,000000
531,756700	-1,000000
533,072700	1,000000
534,065700	-1,000000
534,423700	1,000000
534,591700	-1,000000
535,168700	1,000000
535,268700	-1,000000
535,383700	1,000000
535,467700	-1,000000
535,772700	1,000000
535,858700	-1,000000
536,323700	1,000000
536,426700	-1,000000
536,664700	1,000000
537,578700	-1,000000
538,014700	1,000000
539,092700	-1,000000
539,246700	1,000000
539,796700	-1,000000
539,895700	1,000000
540,235700	-1,000000
540,792700	1,000000
540,919700	-1,000000
541,120700	1,000000
541,233700	-1,000000
541,343700	1,000000
541,865700	-1,000000
542,191700	1,000000
552,765700	-1,000000
553,271700	1,000000
553,667700	-1,000000
553,812700	1,000000
553,880700	-1,000000
553,955700	1,000000
554,029700	-1,000000
556,514700	1,000000
556,655700	-1,000000
561,609700	1,000000
562,987700	-1,000000
563,109700	1,000000
563,224700	-1,000000
563,376700	1,000000
563,642700	-1,000000
563,808700	1,000000
564,038700	-1,000000
564,140700	1,000000
564,239700	-1,000000
564,335700	1,000000
565,840700	-1,000000
566,044700	1,000000
567,042700	-1,000000
567,193700	1,000000
567,275700	-1,000000
567,344700	1,000000
567,475700	-1,000000
567,617700	1,000000
567,850700	-1,000000
567,923700	1,000000
568,223700	-1,000000
568,344700	1,000000
568,456700	-1,000000
568,530700	1,000000
568,799700	-1,000000
568,922700	1,000000
569,175700	-1,000000
569,400700	1,000000
569,573700	-1,000000
570,029700	1,000000
570,131700	-1,000000
570,215700	1,000000
571,536700	-1,000000
571,776700	1,000000
572,294700	-1,000000
572,524700	1,000000
572,666700	-1,000000
576,619700	1,000000
576,812700	-1,000000
577,079700	1,000000
577,894700	-1,000000
578,619700	1,000000
578,694700	-1,000000
578,775700	1,000000
580,890700	-1,000000
581,038700	1,000000
581,408700	-1,000000
582,007700	1,000000
582,547700	-1,000000
582,636700	1,000000
586,995700	-1,000000
587,263700	1,000000
587,351700	-1,000000
587,630700	1,000000
587,748700	-1,000000
587,814700	1,000000
587,887700	-1,000000
597,675700	1,000000
598,791700	-1,000000
599,413700	1,000000
599,476700	-1,000000
605,668700	1,000000
606,776700	-1,000000
