# Supplementary material for: Moth olfactory receptor neurons adjust their encoding efficiency to temporal statistics of pheromone fluctuations
Source: PLoS Comput Biol. 2018 Nov 13;14(11):e1006586. doi: 10.1371/journal.pcbi.1006586 (PMC6258558; doi:10.1371/journal.pcbi.1006586)
Supplement: S1 Data — (ZIP) [file pcbi.1006586.s001.zip › data/16m/100fg/valve_states_04.txt]

2,710400	1,000000
7,560400	-1,000000
7,705400	1,000000
8,126400	-1,000000
8,514400	1,000000
8,664400	-1,000000
9,916400	1,000000
10,459400	-1,000000
10,551400	1,000000
10,654400	-1,000000
13,567400	1,000000
13,683400	-1,000000
14,605400	1,000000
14,711400	-1,000000
15,336400	1,000000
22,295400	-1,000000
22,660400	1,000000
24,775400	-1,000000
24,857400	1,000000
24,948400	-1,000000
25,209400	1,000000
25,655400	-1,000000
28,023400	1,000000
28,088400	-1,000000
28,204400	1,000000
28,678400	-1,000000
28,933400	1,000000
29,078400	-1,000000
29,219400	1,000000
29,284400	-1,000000
29,521400	1,000000
29,605400	-1,000000
29,668400	1,000000
29,826400	-1,000000
30,028400	1,000000
30,092400	-1,000000
30,489400	1,000000
30,646400	-1,000000
31,485400	1,000000
31,947400	-1,000000
32,072400	1,000000
32,723400	-1,000000
33,000400	1,000000
35,828400	-1,000000
36,267400	1,000000
36,333400	-1,000000
37,197400	1,000000
37,293400	-1,000000
37,365400	1,000000
37,569400	-1,000000
49,182400	1,000000
49,373400	-1,000000
49,599400	1,000000
51,015400	-1,000000
53,846400	1,000000
63,840400	-1,000000
64,491400	1,000000
66,658400	-1,000000
66,808400	1,000000
66,884400	-1,000000
66,970400	1,000000
67,653400	-1,000000
71,010400	1,000000
71,265400	-1,000000
71,455400	1,000000
71,526400	-1,000000
71,770400	1,000000
75,725400	-1,000000
75,859400	1,000000
76,691400	-1,000000
77,059400	1,000000
79,055400	-1,000000
79,159400	1,000000
79,261400	-1,000000
79,703400	1,000000
80,407400	-1,000000
80,985400	1,000000
81,087400	-1,000000
88,858400	1,000000
88,981400	-1,000000
89,091400	1,000000
89,159400	-1,000000
89,362400	1,000000
89,558400	-1,000000
89,660400	1,000000
89,848400	-1,000000
90,184400	1,000000
90,442400	-1,000000
90,974400	1,000000
91,119400	-1,000000
91,344400	1,000000
91,424400	-1,000000
91,652400	1,000000
92,357400	-1,000000
92,485400	1,000000
94,441400	-1,000000
95,364400	1,000000
96,241400	-1,000000
96,417400	1,000000
96,761400	-1,000000
97,417400	1,000000
97,504400	-1,000000
97,660400	1,000000
97,785400	-1,000000
98,172400	1,000000
99,844400	-1,000000
103,286400	1,000000
103,363400	-1,000000
103,966400	1,000000
105,191400	-1,000000
105,327400	1,000000
111,397400	-1,000000
112,619400	1,000000
112,706400	-1,000000
115,038400	1,000000
122,766400	-1,000000
122,849400	1,000000
123,130400	-1,000000
123,223400	1,000000
124,827400	-1,000000
125,009400	1,000000
125,896400	-1,000000
126,668400	1,000000
126,770400	-1,000000
126,834400	1,000000
126,899400	-1,000000
126,965400	1,000000
127,159400	-1,000000
127,312400	1,000000
127,419400	-1,000000
131,455400	1,000000
131,586400	-1,000000
131,667400	1,000000
132,168400	-1,000000
132,892400	1,000000
134,158400	-1,000000
134,238400	1,000000
134,715400	-1,000000
136,054400	1,000000
136,209400	-1,000000
136,451400	1,000000
136,621400	-1,000000
142,586400	1,000000
142,658400	-1,000000
143,089400	1,000000
143,461400	-1,000000
143,920400	1,000000
144,790400	-1,000000
145,703400	1,000000
145,909400	-1,000000
148,280400	1,000000
149,421400	-1,000000
149,504400	1,000000
149,607400	-1,000000
149,820400	1,000000
150,294400	-1,000000
151,297400	1,000000
151,371400	-1,000000
157,686400	1,000000
163,150400	-1,000000
163,559400	1,000000
163,632400	-1,000000
163,865400	1,000000
164,096400	-1,000000
164,242400	1,000000
165,058400	-1,000000
166,274400	1,000000
166,345400	-1,000000
166,417400	1,000000
166,492400	-1,000000
166,560400	1,000000
166,640400	-1,000000
166,799400	1,000000
166,862400	-1,000000
167,135400	1,000000
167,814400	-1,000000
168,226400	1,000000
168,308400	-1,000000
169,028400	1,000000
169,882400	-1,000000
171,044400	1,000000
171,863400	-1,000000
172,261400	1,000000
172,760400	-1,000000
176,247400	1,000000
176,310400	-1,000000
176,555400	1,000000
176,653400	-1,000000
176,760400	1,000000
176,845400	-1,000000
185,873400	1,000000
186,021400	-1,000000
194,869400	1,000000
195,190400	-1,000000
195,845400	1,000000
196,041400	-1,000000
196,469400	1,000000
197,816400	-1,000000
198,061400	1,000000
198,154400	-1,000000
205,113400	1,000000
205,230400	-1,000000
205,486400	1,000000
205,588400	-1,000000
205,890400	1,000000
206,122400	-1,000000
206,586400	1,000000
206,860400	-1,000000
207,056400	1,000000
207,461400	-1,000000
207,686400	1,000000
207,817400	-1,000000
208,662400	1,000000
208,741400	-1,000000
208,957400	1,000000
209,063400	-1,000000
209,750400	1,000000
209,999400	-1,000000
210,064400	1,000000
215,713400	-1,000000
216,165400	1,000000
221,984400	-1,000000
222,196400	1,000000
222,278400	-1,000000
222,465400	1,000000
223,298400	-1,000000
223,677400	1,000000
223,811400	-1,000000
231,825400	1,000000
231,906400	-1,000000
233,499400	1,000000
233,625400	-1,000000
233,981400	1,000000
237,882400	-1,000000
238,048400	1,000000
240,779400	-1,000000
240,992400	1,000000
241,056400	-1,000000
241,636400	1,000000
242,053400	-1,000000
242,360400	1,000000
242,489400	-1,000000
242,857400	1,000000
244,832400	-1,000000
245,030400	1,000000
245,094400	-1,000000
245,640400	1,000000
247,001400	-1,000000
247,093400	1,000000
247,176400	-1,000000
247,520400	1,000000
248,538400	-1,000000
251,191400	1,000000
251,297400	-1,000000
251,417400	1,000000
251,521400	-1,000000
251,609400	1,000000
251,730400	-1,000000
251,818400	1,000000
251,988400	-1,000000
252,060400	1,000000
253,008400	-1,000000
254,280400	1,000000
254,400400	-1,000000
259,383400	1,000000
259,604400	-1,000000
260,432400	1,000000
260,530400	-1,000000
271,296400	1,000000
271,421400	-1,000000
272,038400	1,000000
274,514400	-1,000000
274,617400	1,000000
275,670400	-1,000000
275,758400	1,000000
275,859400	-1,000000
276,273400	1,000000
277,145400	-1,000000
277,233400	1,000000
277,618400	-1,000000
277,918400	1,000000
279,358400	-1,000000
288,166400	1,000000
288,721400	-1,000000
288,806400	1,000000
289,025400	-1,000000
289,125400	1,000000
289,447400	-1,000000
297,429400	1,000000
298,192400	-1,000000
298,405400	1,000000
298,500400	-1,000000
299,909400	1,000000
299,980400	-1,000000
300,068400	1,000000
300,784400	-1,000000
312,816400	1,000000
312,915400	-1,000000
313,022400	1,000000
313,091400	-1,000000
313,722400	1,000000
314,387400	-1,000000
332,233400	1,000000
332,489400	-1,000000
332,638400	1,000000
332,894400	-1,000000
347,505400	1,000000
351,344400	-1,000000
351,430400	1,000000
351,530400	-1,000000
351,600400	1,000000
351,748400	-1,000000
351,819400	1,000000
352,157400	-1,000000
352,613400	1,000000
352,925400	-1,000000
353,014400	1,000000
353,110400	-1,000000
353,301400	1,000000
353,429400	-1,000000
353,588400	1,000000
353,679400	-1,000000
357,935400	1,000000
359,198400	-1,000000
361,951400	1,000000
362,647400	-1,000000
362,897400	1,000000
362,978400	-1,000000
363,637400	1,000000
368,445400	-1,000000
368,713400	1,000000
368,996400	-1,000000
374,679400	1,000000
374,798400	-1,000000
378,711400	1,000000
379,349400	-1,000000
379,658400	1,000000
379,778400	-1,000000
379,872400	1,000000
380,555400	-1,000000
380,855400	1,000000
380,978400	-1,000000
383,900400	1,000000
384,786400	-1,000000
388,132400	1,000000
388,323400	-1,000000
388,397400	1,000000
388,531400	-1,000000
388,658400	1,000000
389,466400	-1,000000
389,551400	1,000000
390,566400	-1,000000
390,644400	1,000000
391,082400	-1,000000
391,169400	1,000000
392,626400	-1,000000
395,437400	1,000000
395,625400	-1,000000
404,484400	1,000000
404,730400	-1,000000
404,871400	1,000000
404,949400	-1,000000
405,887400	1,000000
406,521400	-1,000000
406,990400	1,000000
407,054400	-1,000000
407,239400	1,000000
407,359400	-1,000000
407,458400	1,000000
410,259400	-1,000000
416,497400	1,000000
416,632400	-1,000000
417,041400	1,000000
417,167400	-1,000000
417,238400	1,000000
417,327400	-1,000000
419,527400	1,000000
419,920400	-1,000000
420,318400	1,000000
420,385400	-1,000000
420,494400	1,000000
420,558400	-1,000000
421,848400	1,000000
422,588400	-1,000000
422,722400	1,000000
424,699400	-1,000000
424,834400	1,000000
426,734400	-1,000000
427,012400	1,000000
427,089400	-1,000000
427,172400	1,000000
427,259400	-1,000000
427,497400	1,000000
431,398400	-1,000000
431,636400	1,000000
433,841400	-1,000000
433,916400	1,000000
435,249400	-1,000000
435,803400	1,000000
436,949400	-1,000000
437,091400	1,000000
437,185400	-1,000000
437,317400	1,000000
437,409400	-1,000000
438,029400	1,000000
445,692400	-1,000000
445,800400	1,000000
447,309400	-1,000000
447,392400	1,000000
447,607400	-1,000000
449,839400	1,000000
451,460400	-1,000000
451,548400	1,000000
452,646400	-1,000000
453,640400	1,000000
453,837400	-1,000000
454,171400	1,000000
454,251400	-1,000000
454,316400	1,000000
454,398400	-1,000000
456,498400	1,000000
457,064400	-1,000000
472,914400	1,000000
474,631400	-1,000000
475,414400	1,000000
477,471400	-1,000000
477,543400	1,000000
477,921400	-1,000000
478,509400	1,000000
478,572400	-1,000000
478,662400	1,000000
479,546400	-1,000000
482,949400	1,000000
484,856400	-1,000000
485,178400	1,000000
485,281400	-1,000000
486,290400	1,000000
493,573400	-1,000000
494,188400	1,000000
508,537400	-1,000000
508,619400	1,000000
509,051400	-1,000000
509,732400	1,000000
510,227400	-1,000000
510,413400	1,000000
510,606400	-1,000000
510,683400	1,000000
511,031400	-1,000000
511,155400	1,000000
511,792400	-1,000000
511,886400	1,000000
511,954400	-1,000000
512,188400	1,000000
512,361400	-1,000000
513,643400	1,000000
514,526400	-1,000000
514,593400	1,000000
514,665400	-1,000000
517,866400	1,000000
518,331400	-1,000000
518,409400	1,000000
518,483400	-1,000000
519,552400	1,000000
519,665400	-1,000000
520,480400	1,000000
520,554400	-1,000000
520,656400	1,000000
520,817400	-1,000000
522,976400	1,000000
523,066400	-1,000000
523,545400	1,000000
523,657400	-1,000000
523,779400	1,000000
533,462400	-1,000000
533,543400	1,000000
535,847400	-1,000000
537,233400	1,000000
537,343400	-1,000000
537,499400	1,000000
537,739400	-1,000000
537,905400	1,000000
540,386400	-1,000000
543,640400	1,000000
543,758400	-1,000000
543,831400	1,000000
543,917400	-1,000000
543,996400	1,000000
544,062400	-1,000000
544,133400	1,000000
544,244400	-1,000000
544,327400	1,000000
544,462400	-1,000000
544,537400	1,000000
544,820400	-1,000000
544,922400	1,000000
545,228400	-1,000000
546,081400	1,000000
546,195400	-1,000000
553,098400	1,000000
561,632400	-1,000000
561,742400	1,000000
561,852400	-1,000000
561,927400	1,000000
562,055400	-1,000000
562,299400	1,000000
562,474400	-1,000000
562,621400	1,000000
562,731400	-1,000000
562,830400	1,000000
563,169400	-1,000000
565,937400	1,000000
566,160400	-1,000000
566,467400	1,000000
567,177400	-1,000000
569,927400	1,000000
570,018400	-1,000000
570,148400	1,000000
570,314400	-1,000000
573,376400	1,000000
573,470400	-1,000000
583,957400	1,000000
584,332400	-1,000000
584,551400	1,000000
587,260400	-1,000000
589,163400	1,000000
589,359400	-1,000000
589,436400	1,000000
