# Supplementary material for: Moth olfactory receptor neurons adjust their encoding efficiency to temporal statistics of pheromone fluctuations
Source: PLoS Comput Biol. 2018 Nov 13;14(11):e1006586. doi: 10.1371/journal.pcbi.1006586 (PMC6258558; doi:10.1371/journal.pcbi.1006586)
Supplement: S1 Data — (ZIP) [file pcbi.1006586.s001.zip › data/16m/100fg/valve_states_05.txt]

0,200250	1,000000
0,671250	-1,000000
0,781250	1,000000
0,971250	-1,000000
2,892250	1,000000
2,966250	-1,000000
3,051250	1,000000
3,137250	-1,000000
4,043250	1,000000
4,391250	-1,000000
4,675250	1,000000
4,846250	-1,000000
5,236250	1,000000
5,304250	-1,000000
6,029250	1,000000
6,395250	-1,000000
6,579250	1,000000
6,819250	-1,000000
7,389250	1,000000
7,469250	-1,000000
14,268250	1,000000
20,364250	-1,000000
21,516250	1,000000
23,565250	-1,000000
23,641250	1,000000
24,380250	-1,000000
24,579250	1,000000
24,694250	-1,000000
24,911250	1,000000
24,979250	-1,000000
25,209250	1,000000
25,290250	-1,000000
25,355250	1,000000
25,596250	-1,000000
25,744250	1,000000
26,157250	-1,000000
26,269250	1,000000
26,639250	-1,000000
26,737250	1,000000
28,765250	-1,000000
28,835250	1,000000
28,905250	-1,000000
29,728250	1,000000
29,958250	-1,000000
30,057250	1,000000
35,860250	-1,000000
36,014250	1,000000
36,334250	-1,000000
36,721250	1,000000
36,908250	-1,000000
37,012250	1,000000
40,548250	-1,000000
41,013250	1,000000
41,231250	-1,000000
41,585250	1,000000
41,659250	-1,000000
41,728250	1,000000
42,268250	-1,000000
47,482250	1,000000
47,546250	-1,000000
48,443250	1,000000
48,704250	-1,000000
48,791250	1,000000
49,726250	-1,000000
49,819250	1,000000
49,989250	-1,000000
50,054250	1,000000
50,121250	-1,000000
50,218250	1,000000
51,156250	-1,000000
51,362250	1,000000
51,547250	-1,000000
52,193250	1,000000
52,802250	-1,000000
53,275250	1,000000
53,356250	-1,000000
53,419250	1,000000
53,700250	-1,000000
54,417250	1,000000
54,485250	-1,000000
54,943250	1,000000
55,313250	-1,000000
55,406250	1,000000
55,485250	-1,000000
57,718250	1,000000
57,816250	-1,000000
58,365250	1,000000
58,627250	-1,000000
58,700250	1,000000
59,242250	-1,000000
59,624250	1,000000
59,716250	-1,000000
59,972250	1,000000
60,044250	-1,000000
61,507250	1,000000
61,794250	-1,000000
62,095250	1,000000
62,323250	-1,000000
69,064250	1,000000
69,139250	-1,000000
69,211250	1,000000
69,279250	-1,000000
69,487250	1,000000
69,584250	-1,000000
69,725250	1,000000
82,795250	-1,000000
82,965250	1,000000
84,910250	-1,000000
86,084250	1,000000
86,296250	-1,000000
86,365250	1,000000
86,429250	-1,000000
86,512250	1,000000
86,966250	-1,000000
87,427250	1,000000
87,725250	-1,000000
87,887250	1,000000
88,109250	-1,000000
88,223250	1,000000
88,452250	-1,000000
88,541250	1,000000
90,007250	-1,000000
90,184250	1,000000
91,409250	-1,000000
91,562250	1,000000
91,643250	-1,000000
100,279250	1,000000
100,403250	-1,000000
100,791250	1,000000
101,088250	-1,000000
101,158250	1,000000
101,808250	-1,000000
101,872250	1,000000
102,197250	-1,000000
102,289250	1,000000
103,357250	-1,000000
111,190250	1,000000
111,318250	-1,000000
111,559250	1,000000
111,860250	-1,000000
112,116250	1,000000
112,191250	-1,000000
114,244250	1,000000
114,562250	-1,000000
115,258250	1,000000
115,330250	-1,000000
115,508250	1,000000
115,574250	-1,000000
115,689250	1,000000
119,232250	-1,000000
119,808250	1,000000
126,850250	-1,000000
126,950250	1,000000
127,285250	-1,000000
127,409250	1,000000
127,544250	-1,000000
127,616250	1,000000
127,821250	-1,000000
127,936250	1,000000
128,200250	-1,000000
128,339250	1,000000
128,858250	-1,000000
129,099250	1,000000
131,207250	-1,000000
133,466250	1,000000
133,925250	-1,000000
140,803250	1,000000
140,941250	-1,000000
141,223250	1,000000
141,703250	-1,000000
142,099250	1,000000
142,246250	-1,000000
148,293250	1,000000
160,870250	-1,000000
160,959250	1,000000
161,243250	-1,000000
161,323250	1,000000
161,554250	-1,000000
163,589250	1,000000
164,693250	-1,000000
184,324250	1,000000
184,670250	-1,000000
185,790250	1,000000
185,895250	-1,000000
185,961250	1,000000
186,271250	-1,000000
186,356250	1,000000
186,599250	-1,000000
186,705250	1,000000
186,960250	-1,000000
187,079250	1,000000
187,752250	-1,000000
187,983250	1,000000
188,056250	-1,000000
189,340250	1,000000
189,586250	-1,000000
189,731250	1,000000
190,263250	-1,000000
190,680250	1,000000
191,099250	-1,000000
191,631250	1,000000
192,142250	-1,000000
192,258250	1,000000
193,010250	-1,000000
193,158250	1,000000
193,276250	-1,000000
193,579250	1,000000
194,232250	-1,000000
194,421250	1,000000
200,453250	-1,000000
200,663250	1,000000
200,945250	-1,000000
201,087250	1,000000
201,438250	-1,000000
201,503250	1,000000
202,574250	-1,000000
202,702250	1,000000
203,036250	-1,000000
205,462250	1,000000
210,350250	-1,000000
215,243250	1,000000
215,360250	-1,000000
216,528250	1,000000
216,606250	-1,000000
217,343250	1,000000
217,583250	-1,000000
217,801250	1,000000
217,879250	-1,000000
217,947250	1,000000
222,853250	-1,000000
222,973250	1,000000
223,277250	-1,000000
223,511250	1,000000
224,276250	-1,000000
225,640250	1,000000
225,877250	-1,000000
225,990250	1,000000
227,702250	-1,000000
227,778250	1,000000
227,909250	-1,000000
227,994250	1,000000
228,077250	-1,000000
229,090250	1,000000
230,026250	-1,000000
230,092250	1,000000
230,229250	-1,000000
238,658250	1,000000
243,773250	-1,000000
248,954250	1,000000
249,084250	-1,000000
249,329250	1,000000
249,448250	-1,000000
250,611250	1,000000
250,681250	-1,000000
251,186250	1,000000
251,536250	-1,000000
251,627250	1,000000
253,131250	-1,000000
262,676250	1,000000
263,067250	-1,000000
264,347250	1,000000
264,428250	-1,000000
264,915250	1,000000
265,008250	-1,000000
265,257250	1,000000
265,335250	-1,000000
265,427250	1,000000
265,502250	-1,000000
265,987250	1,000000
266,134250	-1,000000
266,314250	1,000000
266,390250	-1,000000
266,771250	1,000000
266,903250	-1,000000
267,173250	1,000000
267,400250	-1,000000
267,520250	1,000000
272,341250	-1,000000
272,841250	1,000000
273,144250	-1,000000
273,213250	1,000000
273,944250	-1,000000
276,671250	1,000000
276,780250	-1,000000
278,156250	1,000000
279,231250	-1,000000
279,556250	1,000000
286,414250	-1,000000
286,496250	1,000000
286,928250	-1,000000
287,016250	1,000000
287,245250	-1,000000
287,323250	1,000000
287,494250	-1,000000
287,643250	1,000000
287,709250	-1,000000
287,777250	1,000000
287,919250	-1,000000
289,063250	1,000000
295,116250	-1,000000
299,499250	1,000000
301,853250	-1,000000
302,196250	1,000000
303,115250	-1,000000
303,604250	1,000000
303,934250	-1,000000
305,016250	1,000000
305,147250	-1,000000
305,700250	1,000000
306,093250	-1,000000
306,343250	1,000000
307,113250	-1,000000
307,316250	1,000000
307,380250	-1,000000
307,515250	1,000000
307,805250	-1,000000
308,086250	1,000000
308,531250	-1,000000
309,159250	1,000000
309,261250	-1,000000
309,336250	1,000000
309,445250	-1,000000
309,580250	1,000000
309,913250	-1,000000
310,365250	1,000000
311,667250	-1,000000
312,105250	1,000000
312,823250	-1,000000
313,353250	1,000000
313,431250	-1,000000
313,980250	1,000000
314,198250	-1,000000
314,430250	1,000000
315,261250	-1,000000
316,674250	1,000000
317,710250	-1,000000
317,805250	1,000000
317,883250	-1,000000
317,975250	1,000000
318,063250	-1,000000
318,171250	1,000000
318,342250	-1,000000
320,321250	1,000000
320,496250	-1,000000
320,618250	1,000000
321,705250	-1,000000
321,841250	1,000000
321,993250	-1,000000
322,742250	1,000000
322,833250	-1,000000
323,030250	1,000000
323,837250	-1,000000
324,065250	1,000000
324,131250	-1,000000
324,296250	1,000000
324,419250	-1,000000
326,405250	1,000000
338,775250	-1,000000
341,587250	1,000000
341,707250	-1,000000
341,783250	1,000000
341,946250	-1,000000
342,230250	1,000000
342,340250	-1,000000
342,515250	1,000000
342,778250	-1,000000
350,853250	1,000000
352,200250	-1,000000
352,559250	1,000000
353,222250	-1,000000
353,317250	1,000000
353,634250	-1,000000
353,754250	1,000000
354,195250	-1,000000
354,601250	1,000000
354,678250	-1,000000
356,909250	1,000000
358,035250	-1,000000
358,200250	1,000000
358,293250	-1,000000
362,795250	1,000000
363,671250	-1,000000
363,809250	1,000000
364,005250	-1,000000
364,119250	1,000000
364,216250	-1,000000
364,284250	1,000000
364,361250	-1,000000
364,431250	1,000000
365,291250	-1,000000
365,365250	1,000000
365,613250	-1,000000
365,814250	1,000000
366,028250	-1,000000
366,102250	1,000000
366,527250	-1,000000
366,813250	1,000000
367,014250	-1,000000
367,115250	1,000000
368,279250	-1,000000
368,407250	1,000000
368,558250	-1,000000
376,420250	1,000000
376,502250	-1,000000
376,894250	1,000000
376,958250	-1,000000
377,108250	1,000000
377,723250	-1,000000
377,860250	1,000000
378,025250	-1,000000
378,140250	1,000000
378,248250	-1,000000
378,404250	1,000000
380,174250	-1,000000
380,605250	1,000000
381,167250	-1,000000
381,301250	1,000000
381,368250	-1,000000
399,967250	1,000000
400,629250	-1,000000
400,705250	1,000000
403,353250	-1,000000
403,712250	1,000000
403,997250	-1,000000
404,694250	1,000000
405,279250	-1,000000
405,442250	1,000000
405,578250	-1,000000
405,710250	1,000000
405,785250	-1,000000
405,850250	1,000000
405,913250	-1,000000
406,057250	1,000000
406,223250	-1,000000
406,645250	1,000000
406,722250	-1,000000
406,811250	1,000000
406,882250	-1,000000
408,967250	1,000000
409,204250	-1,000000
423,109250	1,000000
423,252250	-1,000000
423,386250	1,000000
423,485250	-1,000000
423,576250	1,000000
423,731250	-1,000000
424,024250	1,000000
424,468250	-1,000000
424,554250	1,000000
425,942250	-1,000000
426,335250	1,000000
426,400250	-1,000000
426,506250	1,000000
426,950250	-1,000000
427,090250	1,000000
427,174250	-1,000000
427,256250	1,000000
427,631250	-1,000000
428,341250	1,000000
428,696250	-1,000000
428,787250	1,000000
437,866250	-1,000000
437,929250	1,000000
438,653250	-1,000000
438,739250	1,000000
438,824250	-1,000000
438,961250	1,000000
439,095250	-1,000000
439,397250	1,000000
439,469250	-1,000000
441,947250	1,000000
442,045250	-1,000000
442,284250	1,000000
442,445250	-1,000000
442,539250	1,000000
444,129250	-1,000000
444,396250	1,000000
446,892250	-1,000000
446,957250	1,000000
447,179250	-1,000000
447,259250	1,000000
447,345250	-1,000000
447,427250	1,000000
447,984250	-1,000000
448,401250	1,000000
448,469250	-1,000000
450,101250	1,000000
450,195250	-1,000000
450,273250	1,000000
452,975250	-1,000000
455,775250	1,000000
457,280250	-1,000000
457,362250	1,000000
457,650250	-1,000000
458,069250	1,000000
459,845250	-1,000000
460,035250	1,000000
460,145250	-1,000000
460,279250	1,000000
460,832250	-1,000000
461,156250	1,000000
461,381250	-1,000000
461,481250	1,000000
461,568250	-1,000000
461,660250	1,000000
461,750250	-1,000000
461,825250	1,000000
461,899250	-1,000000
462,193250	1,000000
462,322250	-1,000000
462,386250	1,000000
462,911250	-1,000000
463,918250	1,000000
463,989250	-1,000000
468,005250	1,000000
469,121250	-1,000000
469,192250	1,000000
469,354250	-1,000000
470,491250	1,000000
470,788250	-1,000000
470,942250	1,000000
471,006250	-1,000000
471,915250	1,000000
474,491250	-1,000000
477,389250	1,000000
477,711250	-1,000000
477,777250	1,000000
480,662250	-1,000000
480,966250	1,000000
481,046250	-1,000000
481,620250	1,000000
481,697250	-1,000000
481,788250	1,000000
482,141250	-1,000000
482,432250	1,000000
482,796250	-1,000000
483,190250	1,000000
484,339250	-1,000000
484,747250	1,000000
484,873250	-1,000000
484,976250	1,000000
485,268250	-1,000000
485,505250	1,000000
486,017250	-1,000000
486,293250	1,000000
486,556250	-1,000000
487,969250	1,000000
488,231250	-1,000000
488,442250	1,000000
488,593250	-1,000000
488,826250	1,000000
489,112250	-1,000000
489,771250	1,000000
497,652250	-1,000000
497,725250	1,000000
497,791250	-1,000000
499,361250	1,000000
499,428250	-1,000000
499,933250	1,000000
500,001250	-1,000000
500,169250	1,000000
500,363250	-1,000000
500,490250	1,000000
500,593250	-1,000000
500,870250	1,000000
500,950250	-1,000000
501,912250	1,000000
502,118250	-1,000000
502,209250	1,000000
502,420250	-1,000000
505,963250	1,000000
506,044250	-1,000000
506,188250	1,000000
506,296250	-1,000000
506,876250	1,000000
507,166250	-1,000000
513,549250	1,000000
513,953250	-1,000000
514,087250	1,000000
514,180250	-1,000000
532,089250	1,000000
532,255250	-1,000000
532,397250	1,000000
532,464250	-1,000000
532,737250	1,000000
532,832250	-1,000000
532,968250	1,000000
533,085250	-1,000000
533,352250	1,000000
533,431250	-1,000000
534,064250	1,000000
535,045250	-1,000000
535,416250	1,000000
535,541250	-1,000000
535,765250	1,000000
537,740250	-1,000000
541,984250	1,000000
544,231250	-1,000000
545,322250	1,000000
545,850250	-1,000000
546,317250	1,000000
546,566250	-1,000000
546,877250	1,000000
546,967250	-1,000000
547,129250	1,000000
550,494250	-1,000000
550,559250	1,000000
551,405250	-1,000000
552,515250	1,000000
566,933250	-1,000000
566,998250	1,000000
567,069250	-1,000000
567,206250	1,000000
567,420250	-1,000000
568,291250	1,000000
568,386250	-1,000000
568,529250	1,000000
568,766250	-1,000000
568,865250	1,000000
568,947250	-1,000000
569,103250	1,000000
569,235250	-1,000000
569,298250	1,000000
569,416250	-1,000000
569,556250	1,000000
569,620250	-1,000000
569,832250	1,000000
569,902250	-1,000000
569,983250	1,000000
570,048250	-1,000000
570,762250	1,000000
571,292250	-1,000000
572,264250	1,000000
578,659250	-1,000000
579,040250	1,000000
579,108250	-1,000000
579,184250	1,000000
579,392250	-1,000000
579,585250	1,000000
579,835250	-1,000000
580,141250	1,000000
580,861250	-1,000000
587,746250	1,000000
588,951250	-1,000000
589,190250	1,000000
589,276250	-1,000000
589,590250	1,000000
591,538250	-1,000000
597,401250	1,000000
597,953250	-1,000000
598,118250	1,000000
598,181250	-1,000000
598,309250	1,000000
598,806250	-1,000000
598,966250	1,000000
599,037250	-1,000000
599,418250	1,000000
599,716250	-1,000000
599,819250	1,000000
599,905250	-1,000000
600,050250	1,000000
600,185250	-1,000000
