# Supplementary material for: Moth olfactory receptor neurons adjust their encoding efficiency to temporal statistics of pheromone fluctuations
Source: PLoS Comput Biol. 2018 Nov 13;14(11):e1006586. doi: 10.1371/journal.pcbi.1006586 (PMC6258558; doi:10.1371/journal.pcbi.1006586)
Supplement: S1 Data — (ZIP) [file pcbi.1006586.s001.zip › data/16m/100fg/valve_states_06.txt]

0,983750	1,000000
1,084800	-1,000000
1,279750	1,000000
1,393800	-1,000000
2,726750	1,000000
3,446800	-1,000000
3,585750	1,000000
3,692800	-1,000000
3,856750	1,000000
3,960800	-1,000000
4,062750	1,000000
4,330800	-1,000000
4,438750	1,000000
4,507800	-1,000000
5,503750	1,000000
5,571800	-1,000000
8,169750	1,000000
8,264800	-1,000000
8,340750	1,000000
9,023800	-1,000000
9,555750	1,000000
9,623800	-1,000000
10,699750	1,000000
10,785800	-1,000000
10,947750	1,000000
11,219800	-1,000000
11,614750	1,000000
11,894800	-1,000000
12,125750	1,000000
12,406800	-1,000000
12,512750	1,000000
12,704800	-1,000000
12,813750	1,000000
12,918800	-1,000000
12,985750	1,000000
13,061800	-1,000000
14,160750	1,000000
17,812800	-1,000000
18,007750	1,000000
18,122800	-1,000000
18,189750	1,000000
19,013800	-1,000000
28,135750	1,000000
28,444800	-1,000000
28,607750	1,000000
28,717800	-1,000000
29,026750	1,000000
29,155800	-1,000000
29,254750	1,000000
29,320800	-1,000000
29,601750	1,000000
29,664800	-1,000000
30,399750	1,000000
30,517800	-1,000000
30,650750	1,000000
30,746800	-1,000000
30,832750	1,000000
31,030800	-1,000000
32,346750	1,000000
33,033800	-1,000000
33,129750	1,000000
33,760800	-1,000000
33,898750	1,000000
34,040800	-1,000000
34,185750	1,000000
34,583800	-1,000000
34,796750	1,000000
35,279800	-1,000000
35,761750	1,000000
36,777800	-1,000000
36,867750	1,000000
37,674800	-1,000000
38,049750	1,000000
40,763800	-1,000000
40,983750	1,000000
41,189800	-1,000000
42,300750	1,000000
42,376800	-1,000000
43,623750	1,000000
44,956800	-1,000000
50,438750	1,000000
50,978800	-1,000000
51,685750	1,000000
51,859800	-1,000000
52,164750	1,000000
53,062800	-1,000000
53,131750	1,000000
53,224800	-1,000000
53,398750	1,000000
53,664800	-1,000000
53,928750	1,000000
54,191800	-1,000000
54,733750	1,000000
54,804800	-1,000000
55,045750	1,000000
55,126800	-1,000000
55,394750	1,000000
55,489800	-1,000000
59,870750	1,000000
59,971800	-1,000000
60,102750	1,000000
60,173800	-1,000000
60,604750	1,000000
61,385800	-1,000000
61,469750	1,000000
61,628800	-1,000000
61,871750	1,000000
65,009800	-1,000000
65,132750	1,000000
68,098800	-1,000000
68,234750	1,000000
70,438800	-1,000000
70,516750	1,000000
70,585800	-1,000000
70,710750	1,000000
70,830800	-1,000000
71,857750	1,000000
72,061800	-1,000000
72,134750	1,000000
72,265800	-1,000000
72,466750	1,000000
72,549800	-1,000000
73,759750	1,000000
73,898800	-1,000000
73,965750	1,000000
74,261800	-1,000000
79,201750	1,000000
79,312800	-1,000000
79,502750	1,000000
79,581800	-1,000000
80,621750	1,000000
80,785800	-1,000000
81,055750	1,000000
96,499800	-1,000000
96,602750	1,000000
102,125800	-1,000000
102,232750	1,000000
102,455800	-1,000000
102,637750	1,000000
108,919800	-1,000000
109,021750	1,000000
109,158800	-1,000000
109,319750	1,000000
109,645800	-1,000000
109,773750	1,000000
109,917800	-1,000000
110,424750	1,000000
110,584800	-1,000000
110,655750	1,000000
113,035800	-1,000000
114,240750	1,000000
114,544800	-1,000000
114,660750	1,000000
114,728800	-1,000000
114,926750	1,000000
115,815800	-1,000000
115,947750	1,000000
116,544800	-1,000000
117,891750	1,000000
117,958800	-1,000000
122,613750	1,000000
122,756800	-1,000000
123,048750	1,000000
123,279800	-1,000000
124,184750	1,000000
124,327800	-1,000000
124,778750	1,000000
124,904800	-1,000000
125,186750	1,000000
125,286800	-1,000000
125,445750	1,000000
125,647800	-1,000000
125,911750	1,000000
125,982800	-1,000000
126,782750	1,000000
127,187800	-1,000000
127,964750	1,000000
128,084800	-1,000000
128,205750	1,000000
128,276800	-1,000000
128,497750	1,000000
128,686800	-1,000000
128,762750	1,000000
129,615800	-1,000000
129,687750	1,000000
130,384800	-1,000000
134,430750	1,000000
136,440800	-1,000000
136,507750	1,000000
136,623800	-1,000000
136,967750	1,000000
141,162800	-1,000000
141,415750	1,000000
141,599800	-1,000000
141,742750	1,000000
142,043800	-1,000000
143,333750	1,000000
143,400800	-1,000000
143,564750	1,000000
144,435800	-1,000000
144,677750	1,000000
144,811800	-1,000000
144,895750	1,000000
145,102800	-1,000000
145,709750	1,000000
146,245800	-1,000000
146,371750	1,000000
153,874800	-1,000000
155,401750	1,000000
155,490800	-1,000000
155,943750	1,000000
156,494800	-1,000000
156,673750	1,000000
156,790800	-1,000000
156,878750	1,000000
157,095800	-1,000000
157,330750	1,000000
157,403800	-1,000000
157,477750	1,000000
158,665800	-1,000000
158,773750	1,000000
159,182800	-1,000000
159,795750	1,000000
159,905800	-1,000000
160,010750	1,000000
160,184800	-1,000000
160,681750	1,000000
161,271800	-1,000000
162,308750	1,000000
169,953800	-1,000000
185,333750	1,000000
185,742800	-1,000000
185,956750	1,000000
186,090800	-1,000000
186,344750	1,000000
188,142800	-1,000000
188,525750	1,000000
188,622800	-1,000000
188,816750	1,000000
188,910800	-1,000000
189,090750	1,000000
189,237800	-1,000000
189,311750	1,000000
189,415800	-1,000000
189,509750	1,000000
194,180800	-1,000000
518,779750	1,000000
519,078800	-1,000000
519,149750	1,000000
520,440800	-1,000000
520,795750	1,000000
520,864800	-1,000000
521,149750	1,000000
521,424800	-1,000000
521,639750	1,000000
521,772800	-1,000000
