# Supplementary material for: Moth olfactory receptor neurons adjust their encoding efficiency to temporal statistics of pheromone fluctuations
Source: PLoS Comput Biol. 2018 Nov 13;14(11):e1006586. doi: 10.1371/journal.pcbi.1006586 (PMC6258558; doi:10.1371/journal.pcbi.1006586)
Supplement: S1 Data — (ZIP) [file pcbi.1006586.s001.zip › data/16m/100fg/valve_states_07.txt]

0,362400	1,000000
2,119400	-1,000000
2,653400	1,000000
16,635400	-1,000000
16,845400	1,000000
18,227400	-1,000000
23,063400	1,000000
24,983400	-1,000000
26,385400	1,000000
26,548400	-1,000000
26,751400	1,000000
27,027400	-1,000000
27,101400	1,000000
27,775400	-1,000000
30,691400	1,000000
30,807400	-1,000000
31,030400	1,000000
31,119400	-1,000000
33,209400	1,000000
33,366400	-1,000000
33,522400	1,000000
38,064400	-1,000000
43,197400	1,000000
44,724400	-1,000000
45,579400	1,000000
45,745400	-1,000000
45,908400	1,000000
46,167400	-1,000000
46,330400	1,000000
46,562400	-1,000000
47,237400	1,000000
47,427400	-1,000000
47,732400	1,000000
47,863400	-1,000000
47,966400	1,000000
48,937400	-1,000000
49,040400	1,000000
50,146400	-1,000000
50,363400	1,000000
50,430400	-1,000000
50,553400	1,000000
50,743400	-1,000000
62,741400	1,000000
62,813400	-1,000000
62,910400	1,000000
64,313400	-1,000000
66,376400	1,000000
78,049400	-1,000000
78,816400	1,000000
79,075400	-1,000000
79,153400	1,000000
79,224400	-1,000000
97,465400	1,000000
97,533400	-1,000000
97,660400	1,000000
97,743400	-1,000000
97,806400	1,000000
103,500400	-1,000000
104,264400	1,000000
104,456400	-1,000000
110,454400	1,000000
111,263400	-1,000000
111,335400	1,000000
111,398400	-1,000000
111,707400	1,000000
111,827400	-1,000000
111,897400	1,000000
113,089400	-1,000000
115,737400	1,000000
115,878400	-1,000000
115,957400	1,000000
116,108400	-1,000000
116,357400	1,000000
116,460400	-1,000000
116,794400	1,000000
116,947400	-1,000000
117,032400	1,000000
118,429400	-1,000000
118,534400	1,000000
119,288400	-1,000000
119,479400	1,000000
119,681400	-1,000000
119,833400	1,000000
119,966400	-1,000000
120,224400	1,000000
120,301400	-1,000000
120,990400	1,000000
121,290400	-1,000000
121,873400	1,000000
121,985400	-1,000000
123,819400	1,000000
123,942400	-1,000000
124,042400	1,000000
124,117400	-1,000000
124,237400	1,000000
125,804400	-1,000000
125,914400	1,000000
126,027400	-1,000000
126,178400	1,000000
126,470400	-1,000000
126,578400	1,000000
126,704400	-1,000000
128,374400	1,000000
128,618400	-1,000000
128,917400	1,000000
129,025400	-1,000000
129,356400	1,000000
129,796400	-1,000000
129,895400	1,000000
129,990400	-1,000000
130,324400	1,000000
130,413400	-1,000000
130,478400	1,000000
130,604400	-1,000000
130,823400	1,000000
135,368400	-1,000000
135,648400	1,000000
135,726400	-1,000000
137,551400	1,000000
140,873400	-1,000000
140,944400	1,000000
143,542400	-1,000000
145,201400	1,000000
145,386400	-1,000000
145,453400	1,000000
145,557400	-1,000000
145,635400	1,000000
145,816400	-1,000000
146,114400	1,000000
146,212400	-1,000000
146,289400	1,000000
146,697400	-1,000000
146,769400	1,000000
147,084400	-1,000000
152,426400	1,000000
152,527400	-1,000000
152,605400	1,000000
152,896400	-1,000000
153,263400	1,000000
153,464400	-1,000000
153,535400	1,000000
153,676400	-1,000000
153,749400	1,000000
153,871400	-1,000000
154,003400	1,000000
154,168400	-1,000000
157,495400	1,000000
157,833400	-1,000000
158,068400	1,000000
158,520400	-1,000000
159,254400	1,000000
159,472400	-1,000000
159,592400	1,000000
159,719400	-1,000000
159,804400	1,000000
160,688400	-1,000000
162,321400	1,000000
162,486400	-1,000000
165,177400	1,000000
165,938400	-1,000000
166,326400	1,000000
170,204400	-1,000000
176,156400	1,000000
176,233400	-1,000000
176,430400	1,000000
176,515400	-1,000000
176,831400	1,000000
177,227400	-1,000000
177,429400	1,000000
190,454400	-1,000000
190,801400	1,000000
190,936400	-1,000000
204,526400	1,000000
214,925400	-1,000000
216,424400	1,000000
216,625400	-1,000000
216,698400	1,000000
232,312400	-1,000000
232,590400	1,000000
233,312400	-1,000000
233,778400	1,000000
233,867400	-1,000000
234,287400	1,000000
234,362400	-1,000000
234,501400	1,000000
234,681400	-1,000000
235,315400	1,000000
236,075400	-1,000000
236,143400	1,000000
236,207400	-1,000000
236,470400	1,000000
239,481400	-1,000000
239,589400	1,000000
239,688400	-1,000000
243,389400	1,000000
244,098400	-1,000000
244,467400	1,000000
244,539400	-1,000000
244,660400	1,000000
245,957400	-1,000000
249,027400	1,000000
249,110400	-1,000000
266,567400	1,000000
267,436400	-1,000000
267,602400	1,000000
267,666400	-1,000000
267,793400	1,000000
267,988400	-1,000000
268,848400	1,000000
268,921400	-1,000000
270,707400	1,000000
270,792400	-1,000000
271,869400	1,000000
271,950400	-1,000000
279,772400	1,000000
280,011400	-1,000000
280,118400	1,000000
280,559400	-1,000000
280,935400	1,000000
281,043400	-1,000000
281,420400	1,000000
281,785400	-1,000000
281,903400	1,000000
295,985400	-1,000000
296,243400	1,000000
296,328400	-1,000000
296,445400	1,000000
296,624400	-1,000000
296,755400	1,000000
296,877400	-1,000000
297,209400	1,000000
297,306400	-1,000000
297,379400	1,000000
300,256400	-1,000000
313,815400	1,000000
314,039400	-1,000000
314,191400	1,000000
317,304400	-1,000000
317,883400	1,000000
319,153400	-1,000000
319,676400	1,000000
319,794400	-1,000000
319,924400	1,000000
320,048400	-1,000000
333,539400	1,000000
333,871400	-1,000000
334,061400	1,000000
334,131400	-1,000000
335,003400	1,000000
335,107400	-1,000000
337,008400	1,000000
337,197400	-1,000000
337,272400	1,000000
340,685400	-1,000000
344,963400	1,000000
345,277400	-1,000000
364,866400	1,000000
364,942400	-1,000000
366,149400	1,000000
368,825400	-1,000000
369,248400	1,000000
369,417400	-1,000000
369,485400	1,000000
371,176400	-1,000000
371,370400	1,000000
371,433400	-1,000000
371,561400	1,000000
371,707400	-1,000000
371,914400	1,000000
372,104400	-1,000000
372,244400	1,000000
374,599400	-1,000000
375,049400	1,000000
375,472400	-1,000000
376,888400	1,000000
376,992400	-1,000000
377,072400	1,000000
378,805400	-1,000000
389,157400	1,000000
390,543400	-1,000000
390,615400	1,000000
390,754400	-1,000000
391,754400	1,000000
397,555400	-1,000000
397,707400	1,000000
398,838400	-1,000000
399,084400	1,000000
399,188400	-1,000000
399,254400	1,000000
399,408400	-1,000000
399,840400	1,000000
399,949400	-1,000000
400,050400	1,000000
400,176400	-1,000000
410,010400	1,000000
410,203400	-1,000000
410,326400	1,000000
413,765400	-1,000000
413,837400	1,000000
417,562400	-1,000000
417,690400	1,000000
418,073400	-1,000000
418,182400	1,000000
418,420400	-1,000000
421,305400	1,000000
421,539400	-1,000000
436,037400	1,000000
436,239400	-1,000000
437,398400	1,000000
447,698400	-1,000000
447,791400	1,000000
447,979400	-1,000000
448,079400	1,000000
448,158400	-1,000000
448,348400	1,000000
459,201400	-1,000000
459,269400	1,000000
467,764400	-1,000000
468,623400	1,000000
468,755400	-1,000000
469,756400	1,000000
472,225400	-1,000000
472,426400	1,000000
479,549400	-1,000000
488,477400	1,000000
488,751400	-1,000000
488,912400	1,000000
489,418400	-1,000000
489,658400	1,000000
489,732400	-1,000000
490,024400	1,000000
490,098400	-1,000000
491,306400	1,000000
495,668400	-1,000000
496,738400	1,000000
496,850400	-1,000000
497,232400	1,000000
502,384400	-1,000000
503,120400	1,000000
503,191400	-1,000000
503,505400	1,000000
504,097400	-1,000000
504,175400	1,000000
504,542400	-1,000000
509,192400	1,000000
509,447400	-1,000000
509,767400	1,000000
509,834400	-1,000000
509,912400	1,000000
510,005400	-1,000000
510,104400	1,000000
511,902400	-1,000000
512,038400	1,000000
515,041400	-1,000000
530,106400	1,000000
530,523400	-1,000000
530,738400	1,000000
531,018400	-1,000000
532,619400	1,000000
533,083400	-1,000000
533,167400	1,000000
533,797400	-1,000000
534,091400	1,000000
535,383400	-1,000000
535,635400	1,000000
536,085400	-1,000000
536,152400	1,000000
536,254400	-1,000000
536,891400	1,000000
537,084400	-1,000000
537,190400	1,000000
539,498400	-1,000000
539,736400	1,000000
539,868400	-1,000000
540,154400	1,000000
540,337400	-1,000000
541,993400	1,000000
542,101400	-1,000000
542,250400	1,000000
542,726400	-1,000000
542,866400	1,000000
543,073400	-1,000000
543,159400	1,000000
543,673400	-1,000000
557,043400	1,000000
557,750400	-1,000000
557,860400	1,000000
559,076400	-1,000000
559,985400	1,000000
560,128400	-1,000000
560,215400	1,000000
560,295400	-1,000000
560,373400	1,000000
562,898400	-1,000000
563,016400	1,000000
564,634400	-1,000000
564,875400	1,000000
565,188400	-1,000000
565,282400	1,000000
565,412400	-1,000000
565,502400	1,000000
565,830400	-1,000000
565,993400	1,000000
567,761400	-1,000000
567,856400	1,000000
568,190400	-1,000000
569,521400	1,000000
570,131400	-1,000000
570,302400	1,000000
578,353400	-1,000000
578,544400	1,000000
581,890400	-1,000000
582,211400	1,000000
583,027400	-1,000000
583,118400	1,000000
584,140400	-1,000000
584,346400	1,000000
586,316400	-1,000000
586,423400	1,000000
586,548400	-1,000000
586,673400	1,000000
587,425400	-1,000000
587,509400	1,000000
588,254400	-1,000000
589,823400	1,000000
590,021400	-1,000000
590,165400	1,000000
590,472400	-1,000000
590,715400	1,000000
591,051400	-1,000000
591,118400	1,000000
591,225400	-1,000000
591,734400	1,000000
592,120400	-1,000000
592,359400	1,000000
592,540400	-1,000000
592,711400	1,000000
592,835400	-1,000000
592,935400	1,000000
598,529400	-1,000000
612,574400	1,000000
612,673400	-1,000000
