# Supplementary material for: Moth olfactory receptor neurons adjust their encoding efficiency to temporal statistics of pheromone fluctuations
Source: PLoS Comput Biol. 2018 Nov 13;14(11):e1006586. doi: 10.1371/journal.pcbi.1006586 (PMC6258558; doi:10.1371/journal.pcbi.1006586)
Supplement: S1 Data — (ZIP) [file pcbi.1006586.s001.zip › data/16m/100pg/spikes_times_01.txt]

0	277918
0	584059
0	587596
0	590716
0	594005
0	597306
0	600487
0	603680
0	606771
0	609979
0	613225
0	616454
0	619753
0	623138
0	626884
0	630759
0	634606
0	638787
0	643288
0	647729
0	652311
0	656911
0	661944
0	666367
0	671557
0	676629
0	681554
0	686641
0	692453
0	698535
0	704703
0	710649
0	717832
0	723812
0	730171
0	738227
0	745066
0	751064
0	759093
0	766062
0	772885
0	780234
0	792712
0	805169
0	820368
0	833283
0	847696
0	855226
0	863018
0	871612
0	881467
0	892516
0	899974
0	907275
0	917709
0	926619
0	934685
0	941321
0	948335
0	955729
0	964168
0	981030
0	991866
1	001612
1	010837
1	020376
1	028171
1	058095
1	105703
1	154178
1	232736
1	378221
1	385486
1	401147
1	477036
1	486581
1	492397
1	497621
1	502640
1	508247
1	513827
1	519263
1	525268
1	531509
1	537975
1	544286
1	551228
1	559551
1	577376
1	599565
1	852757
1	951497
1	956474
1	961407
1	966757
1	971879
1	976794
1	982980
1	989215
1	994787
2	000517
2	006787
2	013322
2	021782
2	028342
2	037891
2	044674
2	051256
2	058866
2	066354
2	074830
2	084619
2	095219
2	105824
2	116457
2	125855
2	135490
2	143597
2	155135
2	164887
2	184057
2	193095
2	202464
2	212327
2	220556
2	229547
2	240252
2	253505
2	263565
2	274471
2	285065
2	294347
2	304834
2	316187
2	331146
2	357206
2	372189
2	381115
2	400205
2	409156
2	421316
2	435185
2	450067
2	460708
2	481805
2	496252
2	508962
2	519912
2	531528
2	542637
2	553310
2	566470
2	579836
2	597919
2	610210
2	620578
2	634282
2	657597
2	672347
2	680177
2	692112
2	703433
2	719387
2	732193
2	746658
2	766173
2	798362
2	807998
2	833369
2	855685
2	865539
2	876625
2	885731
2	901311
2	908786
2	950184
2	964168
2	975897
2	985610
3	006030
3	016878
3	030725
3	051374
3	074063
3	092820
3	104522
3	118936
3	130085
3	144116
3	161889
3	173121
3	187088
3	206209
3	220933
3	241128
3	264167
3	279162
3	301562
3	310439
3	333525
3	354787
3	378784
3	392096
3	403963
3	413684
3	438914
3	457581
3	478662
3	489204
3	504576
3	517210
3	530307
3	561471
3	572743
3	599073
3	613068
3	628232
3	640888
3	655930
4	142071
4	148494
4	154469
4	159881
4	165762
4	172112
4	177879
4	183267
4	189797
4	196895
4	204364
4	215059
4	229355
4	459405
4	467864
4	473323
4	478772
4	483803
4	490141
4	496375
4	502286
4	508145
4	514481
4	524360
4	532774
4	539293
4	551544
4	770202
4	929911
4	936418
4	941991
4	946816
4	952324
4	958072
4	963364
4	969766
4	977187
4	983344
4	988776
4	997278
5	005688
5	012597
5	020835
5	027977
5	036573
5	047108
5	056165
5	066765
5	076592
5	086838
5	098177
5	112339
5	193811
5	533391
5	538694
5	544401
5	549368
5	555617
5	560201
5	566940
5	572673
5	578813
5	585584
5	592168
5	599774
5	609261
5	617227
5	626161
5	634795
5	796575
5	803937
5	809779
5	815386
5	820771
5	826265
5	833523
5	840575
5	846861
5	853997
5	860414
5	868452
5	878326
5	887775
5	903903
5	914184
5	935100
6	007323
6	017873
6	029116
6	035926
6	044834
6	060062
6	148282
6	155695
6	164419
6	176576
6	187016
6	197133
6	207265
6	222253
6	236446
6	247280
6	263517
6	299333
6	757644
6	776671
6	807567
6	956317
6	964671
6	969667
6	974241
6	979067
6	983818
6	989411
6	995013
7	001009
7	006976
7	012810
7	018725
7	026184
7	034829
7	045106
7	051823
7	060387
7	067692
7	076966
7	084448
7	097215
7	105980
7	122879
7	131370
7	139324
7	154442
7	162392
7	171707
7	185376
7	200872
7	212202
7	223348
7	234112
7	250173
7	259000
7	274740
7	289021
7	318157
7	330656
7	346316
7	359102
7	369632
7	386927
7	401240
7	415133
7	428196
7	449003
7	464458
7	484334
7	498602
7	523565
7	534736
7	555081
7	571774
7	586453
7	597264
7	609273
7	625383
7	641284
7	659324
7	672802
7	684922
7	702543
7	716180
7	725514
7	737943
7	752090
7	774811
7	793666
7	814245
7	836688
7	855127
7	864665
7	891085
7	908118
7	917936
7	940645
7	958119
7	980622
8	012900
8	027930
8	040470
8	064466
8	089557
8	098698
8	110396
8	126564
8	143929
8	157828
8	169643
8	182045
8	209143
8	222096
8	236304
8	255044
8	271997
8	288492
8	302472
8	321975
8	341979
8	359703
8	374679
8	411416
8	427574
8	438126
8	460222
8	473544
8	485320
8	503174
8	522028
8	545556
8	565673
8	610665
8	628795
8	641356
8	661816
8	676684
8	702909
8	715226
8	740539
8	782380
8	793381
8	803225
8	818403
8	840227
8	852037
8	906755
9	406838
9	980544
10	021488
10	149879
10	535227
10	699477
10	840062
10	856360
11	286501
11	293562
11	340972
11	349553
11	482210
11	602518
11	607996
11	612372
11	616737
11	621186
11	625871
11	630385
11	635001
11	639118
11	643841
11	648560
11	653850
11	659436
11	665889
11	671295
11	677301
11	683410
11	690813
11	697472
11	704165
11	710896
11	719615
11	725624
11	733104
11	740508
11	749110
11	761051
11	777026
11	786372
11	943224
11	950111
11	956472
11	962446
11	968159
11	972920
11	978233
11	984152
11	990816
11	998598
12	007791
12	014408
12	023363
12	031003
12	042888
12	063134
12	170072
12	484646
12	491061
12	496227
12	500894
12	506256
12	511034
12	515692
12	520708
12	525805
12	531229
12	538347
12	545460
12	551237
12	558225
12	566471
12	575356
12	582978
12	592447
12	601744
12	610776
12	618327
12	631433
12	640070
12	650450
12	657730
12	669602
12	679744
12	690185
12	700308
12	709039
12	722935
12	731004
12	745660
12	755727
12	770789
12	784275
12	793968
12	805393
12	814343
12	835480
12	924976
12	937295
12	946340
12	953404
12	960640
12	968826
12	977311
12	985573
13	003782
13	011796
13	026545
13	034945
13	045238
13	067458
13	081876
13	090515
13	099995
13	108685
13	120918
13	136848
13	158124
13	176094
13	187693
13	196689
13	212880
13	237394
13	248412
13	260911
13	275237
13	289779
13	306440
13	323066
13	792994
13	799332
13	804594
13	810596
13	816053
13	821416
13	828657
13	834126
13	840462
13	847672
13	854781
13	862993
13	869771
13	877491
13	891483
13	901372
14	323438
14	328969
14	334587
14	340143
14	345603
14	349943
14	355971
14	361913
14	367198
14	374311
14	381394
14	387156
14	393858
14	401609
14	413027
14	420297
14	427189
14	437033
14	445542
14	455647
14	465589
14	475748
14	483406
14	494355
14	502645
14	515638
14	523504
14	535568
14	550142
14	561529
14	575908
14	587328
14	598940
14	608333
14	629071
14	641629
14	649988
14	663717
14	675422
14	684793
14	697644
14	709868
14	724291
14	735387
14	745357
14	766077
14	783883
14	798160
14	815947
14	826140
14	845103
14	871707
14	890582
14	901522
14	919405
14	930504
14	945334
14	954567
14	972765
15	011760
15	027257
15	049392
15	062543
15	077428
15	097797
15	107918
15	123659
15	140989
15	154279
15	175706
15	277415
15	291341
15	317703
15	328002
15	338714
15	347901
15	370971
15	390636
15	406106
15	418374
15	432370
15	441732
15	464579
15	483005
15	500345
15	514649
15	529792
15	629121
15	651071
15	660051
15	676757
15	789448
15	799777
15	808692
15	817285
15	826028
15	834550
15	843578
15	856015
15	951890
15	960357
15	972541
15	985606
16	006907
16	066330
16	125732
16	137289
16	153911
16	165421
16	174493
16	194556
16	209935
16	220641
16	230838
16	247593
16	264796
16	278478
16	312831
16	865248
16	967954
16	974139
16	980116
16	985432
16	990109
16	994644
16	999371
17	004203
17	009474
17	015355
17	020959
17	027437
17	037250
17	044471
17	051194
17	060542
17	068703
17	076261
17	086227
17	101366
17	109437
17	119097
17	128124
17	141376
17	151134
17	161045
17	172315
17	184271
17	197214
17	208961
17	220269
17	228622
17	240559
17	249478
17	277507
17	447909
17	455930
17	463522
17	472559
17	477815
17	483627
17	490874
17	498823
17	510600
17	911841
17	921335
17	926196
17	931244
17	936281
17	941530
17	946562
17	951946
17	959341
17	966136
17	973603
17	981607
17	987696
17	994727
18	001809
18	012535
18	022380
18	030733
18	040450
18	049497
18	062919
18	072692
18	080208
18	088924
18	101035
18	111685
18	121692
18	133763
18	141677
18	155975
18	173690
18	190716
18	222307
18	231959
18	242978
18	253257
18	266294
18	275644
18	286530
18	304213
18	312989
18	336913
18	354072
18	367842
18	379484
18	393753
18	410008
18	430016
18	456781
18	474422
18	495578
18	506592
18	522210
18	536454
18	553025
18	570244
18	580033
18	593808
18	618570
18	999823
19	008738
19	014644
19	021227
19	027370
19	033116
19	040119
19	046451
19	052562
19	061797
19	070576
19	079080
19	309964
19	316370
19	322851
19	331285
19	337728
19	343615
19	349082
19	357381
19	365271
19	371607
19	378677
19	390091
19	399481
19	415858
19	471702
19	479587
19	491478
19	501628
19	510494
19	521142
19	531724
19	539203
19	546809
19	554487
19	565918
19	584616
19	600754
19	619044
19	628576
19	642380
19	652509
19	670571
19	681422
19	702473
19	714880
19	726695
19	743942
19	757270
19	882826
19	899528
19	909076
19	922626
19	931134
19	941076
19	953373
19	962472
19	974360
19	989472
20	022530
20	029825
20	049763
20	062762
20	079891
20	089682
20	101520
20	112709
20	138663
20	154420
20	167115
20	178450
20	195259
20	223027
20	232555
20	243791
20	265330
20	277678
20	290917
20	314626
20	337176
20	354605
20	374615
20	390992
20	405659
20	421011
20	440546
20	466289
20	489632
20	513279
20	532963
20	572943
20	584939
20	608556
20	631759
20	650888
20	675012
20	704706
20	724413
20	741385
20	752871
20	766097
20	777465
20	805423
20	821012
20	836528
20	869211
20	912107
20	921608
20	930502
20	943334
20	965631
20	977098
21	054611
21	073346
21	133913
21	173346
21	186574
21	206562
21	222713
21	239127
21	251662
21	286608
21	321361
21	343716
21	354122
21	364039
21	401041
21	426845
21	463647
21	480970
21	514465
21	555590
21	580469
21	609419
21	619157
21	636316
21	651784
21	685207
21	705564
21	739182
21	789889
21	816893
21	837946
21	855578
21	892835
21	929855
21	957051
21	966967
21	993682
22	026995
22	127151
22	141422
22	153393
22	162916
22	197978
22	218392
22	254707
22	297032
22	326474
22	348666
22	361822
22	387535
22	409968
22	428963
22	452003
22	482928
22	513195
22	539534
22	580789
22	607966
22	651720
22	684289
22	708488
22	724486
22	786328
22	820605
22	888460
22	901184
22	929257
22	950111
22	964038
22	994344
23	031254
23	048476
23	079962
23	134378
23	160088
23	223954
23	286138
23	299488
23	356976
23	367297
23	396779
23	440901
23	452234
23	489227
23	558686
23	599367
23	617527
23	633914
23	667882
23	744823
23	771067
23	856207
23	867155
23	898545
23	909112
23	941915
23	993370
24	047018
24	079529
24	225637
24	238366
24	263538
24	277829
24	299694
24	329198
24	779011
24	785139
24	792260
24	798982
24	806275
24	812511
24	818253
24	823930
24	830305
24	836098
24	845319
24	856601
24	867833
24	878551
25	135326
25	147683
25	154944
25	160610
25	168068
25	176205
25	182977
25	187851
25	194951
25	203651
25	214529
25	224112
25	236344
25	247969
25	258701
25	269447
25	285031
25	295240
25	323075
25	334510
25	346367
25	360429
25	376157
25	387983
25	397881
25	420516
25	443662
25	460445
25	474225
25	494921
25	522778
25	539169
25	568602
25	590248
25	603658
25	682564
25	705443
25	882229
25	890165
25	899837
25	924349
25	933440
25	939318
25	961405
25	969705
25	982985
25	992253
26	004265
26	012662
26	034365
26	057306
26	079035
26	094618
26	109188
26	152918
26	199022
26	221234
26	252338
26	270297
26	278927
26	289612
26	331188
26	364069
26	376602
26	399339
26	454606
26	469116
26	480125
26	537803
26	571586
26	580863
26	592854
26	623433
26	671951
26	683586
26	694110
26	710307
26	736612
26	759568
27	369977
27	379557
27	386541
27	393932
27	398754
27	404039
27	408873
27	415112
27	421187
27	428551
27	436247
27	444418
27	453835
27	462485
27	475216
27	486520
27	494281
27	513641
27	527557
27	542565
27	551480
27	560352
27	580506
27	727997
27	737402
27	745823
27	755911
27	765908
27	774639
27	787457
27	796202
27	808448
27	819075
27	829691
27	842387
27	852104
27	863159
27	880996
27	892342
27	917596
27	944343
27	955939
27	978048
28	014347
28	129598
28	142923
28	149752
28	158006
28	173703
28	180363
28	191738
28	210163
28	217779
28	245858
28	259165
28	275784
28	293283
28	310146
28	321987
28	333900
28	346683
28	356474
28	374555
28	382546
28	399234
28	419974
28	445651
28	472676
28	499663
28	512117
28	527180
28	539865
28	614062
28	641846
28	652321
28	678886
28	697724
28	718560
28	728666
28	750536
28	786691
28	813519
28	826351
28	834686
28	852965
28	871202
28	937214
28	955148
28	978827
28	987575
29	007218
29	020764
29	044601
29	073030
29	106682
29	126908
29	163498
29	182973
29	200897
29	211410
29	219725
29	235067
29	259973
29	298427
29	320514
29	367718
29	392418
29	425212
29	439606
29	448007
29	531754
29	556476
29	571681
29	597851
29	638252
29	656197
29	692032
29	722584
29	735666
29	757017
29	779746
29	892825
29	916167
29	939622
29	954522
29	984025
30	003284
30	025633
30	039151
30	080093
30	103422
30	143577
30	152956
30	194059
30	212052
30	357431
30	383011
30	395790
30	408345
31	384746
31	391956
31	399195
31	407406
31	532906
31	541810
31	547680
31	552688
31	557580
31	563102
31	569532
31	576075
31	584061
31	590579
31	596645
31	604135
31	611590
31	621893
31	632860
31	642095
31	648485
31	663090
31	672946
31	683547
31	698267
31	709202
31	720089
31	730557
31	739235
31	752089
31	773875
31	791356
31	879592
31	950125
31	959200
31	969622
31	978063
31	987652
31	995716
32	001395
32	012103
32	023408
32	038424
32	051529
32	067176
32	076148
32	087453
32	095535
32	107396
32	116790
32	127929
32	152643
32	181228
32	188992
32	196186
32	219835
32	230579
32	247648
32	263714
32	277955
32	300216
32	318270
32	355768
32	372659
32	392785
32	411533
32	440577
32	453137
32	484704
32	513788
32	534662
32	569970
32	583407
32	591643
32	608119
32	623559
32	635659
32	671915
32	699452
32	710053
32	723289
32	742981
32	753008
32	766589
32	788379
32	824584
32	837524
32	860856
32	890663
32	902851
32	951688
32	979566
33	005991
33	013825
33	060885
33	077974
33	092757
33	114727
33	139964
33	152674
33	307222
33	335351
33	349147
33	356189
33	362928
33	387543
33	404044
33	412718
33	438085
33	446164
33	740656
33	751846
33	760254
33	768858
33	776671
33	784265
33	790907
33	798134
33	805547
33	817560
33	824806
33	838562
33	847892
33	861376
33	875405
33	888102
33	904963
33	915933
33	938136
33	996018
34	013927
34	031544
34	053672
34	061408
34	076321
34	084192
34	108592
34	118972
34	134588
34	154158
34	164932
34	193694
34	208432
34	238229
34	266924
34	304081
34	315655
34	336210
34	358329
34	384208
34	397197
34	426157
34	443407
34	460104
34	497429
34	517301
34	534541
35	103213
35	114759
35	121999
35	128344
35	134082
35	140235
35	146360
35	154049
35	160522
35	169081
35	182153
35	189457
35	221434
35	279940
35	288508
35	295176
35	301274
35	310283
35	324905
35	336301
35	346664
35	355394
35	378377
35	449319
35	463758
35	472487
35	482964
35	492292
35	514443
35	529948
35	541719
35	555799
35	563289
35	587547
35	598163
35	607578
35	628411
35	658615
35	758187
35	778195
35	788677
35	805685
35	817935
35	841840
35	859383
35	867140
35	882298
35	890512
35	903208
35	919465
35	936857
35	954420
35	967111
35	987246
35	999036
36	007779
36	042156
36	052336
36	086485
36	108586
36	134413
36	187606
36	202420
36	234052
36	241523
36	280698
36	310474
36	320008
36	347087
36	363402
36	406466
36	430720
36	439755
36	487518
36	516572
36	524362
36	546282
36	559894
36	580090
36	705162
36	721813
36	768297
36	780480
36	789935
36	800527
37	081966
37	092440
37	103010
37	109757
37	117954
37	138259
37	147855
37	155543
37	168286
37	180663
37	198252
37	210666
37	218430
37	225290
37	233585
37	866412
38	032782
38	040786
38	046346
38	051501
38	057262
38	062680
38	069032
38	074974
38	081597
38	089058
38	099082
38	108167
38	180565
38	191711
38	202366
38	208943
38	219673
38	226721
38	234129
38	246506
38	258667
38	312527
38	330783
38	350307
38	360168
38	367707
38	375921
38	386977
39	264269
39	862410
39	883560
39	894154
39	902883
39	910189
39	917609
40	036452
40	316361
40	346617
40	355050
40	780734
40	785473
40	790679
40	795726
40	800084
40	805622
40	811531
40	817440
40	822341
40	827566
40	832808
40	839165
40	846041
40	855107
40	863317
40	871011
40	882933
41	151205
41	157500
41	163811
41	169094
41	174538
41	179243
41	184515
41	189458
41	195177
41	201363
41	206485
41	211951
41	218169
41	224654
41	232642
41	239982
41	248504
41	255744
41	262997
41	271541
41	282187
41	289670
41	301450
41	314341
41	323144
41	331783
41	339105
41	351691
41	359305
41	370338
41	383722
41	389927
41	401323
41	412921
41	422387
41	429254
41	444015
41	455881
41	467103
41	477425
41	485443
41	493665
41	508239
41	533078
41	542936
41	553656
41	566624
41	575626
41	584073
41	592109
41	606806
41	617398
41	637650
41	653984
41	670625
41	691426
41	709148
41	719857
41	729256
41	739048
41	753731
41	767352
41	787110
41	802701
41	820675
41	830318
41	864238
41	872864
41	886406
41	900396
41	911508
41	924744
41	940159
41	950592
41	966261
41	995777
42	004799
42	014721
42	024492
42	053219
42	136472
42	146678
42	157544
42	193704
42	216693
42	245309
42	258461
42	266198
42	304004
42	313914
42	323068
42	339689
42	357659
42	369243
42	389612
42	398033
42	407987
42	437044
42	447328
42	458288
42	483332
42	493975
42	535158
42	545469
42	563105
42	582175
42	599137
42	617135
42	657115
42	674296
42	701018
42	714159
42	731541
42	786777
42	802481
42	813072
42	847384
43	462618
43	898193
44	131236
44	308090
44	317135
44	325033
44	330156
44	336136
44	341828
44	347026
44	353485
44	359760
44	365412
44	371084
44	376884
44	383119
44	389496
44	395819
44	401476
44	408815
44	416140
44	426536
44	434224
44	443955
44	451409
44	457441
44	466247
44	475789
44	484300
44	493008
44	501095
44	513052
44	526857
44	538887
44	548737
44	561507
44	573929
44	584013
44	595470
44	604420
44	616085
44	627768
44	637608
44	651389
44	666014
44	889571
44	895663
44	901487
44	907869
44	919123
44	929277
44	938108
44	944515
44	957791
44	969993
44	977941
44	988683
44	996576
45	004004
45	013455
45	024131
45	035864
45	046576
45	071858
45	088771
45	389553
45	689108
46	092205
46	121523
46	136502
46	791226
47	078116
47	233311
47	463281
47	771985
47	953413
47	994188
48	000073
48	006878
48	012306
48	017506
48	023697
48	028593
48	033236
48	037734
48	043061
48	048359
48	053384
48	058767
48	065144
48	070851
48	076996
48	082555
48	088994
48	097102
48	105126
48	113447
48	120324
48	128356
48	136019
48	143888
48	153051
48	161552
48	169056
48	179832
48	188117
48	199379
48	206972
48	218028
48	225195
48	233674
48	244996
48	264017
48	271998
48	281907
48	292922
48	304580
48	426901
48	719391
48	724934
48	730748
48	738133
48	744852
48	750381
48	756394
48	763986
48	772205
48	780547
48	787020
48	793867
48	800469
48	808633
48	816557
48	823852
48	835123
48	845058
48	855732
48	866166
48	875631
48	883358
48	893529
48	902276
48	922156
48	935054
48	944722
48	952313
48	959896
48	968447
48	975330
48	985680
48	998238
49	012225
49	030883
49	038939
49	052152
49	082055
49	099856
49	110430
49	137552
49	149337
49	162978
49	173466
49	207131
49	224698
49	232662
49	241811
49	250680
49	271937
49	286427
49	326773
49	335858
49	345685
49	360291
49	375577
49	383548
49	396323
49	410360
49	426759
49	436126
49	454134
49	475142
49	500275
49	530582
49	563702
49	577775
49	597645
49	612548
49	626223
49	652584
49	663429
49	688923
49	699816
49	723991
49	734844
49	756944
49	771668
49	805414
49	819508
49	838875
49	868156
49	884265
49	928541
49	941751
49	962284
49	978229
50	006101
50	032933
50	049746
50	081572
50	090727
50	113167
50	129936
50	156995
50	172300
50	180513
50	210020
50	239511
50	304604
50	322923
50	351357
50	364508
50	379053
50	413385
50	437490
50	462830
50	476291
50	487670
50	495463
50	510806
50	524535
50	536054
50	570983
50	592242
50	635539
50	664413
50	691173
50	756468
50	776330
50	790832
50	807367
50	831218
50	880933
50	893014
50	911069
50	925985
50	947254
50	973808
50	998205
51	026228
51	056310
51	208005
51	244885
51	263626
51	275845
51	282825
51	299359
51	326061
51	369664
51	401090
51	419556
51	563881
51	583106
51	715852
51	722914
51	732912
51	741176
51	749071
51	762355
51	771077
51	785151
51	802368
51	813489
51	844615
52	555963
52	567644
52	575818
52	581505
52	586992
52	593727
52	599635
52	604973
52	610978
52	619718
52	629793
52	636317
52	643406
52	652157
52	658602
52	666089
52	676833
52	689178
52	699480
52	709630
52	723792
52	732873
52	745833
52	756712
[truncated: 9,253 more rows]
