# Supplementary material for: Moth olfactory receptor neurons adjust their encoding efficiency to temporal statistics of pheromone fluctuations
Source: PLoS Comput Biol. 2018 Nov 13;14(11):e1006586. doi: 10.1371/journal.pcbi.1006586 (PMC6258558; doi:10.1371/journal.pcbi.1006586)
Supplement: S1 Data — (ZIP) [file pcbi.1006586.s001.zip › data/16m/100pg/spikes_times_02.txt]

0	086165
0	376760
0	380050
0	382946
0	385864
0	388880
0	391875
0	394821
0	397878
0	400965
0	403890
0	407116
0	410528
0	414194
0	418114
0	421793
0	425757
0	430328
0	434639
0	439253
0	444658
0	450308
0	456317
0	462633
0	468268
0	475796
0	483784
0	489877
0	496339
0	503786
0	510884
0	519178
0	530133
0	537769
0	550901
0	560333
0	573607
0	581179
0	593562
0	605199
0	620035
0	635610
0	650556
0	664958
0	696188
1	272557
1	400975
1	407635
1	688857
2	401070
2	415116
2	646291
2	901205
2	925334
2	936187
3	178672
3	186157
3	214223
3	481823
3	491958
3	924880
4	327704
4	491497
4	504958
4	512544
5	138224
5	146424
5	152894
5	161729
5	173815
5	381113
5	394900
5	417985
5	615258
5	965092
5	976356
6	003877
6	019716
6	040811
6	341296
6	684235
7	978683
7	993993
8	927589
9	046840
9	668775
9	676044
10	061918
11	565363
11	809506
11	837024
12	473080
13	103413
13	114587
13	122180
13	171396
13	174906
13	178356
13	181795
13	185119
13	188282
13	191636
13	195246
13	198894
13	202630
13	206086
13	210220
13	214294
13	219235
13	223827
13	229631
13	235067
13	241640
13	247121
13	253222
13	260658
13	266993
13	276341
13	282979
13	294077
13	300771
13	307679
13	319743
13	326712
13	336989
13	360684
13	370954
13	379632
13	393113
13	412686
13	425556
13	435710
13	456888
13	472717
13	486328
13	511489
13	524051
13	552015
13	561166
13	571183
13	582179
13	607095
13	629354
13	645212
13	745192
13	753091
13	760089
13	769827
13	777797
13	790075
13	800975
13	808534
13	817977
13	827377
14	075603
14	083268
14	088481
14	094060
14	098919
14	103916
14	109064
14	114300
14	120089
14	125661
14	132250
14	139036
14	145172
14	154541
14	162710
14	172053
14	351042
14	357914
14	363232
14	369005
14	374102
14	379462
14	385396
14	391018
14	396717
14	404042
14	410416
14	443424
14	565267
14	571528
14	577261
14	583266
14	589324
14	595667
14	601723
14	608497
14	614992
14	621777
14	630123
14	646706
15	474453
15	651393
15	655461
15	659568
15	663888
15	668111
15	672478
15	676701
15	681082
15	685687
15	690059
15	695268
15	700351
15	705942
15	711245
15	720307
15	727075
15	735083
15	755552
15	797326
15	803764
15	813993
15	823853
15	831450
15	843315
15	853552
15	861580
15	875202
15	885477
15	899083
15	908429
15	919125
15	928619
15	941590
15	951102
15	979539
15	996393
16	016868
16	026937
16	039411
16	053404
16	067795
16	083498
16	115387
16	131987
16	150039
16	160394
16	172574
16	184406
16	216374
16	227691
16	249318
16	261819
16	273193
16	300763
16	321062
16	335690
16	348918
16	369493
16	395253
16	411901
16	441468
16	456733
16	476662
16	488085
16	528342
16	556737
16	573731
16	587805
16	604405
16	624675
16	634982
16	667052
16	685050
16	716016
16	737589
16	783662
16	800336
16	829682
16	854893
16	866664
16	891422
16	939677
16	984914
16	995887
17	083156
17	122024
17	136239
17	177477
17	197554
17	230930
17	244784
17	286702
17	310186
17	328484
17	377035
17	425651
17	466968
17	490687
17	532644
17	545638
17	579615
17	594714
17	645618
17	668352
17	716119
17	777297
17	837547
17	872408
17	894338
17	919751
17	972722
18	008961
18	058088
18	100443
18	178126
18	286916
18	377368
18	412053
18	478524
18	536336
18	668031
18	732304
18	753904
18	778167
18	855005
18	959461
19	126522
19	170183
19	268968
19	350776
19	478239
19	500795
19	627839
19	961141
20	161366
20	321970
20	663539
20	704830
21	220461
21	467230
21	957694
21	980551
22	579087
22	833809
22	909059
24	584579
26	225397
27	380772
29	543027
29	565595
30	417634
30	865072
31	032181
31	059991
31	621652
31	634194
31	651538
31	669565
31	682895
31	702602
31	758561
32	566136
32	574126
32	581741
32	589637
32	599636
32	609046
32	615794
32	624529
32	634058
32	643105
32	661092
32	761648
32	773464
32	782408
32	792025
32	807666
32	822723
32	834795
32	843364
32	853665
32	871867
32	916032
32	942567
32	968029
32	983380
33	048194
33	075556
33	095751
33	125940
33	577926
33	584314
33	592204
33	599603
33	606854
33	614073
33	621479
33	645484
34	106413
34	123772
34	143226
34	289540
34	475972
34	767627
34	791803
34	911575
34	926662
34	934154
34	942508
34	950783
34	960864
34	968352
34	976178
34	987417
34	995147
35	004326
35	019853
35	031760
35	058936
35	429588
35	438139
35	445606
35	451678
35	458188
35	465563
35	472142
35	480939
35	487502
35	496214
35	503609
35	511538
35	518824
35	530014
35	545276
35	688641
35	697915
35	711256
35	720470
35	732755
35	740584
35	752292
35	760968
35	778005
36	214094
36	227939
36	657770
36	663275
36	669527
36	675140
36	680791
36	685955
36	692345
36	699782
36	707061
36	715191
36	723942
36	732914
36	753912
36	764008
36	772517
36	783400
36	794090
36	803269
36	816242
36	831168
36	851628
36	866556
36	888063
36	896761
36	934065
36	950241
36	966969
36	982901
36	991364
37	007051
37	038627
37	064010
37	086561
37	163222
37	177470
37	190912
37	205948
37	223984
37	295054
37	438243
37	454458
37	468444
37	475463
37	483403
37	508374
37	518353
37	529825
37	559843
37	570488
37	585908
37	598303
37	615414
37	647984
37	669773
37	734791
37	747176
37	799844
37	814336
37	862929
37	875076
37	896710
37	920214
37	938166
37	953691
37	970434
38	022579
38	033694
38	056269
38	113191
38	148747
38	164660
38	326860
38	373892
38	381493
38	413460
38	450145
38	653652
38	664611
38	675168
38	684638
40	135968
40	143530
41	253539
41	268259
41	401901
41	642654
41	744796
42	206018
42	332280
43	222843
43	237539
43	322055
43	734376
43	921639
44	456144
44	709946
45	136666
45	660822
45	695743
45	780081
46	348763
46	612132
47	194940
47	220807
47	239715
47	829731
48	028125
48	488842
48	626183
48	818861
48	852501
49	118481
49	343102
49	496985
49	571694
49	685566
49	694764
49	760863
49	950547
50	116078
50	442271
50	485843
50	604085
51	592274
51	670086
51	746937
51	755764
51	936335
52	055681
52	857353
52	893329
53	184893
53	194844
53	298257
53	338706
53	451867
53	663650
53	972935
54	663511
55	057061
55	099810
55	328316
55	513427
55	535697
55	855366
55	868577
56	022701
56	061088
56	691050
57	114843
57	376823
57	684194
57	719756
57	737085
57	855581
58	670852
58	860202
58	865751
58	869967
58	874629
58	879060
58	883497
58	888155
58	892339
58	896728
58	901763
58	907592
58	912692
58	918258
58	924687
58	930684
58	937322
58	944208
58	951185
58	959759
58	967439
58	976955
58	989819
59	004817
59	014455
59	025254
59	036619
59	050657
59	065871
59	085191
59	095310
59	105777
59	117917
59	923768
59	931237
60	320139
60	432044
60	567610
60	579308
60	849646
61	146540
61	648678
62	481045
62	495346
62	544620
62	558610
62	564653
62	569040
62	573378
62	578126
62	583131
62	588609
62	593909
62	600117
62	605385
62	611671
62	618676
62	625511
62	635472
62	642817
62	651832
62	660271
62	670460
62	685867
62	701340
62	712252
62	725627
62	763271
62	773329
62	782557
62	810105
62	824042
62	841742
62	875963
62	889785
62	915657
62	932332
62	944040
62	976691
62	992645
63	037442
63	064919
63	075115
63	090068
63	131994
63	156400
63	168719
63	198373
63	225037
63	251364
63	288077
63	323997
63	340585
63	367922
63	423794
63	457521
63	480710
63	498751
63	511045
63	538326
63	720859
63	730176
63	736865
63	742885
63	748875
63	756027
63	763173
63	774840
63	784583
63	793205
63	828587
63	964540
63	978972
63	988420
63	998933
64	007943
64	016276
64	030678
64	042002
64	050424
64	061294
64	076460
64	087947
64	106629
64	124020
64	144667
64	181504
64	217287
64	229615
64	263070
64	278333
64	328527
64	348977
64	376429
64	396364
64	410419
64	421283
64	433979
64	502590
64	520125
64	556484
64	625197
64	701867
64	779210
64	791277
64	809692
64	873935
64	916136
64	939016
64	963638
65	060757
65	085973
65	098423
65	124233
65	253186
65	270063
65	293714
65	319428
65	349877
65	426211
65	486537
65	508997
65	528227
65	673748
65	700034
65	724568
65	749810
65	832139
65	876939
65	903429
66	090356
66	182738
66	239960
66	379731
66	466954
66	480220
66	503957
66	551059
66	599041
66	775638
67	017541
67	027401
67	038567
67	049443
67	070038
67	081569
67	097566
67	133022
67	298672
67	330825
67	346785
67	373565
67	387630
67	406603
67	435381
67	494269
67	645521
67	668188
68	210759
68	217118
68	223983
68	229892
68	235939
68	241777
68	247715
68	253968
68	259656
68	269270
68	278546
68	290035
68	298694
68	309240
68	319276
68	332045
68	349947
68	368551
68	382725
68	397427
68	433225
68	446960
68	460602
68	483125
68	492250
68	524936
68	549209
68	570619
68	587485
68	636378
68	659764
68	678044
68	701468
68	715547
68	793219
68	826559
68	845600
68	886379
68	919405
68	942150
68	956514
68	971693
68	999866
69	035186
69	143957
69	193288
69	231672
69	253558
69	298034
69	367389
69	414535
69	436109
69	470294
69	492525
69	622309
69	654312
69	665242
69	820611
69	889485
70	014086
70	044209
70	297040
70	396680
70	848670
70	869689
71	058160
71	070330
71	135476
71	225443
71	609781
71	635745
71	930254
72	032007
72	178659
72	347846
72	404830
72	466965
72	664751
72	711446
72	748274
72	939562
73	136534
73	291288
73	549829
73	771873
73	936345
73	987755
74	261786
74	450718
74	903198
74	960326
75	714963
76	267595
76	492338
76	627207
77	166670
77	184680
77	198201
77	214522
77	225647
77	404600
77	446299
77	457432
77	495197
77	506829
77	758135
77	773175
77	794908
77	839043
77	892710
77	918155
78	217693
79	723190
79	734342
79	744330
79	752878
79	761920
79	769720
79	777579
79	785342
79	795442
79	805838
79	816694
79	824673
79	842885
79	853701
79	870522
79	898197
79	933244
79	965219
79	986885
80	195060
80	210153
80	228395
80	238133
80	253230
80	279305
80	296454
80	466735
80	606170
80	628676
80	638045
80	650891
80	658139
80	671070
80	684510
80	946639
80	959530
80	968903
80	978020
80	989745
80	999804
81	010698
81	020281
81	054007
81	065943
81	082259
81	108202
81	138661
81	157993
81	226778
82	958955
83	298715
83	564605
84	600517
84	703511
84	958877
85	427089
86	098269
86	548393
86	561322
86	780442
87	235618
87	242068
87	251235
87	257876
87	263383
87	270751
87	277108
87	283937
87	293057
87	302176
87	311524
87	322220
87	331181
87	338624
87	350854
87	357967
87	367750
87	377371
87	393354
87	401990
87	419030
87	433768
87	459782
87	485778
87	496575
87	504873
87	523088
87	534972
87	571214
87	586902
87	610406
87	627637
87	639133
87	681571
87	699206
87	739064
87	796689
87	811579
87	831118
87	875612
87	894616
87	918134
87	989848
88	036381
88	059252
88	102005
88	116278
88	130622
88	171591
88	226344
88	247114
88	294568
88	310989
89	376271
89	392841
89	413991
89	465058
89	471301
89	477539
89	483786
89	491343
89	497426
89	503748
89	510288
89	520583
89	543592
89	602214
89	612425
89	619900
89	633582
89	642712
89	664158
89	675126
89	688352
89	700645
89	714790
89	724882
89	734593
89	764996
89	786535
89	803237
89	814636
89	843569
89	867506
89	879452
89	933673
89	946298
89	973532
90	397760
90	404972
90	413044
90	419392
90	425890
90	434127
90	442206
90	451828
90	460557
90	470479
90	480975
90	487882
90	505017
90	520375
90	533906
90	687924
90	700341
90	709400
90	716852
90	725445
90	733043
90	742151
90	760117
90	772762
90	799931
90	813905
90	833052
90	851183
90	866925
90	900432
90	933863
90	966240
91	019343
91	043337
91	057865
91	104456
91	169953
91	224586
91	235883
91	250848
91	305479
91	364375
91	444484
91	543506
91	579140
91	897245
91	917839
91	928637
91	937902
91	946630
91	954930
91	967184
91	976102
92	906212
93	490976
93	809057
94	920754
95	050776
96	344297
96	359853
96	942824
97	412529
97	433575
97	771027
98	002305
98	278126
98	526807
98	547737
98	560642
99	003317
100	368946
100	383235
100	399779
101	084810
101	204644
101	977726
102	329508
102	790850
102	882640
103	026071
103	411764
104	116424
104	703419
104	935941
104	972033
105	087669
105	094087
105	099962
105	105641
105	111215
105	116150
105	120666
105	125356
105	130845
105	136482
105	143847
105	152840
105	164630
105	176268
105	897169
105	904153
105	909445
105	914019
105	919301
105	924672
105	929618
105	934761
105	940279
105	945736
105	951745
105	957640
105	964125
105	971057
105	978951
105	986788
105	998046
106	006816
106	017076
106	036652
106	052465
106	435224
106	440028
106	446161
106	451472
106	456440
106	461955
106	467475
106	472982
106	478956
106	485861
106	492133
106	499146
106	511638
106	524907
109	063083
109	783369
110	360914
110	375297
110	476827
110	481785
110	486619
110	491008
110	495111
110	500144
110	505446
110	509812
110	515418
110	520863
110	526296
110	532241
110	537861
110	544683
110	553309
110	560993
110	572289
110	583652
110	593278
110	604090
110	613856
110	626527
110	658095
110	669190
110	705682
110	736057
110	759758
110	784029
110	805968
110	823858
110	842281
110	853421
110	891523
110	923895
110	937622
110	946870
110	971172
110	998580
111	017208
111	030090
111	155903
111	201070
111	213262
111	239092
111	251979
111	332605
111	360263
112	675491
113	283812
113	289510
113	294533
113	299975
113	304524
113	309861
113	314877
113	319642
113	324986
113	331131
113	337196
113	344970
113	352485
113	360106
113	369021
113	380314
113	391693
113	399234
113	409625
113	416343
113	426621
113	444962
113	455970
113	473034
113	486303
113	520840
113	543156
113	556962
113	588630
113	602183
113	627988
113	636433
113	678921
113	711219
113	746066
113	763019
113	816132
114	531434
114	537015
114	543304
114	549515
114	556078
114	562144
114	567434
114	572960
114	578678
114	584303
114	591134
114	600092
114	611577
114	623474
114	893764
114	900226
114	906216
114	911932
114	917634
114	923085
114	928420
114	934678
114	940440
114	947585
114	955024
114	962627
114	970909
114	981920
115	130529
115	138908
115	146387
115	153809
115	160928
115	169424
115	177966
115	188113
115	200192
115	209937
115	228126
115	239131
115	257157
115	267996
115	305384
115	314629
115	343312
115	369297
115	393754
115	419885
115	472262
115	482596
115	497385
115	546586
115	560373
115	594665
115	620502
115	683133
115	720676
115	760261
115	782828
115	797625
115	824191
115	888942
115	904358
115	915419
115	953785
116	104787
116	161770
116	176047
116	193176
116	267427
116	279980
116	296852
116	318543
116	418839
116	482109
116	497732
116	528646
116	590952
116	628053
116	688233
116	713985
116	832675
116	942016
117	025679
117	082366
117	119322
117	186461
117	233890
117	389667
117	517224
117	647455
117	772564
117	865859
117	888255
117	955269
118	107034
118	163725
118	189256
118	231231
118	463737
118	576754
118	654764
118	745970
118	889932
118	941737
118	969590
119	399674
119	688025
121	015836
121	561502
122	038129
122	280516
122	321505
125	809116
126	987523
130	260878
130	270664
130	280572
130	294405
130	304158
130	314623
130	322942
130	336746
130	344040
130	363529
130	383938
130	397537
130	422516
130	495792
131	464634
131	718656
131	730769
131	747896
131	758901
131	767446
131	780355
131	789856
131	798207
131	814728
131	827927
131	856281
131	880194
131	890301
131	906678
131	930878
131	953720
131	969471
132	062268
132	090258
132	144215
132	152888
132	168715
132	265123
132	395521
132	413295
132	529857
132	565380
132	605927
132	735348
132	826841
132	841369
132	863693
133	077052
133	242782
133	257853
133	268726
133	291751
133	360625
133	390587
133	535036
133	670447
133	696414
133	706497
133	722491
134	083795
134	098640
134	115284
134	124478
134	132346
134	142634
134	158122
134	178008
134	450055
134	457124
134	467971
134	477215
134	485680
134	496752
134	506438
134	673500
134	682740
134	695321
134	711052
134	723971
134	967544
134	988319
135	004827
135	022367
135	173979
135	182655
135	196585
135	219374
135	227064
135	250088
135	265277
135	288391
135	321303
135	334547
135	356809
135	381000
135	419515
135	447581
135	504718
135	534270
135	557215
135	737433
135	807332
135	857890
135	907337
136	132721
136	304044
136	437398
136	611712
136	625546
136	846941
136	946905
137	017939
137	293224
137	638387
137	727646
137	751571
138	009534
138	360620
139	217135
139	646294
143	207594
144	541551
144	562746
144	570877
144	578609
144	587960
144	612732
144	625143
144	848756
144	882508
144	893954
144	912724
144	944947
144	960075
145	578278
145	606521
145	622730
145	632020
145	643370
145	651113
145	660343
145	692889
146	494079
146	505001
147	791941
148	643896
148	942459
149	109945
150	982094
151	248563
151	664630
151	855297
152	142411
152	671510
152	821724
153	261746
153	293026
153	328504
154	088740
154	288501
155	231638
155	770006
155	779024
155	784722
155	789355
155	794445
155	799529
155	804911
155	811064
155	818005
155	824474
155	832731
155	840552
155	848253
155	856334
155	869992
155	878676
155	888197
155	901031
156	534267
156	541274
156	550278
156	556444
156	562283
156	568759
156	574567
156	580307
156	587633
156	596995
156	605201
156	613424
156	620969
156	628330
156	643811
156	779224
156	794758
156	802998
156	809991
156	816425
156	830932
156	839707
156	847532
156	861127
156	875865
156	886638
156	904105
156	915272
156	933867
156	948463
156	970926
157	000943
157	047265
157	060862
157	084290
157	137066
157	187562
157	202641
157	249647
157	261281
157	290594
157	326610
157	374141
157	387548
157	399558
157	440913
157	598715
157	617647
157	629959
157	648613
157	672530
157	805541
157	826895
157	873372
157	923251
157	998223
158	020472
158	135280
158	174745
158	221571
158	269287
158	321205
158	330939
158	345608
158	544388
158	633834
158	737457
158	745083
158	771036
158	862075
158	925159
159	035827
159	069006
159	125800
159	293220
159	428847
159	549267
159	627803
159	645313
159	904602
160	015129
160	165483
160	339402
160	424743
160	620770
160	740801
161	055382
161	192978
161	329897
161	842596
162	164651
162	281287
162	619039
164	893331
164	904223
164	925416
164	938895
164	947667
164	956117
164	981276
165	130092
166	435989
166	958216
167	494752
167	502916
167	513272
167	521301
167	529494
167	538227
167	548286
167	560937
167	588412
167	693881
167	707917
167	717618
167	734488
167	763257
167	779483
167	816544
167	838702
167	851502
167	910302
167	959815
168	038140
168	156673
168	174342
169	740640
170	121703
170	812386
171	139984
171	228026
171	424632
171	432769
171	438013
171	445911
171	452019
171	458606
171	466580
171	475735
171	484576
171	491628
171	500512
171	520031
171	530016
171	557601
171	580126
171	634966
171	645592
171	662530
171	707342
171	744134
171	760564
172	012316
172	034104
172	054269
172	073560
172	081578
172	091409
172	103580
172	127025
172	167226
172	200961
172	239576
172	278074
172	701600
172	708976
172	717627
172	724455
172	731289
172	739354
172	747270
172	758697
172	767895
172	775956
172	906280
172	932997
172	942134
172	960530
172	974803
172	987409
173	002892
173	011514
173	021482
173	046409
173	081570
173	755083
173	763314
173	770170
173	777982
173	787835
173	795327
173	802873
173	813960
173	822662
173	830626
173	841119
173	848470
173	863732
173	876962
173	889230
173	929364
173	937432
173	964690
173	984970
174	031595
174	042435
174	063308
174	073987
174	084365
174	156912
174	330657
174	354461
174	452613
174	519665
174	546639
174	648072
174	758540
174	787677
174	802676
174	960781
175	085912
175	258775
175	293309
175	308411
175	443276
175	474910
176	145303
176	151775
176	159870
176	167556
176	175108
176	184991
176	192339
176	199917
176	210561
176	222391
176	234214
176	245596
176	254408
176	266410
176	300227
176	350651
176	360375
176	402362
176	410292
176	449844
176	930979
176	937955
176	945659
176	952526
176	958777
176	966788
176	976057
176	986498
176	995072
177	003006
177	013943
177	025660
177	042810
177	058145
177	075569
177	104194
177	137961
177	157508
177	236932
177	284708
177	630534
177	639890
177	647190
177	662228
177	675771
177	690563
177	702597
177	711385
177	719422
177	729858
177	749037
177	761201
177	826347
177	833514
177	876806
177	936782
177	978917
177	991637
178	077036
178	102119
178	225544
178	271865
178	282577
178	324741
178	520592
178	645032
178	741486
178	819234
178	832229
180	458926
181	731188
182	302668
182	605510
182	621335
183	993113
184	469756
184	484103
184	493965
184	500711
184	507975
184	514212
184	521756
184	529161
184	536858
184	545652
184	555969
184	569560
184	582113
184	591192
184	604107
184	610972
184	635390
184	646116
184	675294
184	685994
184	699497
184	714726
184	739976
184	762237
185	391079
185	398297
186	591995
186	600534
186	606292
186	611895
186	618022
186	624342
186	630609
186	637322
186	643653
186	651027
186	659246
186	667995
186	677412
186	686350
186	697013
186	718015
186	730813
186	742084
186	751228
186	765955
186	790941
186	800371
186	835756
186	868046
186	912738
186	923249
186	968923
186	981782
186	993395
187	752117
187	762091
187	769587
187	775659
187	782554
187	788996
187	796235
187	803604
187	810989
187	818748
187	834010
187	840734
187	851879
187	863646
187	877989
187	889358
187	977500
187	996684
188	011477
188	034418
188	045834
188	068125
188	076646
188	086218
188	114372
188	124375
188	131990
188	159857
188	219421
188	261791
188	279584
188	333831
188	376358
188	406120
188	570407
188	666019
188	695361
188	719285
188	743963
188	774990
190	704175
190	713247
190	720365
190	727557
190	734180
190	740463
190	746592
190	752662
190	758675
190	767190
190	820108
190	956387
190	965623
190	972568
190	979534
190	987113
190	994221
191	006497
191	014863
191	022083
191	034781
191	055417
191	371559
191	378934
191	384818
191	391843
191	397991
191	404924
191	412759
191	426377
191	530269
191	539309
191	549944
191	562629
[truncated: 3,662 more rows]
