# Supplementary material for: Moth olfactory receptor neurons adjust their encoding efficiency to temporal statistics of pheromone fluctuations
Source: PLoS Comput Biol. 2018 Nov 13;14(11):e1006586. doi: 10.1371/journal.pcbi.1006586 (PMC6258558; doi:10.1371/journal.pcbi.1006586)
Supplement: S1 Data — (ZIP) [file pcbi.1006586.s001.zip › data/16m/100pg/spikes_times_03.txt]

2	094526
2	125096
2	156264
2	724896
2	727650
2	730465
2	733156
2	735868
2	738505
2	741255
2	743835
2	746594
2	749460
2	752333
2	755294
2	758325
2	761429
2	764820
2	767910
2	771158
2	774684
2	778510
2	782155
2	785819
2	789684
2	794072
2	799020
2	802971
2	808837
2	813522
2	817988
2	824882
2	832346
2	838160
2	843132
2	849312
2	854480
2	865952
2	872599
2	878526
2	885860
2	891739
2	897408
2	904274
2	910889
2	917019
2	925532
2	932926
2	939520
2	946987
2	955722
2	962732
2	970355
2	978356
2	984688
2	991176
2	998292
3	006403
3	016900
3	026423
3	034647
3	041329
3	049581
3	059574
3	067985
3	077547
3	085815
3	094148
3	104967
3	115832
3	125129
3	136059
3	146850
3	154627
3	164655
3	171868
3	183338
3	193926
3	201458
3	211563
3	219023
3	227760
3	234284
3	243904
3	252637
3	262555
3	274946
3	281624
3	289704
3	298026
3	307246
3	315569
3	323705
3	339912
3	348213
3	356225
3	371669
3	380626
3	389297
3	400281
3	408695
3	419984
3	428452
3	437277
3	447098
3	456760
3	467611
3	478942
3	487351
3	498428
3	509003
3	517619
3	529328
3	539403
3	546611
3	556688
3	572310
3	580391
3	591455
3	602380
3	613914
3	622216
3	632737
3	641911
3	650844
3	660437
3	671656
3	683583
3	698029
3	706406
3	717926
3	729518
3	737538
3	750399
3	762610
3	771700
3	782952
3	792278
3	801489
3	810058
3	824763
3	834791
3	848480
3	858665
3	873567
3	885656
3	901519
3	912620
3	923821
3	935305
3	945958
3	955393
3	966934
3	975441
3	993125
4	005151
4	013738
4	022003
4	031760
4	043177
4	057423
4	072011
4	084665
4	094294
4	104192
4	114163
4	130618
4	141108
4	152116
4	169415
4	181242
4	194092
4	204058
4	213278
4	226290
4	239237
4	260340
4	274096
4	287587
4	300407
4	316390
4	332413
4	344124
4	355028
4	363431
4	374609
4	386506
4	396092
4	409932
4	423809
4	442411
4	459885
4	472758
4	481163
4	494432
4	504256
4	519193
4	533618
4	543428
4	555814
4	567305
4	577046
4	592821
4	602132
4	614591
4	629039
4	640454
4	653358
4	672542
4	680346
4	695726
4	707029
4	729779
4	739125
4	749655
4	764984
4	785652
4	804229
4	820890
4	832426
4	846503
4	861033
4	884777
4	913026
4	942255
4	963267
4	976196
4	997318
5	012086
5	025943
5	038228
5	050220
5	064413
5	079535
5	110968
5	126905
5	144631
5	157327
5	170645
5	190987
5	214788
5	224441
5	242471
5	256732
5	280222
5	294674
5	324194
5	335072
5	363374
5	381515
5	404096
5	416991
5	441576
5	468029
5	488500
5	519252
5	535871
5	566249
5	595460
5	605655
5	616742
5	635735
5	676510
5	705877
5	718608
5	736065
5	779783
5	797526
5	815597
5	833268
5	847564
5	861936
5	888276
5	903266
5	928612
5	950955
5	972041
6	025073
6	095284
6	112925
6	133433
6	145427
6	171116
6	193854
6	204310
6	227872
6	249524
6	278124
6	315401
6	347574
6	384041
6	396576
6	418387
6	430275
6	448911
6	473507
6	505335
6	563015
6	581841
6	598582
6	650516
6	692137
6	722144
6	754609
6	787328
6	804938
6	846297
6	868052
6	938518
6	971125
7	003240
7	051021
7	065640
7	153784
7	174013
7	203078
7	214518
7	232039
7	291428
7	313952
7	352323
7	388696
7	399312
7	478818
7	544365
7	732664
7	741493
7	758040
7	765617
7	773643
7	784680
7	794425
7	802488
7	818451
7	833935
7	858176
7	909539
7	938429
7	953454
7	973914
8	004389
8	028977
8	076895
8	119318
8	534763
8	540428
8	545953
8	551228
8	556669
8	562061
8	567046
8	571864
8	577483
8	582973
8	589167
8	594967
8	602034
8	610052
8	619584
8	626469
8	641861
8	653952
8	665200
8	672961
8	683666
8	692009
9	119724
9	426503
9	517372
9	535469
9	588516
9	854370
9	888026
9	932783
9	937989
9	942373
9	946377
9	950684
9	955212
9	959580
9	963916
9	968314
9	973218
9	978505
9	983670
9	988740
9	993940
10	000228
10	006352
10	014209
10	023400
10	029840
10	039263
10	045878
10	054007
10	063306
10	071495
10	081037
10	093388
10	103957
10	112458
10	121130
10	128502
10	140608
10	151366
10	162929
10	175260
10	185948
10	194470
10	208905
10	219961
10	232465
10	240898
10	251620
10	262462
10	274038
10	282722
10	293569
10	312626
10	332178
10	345775
10	356159
10	367232
10	375673
10	387652
10	403481
10	414014
10	426060
10	441153
10	466651
10	491928
10	578657
10	586510
10	597130
10	605958
10	615428
10	628614
10	638815
10	652692
10	660119
10	674967
10	689770
11	283493
11	486180
11	497836
11	555013
11	645107
11	770527
12	023085
12	084439
12	097066
12	246386
12	254828
12	275529
12	295057
12	315987
12	331098
12	348094
12	356331
12	593250
12	670440
12	679979
12	742907
12	777115
12	817360
12	834713
12	922446
12	943683
12	988457
13	135100
13	164268
13	211690
13	281338
13	462231
13	481376
13	583506
13	587828
13	591747
13	595754
13	599266
13	603387
13	607690
13	611583
13	616084
13	620227
13	624544
13	629069
13	633515
13	638275
13	643354
13	648313
13	653954
13	660315
13	665905
13	676564
13	683078
13	688623
13	694603
13	701337
13	707850
13	715252
13	724046
13	738929
13	748318
13	762813
14	316359
14	561168
14	623277
14	627692
14	631740
14	636160
14	640220
14	644273
14	648281
14	652218
14	656318
14	660734
14	665358
14	669937
14	674404
14	679739
14	684918
14	689884
14	695930
14	701764
14	707191
14	712562
14	719207
14	725405
14	733367
14	740602
14	750071
14	761490
14	773430
14	782303
15	353529
15	357695
15	361686
15	366051
15	369883
15	373882
15	377975
15	381973
15	386144
15	390180
15	394320
15	398947
15	403238
15	407766
15	412526
15	417521
15	422775
15	428180
15	433942
15	440040
15	446138
15	452409
15	459538
15	466294
15	472538
15	479776
15	487027
15	493223
15	500009
15	507594
15	514224
15	520786
15	528517
15	538025
15	546286
15	553942
15	561159
15	568333
15	575536
15	583433
15	592184
15	601001
15	609624
15	617235
15	626275
15	637522
15	648009
15	655463
15	666500
15	676426
15	685845
15	694970
15	702438
15	709759
15	719819
15	728296
15	736336
15	745462
15	753044
15	763783
15	772130
15	782120
15	792073
15	804729
15	813680
15	824000
15	835814
15	847535
15	861233
15	870506
15	880206
15	891562
15	901379
15	911549
15	919746
15	928853
15	943286
15	953876
15	962756
15	973140
15	990920
16	001543
16	010732
16	020035
16	030892
16	041035
16	054965
16	065792
16	077995
16	092468
16	102007
16	115267
16	127979
16	139624
16	151924
16	171905
16	188491
16	201486
16	216971
16	226354
16	236968
16	249026
16	267107
16	278001
16	288987
16	304544
16	317251
16	334114
16	346526
16	363261
16	380408
16	392346
16	408431
16	419182
16	433590
16	444702
16	456727
16	473395
16	490578
16	502173
16	514337
16	527454
16	540463
16	560623
16	574489
16	597167
16	612056
16	624218
16	633462
16	644661
16	662067
16	680099
16	700321
16	711601
16	725378
16	738890
16	758354
16	778351
16	787364
16	806507
16	831573
16	843106
16	857614
16	871729
16	883576
16	901413
16	918979
16	931362
16	948933
16	968642
16	989085
17	002578
17	018043
17	034808
17	055423
17	070333
17	086265
17	114843
17	131257
17	148476
17	160737
17	172648
17	199022
17	220902
17	237943
17	258882
17	286733
17	297397
17	316383
17	338905
17	355013
17	373467
17	383856
17	412707
17	424316
17	448952
17	462627
17	484193
17	516966
17	532694
17	549946
17	580859
17	602483
17	619847
17	638506
17	668286
17	679891
17	691456
17	706054
17	733297
17	797004
17	816475
17	825525
17	841620
17	881588
17	911584
17	933538
17	952438
17	968911
17	995430
18	009165
18	029963
18	045647
18	076774
18	109675
18	120468
18	150235
18	175158
18	226298
18	257813
18	286767
18	302027
18	323645
18	365514
18	393522
18	411035
18	421916
18	435866
18	480054
18	497965
18	521185
18	562810
18	596508
18	640788
18	655005
18	684509
18	700806
18	729347
18	768984
18	795790
18	821317
18	842731
18	877146
18	912120
18	943133
18	977306
18	997581
19	022105
19	041467
19	095274
19	136374
19	173696
19	257727
19	290251
19	317916
19	334678
19	349925
19	384838
19	423271
19	448420
19	476521
19	592430
19	654367
19	682796
19	789438
19	877030
19	957000
19	975297
20	005159
20	060115
20	128542
20	221127
20	267179
20	306606
20	332878
20	355294
20	380013
20	462771
20	493280
20	591436
20	606892
20	644806
20	757077
20	884536
20	972510
21	106852
21	148383
21	231872
21	267352
21	405846
21	467495
21	538085
21	574024
21	597802
21	626563
21	742204
21	795224
21	831107
21	872155
21	918568
22	101720
22	117629
22	219230
22	291095
22	681968
22	689351
22	695517
22	702350
22	711615
22	718104
22	725363
22	732796
22	744057
22	750425
22	759636
22	777978
22	821077
22	831815
22	858624
22	877270
22	905782
22	944702
22	959285
22	977733
23	013782
23	048969
23	077278
23	131021
23	145645
23	170640
23	213435
23	228979
23	330266
23	369490
23	437792
23	458907
23	486569
23	512127
23	548007
23	583829
23	604483
23	648384
23	686717
23	706296
23	734676
23	835003
23	855204
23	937367
23	966540
23	996065
24	033754
24	179042
24	223871
24	273822
24	345671
24	390365
24	439141
24	503715
24	559513
24	581403
24	647464
24	679148
24	703802
24	748190
24	821133
24	906306
24	937908
25	249816
25	261992
25	270403
25	278808
25	290693
25	299266
25	309119
25	380823
25	412844
25	446488
25	577841
25	669532
26	265217
26	312572
26	368596
26	557945
26	792836
26	929721
27	088609
27	477205
27	671837
27	690071
27	821711
27	881443
27	976235
27	991062
28	043085
28	051418
28	058518
28	064563
28	070423
28	077009
28	083623
28	089860
28	095824
28	103372
28	110111
28	118702
28	130095
28	225087
28	233211
28	241709
28	250826
28	258859
28	269085
28	276076
28	284546
28	291394
28	299494
28	307886
28	318461
28	326038
28	349893
28	360987
28	377689
28	388211
28	398671
28	413670
28	427901
28	438951
28	462437
28	476752
28	506735
28	525757
28	544210
28	554479
28	584015
28	598817
28	637382
28	654470
28	670707
28	698107
28	968484
28	975316
28	983685
28	990582
28	998068
29	006832
29	013470
29	021155
29	028473
29	035831
29	044574
29	054116
29	064762
29	074147
29	134640
29	256506
29	270463
29	280297
29	289553
29	298916
29	306566
29	314183
29	547122
29	553303
29	561185
29	568510
29	577144
29	584102
29	590156
29	598321
29	606669
29	613748
29	622785
29	645602
29	700018
29	709436
29	724811
29	734354
29	743654
29	747955
29	756992
29	766463
29	777577
29	795825
29	809629
29	835149
30	057353
30	064925
30	074801
30	082833
30	090605
30	097441
30	105422
30	117474
30	469247
30	516351
30	524995
30	531052
30	537029
30	544220
30	550471
30	557121
30	563362
30	570979
30	578356
30	585925
30	594823
30	602167
30	610426
30	621734
30	630262
30	639859
30	648074
30	665019
31	183753
31	503405
31	511500
31	517433
31	523417
31	529045
31	537232
31	543325
31	549068
31	554666
31	560310
31	567116
31	572786
31	580028
31	590080
31	597308
31	606203
31	616635
31	623878
31	631926
31	639042
31	647262
31	664044
31	673556
31	684977
31	697245
31	708825
31	719996
31	730041
31	739623
31	748531
31	759731
31	771636
31	792482
31	805787
31	818218
31	831012
31	839448
31	851874
31	869148
31	878760
31	898128
31	919755
31	932126
31	956595
31	988756
32	109947
32	121522
32	128163
32	138506
32	146855
32	155172
32	162191
32	172107
32	182673
32	193396
32	201704
32	214593
32	225172
32	235880
32	249343
32	260345
32	274505
32	294782
32	319681
32	336603
32	356577
32	369170
32	380984
32	396204
32	410517
32	432430
32	451506
32	479742
32	492238
32	535664
32	547560
32	565115
32	593089
32	611370
32	642875
32	659193
32	671174
32	698260
33	025739
33	039893
33	047525
33	056667
33	066505
33	073938
33	083233
33	091523
33	098903
33	105715
33	114510
33	124504
33	132876
33	141180
33	158693
33	167853
33	179452
33	198191
33	234387
33	248258
33	262975
33	276255
33	303471
33	317068
33	332842
33	352206
33	362523
33	372784
33	385073
33	437990
33	456908
33	492736
33	516238
33	534195
33	550636
33	594037
33	609355
33	635041
33	652005
33	665774
33	700798
33	728213
33	750907
33	772205
33	805014
33	827452
33	838364
33	859633
33	877012
33	897810
33	924726
33	949294
33	974222
34	015134
34	036622
34	064890
34	080229
34	093884
34	117763
34	150460
34	174291
34	197274
34	220045
34	263933
34	361121
34	370759
34	402007
34	421523
34	443967
34	464862
34	488657
34	500043
34	531357
34	625952
34	650446
34	719073
34	746462
34	766426
34	801280
34	847969
34	928845
34	968267
35	038748
35	132391
35	149939
35	201628
35	215775
35	359387
35	454181
35	481023
35	562290
35	619880
35	774416
35	831989
36	295173
36	304020
36	317054
36	328264
36	336758
36	349750
36	398865
37	127710
37	173579
37	221566
37	230611
37	236702
37	243242
37	249662
37	255464
37	263203
37	271704
37	293633
37	301800
37	312572
37	399940
37	410856
37	418186
37	434059
37	445214
37	461844
37	470181
37	490190
37	501158
37	526625
37	536122
37	564100
37	575113
38	713996
38	789563
39	131536
39	439293
39	550572
39	704772
39	766007
39	904136
40	308808
40	404854
40	547206
40	841796
40	987239
41	555862
41	826877
42	032111
42	050616
42	196128
42	210587
42	270156
42	397055
42	426388
42	586219
42	724451
42	793258
42	947730
42	967161
43	207484
43	557488
43	739885
43	854753
43	977462
44	177354
44	364812
44	396443
44	673801
44	765952
44	952612
44	969846
44	992131
45	189645
45	209722
45	391917
45	404235
45	413030
45	586954
45	596285
45	737350
45	836930
45	902247
45	963291
46	039505
46	362472
46	373574
46	385250
46	513213
46	795304
46	904437
46	960496
46	997192
47	044642
47	056353
47	232380
47	453113
47	471935
47	593401
47	679227
47	871503
47	969979
47	987541
48	128603
48	230684
48	251645
48	323325
48	430098
48	442422
48	478150
48	635536
48	790436
48	898924
48	916502
49	026060
49	090421
49	126742
49	202677
49	207741
49	211915
49	216203
49	220633
49	225547
49	229654
49	234196
49	238425
49	242778
49	247374
49	252080
49	257039
49	262129
49	267375
49	272941
49	278842
49	285550
49	291102
49	296135
49	302039
49	310089
49	316036
49	322835
49	328874
49	334292
49	340527
49	348579
49	356608
49	364057
49	370676
49	378322
49	385373
49	393014
49	399340
49	409823
49	418462
49	427530
49	479641
49	622378
49	629296
49	635746
49	640975
49	645920
49	650922
49	656523
49	662221
49	668723
49	674761
49	681270
49	687408
49	693554
49	699205
49	706340
49	712439
49	720814
49	728719
49	735986
49	743716
49	751982
49	761529
49	770602
49	777024
49	786505
49	794607
49	805954
49	816613
49	826367
49	836777
49	844342
49	852559
49	862221
49	875518
49	886572
49	897262
49	907830
49	915744
49	929239
49	937956
49	947432
49	956797
49	975288
49	985211
49	994502
50	009551
50	017659
50	028011
50	038936
50	050441
50	063757
50	074519
50	091089
50	100860
50	121643
50	138459
50	152920
50	163086
50	173367
50	192137
50	203733
50	216629
50	233596
50	242540
50	251826
50	262117
50	275773
50	286562
50	296334
50	306832
50	320297
50	330741
50	347245
50	361186
50	373192
50	401057
50	418792
50	432192
50	442881
50	461996
50	474323
50	487930
50	505294
50	521793
50	533317
50	546059
50	558667
50	577532
50	590660
50	605464
50	621118
50	645030
50	661367
50	674265
50	696188
50	715024
50	727431
50	740959
50	758203
50	788442
50	809405
50	822718
50	835802
50	846467
50	866138
50	888127
50	912524
50	929609
50	946303
50	958622
50	976467
51	001891
51	011791
51	852981
51	940188
52	470207
52	801236
53	011106
53	139023
53	243794
53	433026
53	455808
53	616436
53	709621
53	743516
53	870016
53	874997
53	879844
53	885068
53	890684
53	895930
53	900796
53	905260
53	910047
53	915017
53	920765
53	925892
53	931380
53	937381
53	943211
53	949507
53	955539
53	961640
53	968078
53	974654
53	982038
53	989189
53	996602
54	003888
54	011593
54	018869
54	025945
54	033845
54	041858
54	051381
54	059666
54	066766
54	076758
54	084381
54	092429
54	099800
54	110983
54	119723
54	126745
54	137966
54	148360
54	155603
54	168940
54	178641
54	186490
54	195211
54	206797
54	219403
54	232789
54	245077
54	256909
54	271924
54	290861
54	301157
54	311089
54	319740
54	333086
54	345286
54	362068
54	372242
54	382918
54	397100
54	408908
54	425196
54	441506
54	453845
54	465771
54	480778
54	494745
54	513481
54	526961
54	536172
54	550133
54	577162
54	594042
54	609628
54	621695
54	636497
54	651381
54	666815
54	681491
54	697287
54	712664
54	742236
54	751344
54	776676
54	799460
54	820104
54	833791
54	844173
54	863958
54	888411
54	911115
54	920842
54	943238
54	968550
54	985707
55	001696
55	018542
55	033183
55	061589
55	073759
55	091031
55	111755
55	132722
55	150156
55	163994
55	184454
55	214361
55	239807
55	258759
55	279357
55	291719
55	307340
55	321905
55	339295
55	374461
55	390074
55	416590
55	441823
55	458558
55	488730
55	504769
55	532024
55	577076
55	602523
55	622062
55	644568
55	676063
55	694725
55	717167
55	749715
55	767208
55	783480
55	806520
55	837651
55	854785
55	879172
55	894965
55	932889
55	963559
55	991797
56	019728
56	041255
56	066603
56	083167
56	101521
56	117508
56	140535
56	193381
56	221294
56	247335
56	259430
56	317604
56	326851
56	370370
56	389465
56	400790
56	416269
56	436464
56	477280
56	539275
56	552637
56	632776
56	657152
56	704282
56	735876
56	774256
56	803779
56	819788
56	848761
56	911676
56	932293
56	949870
56	990605
57	023813
57	057701
57	089958
57	112697
57	189362
57	210246
57	241721
57	270458
57	296560
57	347686
57	432019
57	489054
57	517171
57	540153
57	566290
57	639974
57	708479
57	769458
57	792528
57	887909
57	941130
58	022929
58	050804
58	082543
58	127296
58	154313
58	238926
58	280632
58	377519
58	399971
58	476158
58	640162
58	720461
59	019324
59	036270
59	215804
59	227393
59	309233
59	327343
59	504036
59	557562
59	820890
59	937311
60	008554
60	160141
60	368310
60	429912
60	469121
60	547229
60	591231
60	680685
60	705194
60	836752
61	298339
61	436120
61	460850
61	488285
61	621434
61	774120
61	862631
61	923853
62	084736
62	449901
62	631353
62	793532
62	950276
63	048911
63	133760
63	164167
63	358678
63	409969
63	668745
63	719073
64	388529
64	523237
64	533957
64	551834
64	563371
64	584363
64	601842
64	633765
64	647440
64	667067
64	839147
64	909294
64	928058
65	008861
65	027502
65	099260
65	287233
65	322383
65	347308
65	406363
65	535615
65	645726
65	699023
65	714639
65	775864
65	871109
66	147294
66	287102
66	312273
66	463403
66	517303
66	636193
66	851566
66	864872
67	029758
67	041576
67	148500
67	171603
67	198820
67	435721
67	679052
69	139460
69	212295
69	726554
69	857983
70	624153
71	033452
71	046669
71	055243
71	064677
71	071962
71	080811
71	087989
71	094565
71	103348
71	110939
71	121587
71	128679
71	137094
71	146136
71	153193
71	164654
71	174777
71	185632
71	197773
71	211368
71	231441
71	242002
71	258339
71	278949
71	346043
71	485236
71	492435
71	507643
71	517342
71	525819
71	534939
71	544380
71	556956
71	809237
71	815443
71	822190
71	830502
71	838896
71	847479
71	855822
71	864029
71	877437
71	886151
71	897337
71	911874
71	923521
71	932574
71	946589
71	957365
71	968323
71	994055
72	011729
72	036812
72	055565
72	070732
72	090194
72	119060
72	151364
72	165512
72	189324
72	203080
72	215542
72	239559
72	263115
72	297886
72	313741
72	343775
72	359754
72	394116
72	407607
72	433426
72	445136
72	460280
72	508736
72	521796
72	543340
72	565191
72	590486
72	680014
72	722906
72	767172
72	779760
72	811806
72	833436
72	856493
72	931884
72	970575
73	063023
73	095365
73	179781
73	230213
73	248980
73	271469
73	372116
73	424267
73	447608
73	518420
73	552061
73	624955
73	699267
73	730613
73	788613
73	990929
74	005437
74	018105
74	060679
74	170866
74	341529
74	462299
74	514144
74	565828
74	606574
74	635618
74	664239
74	748053
74	873959
74	898957
74	917358
75	098039
75	161328
75	292859
75	499636
75	527183
75	665562
75	707822
75	927818
75	949511
75	963853
76	004218
76	046028
76	080316
76	145150
76	268423
76	359171
76	457986
77	133835
77	143728
77	157323
77	165573
77	183627
77	226271
77	355361
77	434286
77	581973
77	641805
77	694572
77	744916
77	775788
77	925637
78	103801
78	158821
78	368801
78	497765
78	749227
78	800387
79	018343
79	722965
79	736695
79	746041
79	758939
79	769932
79	780820
79	799115
79	820141
79	840521
79	902189
79	925239
79	971562
80	056065
80	097166
80	187916
81	012277
81	023617
81	045267
81	054252
81	063764
81	075590
81	083332
81	097710
81	854576
82	379715
83	491821
83	545695
83	993060
84	078739
84	656353
85	060697
85	204567
85	679950
85	837158
86	426056
86	523260
86	536385
86	612703
86	730496
86	955219
86	964835
86	982270
87	041165
87	279042
87	460362
87	526024
87	990610
88	219777
88	265984
88	492878
88	887068
88	894864
88	902214
[truncated: 5,631 more rows]
