# Supplementary material for: Moth olfactory receptor neurons adjust their encoding efficiency to temporal statistics of pheromone fluctuations
Source: PLoS Comput Biol. 2018 Nov 13;14(11):e1006586. doi: 10.1371/journal.pcbi.1006586 (PMC6258558; doi:10.1371/journal.pcbi.1006586)
Supplement: S1 Data — (ZIP) [file pcbi.1006586.s001.zip › data/16m/100pg/spikes_times_04.txt]

0	918737
0	925960
1	001470
1	004563
1	007546
1	010423
1	013360
1	016196
1	019165
1	022227
1	025312
1	028491
1	031783
1	035077
1	038782
1	043575
1	047575
1	051614
1	056974
1	062588
1	066863
1	072050
1	076915
1	082225
1	088953
1	094055
1	100660
1	106930
1	116880
1	125533
1	133342
1	143045
1	160075
1	174917
1	196364
1	295543
1	304578
1	310538
1	315297
1	321089
1	326377
1	331874
1	337641
1	342844
1	348300
1	353591
1	359517
1	368388
1	375742
1	382406
1	389915
1	396548
1	403424
1	410698
1	425150
1	572505
2	126571
2	291863
2	326833
2	743925
2	747777
2	751283
2	754516
2	757741
2	760828
2	764067
2	767410
2	770735
2	774294
2	777890
2	781846
2	785663
2	790031
2	793935
2	798127
2	802913
2	807873
2	813253
2	819430
2	826641
2	832741
2	841633
2	847877
2	854134
2	859242
2	870152
2	877197
2	886593
2	896109
2	905808
2	917418
2	924324
2	934152
2	944771
2	950639
2	957149
2	969572
2	979794
2	986910
2	998266
3	007961
3	016213
3	026964
3	037806
3	049150
3	057266
3	066650
3	079550
3	087236
3	096744
3	105113
3	114334
3	124667
3	137843
3	147302
3	164887
3	177657
3	187321
3	201795
3	211034
3	221722
3	235513
3	244939
3	251426
3	266038
3	273669
3	284175
3	294784
3	306793
3	327260
3	334789
3	345905
3	356074
3	364080
3	377126
3	391403
3	400123
3	409356
3	417084
3	430646
3	445855
3	465052
3	475744
3	614112
3	621679
3	627879
3	632745
3	637647
3	643128
3	648626
3	655003
3	661096
3	668110
3	677257
3	687426
3	693905
3	702835
3	714029
3	880787
3	885932
3	891225
3	895921
3	900520
3	905224
3	910342
3	916460
3	921705
3	928651
3	934685
3	940997
3	947394
3	956059
3	964430
3	971886
3	982816
4	086906
4	095956
4	101809
4	108126
4	113844
4	121098
4	127576
4	134373
4	141530
4	149954
4	157980
4	166095
4	176179
4	183239
4	192186
4	198593
4	208558
4	227011
4	235823
4	249177
4	260131
4	269384
4	277786
4	285656
4	297305
4	314868
4	336789
4	351957
4	467874
4	474592
4	482096
4	487640
4	494315
4	502236
4	510654
4	517402
4	531175
5	192054
5	201934
5	232415
5	315650
5	472872
5	496782
5	522463
5	526706
5	531219
5	535181
5	538883
5	542710
5	546506
5	550602
5	554770
5	559279
5	565198
5	570872
5	576279
5	581919
5	587259
5	596011
5	606316
5	619021
5	631561
6	125566
6	272269
6	285858
6	523841
6	535190
6	599640
6	615788
6	643588
6	651843
6	659841
6	801554
6	840133
7	007461
7	017920
7	054555
7	336937
7	476514
7	607126
7	614523
7	792335
7	949166
7	957348
8	059924
8	069352
8	188612
8	192585
8	196250
8	199910
8	203486
8	207438
8	211295
8	215171
8	219319
8	223281
8	227522
8	232146
8	236567
8	241877
8	247015
8	252619
8	258511
8	264510
8	270371
8	276143
8	282303
8	293927
8	300583
8	315118
8	335869
8	361046
8	371316
8	382406
8	388204
8	395846
8	403943
8	410692
8	418624
8	424163
8	430677
8	438497
8	444962
8	453481
8	460738
8	468632
8	479594
8	488985
8	495675
8	503266
8	511162
8	521182
8	532254
8	542844
8	553346
8	561794
8	569958
8	576770
8	585264
8	597564
8	606586
8	614905
8	626630
8	635266
8	648241
8	659185
8	673087
8	681398
8	687494
8	697604
8	708076
8	718592
8	733869
8	745834
8	754977
8	766373
8	774971
8	785390
8	793631
8	807294
8	815714
8	825280
8	838802
8	850780
8	860168
8	870453
8	880113
8	891485
8	900308
8	911111
8	918654
8	930893
8	940908
8	950666
8	964756
8	981034
8	997519
9	012008
9	021827
9	035821
9	577773
9	581713
9	585128
9	588884
9	592589
9	596209
9	599883
9	603985
9	608110
9	612220
9	616887
9	621385
9	626677
9	631804
9	638383
9	645589
9	653376
9	662164
9	688207
10	255155
10	266515
10	411712
10	418958
10	540774
10	548996
10	717155
10	721617
10	725634
10	729600
10	733408
10	737021
10	741112
10	745277
10	749758
10	753691
10	758834
10	763731
10	768804
10	773633
10	778445
10	783436
10	789108
10	795103
10	802607
10	812717
10	819259
10	829647
10	854161
10	973519
10	979991
10	984659
10	989025
10	993672
10	998158
11	002492
11	007136
11	011793
11	016992
11	022072
11	027956
11	033256
11	038500
11	044886
11	051276
11	058488
11	064834
11	071061
11	079543
11	086784
11	093715
11	100168
11	106527
11	112890
11	120513
11	130724
11	142307
11	149738
11	161693
11	170058
11	177923
11	186677
11	196418
11	209931
11	217585
11	226158
11	237722
11	636880
11	641518
11	645448
11	649230
11	653056
11	656851
11	660822
11	664978
11	669450
11	673648
11	677971
11	682387
11	687502
11	692610
11	698421
11	704769
11	710413
11	716300
11	724843
11	731431
11	738546
11	746472
11	754438
11	763458
11	768865
11	776832
11	783609
11	791707
11	799139
11	807259
11	815469
11	824626
11	831564
11	842609
11	850963
11	857171
11	865462
11	874662
11	884438
11	893584
11	901873
11	909397
11	920162
11	932436
12	149938
12	155046
12	159833
12	165469
12	169866
12	174790
12	179226
12	183418
12	188230
12	193584
12	198942
12	205117
12	211410
12	217128
12	224046
12	229931
12	235907
12	243919
12	251509
12	259405
12	265971
12	272929
12	280305
12	287619
12	295297
12	303277
12	310165
12	318931
12	328104
12	335220
12	346618
12	353829
12	365648
12	374831
12	384369
12	392905
12	402170
12	412641
12	428218
12	445358
12	545292
12	553714
12	561676
12	567832
12	573501
12	580489
12	585922
12	592105
12	600191
12	606884
12	613968
12	621566
12	627405
12	635796
12	644380
12	651028
12	658632
12	666123
12	675869
12	685001
12	692454
12	702945
12	713067
12	722446
12	743242
12	842703
12	850113
12	857958
12	864919
12	870638
12	878013
12	884768
12	891611
12	899424
12	909352
12	917321
12	924262
12	932944
12	957722
13	006984
13	019354
13	027230
13	033907
13	042018
13	051026
13	059235
13	067237
13	081233
13	092335
13	726528
13	965742
14	166794
14	176505
14	181131
14	185296
14	189177
14	193095
14	197055
14	201365
14	206010
14	210423
14	215212
14	219987
14	225327
14	231671
14	236742
14	242294
14	248083
14	256733
14	262997
14	269572
14	275807
14	282785
14	293537
14	300902
14	309070
14	319522
14	327044
14	335130
14	341787
14	349913
14	357444
14	368090
14	375031
14	381643
14	389109
14	397606
14	410722
14	419312
14	427759
14	436051
14	443038
14	451283
14	460720
14	471495
14	477948
14	488955
14	499056
14	509363
14	517547
14	526736
14	538263
14	547583
14	555575
14	565404
14	577503
14	584918
14	594463
14	608011
14	621213
14	629511
14	638321
14	645862
14	656315
14	665846
14	674480
14	685800
14	695093
14	703686
14	713485
14	726201
14	734083
14	741127
14	750542
14	758359
14	767989
14	775981
14	786622
14	795024
14	804786
14	814548
14	826694
14	833314
14	842007
14	851622
14	861324
14	868578
14	877398
14	888286
14	896202
14	904897
14	919025
14	927526
14	936252
14	946281
14	956137
14	969802
14	977680
14	989917
15	000126
15	009663
15	019301
15	027848
15	035365
15	046756
15	061550
15	071283
15	081966
15	094771
15	103533
15	112694
15	123239
15	131508
15	143151
15	154759
15	162653
15	172701
15	184690
15	198921
15	212384
15	241385
15	256525
15	265396
15	277796
15	288469
15	298487
15	311232
15	320910
15	335002
15	345828
15	355222
15	366727
15	378867
15	391667
15	403945
15	416128
15	427613
15	442614
15	450234
15	473481
15	485003
15	493619
15	503542
15	517737
15	532554
15	542544
15	556502
15	570087
15	586121
15	597661
15	604995
15	614050
15	630357
15	641780
15	662526
15	674803
15	687360
15	699429
15	713453
15	727119
15	736001
15	751625
15	768110
15	786611
15	803822
15	815489
15	824924
15	835163
15	845546
15	854749
15	875771
15	900185
15	913767
15	926318
15	940765
15	954743
15	968576
15	992283
16	009473
16	024272
16	036293
16	063353
16	077143
16	117201
16	148786
16	158867
16	173787
16	200595
16	214326
16	225531
16	246710
16	281616
16	301202
16	316805
16	335489
16	363023
16	389768
16	407161
16	439175
16	465966
16	492253
16	531721
16	556243
16	571473
16	581830
16	663010
16	689125
16	710935
16	784471
16	846114
16	863967
16	902269
16	962323
17	010374
17	062692
17	112803
17	147530
17	236007
17	273905
17	417218
17	446969
17	507596
17	529896
17	599388
17	669403
17	754047
18	034114
18	042417
18	053674
18	058904
18	064739
18	071747
18	078160
18	085623
18	100176
18	119954
18	135069
18	152939
18	221361
18	234789
18	259690
18	280774
18	312752
18	321453
18	331854
18	353808
18	367907
18	434911
18	457342
18	470541
18	487693
18	512984
18	597060
18	613368
18	626289
18	694062
18	727151
18	799696
18	829245
18	929541
18	981782
19	973869
20	016562
20	075457
20	429957
20	437286
20	443893
20	694221
20	762503
20	877903
21	111783
21	118624
21	132652
21	145778
21	307559
21	315627
21	507144
21	514525
21	522780
21	673975
21	688673
21	727305
21	739829
21	754459
21	876075
21	895168
21	903276
22	034507
22	134653
22	143514
22	206862
22	310460
22	640850
22	655623
22	709775
22	717521
22	759182
22	768495
22	948889
23	159861
23	166645
23	235275
23	244511
23	287656
23	456306
23	599204
23	651030
23	660170
23	708442
23	748585
23	765018
23	781823
23	788958
23	799625
23	806621
23	879774
23	997704
24	336282
24	351839
24	376992
24	400695
24	553228
24	566489
24	578805
24	593887
24	610583
24	621842
24	629629
24	790246
24	913529
24	993422
25	000630
25	018114
25	197831
25	273191
25	386796
25	484777
25	547758
25	731986
25	744106
25	756756
25	895490
25	902642
25	989632
26	142113
26	308769
26	336591
26	754143
27	178586
27	186093
27	202097
27	212009
27	219121
27	244561
27	252252
27	529056
27	559844
27	808255
27	870594
27	915654
28	034427
28	045303
28	072137
28	081168
28	112554
28	156152
28	160771
28	165068
28	169228
28	173068
28	176961
28	181108
28	185755
28	190628
28	195315
28	200458
28	205932
28	211376
28	216689
28	222031
28	228269
28	233493
28	240453
28	246894
28	254515
28	261624
28	266877
28	275284
28	281778
28	288553
28	295526
28	301886
28	309264
28	315338
28	324810
28	331948
28	339822
28	352374
28	361055
28	369048
28	376102
28	385438
28	393203
28	401766
28	409681
28	417719
28	425858
28	432287
28	445083
28	452531
28	459319
28	473520
28	637050
28	645887
28	652538
28	658837
28	664047
28	669521
28	674309
28	680795
28	687283
28	693708
28	699247
28	705861
28	712782
28	718848
28	725542
28	732917
28	752383
29	048953
29	054286
29	058881
29	062874
29	067133
29	071253
29	075832
29	080116
29	085033
29	089464
29	094230
29	099257
29	104675
29	109505
29	116151
29	122109
29	128146
29	134706
29	141536
29	148157
29	154870
29	163290
29	170909
29	179990
29	188067
29	205983
29	290859
29	298034
29	304383
29	310283
29	316725
29	323290
29	330017
29	336384
29	346669
29	359435
29	624034
29	628473
29	632679
29	637185
29	641463
29	645815
29	650524
29	654889
29	659090
29	664322
29	669916
29	675727
29	683907
29	690858
29	698628
29	707302
29	717236
29	738857
30	418123
30	422787
30	427153
30	430967
30	434918
30	438877
30	442713
30	446524
30	450581
30	454782
30	459484
30	464004
30	468633
30	473429
30	478670
30	484477
30	490185
30	497015
30	502873
30	508683
30	515002
30	520993
30	529260
30	537951
30	557596
30	568059
30	606396
30	669114
30	678280
30	684673
30	690143
30	697364
30	703411
30	708876
30	714448
30	719736
30	725497
30	732792
30	739703
30	745089
30	751252
30	758000
30	767826
30	781414
30	795749
30	809438
30	858606
30	864840
30	871966
30	881180
30	887152
30	893884
30	900406
30	907940
30	915275
30	922280
30	928446
30	934891
30	942328
30	949389
30	958228
30	967282
30	974418
30	981208
30	988459
30	997569
31	010160
31	018722
31	026004
31	036837
31	042666
31	054119
31	065100
31	733905
31	963619
31	972367
32	006363
32	163142
32	191130
32	196342
32	365673
32	369343
32	373014
32	376885
32	380446
32	384700
32	388725
32	393082
32	396844
32	401218
32	405917
32	411126
32	416581
32	421930
32	427507
32	433541
32	439904
32	446058
32	452723
32	458984
32	470223
32	478943
32	486124
32	494228
32	500983
32	507559
32	517154
32	524330
32	531203
32	537572
32	545741
32	552662
32	563585
32	570110
32	578367
32	587735
32	594617
32	607962
32	615498
32	623158
32	632121
32	641890
32	652658
32	659690
32	668090
32	675751
32	685881
32	694172
32	703763
32	712123
32	720391
32	730184
32	738288
32	748423
32	756862
32	767272
32	774993
32	784222
32	794359
32	802778
32	811794
32	819744
32	831764
32	838209
32	846359
32	856252
32	864394
32	871807
32	879437
32	886245
32	895554
32	909332
32	918774
32	927088
32	935669
32	942958
32	956641
32	965539
32	974489
32	983316
32	990738
33	003119
33	010512
33	020674
33	029278
33	039633
33	049847
33	061078
33	156109
33	166636
33	177567
33	185158
33	190911
33	198597
33	205654
33	213649
33	223846
33	233443
33	240878
33	248138
33	255892
33	262528
33	271821
33	282964
33	291282
33	299833
33	306480
33	316489
33	324520
33	332972
33	345090
33	353308
33	364576
33	372459
33	383600
33	393674
33	400667
33	410785
33	423968
33	433465
33	441837
33	451328
33	463532
33	474510
33	483871
33	496773
33	508418
33	523491
33	535226
33	544874
33	553489
33	563047
33	573399
33	584586
33	595860
33	606590
33	620078
33	628971
33	652226
33	661392
33	670487
33	685261
33	697052
33	708346
33	720492
33	733835
33	748028
33	758275
33	768438
33	778319
33	797113
33	927751
33	936591
33	945354
33	957012
33	964497
33	972104
33	979961
33	988639
34	005962
34	014873
34	024577
34	037490
34	045152
34	057912
34	074931
34	215357
34	224269
34	232075
34	238512
34	245467
34	252586
34	259153
34	265667
34	273024
34	281351
34	288965
34	297226
34	307137
34	315669
34	327795
34	336047
34	346472
34	355705
34	368727
34	377835
34	387665
34	400247
34	412920
34	425715
34	434960
34	449752
34	461739
34	472674
34	480936
34	488955
34	508378
34	521051
34	533710
34	547735
34	564925
34	574802
34	589544
34	615960
34	822634
34	830787
34	837543
34	845004
34	851816
34	857896
34	864198
34	871317
34	877562
34	886613
34	894913
34	910090
34	921035
34	927510
34	939249
34	953559
34	963123
34	973313
34	981747
34	994166
35	003316
35	014863
35	027813
35	037987
35	049813
35	064818
35	082229
35	101860
35	119437
35	131331
35	143433
35	164689
35	174854
35	193559
35	216393
35	226847
35	243520
35	252851
35	263951
35	278886
35	296260
35	788524
35	793817
35	798928
35	804885
35	809894
35	814816
35	819782
35	825022
35	830563
35	836783
35	843306
35	848548
35	856391
35	863188
35	875380
35	882626
35	891278
35	900817
35	908503
35	927091
35	938530
35	945367
35	959917
35	970508
35	982556
35	991200
36	007901
36	017875
36	026978
36	038358
36	050665
36	060703
36	071264
36	078863
36	097254
36	118492
36	130565
36	141179
36	154778
36	171417
36	181410
36	191446
36	204480
36	226494
36	237889
36	264163
36	280436
36	291666
36	304831
36	315252
36	328027
36	338962
36	355462
36	373351
36	397444
36	407207
36	416051
36	432470
36	444694
36	456526
36	468236
36	481249
36	492775
36	505989
36	526295
36	554782
36	573558
36	585453
36	598118
36	619603
36	633811
36	649243
36	681699
36	698828
36	721389
36	742580
36	765498
36	778084
36	796237
36	927076
36	936766
36	947724
36	961586
36	980385
36	995050
37	012517
37	026398
37	045186
37	064694
37	079103
37	150283
37	162795
37	186245
37	219560
37	279562
37	313833
37	337312
37	368741
37	383363
37	404898
37	442991
37	460867
37	489155
37	600177
37	644371
37	656935
38	073728
38	079286
38	083966
38	089302
38	095069
38	100374
38	105919
38	113213
38	120180
38	126802
38	133557
38	140440
38	148005
38	158633
38	172321
38	180194
38	195337
38	218110
38	227901
38	238858
38	249513
38	264889
38	276557
38	297131
38	312309
38	322174
38	334359
38	359920
38	369628
38	389638
38	417059
38	443942
38	453605
38	480602
38	505329
38	524241
38	544162
38	576132
38	604775
38	655893
38	669482
38	714430
38	718638
38	730243
38	738137
38	754241
38	770482
38	789780
38	840113
38	875593
38	902701
38	922681
38	946533
38	981025
39	006405
39	059058
39	101858
39	160754
39	188497
39	233614
39	254672
39	314654
39	429142
39	460209
39	477479
39	494708
39	530386
39	576483
39	639480
39	724699
39	785046
39	845475
39	950895
40	224328
40	330394
40	364733
41	014472
41	031943
41	038861
41	047509
41	058345
41	065186
41	072353
41	081913
41	094267
41	103035
41	120995
41	155613
41	184705
41	197525
41	350680
41	842603
42	325541
42	330797
42	336143
42	340578
42	346660
42	352379
42	357775
42	363017
42	368044
42	372968
42	379121
42	385250
42	391834
42	399257
43	420914
43	653491
43	658514
43	663681
43	669352
43	673963
43	678578
43	683159
43	688295
43	693659
43	699079
43	704443
43	709646
43	716185
43	724150
43	730893
43	736945
43	746233
43	752879
43	760685
43	771517
43	782721
43	788896
43	795445
43	803362
43	810590
43	820053
43	839364
43	852568
43	862941
43	871117
43	879689
43	887591
43	902389
43	914394
43	925004
43	931967
43	943107
43	958062
43	965446
43	977681
43	986172
43	998684
44	010501
44	018647
44	035261
44	057903
44	067515
44	075033
44	085332
44	097055
44	110033
44	124002
44	134159
44	148794
44	163997
44	177142
44	186102
44	197484
44	208924
44	222959
44	237956
44	252400
44	260832
44	270017
44	278434
44	297993
44	305015
44	314478
44	329543
44	343414
44	352945
44	361536
44	372625
44	391689
44	402451
44	412418
44	421628
44	433578
44	457333
44	465874
44	488094
44	494524
44	503871
44	515006
44	527744
44	537220
44	560118
44	571279
44	584574
44	599939
44	616274
44	630518
44	642482
44	652450
44	666211
44	680312
44	696322
44	708760
44	729128
44	740810
44	763551
44	778510
44	793095
44	814882
44	828604
44	849622
44	873262
44	885401
44	895311
44	909858
44	926465
44	949519
44	964096
44	997690
46	084023
46	804965
46	811256
46	831316
46	980537
47	016984
47	853735
48	091584
48	152074
48	359922
48	369161
48	622516
48	886454
48	949815
49	169968
49	882204
50	001377
50	013433
50	198229
50	210591
50	460156
50	466057
50	470842
50	475657
50	480145
50	484717
50	489477
50	494138
50	499609
50	505263
50	511275
50	516283
50	521505
50	526975
50	533512
50	539292
50	545162
50	552979
50	560047
50	566634
50	573206
50	584610
50	592424
50	599205
50	605956
50	615557
50	621389
50	627890
50	635587
50	643682
50	653798
50	662628
50	672057
50	683844
50	692023
50	699803
50	710425
50	717579
50	726630
50	736751
50	744884
50	756533
50	764802
50	773785
50	782002
50	791285
50	804498
50	812143
50	821631
50	833042
50	839994
50	854970
50	865550
50	876408
50	888970
50	897784
50	908266
50	916694
50	925523
50	938585
50	947553
50	957444
50	973971
50	984965
50	997505
51	007732
51	021091
51	708066
51	713625
51	718836
51	723915
51	728808
51	733182
51	737868
51	742620
51	748098
51	753119
51	759480
51	765273
51	772702
51	780488
51	787390
51	794225
51	801119
51	808211
51	815248
51	820484
51	826747
51	832993
51	840343
51	852686
51	860957
51	870193
51	889219
51	900744
51	957390
52	192805
52	198634
52	203624
52	208661
52	213689
52	218959
52	224111
52	229604
52	235562
52	240933
52	247541
52	255827
52	261711
52	267673
52	275680
52	283359
52	292420
52	301977
52	308530
52	320905
52	328897
52	339036
52	347971
52	356905
52	365606
52	374377
52	385781
52	398135
52	406727
52	415274
52	425645
52	433790
52	444169
52	452614
52	465093
52	472380
52	485565
52	497437
52	503955
52	513982
52	522047
52	530648
52	538442
52	547818
52	557088
52	568862
52	575894
52	584394
52	593479
52	603463
52	611637
52	621424
52	635860
52	646758
52	655126
52	664941
52	673893
52	681887
52	690339
52	699600
52	711392
52	721026
52	726473
52	740084
52	753001
52	764369
52	772246
52	779755
52	790973
52	800375
52	807571
52	817225
52	831834
52	842496
52	853224
52	862822
52	874986
52	888023
52	895439
52	908321
52	919108
52	929793
52	939236
52	949403
52	959560
52	967778
52	981989
52	989171
52	999510
53	009020
53	021600
53	033515
53	043774
53	052726
53	061855
53	071634
53	081154
53	089831
53	161012
53	174838
53	184289
53	195524
53	205287
53	215438
53	225911
53	240931
53	250564
53	263467
53	278818
53	436213
53	442537
53	450210
53	457253
53	464553
53	472286
53	479991
53	487811
53	495072
53	503539
53	512979
53	522086
53	529175
53	537005
53	545227
53	553856
53	562998
53	574704
53	584068
53	595050
53	604681
53	614191
53	622344
53	630924
53	646416
53	653808
53	663610
53	676439
53	692322
53	958823
53	966808
53	974324
53	983074
53	989266
53	998078
54	004228
54	011447
54	018709
54	025672
54	034142
54	045312
54	051640
54	059848
54	069144
54	081111
54	089668
54	096513
54	107788
54	127220
54	136392
54	145535
54	156672
54	176405
54	188088
54	199069
54	208938
54	220240
54	238113
54	759469
54	766640
54	772556
54	777391
54	783013
54	788325
54	793990
[truncated: 1,589 more rows]
