# Supplementary material for: Moth olfactory receptor neurons adjust their encoding efficiency to temporal statistics of pheromone fluctuations
Source: PLoS Comput Biol. 2018 Nov 13;14(11):e1006586. doi: 10.1371/journal.pcbi.1006586 (PMC6258558; doi:10.1371/journal.pcbi.1006586)
Supplement: S1 Data — (ZIP) [file pcbi.1006586.s001.zip › data/16m/100pg/spikes_times_05.txt]

0	233811
0	243234
0	270417
0	286106
0	380663
0	384304
0	387909
0	391048
0	394082
0	397115
0	400171
0	403184
0	406282
0	409398
0	412637
0	415858
0	418934
0	422288
0	425606
0	429111
0	433449
0	436867
0	440488
0	444696
0	449067
0	453076
0	457164
0	461457
0	465918
0	470393
0	475551
0	486345
0	491006
0	497147
0	506776
0	511503
0	516822
0	521964
0	527078
0	532493
0	538197
0	543978
0	555097
0	560591
0	566260
0	571342
0	577844
0	583570
0	588966
0	595029
0	601447
0	607295
0	612691
0	619065
0	624502
0	630989
0	637242
0	643089
0	649355
0	655351
0	661797
0	668033
0	674242
0	680662
0	685819
0	693284
0	699609
0	706771
0	713044
0	720553
0	727775
0	733902
0	740311
0	748139
0	755505
0	767904
0	780434
0	787186
0	802867
0	826503
0	834730
0	842442
0	850254
0	856794
0	865186
0	875479
0	883458
0	899074
0	908635
0	915498
0	924575
0	934058
0	940888
0	949463
0	956179
0	963805
0	971945
0	980368
0	989870
0	999029
1	006439
1	019094
1	026197
1	035629
1	048500
1	057960
1	069708
1	082253
1	093719
1	109352
1	117706
1	158925
1	168513
1	177819
1	188550
1	197004
1	208792
1	222464
1	253075
1	274556
1	284585
1	296690
1	305569
1	321016
1	332315
1	341283
1	361504
1	388859
1	404592
1	416976
1	427539
1	437116
1	448460
1	462563
1	486379
1	497253
1	514183
1	532391
1	568902
1	589895
1	603079
1	625755
1	711441
1	733234
1	767976
1	784392
1	813811
1	828308
1	840245
1	852233
1	914138
1	969889
1	989822
2	006388
2	058261
2	069917
2	097464
2	130616
2	191246
2	234142
2	257582
2	316913
2	416021
2	434420
2	560997
2	577845
2	671071
2	688227
2	695332
2	703035
2	712842
2	719912
2	727382
2	739922
2	753691
2	765900
2	780365
2	795630
2	804186
2	819542
2	834929
2	841722
2	868224
2	885371
2	946451
3	078425
3	203259
3	348524
3	371614
3	401851
3	459113
3	511166
3	528517
3	742312
3	878288
3	909451
4	029163
4	337473
4	562679
4	599044
4	621146
7	625266
9	571042
9	811725
13	744587
15	922173
21	962506
21	989527
22	453010
22	591367
22	637681
22	703780
22	950183
23	002945
23	315364
26	466140
26	955404
29	788287
30	315340
30	701001
30	731509
31	072774
31	157840
31	209793
31	432656
31	602443
31	630326
32	167843
32	208665
32	397458
32	505379
32	521810
32	926440
32	984729
33	005760
33	039323
33	136130
33	226568
33	256228
33	276382
33	321589
33	330803
33	665800
33	783950
33	992200
34	141450
34	346650
34	455450
34	694800
38	582542
41	024196
41	319610
41	609994
42	217431
42	470368
42	529957
42	612870
42	881002
43	000443
43	232026
43	286420
45	823432
47	149150
47	204855
47	349389
52	310592
52	466465
54	234630
54	815398
54	828828
54	863576
55	249794
55	280374
55	408424
55	635400
55	838980
56	051011
56	168570
56	219744
56	244205
56	551154
57	010196
57	107710
57	260372
57	423968
57	495694
57	527711
57	627206
57	640284
57	714543
57	760744
57	943109
58	149443
58	177727
58	248223
58	278393
58	338310
58	437728
59	198327
59	250980
59	285437
59	315779
59	347281
59	413827
59	431463
59	452095
59	481683
59	657874
59	884171
59	904256
59	944993
59	955584
59	968657
60	075518
60	120875
60	268138
60	367197
60	636110
60	666109
60	684959
60	703665
60	735384
60	745192
60	760421
60	961087
61	176283
61	192639
61	292178
61	307546
61	317347
61	419304
61	513073
61	530228
61	628825
61	662180
61	765537
61	937501
62	112070
62	127166
62	150759
62	186250
62	207844
62	240452
62	324468
62	417031
62	430886
62	446687
62	453473
62	481117
62	650788
62	701831
62	710403
62	720111
62	775423
62	790373
62	799212
62	805737
62	811815
62	819840
62	826300
62	833109
62	842478
62	850667
62	860390
62	873222
62	899357
62	908873
62	919335
62	931422
62	950764
62	960866
62	969940
62	980636
63	001258
63	015041
63	027547
63	036830
63	048915
63	060552
63	068823
63	089688
63	119546
63	126687
63	136276
63	166813
63	181241
63	205473
63	218906
63	246987
63	276479
63	289372
63	301821
63	321594
63	345014
63	366235
63	397852
63	431026
63	479768
63	502769
63	576861
63	600364
63	613086
63	641070
63	661389
63	706201
63	753342
63	790575
63	816097
63	971978
63	993471
64	070179
64	088976
64	120086
64	173378
64	204045
64	251868
64	295204
64	389915
64	787706
64	903728
64	984660
65	021855
65	129301
65	359467
65	396369
65	668422
65	726644
65	742906
65	801382
65	900372
66	104034
66	250294
66	383274
66	417967
66	428724
66	435126
66	443557
66	451478
66	461745
66	471649
66	481884
66	496574
66	546414
66	570623
66	610115
66	627485
66	646321
66	664764
66	680596
66	700086
66	745109
66	763136
66	867329
67	008996
67	078889
67	115005
67	161141
67	183957
67	465776
67	633809
68	267483
69	321634
71	564329
71	571579
71	728539
73	830521
73	836967
73	842930
73	850644
80	172945
80	803439
82	725339
83	386451
84	144534
84	964165
84	986526
85	139806
85	267821
85	436095
85	587591
85	616814
85	828187
86	167805
86	419495
86	817223
86	966538
87	336187
87	436394
87	624112
87	656810
87	956340
88	113066
88	441042
88	455821
88	489435
88	536553
88	660534
88	836609
88	847810
88	896271
88	913657
88	953138
89	028740
89	388175
89	608535
89	664255
89	772162
90	142898
90	173609
90	189172
90	251493
90	472074
90	493482
90	901553
90	998910
91	205656
91	290520
91	409924
91	429509
91	526154
91	684225
91	722927
91	752075
91	851248
91	910730
91	964929
91	976809
92	214030
92	323002
92	454911
92	765969
93	084010
93	152170
93	199608
93	267556
93	279401
93	386034
93	455010
93	466562
93	486321
93	554957
93	584901
93	636431
93	683513
93	809413
93	938374
94	146872
94	283387
94	329403
94	488908
94	583068
94	618674
94	698028
94	727551
94	762193
94	772554
94	849742
94	947098
95	022719
95	116299
95	204515
95	278862
95	397712
95	622623
95	666129
95	811425
95	834723
95	974944
96	204521
96	216425
96	227894
96	285378
96	293359
96	307104
96	350268
96	379596
96	492631
96	849354
96	859105
96	893126
96	922552
96	937154
97	019396
97	031667
97	165732
97	178604
97	362516
97	379814
97	411023
97	466715
97	476534
97	499257
97	508161
97	515673
97	521377
97	527825
97	534193
97	540396
97	546605
97	552410
97	560071
97	568530
97	575765
97	588934
97	597857
97	621809
97	631009
97	680356
97	696910
97	707973
97	720060
97	728119
97	736084
97	743712
97	751001
97	760618
97	769755
97	783594
97	796894
97	805350
97	844225
97	856632
97	873415
97	881091
97	889266
97	904820
97	917082
97	927132
97	938466
97	946328
97	961160
97	975112
97	988082
97	999764
98	010323
98	031216
98	061375
98	070916
98	078120
98	101275
98	150106
98	160792
98	178883
98	196792
98	212657
98	231787
98	263029
98	273012
98	296073
98	313226
98	328158
98	350714
98	391944
98	406288
98	458200
98	491427
98	536704
98	549339
98	572206
98	595777
98	624938
98	639679
98	665779
98	724226
98	755868
98	772196
98	787975
98	821789
98	864305
98	959688
98	979283
99	010997
99	044834
99	103731
99	152472
99	229886
99	286083
99	328262
99	382218
99	396508
99	409482
99	535766
99	594658
99	612336
99	661617
99	739289
99	779390
99	837429
100	091303
100	465843
101	426199
102	993071
105	815400
106	422571
109	385014
110	036213
110	171658
110	494757
110	504789
110	523072
110	541973
110	552867
110	561774
110	571751
110	582231
110	594947
110	607781
110	618170
110	627021
110	637657
110	660944
110	672046
110	681191
110	695007
110	706730
110	731011
110	762560
110	789884
110	802857
110	814760
110	859835
110	883308
110	910144
110	945791
111	011596
111	049529
111	118156
111	132710
111	173457
111	286542
111	385467
111	773803
111	792912
111	814994
111	829088
111	844792
111	874378
111	961429
111	978573
112	007154
112	022469
112	033998
112	072361
112	088061
112	117398
112	146750
112	200115
112	260087
112	291973
112	333829
112	420170
112	612565
112	647630
112	707128
112	790040
112	821762
112	879880
112	919886
112	949172
113	119872
114	281855
115	526906
115	657795
115	768466
115	797894
115	810590
115	821925
115	848294
115	858816
115	876730
115	893135
116	038492
116	060841
116	076037
116	087744
116	114501
116	469277
116	493277
116	863003
116	877434
116	888979
116	910970
116	931397
116	969555
116	984137
117	010111
117	079860
117	124994
117	209659
117	230254
117	245217
117	288274
117	369817
117	383616
117	434203
117	483560
117	545985
117	566763
117	629097
117	666851
117	849664
117	979417
117	992297
118	078829
118	106339
118	255983
118	302901
118	621678
119	117142
119	196311
119	301609
119	535371
119	893286
119	900004
119	933968
121	126412
121	137433
121	161627
121	239766
121	992951
123	701505
123	935295
123	952979
123	992381
124	333980
124	350982
124	380977
124	397913
124	416932
124	430014
124	448417
124	485678
124	597850
124	626366
124	649825
124	679095
124	700210
124	718181
124	739551
124	810150
124	902769
124	915059
125	099036
125	169275
125	306554
125	440055
125	523218
126	365841
128	176251
128	443736
128	510832
128	523770
128	559819
128	585180
128	611921
128	623427
128	650572
128	977014
128	994280
129	074173
129	094810
129	423295
129	476097
129	515725
129	544655
129	660596
129	669895
129	684136
129	744630
129	963968
130	036196
130	406164
130	445859
130	529736
130	929924
131	065007
131	109883
131	131721
131	169919
131	243153
131	341528
131	362038
131	439985
131	662806
131	757783
131	774422
131	988146
132	103022
132	245291
132	538901
132	603585
133	510665
135	387351
135	970013
136	020796
137	613109
137	660227
137	715240
137	777203
138	522384
138	944562
139	160395
139	180296
140	253225
141	648281
141	655106
143	194939
143	200844
144	840394
146	389744
146	543928
150	165865
150	445998
151	309834
151	872237
152	499702
152	513773
152	526263
152	538744
152	556277
152	569305
152	590190
152	660680
152	700601
152	713504
152	730854
152	773246
152	785355
152	804262
152	830382
152	871724
152	881266
152	891382
152	952157
153	356299
153	382427
153	395264
153	419701
153	434676
153	450957
153	464594
153	478151
153	492012
153	637482
153	659259
153	808274
153	867760
153	886051
154	051934
154	123922
154	144028
154	197002
154	261237
154	849667
154	965338
155	693978
155	734703
155	776371
155	998411
156	257680
156	868256
157	545132
157	558172
157	568685
157	578338
157	589366
157	597316
157	610636
157	624124
157	639933
157	661758
157	671328
157	685121
157	697847
157	712276
157	728361
157	763338
157	779235
157	815727
157	834060
157	884039
157	915656
158	154551
158	179918
158	191841
158	205050
158	223494
158	241922
158	259279
158	287398
158	347719
158	367883
158	385054
158	457588
158	478459
158	503215
159	334547
159	361648
159	375501
159	387232
159	395039
159	405587
159	415021
159	425715
159	435417
159	446165
159	476732
159	489201
159	680634
159	695895
159	724820
159	736269
159	842024
159	870156
159	898447
159	957609
159	980978
159	993342
160	016345
160	030241
160	080418
160	098688
160	185763
160	205704
160	346091
160	396169
160	541377
160	564624
160	657255
162	375595
162	385930
162	403622
162	416029
162	426696
162	439914
162	451883
162	461301
162	482410
162	509604
162	607829
164	542914
164	952805
165	232603
165	251673
165	261407
165	278559
165	294860
165	304008
165	312063
165	324838
165	333907
165	343993
165	360531
165	372305
165	382944
165	397975
165	411635
165	425113
165	446775
165	457253
165	468565
165	483315
165	494730
165	529944
165	562315
165	578227
165	604665
165	624315
165	636865
165	673687
165	688112
165	732276
165	787965
165	818715
165	855319
165	873430
165	889722
166	430616
166	453937
166	471929
166	502561
166	513016
166	523051
166	540129
166	551127
166	581660
166	612013
166	637128
166	687568
166	766297
166	795482
166	812076
166	830181
166	873254
166	901973
166	950870
166	998084
167	034835
167	132191
167	170535
167	193442
167	252458
167	380904
167	481358
167	530442
167	591146
167	611233
167	645394
167	662365
167	787273
167	910412
167	945493
168	061127
168	105481
168	216877
168	296608
168	393152
168	686095
168	803972
168	826486
168	863072
169	042536
169	097131
169	655353
169	731695
169	908341
170	018242
171	331873
172	521017
172	851218
173	390769
173	986193
175	979153
176	224648
176	237989
176	258863
176	278080
176	519380
176	531301
176	547245
176	570809
176	586289
176	910409
176	942359
176	967070
176	981842
176	997528
177	008780
177	019114
177	030841
177	061979
177	082894
177	100582
177	115671
177	139276
177	150412
177	163028
177	182063
177	205326
177	217895
177	530662
177	545062
177	556518
177	568646
177	590647
177	610513
177	632859
177	653252
177	683013
177	700027
177	733653
177	749793
177	853370
177	901677
177	914216
177	929181
177	999611
178	033895
178	046276
178	140341
178	206476
178	277884
178	380492
178	442006
178	570864
178	596511
178	888347
178	966242
179	048367
179	061335
179	199759
179	425797
179	651436
179	685063
180	000538
180	033422
180	232325
180	318603
180	469065
180	855876
180	954578
180	983203
181	308675
181	371389
181	778012
181	859857
181	918921
182	250318
182	795533
183	039365
183	672038
183	963314
184	004385
184	121479
184	328304
184	677405
185	405353
186	447347
193	732775
194	212866
198	868795
199	910107
202	180286
202	431829
203	797036
204	581023
204	599069
204	608215
204	620991
204	628481
204	635906
204	645031
204	652264
204	663890
204	676436
204	684574
204	695214
204	704364
204	717477
204	727158
204	736258
204	750938
204	774139
204	782994
204	802957
204	819801
204	831776
204	847703
204	865068
204	897092
204	918339
204	930696
204	944651
204	975443
204	997174
205	031998
205	047175
205	085616
205	118151
205	141705
205	227410
205	292445
205	318319
205	405412
205	464391
205	564419
205	670488
205	707780
205	726774
205	750475
205	764776
205	780458
205	801127
205	854289
205	897762
205	912753
206	032918
206	059292
206	086105
206	148880
206	270482
206	295725
206	317582
206	332195
206	495977
206	570458
206	602529
206	682227
206	718906
206	731210
206	777639
206	865983
206	929470
207	044358
207	108989
207	170178
207	345063
207	412166
207	446256
207	490315
207	519153
207	538780
207	806659
207	961316
207	977591
207	995960
208	035581
208	072426
208	151283
208	437735
208	682920
208	815556
209	230766
209	536747
209	574776
209	758976
209	840112
209	940333
210	069945
210	149716
210	189654
210	436513
211	045596
211	114213
211	181013
211	503265
211	593823
211	952404
212	276593
212	444808
212	878427
213	918891
214	263792
214	689655
214	893992
216	153549
216	583025
216	606166
216	812559
216	850325
216	874657
216	947710
217	236844
217	301533
217	563329
218	542037
218	564906
218	659546
220	449512
220	776567
220	840540
221	967564
222	225338
223	561539
224	243134
225	287416
229	581160
230	006881
230	327650
233	334505
233	932069
235	479639
235	594366
236	624032
236	881735
236	948443
237	204455
238	359953
243	540887
243	580086
243	596876
243	662805
243	672983
243	696872
243	758722
243	934420
243	970338
243	993166
244	768752
244	787256
244	926710
244	953531
245	169385
245	199415
245	301883
245	481806
245	618479
245	668394
245	978871
249	139868
250	147674
251	029371
251	330092
252	169253
252	326893
253	501582
254	161629
254	562750
255	119162
255	606161
255	784191
256	534388
258	044568
258	638610
259	332750
260	316245
260	600810
263	645678
264	015816
264	860975
266	049727
266	622018
266	631753
266	642480
266	652143
266	658677
266	666544
266	674857
266	682006
266	688860
266	698805
266	706297
266	714639
266	723447
266	733755
266	744995
266	754897
266	772853
266	782367
266	802274
266	813095
266	830030
266	855765
266	866834
266	882409
266	893429
266	908291
266	937125
266	954279
266	963637
266	986261
267	023536
267	042212
267	055035
267	075505
267	127612
267	139617
267	152006
267	163577
267	172384
267	186396
267	205631
267	296826
267	311992
267	352261
267	868809
267	883485
267	892058
267	909281
267	928989
267	946238
267	956418
267	969480
267	985263
268	006220
268	900603
268	915102
268	923984
268	932876
268	942278
268	952262
268	968475
269	036285
269	768779
270	354256
270	631364
270	758241
270	775335
270	784965
270	794179
270	802377
270	818785
270	827735
270	837196
270	865236
271	920507
271	927612
271	939088
271	949170
271	957326
271	966893
271	978325
271	987706
272	004898
273	331924
275	065776
275	534459
275	700715
275	834152
278	073308
278	988637
279	816334
279	824165
279	832018
279	838570
279	844562
279	852370
279	858791
279	868676
279	876984
279	885181
279	893214
279	900513
279	907177
279	925789
279	934000
279	947571
279	965196
279	975465
279	986214
279	993556
280	007560
280	017376
280	027473
280	038157
280	054885
280	192971
280	230022
280	239281
280	252139
280	261269
280	271817
280	287780
280	303174
280	316127
280	337337
280	361228
280	395187
280	409913
280	423576
280	440030
280	467327
280	497996
280	526857
280	558312
280	569196
280	582533
280	999409
281	008452
281	018914
281	027370
281	042626
281	051735
281	059866
281	077132
281	088716
281	480094
281	491741
281	503530
281	516809
281	525161
281	533804
281	543155
281	555494
281	565229
281	590804
281	600662
281	617515
281	631095
281	644308
281	664497
281	685718
281	710337
281	725245
281	738220
281	760207
281	772642
281	797934
281	818984
281	988290
282	008463
282	019405
282	038508
282	072492
282	089328
282	098425
282	114973
282	128615
282	160054
282	182455
282	193473
282	219883
282	268072
282	310769
282	327516
282	358780
282	374756
282	388785
282	406860
282	436103
282	451018
282	488100
282	584806
282	612842
282	675868
282	690654
282	700554
282	765862
282	807662
282	843590
282	862501
282	896976
282	932055
282	962974
282	981675
282	988384
282	998552
283	001654
283	006717
283	059893
283	128972
283	157430
283	369272
283	382147
283	400244
283	425701
283	514605
283	580347
283	593249
283	617698
283	692755
283	756317
283	834287
284	003072
284	030866
284	057856
284	161056
284	185349
284	258935
284	356733
284	410118
284	575788
284	612473
284	696863
284	751137
284	767620
284	792593
285	035600
285	104518
285	208926
285	217842
285	299948
285	583501
285	628933
285	886164
285	970362
286	053814
286	304051
286	331763
286	475666
286	563227
286	670680
286	754515
287	099412
287	159080
287	390828
287	534342
287	841001
287	996621
288	322451
288	391957
288	563912
288	854103
289	145212
289	328639
289	359288
289	600663
290	246259
290	300063
291	185812
291	187787
291	295785
291	313841
291	679280
291	892727
292	394622
292	929520
293	112396
293	322283
293	493883
293	855944
294	078728
294	362419
294	396680
296	547575
296	566883
296	578970
296	870417
297	317939
297	536513
297	576531
298	154024
298	564890
298	890753
299	018981
299	520488
299	930100
301	405596
302	048107
302	054636
302	063727
302	073681
302	250049
304	036282
304	254045
305	269145
305	437830
306	560511
307	237552
307	256380
307	881540
308	260562
309	081395
309	155818
309	295891
310	656371
310	722859
311	140224
312	241168
312	717077
313	240119
313	760266
313	771274
313	859556
313	869872
313	878734
313	887973
313	897265
313	906288
313	912944
313	926840
313	934552
313	944618
313	953236
313	961011
313	975448
313	984745
313	993528
314	008452
314	023177
314	036762
314	047708
314	068520
314	250673
314	265963
314	298041
314	319328
314	335123
314	344975
314	353053
314	367065
314	378926
314	393159
314	407518
314	427973
314	438069
314	455873
314	467524
314	478437
314	493293
314	517725
314	527301
314	549061
314	611662
314	627469
314	643231
314	660328
314	682970
314	700472
314	723078
314	780141
314	818777
314	881154
314	926766
314	942232
314	967217
315	013479
315	051761
315	062898
315	079959
315	174071
315	196204
315	225480
315	264135
315	282390
315	296150
315	310284
315	323227
315	385536
315	411076
315	431633
315	488837
315	500216
315	551373
315	570636
315	628595
315	682794
315	718030
315	815634
315	878320
315	914664
315	929140
315	992169
316	071111
316	151650
316	170905
316	195484
316	220570
316	253753
316	306530
316	321706
316	473331
316	490395
316	566075
316	588695
316	625670
316	638589
316	750457
316	817578
316	922620
316	959351
316	980856
316	998263
317	172336
317	197717
317	942493
317	986965
317	997139
318	008356
318	023202
318	036942
318	049384
318	090652
318	129304
318	142175
318	161991
318	290552
318	306314
318	365641
318	385306
318	410784
318	468806
318	592244
318	604487
318	624747
318	635586
318	656801
318	695903
318	737756
318	834256
318	958069
318	997693
319	023717
319	048930
319	163722
319	746379
319	784137
319	829183
320	041620
320	054447
322	360098
323	561435
323	599528
323	795376
326	776318
327	110131
327	816122
328	820034
328	862295
329	372548
330	152552
330	421591
331	320783
331	972584
332	236635
333	526906
333	575159
333	592594
333	601404
333	609253
333	618624
333	627421
333	634371
333	640877
333	648888
333	657164
333	664962
333	673950
333	683358
333	691244
333	700474
333	710901
333	721810
333	733201
333	744403
333	753989
333	773927
333	783875
333	797369
333	833681
333	849020
333	858291
333	867839
333	882877
333	896416
333	908590
334	128792
334	155706
334	174319
335	035555
335	049071
335	059831
335	066578
335	074985
335	085364
335	095950
335	105894
335	113383
335	122519
335	131278
335	141727
335	167351
336	427515
336	602586
336	637354
336	905232
337	056054
337	063773
337	072779
337	082638
337	090712
337	098615
337	105493
337	112535
337	124599
337	133152
337	145917
337	154715
337	165166
337	175331
337	195582
337	207052
337	218937
337	299823
337	320544
337	335971
337	350804
337	370906
337	386235
337	399516
337	409242
337	421310
337	430530
337	439767
337	456511
337	471262
337	483661
337	497521
337	519924
337	548793
337	567289
337	577523
337	590002
337	619310
337	669892
337	687168
337	708797
337	742316
337	753673
337	765043
337	778594
337	790841
337	817240
337	831028
337	902283
337	926983
337	954075
337	968590
337	985917
338	001146
338	032488
338	052976
338	070215
338	081776
338	151414
338	164090
338	206056
338	241049
338	271541
338	309051
[truncated: 1,509 more rows]
