# Supplementary material for: Moth olfactory receptor neurons adjust their encoding efficiency to temporal statistics of pheromone fluctuations
Source: PLoS Comput Biol. 2018 Nov 13;14(11):e1006586. doi: 10.1371/journal.pcbi.1006586 (PMC6258558; doi:10.1371/journal.pcbi.1006586)
Supplement: S1 Data — (ZIP) [file pcbi.1006586.s001.zip › data/16m/100pg/valve_states_01.txt]

0,565600	1,000000
0,724600	-1,000000
0,820600	1,000000
0,990600	-1,000000
1,453600	1,000000
1,541600	-1,000000
1,928600	1,000000
3,674600	-1,000000
4,111600	1,000000
4,190600	-1,000000
4,432600	1,000000
4,513600	-1,000000
4,900600	1,000000
5,093600	-1,000000
5,508600	1,000000
5,599600	-1,000000
5,769600	1,000000
5,881600	-1,000000
5,980600	1,000000
6,044600	-1,000000
6,112600	1,000000
6,240600	-1,000000
6,925600	1,000000
8,900600	-1,000000
11,581600	1,000000
11,724600	-1,000000
11,916600	1,000000
11,997600	-1,000000
12,457600	1,000000
12,782600	-1,000000
12,896600	1,000000
13,298600	-1,000000
13,764600	1,000000
13,861600	-1,000000
14,293600	1,000000
15,163600	-1,000000
15,228600	1,000000
15,511600	-1,000000
15,589600	1,000000
15,672600	-1,000000
15,735600	1,000000
15,841600	-1,000000
15,914600	1,000000
15,986600	-1,000000
16,079600	1,000000
16,258600	-1,000000
16,941600	1,000000
17,221600	-1,000000
17,410600	1,000000
17,476600	-1,000000
17,882600	1,000000
18,586600	-1,000000
18,961600	1,000000
19,042600	-1,000000
19,278600	1,000000
19,363600	-1,000000
19,431600	1,000000
19,738600	-1,000000
19,842600	1,000000
24,056600	-1,000000
24,125600	1,000000
24,306600	-1,000000
24,744600	1,000000
24,844600	-1,000000
25,096600	1,000000
25,682600	-1,000000
25,824600	1,000000
26,754600	-1,000000
27,343600	1,000000
27,561600	-1,000000
27,685600	1,000000
27,928600	-1,000000
28,072600	1,000000
29,755600	-1,000000
29,839600	1,000000
30,203600	-1,000000
30,277600	1,000000
30,395600	-1,000000
31,502600	1,000000
31,747600	-1,000000
31,890600	1,000000
33,161600	-1,000000
33,275600	1,000000
33,423600	-1,000000
33,711600	1,000000
34,498600	-1,000000
35,077600	1,000000
35,180600	-1,000000
35,253600	1,000000
35,341600	-1,000000
35,409600	1,000000
35,610600	-1,000000
35,725600	1,000000
36,541600	-1,000000
36,646600	1,000000
36,786600	-1,000000
37,043600	1,000000
37,204600	-1,000000
37,991600	1,000000
38,067600	-1,000000
38,148600	1,000000
38,217600	-1,000000
38,285600	1,000000
38,351600	-1,000000
40,749600	1,000000
40,819600	-1,000000
41,124600	1,000000
42,005600	-1,000000
42,098600	1,000000
42,810600	-1,000000
44,282600	1,000000
44,625600	-1,000000
44,840600	1,000000
45,054600	-1,000000
47,965600	1,000000
48,261600	-1,000000
48,690600	1,000000
51,033600	-1,000000
51,159600	1,000000
51,393600	-1,000000
51,496600	1,000000
51,564600	-1,000000
51,679600	1,000000
51,804600	-1,000000
52,535600	1,000000
53,946600	-1,000000
54,352600	1,000000
54,466600	-1,000000
55,028600	1,000000
55,112600	-1,000000
55,210600	1,000000
55,423600	-1,000000
60,122600	1,000000
60,284600	-1,000000
60,475600	1,000000
60,652600	-1,000000
60,744600	1,000000
60,871600	-1,000000
61,555600	1,000000
61,873600	-1,000000
62,758600	1,000000
62,828600	-1,000000
66,557600	1,000000
66,711600	-1,000000
66,842600	1,000000
66,937600	-1,000000
68,421600	1,000000
68,509600	-1,000000
70,659600	1,000000
72,355600	-1,000000
72,601600	1,000000
72,766600	-1,000000
73,016600	1,000000
73,170600	-1,000000
75,720600	1,000000
75,807600	-1,000000
76,647600	1,000000
76,764600	-1,000000
77,794600	1,000000
79,564600	-1,000000
79,674600	1,000000
79,748600	-1,000000
79,894600	1,000000
80,169600	-1,000000
80,247600	1,000000
80,328600	-1,000000
80,460600	1,000000
82,719600	-1,000000
82,884600	1,000000
84,204600	-1,000000
88,197600	1,000000
88,319600	-1,000000
88,616600	1,000000
88,766600	-1,000000
89,954600	1,000000
90,022600	-1,000000
90,718600	1,000000
94,273600	-1,000000
95,056600	1,000000
95,247600	-1,000000
95,505600	1,000000
95,621600	-1,000000
95,757600	1,000000
95,840600	-1,000000
96,099600	1,000000
96,417600	-1,000000
96,555600	1,000000
97,379600	-1,000000
114,035600	1,000000
114,325600	-1,000000
115,190600	1,000000
115,800600	-1,000000
116,035600	1,000000
116,883600	-1,000000
117,290600	1,000000
117,547600	-1,000000
117,774600	1,000000
117,842600	-1,000000
118,403600	1,000000
118,559600	-1,000000
118,669600	1,000000
118,943600	-1,000000
119,485600	1,000000
120,420600	-1,000000
120,744600	1,000000
121,374600	-1,000000
121,592600	1,000000
121,795600	-1,000000
122,170600	1,000000
122,338600	-1,000000
122,683600	1,000000
128,046600	-1,000000
129,975600	1,000000
130,086600	-1,000000
130,193600	1,000000
130,477600	-1,000000
131,690600	1,000000
133,188600	-1,000000
150,961600	1,000000
152,074600	-1,000000
152,149600	1,000000
152,342600	-1,000000
152,715600	1,000000
154,033600	-1,000000
168,457600	1,000000
169,438600	-1,000000
169,580600	1,000000
173,118600	-1,000000
173,288600	1,000000
173,535600	-1,000000
182,064600	1,000000
182,669600	-1,000000
188,663600	1,000000
190,057600	-1,000000
190,187600	1,000000
190,288600	-1,000000
190,401600	1,000000
200,329600	-1,000000
201,365600	1,000000
201,431600	-1,000000
201,597600	1,000000
202,489600	-1,000000
203,850600	1,000000
203,952600	-1,000000
204,383600	1,000000
209,780600	-1,000000
217,966600	1,000000
218,077600	-1,000000
218,184600	1,000000
218,264600	-1,000000
218,688600	1,000000
219,649600	-1,000000
219,715600	1,000000
220,975600	-1,000000
221,103600	1,000000
222,723600	-1,000000
222,790600	1,000000
223,125600	-1,000000
223,324600	1,000000
223,463600	-1,000000
224,441600	1,000000
224,836600	-1,000000
225,063600	1,000000
225,624600	-1,000000
225,788600	1,000000
225,867600	-1,000000
227,885600	1,000000
228,627600	-1,000000
228,735600	1,000000
228,914600	-1,000000
229,055600	1,000000
229,270600	-1,000000
229,382600	1,000000
229,544600	-1,000000
229,851600	1,000000
230,529600	-1,000000
230,619600	1,000000
230,921600	-1,000000
231,064600	1,000000
231,315600	-1,000000
233,911600	1,000000
235,365600	-1,000000
236,569600	1,000000
236,635600	-1,000000
236,839600	1,000000
236,933600	-1,000000
237,003600	1,000000
237,479600	-1,000000
237,658600	1,000000
238,292600	-1,000000
238,808600	1,000000
241,002600	-1,000000
241,449600	1,000000
245,565600	-1,000000
245,821600	1,000000
246,094600	-1,000000
246,174600	1,000000
257,142600	-1,000000
257,211600	1,000000
257,365600	-1,000000
257,458600	1,000000
257,843600	-1,000000
259,445600	1,000000
260,742600	-1,000000
260,974600	1,000000
261,062600	-1,000000
261,882600	1,000000
262,067600	-1,000000
263,616600	1,000000
272,620600	-1,000000
272,700600	1,000000
273,502600	-1,000000
273,821600	1,000000
274,084600	-1,000000
274,437600	1,000000
275,207600	-1,000000
275,341600	1,000000
275,453600	-1,000000
275,712600	1,000000
281,845600	-1,000000
281,968600	1,000000
282,065600	-1,000000
282,130600	1,000000
283,140600	-1,000000
283,297600	1,000000
284,926600	-1,000000
285,122600	1,000000
285,342600	-1,000000
286,897600	1,000000
287,361600	-1,000000
287,570600	1,000000
287,674600	-1,000000
287,844600	1,000000
289,117600	-1,000000
289,654600	1,000000
290,649600	-1,000000
290,768600	1,000000
291,786600	-1,000000
291,854600	1,000000
293,667600	-1,000000
294,278600	1,000000
294,619600	-1,000000
294,711600	1,000000
294,834600	-1,000000
294,979600	1,000000
301,722600	-1,000000
305,978600	1,000000
306,043600	-1,000000
307,910600	1,000000
308,083600	-1,000000
308,301600	1,000000
308,667600	-1,000000
308,744600	1,000000
308,950600	-1,000000
309,068600	1,000000
309,254600	-1,000000
310,234600	1,000000
310,630600	-1,000000
310,753600	1,000000
311,371600	-1,000000
312,427600	1,000000
313,956600	-1,000000
315,161600	1,000000
315,253600	-1,000000
325,909600	1,000000
326,017600	-1,000000
327,443600	1,000000
330,759600	-1,000000
331,424600	1,000000
331,507600	-1,000000
332,042600	1,000000
332,192600	-1,000000
332,680600	1,000000
335,724600	-1,000000
335,799600	1,000000
337,061600	-1,000000
337,156600	1,000000
337,239600	-1,000000
347,020600	1,000000
347,087600	-1,000000
348,115600	1,000000
348,346600	-1,000000
351,347600	1,000000
351,434600	-1,000000
351,741600	1,000000
351,861600	-1,000000
351,926600	1,000000
352,349600	-1,000000
353,833600	1,000000
354,080600	-1,000000
356,165600	1,000000
361,258600	-1,000000
361,604600	1,000000
363,049600	-1,000000
366,521600	1,000000
367,051600	-1,000000
368,377600	1,000000
368,452600	-1,000000
368,560600	1,000000
369,253600	-1,000000
369,343600	1,000000
369,593600	-1,000000
372,694600	1,000000
372,789600	-1,000000
373,174600	1,000000
375,190600	-1,000000
375,425600	1,000000
375,596600	-1,000000
375,898600	1,000000
376,870600	-1,000000
377,559600	1,000000
381,025600	-1,000000
388,778600	1,000000
388,984600	-1,000000
389,064600	1,000000
389,208600	-1,000000
389,706600	1,000000
389,780600	-1,000000
390,227600	1,000000
390,466600	-1,000000
390,607600	1,000000
390,900600	-1,000000
390,990600	1,000000
391,956600	-1,000000
393,021600	1,000000
393,100600	-1,000000
393,176600	1,000000
393,336600	-1,000000
393,435600	1,000000
393,674600	-1,000000
395,713600	1,000000
396,121600	-1,000000
396,258600	1,000000
396,384600	-1,000000
399,927600	1,000000
400,189600	-1,000000
400,458600	1,000000
400,537600	-1,000000
400,727600	1,000000
400,839600	-1,000000
400,979600	1,000000
401,256600	-1,000000
412,058600	1,000000
412,126600	-1,000000
412,307600	1,000000
412,412600	-1,000000
412,529600	1,000000
412,736600	-1,000000
415,639600	1,000000
415,736600	-1,000000
415,811600	1,000000
425,047600	-1,000000
425,158600	1,000000
425,378600	-1,000000
432,578600	1,000000
432,810600	-1,000000
436,065600	1,000000
436,235600	-1,000000
438,576600	1,000000
438,806600	-1,000000
439,951600	1,000000
440,036600	-1,000000
440,670600	1,000000
440,825600	-1,000000
446,916600	1,000000
447,207600	-1,000000
447,351600	1,000000
447,431600	-1,000000
453,348600	1,000000
453,655600	-1,000000
458,549600	1,000000
460,411600	-1,000000
484,103600	1,000000
490,059600	-1,000000
490,487600	1,000000
490,644600	-1,000000
490,729600	1,000000
491,973600	-1,000000
492,549600	1,000000
492,813600	-1,000000
493,077600	1,000000
493,164600	-1,000000
493,990600	1,000000
494,103600	-1,000000
494,254600	1,000000
494,623600	-1,000000
495,663600	1,000000
508,075600	-1,000000
508,176600	1,000000
508,398600	-1,000000
509,662600	1,000000
521,238600	-1,000000
524,107600	1,000000
524,269600	-1,000000
526,095600	1,000000
526,194600	-1,000000
526,413600	1,000000
526,484600	-1,000000
526,830600	1,000000
527,450600	-1,000000
527,673600	1,000000
527,751600	-1,000000
527,912600	1,000000
532,239600	-1,000000
532,306600	1,000000
532,376600	-1,000000
544,097600	1,000000
544,871600	-1,000000
545,043600	1,000000
545,154600	-1,000000
545,295600	1,000000
546,587600	-1,000000
546,762600	1,000000
549,081600	-1,000000
549,350600	1,000000
549,421600	-1,000000
549,499600	1,000000
549,583600	-1,000000
558,621600	1,000000
564,083600	-1,000000
564,167600	1,000000
564,442600	-1,000000
571,618600	1,000000
571,685600	-1,000000
574,773600	1,000000
575,134600	-1,000000
575,565600	1,000000
575,659600	-1,000000
577,364600	1,000000
577,704600	-1,000000
578,197600	1,000000
578,320600	-1,000000
578,438600	1,000000
578,588600	-1,000000
578,687600	1,000000
581,728600	-1,000000
581,812600	1,000000
581,947600	-1,000000
583,242600	1,000000
583,522600	-1,000000
583,586600	1,000000
583,687600	-1,000000
583,763600	1,000000
584,112600	-1,000000
586,078600	1,000000
586,204600	-1,000000
586,413600	1,000000
586,487600	-1,000000
586,642600	1,000000
587,593600	-1,000000
587,656600	1,000000
587,771600	-1,000000
587,935600	1,000000
588,198600	-1,000000
588,583600	1,000000
588,696600	-1,000000
588,809600	1,000000
588,911600	-1,000000
590,896600	1,000000
597,595600	-1,000000
598,282600	1,000000
598,361600	-1,000000
598,506600	1,000000
598,715600	-1,000000
598,845600	1,000000
599,376600	-1,000000
600,492600	1,000000
602,007600	-1,000000
