# Supplementary material for: Moth olfactory receptor neurons adjust their encoding efficiency to temporal statistics of pheromone fluctuations
Source: PLoS Comput Biol. 2018 Nov 13;14(11):e1006586. doi: 10.1371/journal.pcbi.1006586 (PMC6258558; doi:10.1371/journal.pcbi.1006586)
Supplement: S1 Data — (ZIP) [file pcbi.1006586.s001.zip › data/16m/100pg/valve_states_02.txt]

0,357400	1,000000
0,675400	-1,000000
13,151400	1,000000
13,637400	-1,000000
13,709400	1,000000
13,820400	-1,000000
14,051400	1,000000
14,152400	-1,000000
14,323400	1,000000
14,393400	-1,000000
14,532400	1,000000
14,611400	-1,000000
15,630400	1,000000
15,710400	-1,000000
15,774400	1,000000
29,412400	-1,000000
29,495400	1,000000
31,404400	-1,000000
31,556400	1,000000
31,775400	-1,000000
32,546400	1,000000
32,625400	-1,000000
32,722400	1,000000
33,125400	-1,000000
33,538400	1,000000
33,607400	-1,000000
34,903400	1,000000
35,017400	-1,000000
35,403400	1,000000
35,516400	-1,000000
35,636400	1,000000
35,752400	-1,000000
36,627400	1,000000
37,278400	-1,000000
37,376400	1,000000
38,511400	-1,000000
38,594400	1,000000
38,673400	-1,000000
58,836400	1,000000
59,137400	-1,000000
62,538400	1,000000
63,534400	-1,000000
63,680400	1,000000
63,811400	-1,000000
63,923400	1,000000
66,850400	-1,000000
66,961400	1,000000
67,174400	-1,000000
67,244400	1,000000
67,685400	-1,000000
68,188400	1,000000
72,507400	-1,000000
72,590400	1,000000
76,914400	-1,000000
77,135400	1,000000
77,222400	-1,000000
77,350400	1,000000
77,556400	-1,000000
77,704400	1,000000
78,288400	-1,000000
78,377400	1,000000
78,444400	-1,000000
79,695400	1,000000
80,031400	-1,000000
80,139400	1,000000
80,282400	-1,000000
80,372400	1,000000
80,445400	-1,000000
80,552400	1,000000
80,665400	-1,000000
80,898400	1,000000
81,240400	-1,000000
87,211400	1,000000
88,329400	-1,000000
89,430400	1,000000
89,505400	-1,000000
89,575400	1,000000
89,963400	-1,000000
90,367400	1,000000
90,524400	-1,000000
90,641400	1,000000
91,559400	-1,000000
91,849400	1,000000
91,967400	-1,000000
105,059400	1,000000
105,124400	-1,000000
105,871400	1,000000
106,032400	-1,000000
106,404400	1,000000
106,504400	-1,000000
110,445400	1,000000
111,345400	-1,000000
113,255400	1,000000
113,825400	-1,000000
114,508400	1,000000
114,583400	-1,000000
114,863400	1,000000
114,961400	-1,000000
115,084400	1,000000
128,494400	-1,000000
130,225400	1,000000
130,554400	-1,000000
131,690400	1,000000
133,073400	-1,000000
133,187400	1,000000
133,379400	-1,000000
133,449400	1,000000
133,531400	-1,000000
133,597400	1,000000
133,716400	-1,000000
134,034400	1,000000
134,132400	-1,000000
134,409400	1,000000
134,490400	-1,000000
134,627400	1,000000
134,700400	-1,000000
134,922400	1,000000
134,993400	-1,000000
135,125400	1,000000
143,339400	-1,000000
144,507400	1,000000
144,615400	-1,000000
144,799400	1,000000
144,996400	-1,000000
145,534400	1,000000
145,638400	-1,000000
155,737400	1,000000
155,871400	-1,000000
156,500400	1,000000
156,615400	-1,000000
156,741400	1,000000
164,528400	-1,000000
164,853400	1,000000
165,202400	-1,000000
167,451400	1,000000
167,549400	-1,000000
167,641400	1,000000
168,236400	-1,000000
171,377400	1,000000
171,819400	-1,000000
171,906400	1,000000
172,273400	-1,000000
172,656400	1,000000
172,766400	-1,000000
172,852400	1,000000
173,063400	-1,000000
173,712400	1,000000
175,467400	-1,000000
176,110400	1,000000
176,449400	-1,000000
176,887400	1,000000
177,267400	-1,000000
177,591400	1,000000
179,096400	-1,000000
184,444400	1,000000
184,754400	-1,000000
186,560400	1,000000
187,020400	-1,000000
187,713400	1,000000
187,860400	-1,000000
187,947400	1,000000
188,920400	-1,000000
190,671400	1,000000
190,749400	-1,000000
190,917400	1,000000
191,035400	-1,000000
191,327400	1,000000
191,392400	-1,000000
191,473400	1,000000
191,762400	-1,000000
191,834400	1,000000
191,906400	-1,000000
192,077400	1,000000
192,178400	-1,000000
192,297400	1,000000
193,998400	-1,000000
194,202400	1,000000
194,295400	-1,000000
195,426400	1,000000
195,505400	-1,000000
209,535400	1,000000
209,693400	-1,000000
209,867400	1,000000
210,654400	-1,000000
210,850400	1,000000
211,351400	-1,000000
211,581400	1,000000
212,552400	-1,000000
212,631400	1,000000
212,913400	-1,000000
213,174400	1,000000
213,516400	-1,000000
213,592400	1,000000
213,662400	-1,000000
213,817400	1,000000
213,885400	-1,000000
214,323400	1,000000
214,406400	-1,000000
219,762400	1,000000
220,040400	-1,000000
221,901400	1,000000
222,457400	-1,000000
222,677400	1,000000
222,786400	-1,000000
223,274400	1,000000
223,436400	-1,000000
223,537400	1,000000
223,620400	-1,000000
223,714400	1,000000
223,817400	-1,000000
226,202400	1,000000
226,947400	-1,000000
230,506400	1,000000
230,955400	-1,000000
231,039400	1,000000
231,137400	-1,000000
231,424400	1,000000
232,041400	-1,000000
232,207400	1,000000
232,860400	-1,000000
232,999400	1,000000
235,389400	-1,000000
235,748400	1,000000
235,850400	-1,000000
235,964400	1,000000
236,210400	-1,000000
236,422400	1,000000
236,541400	-1,000000
236,815400	1,000000
236,923400	-1,000000
237,071400	1,000000
237,362400	-1,000000
238,347400	1,000000
238,963400	-1,000000
239,718400	1,000000
239,781400	-1,000000
239,949400	1,000000
240,126400	-1,000000
241,158400	1,000000
244,051400	-1,000000
244,126400	1,000000
244,437400	-1,000000
244,637400	1,000000
244,861400	-1,000000
245,035400	1,000000
245,224400	-1,000000
245,300400	1,000000
245,398400	-1,000000
261,163400	1,000000
261,373400	-1,000000
261,799400	1,000000
261,888400	-1,000000
261,984400	1,000000
262,080400	-1,000000
262,545400	1,000000
262,831400	-1,000000
262,980400	1,000000
263,063400	-1,000000
263,130400	1,000000
263,939400	-1,000000
264,247400	1,000000
264,359400	-1,000000
265,094400	1,000000
265,223400	-1,000000
265,289400	1,000000
265,370400	-1,000000
265,599400	1,000000
265,732400	-1,000000
271,414400	1,000000
272,340400	-1,000000
273,056400	1,000000
273,202400	-1,000000
273,329400	1,000000
273,444400	-1,000000
273,803400	1,000000
276,795400	-1,000000
276,953400	1,000000
277,212400	-1,000000
277,338400	1,000000
277,456400	-1,000000
279,236400	1,000000
279,433400	-1,000000
279,960400	1,000000
280,087400	-1,000000
280,166400	1,000000
280,672400	-1,000000
280,882400	1,000000
283,244400	-1,000000
287,380400	1,000000
290,235400	-1,000000
290,330400	1,000000
293,073400	-1,000000
294,819400	1,000000
296,620400	-1,000000
297,095400	1,000000
297,222400	-1,000000
297,313400	1,000000
298,041400	-1,000000
298,154400	1,000000
298,230400	-1,000000
299,129400	1,000000
304,456400	-1,000000
304,675400	1,000000
306,497400	-1,000000
306,792400	1,000000
306,872400	-1,000000
307,770400	1,000000
307,897400	-1,000000
308,072400	1,000000
308,570400	-1,000000
308,652400	1,000000
309,004400	-1,000000
309,200400	1,000000
309,278400	-1,000000
309,371400	1,000000
309,794400	-1,000000
310,829400	1,000000
310,929400	-1,000000
311,022400	1,000000
311,100400	-1,000000
314,817400	1,000000
314,962400	-1,000000
315,039400	1,000000
318,396400	-1,000000
318,462400	1,000000
320,983400	-1,000000
324,301400	1,000000
324,506400	-1,000000
324,740400	1,000000
324,821400	-1,000000
324,937400	1,000000
325,288400	-1,000000
325,466400	1,000000
326,585400	-1,000000
329,756400	1,000000
332,778400	-1,000000
332,857400	1,000000
333,062400	-1,000000
339,521400	1,000000
340,173400	-1,000000
340,398400	1,000000
340,923400	-1,000000
341,012400	1,000000
341,092400	-1,000000
341,182400	1,000000
345,290400	-1,000000
345,355400	1,000000
345,704400	-1,000000
346,283400	1,000000
346,453400	-1,000000
346,570400	1,000000
346,729400	-1,000000
347,423400	1,000000
347,655400	-1,000000
357,129400	1,000000
358,475400	-1,000000
358,871400	1,000000
359,418400	-1,000000
370,526400	1,000000
370,634400	-1,000000
376,161400	1,000000
376,460400	-1,000000
379,831400	1,000000
380,068400	-1,000000
380,170400	1,000000
380,788400	-1,000000
381,011400	1,000000
381,154400	-1,000000
398,387400	1,000000
398,461400	-1,000000
398,530400	1,000000
398,619400	-1,000000
398,891400	1,000000
399,286400	-1,000000
399,416400	1,000000
399,662400	-1,000000
400,611400	1,000000
400,735400	-1,000000
414,540400	1,000000
416,110400	-1,000000
416,505400	1,000000
426,351400	-1,000000
426,460400	1,000000
426,573400	-1,000000
426,848400	1,000000
427,536400	-1,000000
427,625400	1,000000
427,690400	-1,000000
427,985400	1,000000
428,845400	-1,000000
429,166400	1,000000
429,237400	-1,000000
429,425400	1,000000
429,530400	-1,000000
432,924400	1,000000
433,207400	-1,000000
433,293400	1,000000
433,432400	-1,000000
434,440400	1,000000
445,227400	-1,000000
445,869400	1,000000
446,107400	-1,000000
446,176400	1,000000
447,433400	-1,000000
455,583400	1,000000
455,720400	-1,000000
456,758400	1,000000
456,971400	-1,000000
457,191400	1,000000
460,941400	-1,000000
461,050400	1,000000
461,154400	-1,000000
461,244400	1,000000
461,309400	-1,000000
461,377400	1,000000
463,615400	-1,000000
463,679400	1,000000
464,524400	-1,000000
464,607400	1,000000
464,749400	-1,000000
464,897400	1,000000
465,215400	-1,000000
465,399400	1,000000
465,470400	-1,000000
465,586400	1,000000
465,723400	-1,000000
465,814400	1,000000
469,523400	-1,000000
469,590400	1,000000
469,763400	-1,000000
470,479400	1,000000
470,645400	-1,000000
470,824400	1,000000
471,116400	-1,000000
471,227400	1,000000
471,422400	-1,000000
471,528400	1,000000
471,595400	-1,000000
471,780400	1,000000
471,941400	-1,000000
472,040400	1,000000
472,414400	-1,000000
473,353400	1,000000
474,002400	-1,000000
476,295400	1,000000
476,386400	-1,000000
476,458400	1,000000
477,054400	-1,000000
477,286400	1,000000
479,245400	-1,000000
479,444400	1,000000
479,533400	-1,000000
480,023400	1,000000
480,128400	-1,000000
480,222400	1,000000
482,090400	-1,000000
482,319400	1,000000
482,606400	-1,000000
482,696400	1,000000
482,779400	-1,000000
482,900400	1,000000
483,511400	-1,000000
483,683400	1,000000
484,483400	-1,000000
484,620400	1,000000
484,790400	-1,000000
484,933400	1,000000
485,060400	-1,000000
494,103400	1,000000
494,348400	-1,000000
494,626400	1,000000
494,831400	-1,000000
495,500400	1,000000
495,909400	-1,000000
496,171400	1,000000
496,354400	-1,000000
498,308400	1,000000
506,900400	-1,000000
507,013400	1,000000
507,513400	-1,000000
507,600400	1,000000
507,724400	-1,000000
507,788400	1,000000
507,934400	-1,000000
510,037400	1,000000
510,524400	-1,000000
510,941400	1,000000
511,303400	-1,000000
511,379400	1,000000
511,481400	-1,000000
511,546400	1,000000
511,630400	-1,000000
511,702400	1,000000
513,376400	-1,000000
513,541400	1,000000
513,763400	-1,000000
513,883400	1,000000
514,212400	-1,000000
514,772400	1,000000
514,922400	-1,000000
518,883400	1,000000
519,747400	-1,000000
527,916400	1,000000
527,991400	-1,000000
528,085400	1,000000
528,159400	-1,000000
528,224400	1,000000
531,758400	-1,000000
533,074400	1,000000
534,067400	-1,000000
534,425400	1,000000
534,593400	-1,000000
535,170400	1,000000
535,270400	-1,000000
535,385400	1,000000
535,469400	-1,000000
535,774400	1,000000
535,860400	-1,000000
536,325400	1,000000
536,428400	-1,000000
536,666400	1,000000
537,580400	-1,000000
538,016400	1,000000
539,094400	-1,000000
539,248400	1,000000
539,798400	-1,000000
539,897400	1,000000
540,237400	-1,000000
540,794400	1,000000
540,921400	-1,000000
541,122400	1,000000
541,235400	-1,000000
541,345400	1,000000
541,867400	-1,000000
542,193400	1,000000
552,767400	-1,000000
553,273400	1,000000
553,669400	-1,000000
553,814400	1,000000
553,882400	-1,000000
553,957400	1,000000
554,031400	-1,000000
556,516400	1,000000
556,657400	-1,000000
561,611400	1,000000
562,989400	-1,000000
563,111400	1,000000
563,226400	-1,000000
563,378400	1,000000
563,644400	-1,000000
563,810400	1,000000
564,040400	-1,000000
564,142400	1,000000
564,241400	-1,000000
564,337400	1,000000
565,842400	-1,000000
566,046400	1,000000
567,044400	-1,000000
567,195400	1,000000
567,277400	-1,000000
567,346400	1,000000
567,477400	-1,000000
567,619400	1,000000
567,852400	-1,000000
567,925400	1,000000
568,225400	-1,000000
568,346400	1,000000
568,458400	-1,000000
568,532400	1,000000
568,801400	-1,000000
568,924400	1,000000
569,177400	-1,000000
569,402400	1,000000
569,575400	-1,000000
570,031400	1,000000
570,133400	-1,000000
570,217400	1,000000
571,538400	-1,000000
571,778400	1,000000
572,296400	-1,000000
572,526400	1,000000
572,668400	-1,000000
576,621400	1,000000
576,814400	-1,000000
577,081400	1,000000
577,896400	-1,000000
578,621400	1,000000
578,696400	-1,000000
578,777400	1,000000
580,892400	-1,000000
581,040400	1,000000
581,410400	-1,000000
582,009400	1,000000
582,549400	-1,000000
582,638400	1,000000
586,997400	-1,000000
587,265400	1,000000
587,353400	-1,000000
587,632400	1,000000
587,750400	-1,000000
587,816400	1,000000
587,889400	-1,000000
597,677400	1,000000
598,793400	-1,000000
599,415400	1,000000
599,478400	-1,000000
605,670400	1,000000
606,778400	-1,000000
