# Supplementary material for: Moth olfactory receptor neurons adjust their encoding efficiency to temporal statistics of pheromone fluctuations
Source: PLoS Comput Biol. 2018 Nov 13;14(11):e1006586. doi: 10.1371/journal.pcbi.1006586 (PMC6258558; doi:10.1371/journal.pcbi.1006586)
Supplement: S1 Data — (ZIP) [file pcbi.1006586.s001.zip › data/16m/100pg/valve_states_03.txt]

2,707600	1,000000
7,557600	-1,000000
7,702600	1,000000
8,123600	-1,000000
8,511600	1,000000
8,661600	-1,000000
9,913600	1,000000
10,456600	-1,000000
10,548600	1,000000
10,651600	-1,000000
13,564600	1,000000
13,680600	-1,000000
14,602600	1,000000
14,708600	-1,000000
15,333600	1,000000
22,292600	-1,000000
22,657600	1,000000
24,772600	-1,000000
24,854600	1,000000
24,945600	-1,000000
25,206600	1,000000
25,652600	-1,000000
28,020600	1,000000
28,085600	-1,000000
28,201600	1,000000
28,675600	-1,000000
28,930600	1,000000
29,075600	-1,000000
29,216600	1,000000
29,281600	-1,000000
29,518600	1,000000
29,602600	-1,000000
29,665600	1,000000
29,823600	-1,000000
30,025600	1,000000
30,089600	-1,000000
30,486600	1,000000
30,643600	-1,000000
31,482600	1,000000
31,944600	-1,000000
32,069600	1,000000
32,720600	-1,000000
32,997600	1,000000
35,825600	-1,000000
36,264600	1,000000
36,330600	-1,000000
37,194600	1,000000
37,290600	-1,000000
37,362600	1,000000
37,566600	-1,000000
49,179600	1,000000
49,370600	-1,000000
49,596600	1,000000
51,012600	-1,000000
53,843600	1,000000
63,837600	-1,000000
64,488600	1,000000
66,655600	-1,000000
66,805600	1,000000
66,881600	-1,000000
66,967600	1,000000
67,650600	-1,000000
71,007600	1,000000
71,262600	-1,000000
71,452600	1,000000
71,523600	-1,000000
71,767600	1,000000
75,722600	-1,000000
75,856600	1,000000
76,688600	-1,000000
77,056600	1,000000
79,052600	-1,000000
79,156600	1,000000
79,258600	-1,000000
79,700600	1,000000
80,404600	-1,000000
80,982600	1,000000
81,084600	-1,000000
88,855600	1,000000
88,978600	-1,000000
89,088600	1,000000
89,156600	-1,000000
89,359600	1,000000
89,555600	-1,000000
89,657600	1,000000
89,845600	-1,000000
90,181600	1,000000
90,439600	-1,000000
90,971600	1,000000
91,116600	-1,000000
91,341600	1,000000
91,421600	-1,000000
91,649600	1,000000
92,354600	-1,000000
92,482600	1,000000
94,438600	-1,000000
95,361600	1,000000
96,238600	-1,000000
96,414600	1,000000
96,758600	-1,000000
97,414600	1,000000
97,501600	-1,000000
97,657600	1,000000
97,782600	-1,000000
98,169600	1,000000
99,841600	-1,000000
103,283600	1,000000
103,360600	-1,000000
103,963600	1,000000
105,188600	-1,000000
105,324600	1,000000
111,394600	-1,000000
112,616600	1,000000
112,703600	-1,000000
115,035600	1,000000
122,763600	-1,000000
122,846600	1,000000
123,127600	-1,000000
123,220600	1,000000
124,824600	-1,000000
125,006600	1,000000
125,893600	-1,000000
126,665600	1,000000
126,767600	-1,000000
126,831600	1,000000
126,896600	-1,000000
126,962600	1,000000
127,156600	-1,000000
127,309600	1,000000
127,416600	-1,000000
131,452600	1,000000
131,583600	-1,000000
131,664600	1,000000
132,165600	-1,000000
132,889600	1,000000
134,155600	-1,000000
134,235600	1,000000
134,712600	-1,000000
136,051600	1,000000
136,206600	-1,000000
136,448600	1,000000
136,618600	-1,000000
142,583600	1,000000
142,655600	-1,000000
143,086600	1,000000
143,458600	-1,000000
143,917600	1,000000
144,787600	-1,000000
145,700600	1,000000
145,906600	-1,000000
148,277600	1,000000
149,418600	-1,000000
149,501600	1,000000
149,604600	-1,000000
149,817600	1,000000
150,291600	-1,000000
151,294600	1,000000
151,368600	-1,000000
157,683600	1,000000
163,147600	-1,000000
163,556600	1,000000
163,629600	-1,000000
163,862600	1,000000
164,093600	-1,000000
164,239600	1,000000
165,055600	-1,000000
166,271600	1,000000
166,342600	-1,000000
166,414600	1,000000
166,489600	-1,000000
166,557600	1,000000
166,637600	-1,000000
166,796600	1,000000
166,859600	-1,000000
167,132600	1,000000
167,811600	-1,000000
168,223600	1,000000
168,305600	-1,000000
169,025600	1,000000
169,879600	-1,000000
171,041600	1,000000
171,860600	-1,000000
172,258600	1,000000
172,757600	-1,000000
176,244600	1,000000
176,307600	-1,000000
176,552600	1,000000
176,650600	-1,000000
176,757600	1,000000
176,842600	-1,000000
185,870600	1,000000
186,018600	-1,000000
194,866600	1,000000
195,187600	-1,000000
195,842600	1,000000
196,038600	-1,000000
196,466600	1,000000
197,813600	-1,000000
198,058600	1,000000
198,151600	-1,000000
205,110600	1,000000
205,227600	-1,000000
205,483600	1,000000
205,585600	-1,000000
205,887600	1,000000
206,119600	-1,000000
206,583600	1,000000
206,857600	-1,000000
207,053600	1,000000
207,458600	-1,000000
207,683600	1,000000
207,814600	-1,000000
208,659600	1,000000
208,738600	-1,000000
208,954600	1,000000
209,060600	-1,000000
209,747600	1,000000
209,996600	-1,000000
210,061600	1,000000
215,710600	-1,000000
216,162600	1,000000
221,981600	-1,000000
222,193600	1,000000
222,275600	-1,000000
222,462600	1,000000
223,295600	-1,000000
223,674600	1,000000
223,808600	-1,000000
231,822600	1,000000
231,903600	-1,000000
233,496600	1,000000
233,622600	-1,000000
233,978600	1,000000
237,879600	-1,000000
238,045600	1,000000
240,776600	-1,000000
240,989600	1,000000
241,053600	-1,000000
241,633600	1,000000
242,050600	-1,000000
242,357600	1,000000
242,486600	-1,000000
242,854600	1,000000
244,829600	-1,000000
245,027600	1,000000
245,091600	-1,000000
245,637600	1,000000
246,998600	-1,000000
247,090600	1,000000
247,173600	-1,000000
247,517600	1,000000
248,535600	-1,000000
251,188600	1,000000
251,294600	-1,000000
251,414600	1,000000
251,518600	-1,000000
251,606600	1,000000
251,727600	-1,000000
251,815600	1,000000
251,985600	-1,000000
252,057600	1,000000
253,005600	-1,000000
254,277600	1,000000
254,397600	-1,000000
259,380600	1,000000
259,601600	-1,000000
260,429600	1,000000
260,527600	-1,000000
271,293600	1,000000
271,418600	-1,000000
272,035600	1,000000
274,511600	-1,000000
274,614600	1,000000
275,667600	-1,000000
275,755600	1,000000
275,856600	-1,000000
276,270600	1,000000
277,142600	-1,000000
277,230600	1,000000
277,615600	-1,000000
277,915600	1,000000
279,355600	-1,000000
288,163600	1,000000
288,718600	-1,000000
288,803600	1,000000
289,022600	-1,000000
289,122600	1,000000
289,444600	-1,000000
297,426600	1,000000
298,189600	-1,000000
298,402600	1,000000
298,497600	-1,000000
299,906600	1,000000
299,977600	-1,000000
300,065600	1,000000
300,781600	-1,000000
312,813600	1,000000
312,912600	-1,000000
313,019600	1,000000
313,088600	-1,000000
313,719600	1,000000
314,384600	-1,000000
332,230600	1,000000
332,486600	-1,000000
332,635600	1,000000
332,891600	-1,000000
347,502600	1,000000
351,341600	-1,000000
351,427600	1,000000
351,527600	-1,000000
351,597600	1,000000
351,745600	-1,000000
351,816600	1,000000
352,154600	-1,000000
352,610600	1,000000
352,922600	-1,000000
353,011600	1,000000
353,107600	-1,000000
353,298600	1,000000
353,426600	-1,000000
353,585600	1,000000
353,676600	-1,000000
357,932600	1,000000
359,195600	-1,000000
361,948600	1,000000
362,644600	-1,000000
362,894600	1,000000
362,975600	-1,000000
363,634600	1,000000
368,442600	-1,000000
368,710600	1,000000
368,993600	-1,000000
374,676600	1,000000
374,795600	-1,000000
378,708600	1,000000
379,346600	-1,000000
379,655600	1,000000
379,775600	-1,000000
379,869600	1,000000
380,552600	-1,000000
380,852600	1,000000
380,975600	-1,000000
383,897600	1,000000
384,783600	-1,000000
388,129600	1,000000
388,320600	-1,000000
388,394600	1,000000
388,528600	-1,000000
388,655600	1,000000
389,463600	-1,000000
389,548600	1,000000
390,563600	-1,000000
390,641600	1,000000
391,079600	-1,000000
391,166600	1,000000
392,623600	-1,000000
395,434600	1,000000
395,622600	-1,000000
404,481600	1,000000
404,727600	-1,000000
404,868600	1,000000
404,946600	-1,000000
405,884600	1,000000
406,518600	-1,000000
406,987600	1,000000
407,051600	-1,000000
407,236600	1,000000
407,356600	-1,000000
407,455600	1,000000
410,256600	-1,000000
416,494600	1,000000
416,629600	-1,000000
417,038600	1,000000
417,164600	-1,000000
417,235600	1,000000
417,324600	-1,000000
419,524600	1,000000
419,917600	-1,000000
420,315600	1,000000
420,382600	-1,000000
420,491600	1,000000
420,555600	-1,000000
421,845600	1,000000
422,585600	-1,000000
422,719600	1,000000
424,696600	-1,000000
424,831600	1,000000
426,731600	-1,000000
427,009600	1,000000
427,086600	-1,000000
427,169600	1,000000
427,256600	-1,000000
427,494600	1,000000
431,395600	-1,000000
431,633600	1,000000
433,838600	-1,000000
433,913600	1,000000
435,246600	-1,000000
435,800600	1,000000
436,946600	-1,000000
437,088600	1,000000
437,182600	-1,000000
437,314600	1,000000
437,406600	-1,000000
438,026600	1,000000
445,689600	-1,000000
445,797600	1,000000
447,306600	-1,000000
447,389600	1,000000
447,604600	-1,000000
449,836600	1,000000
451,457600	-1,000000
451,545600	1,000000
452,643600	-1,000000
453,637600	1,000000
453,834600	-1,000000
454,168600	1,000000
454,248600	-1,000000
454,313600	1,000000
454,395600	-1,000000
456,495600	1,000000
457,061600	-1,000000
472,911600	1,000000
474,628600	-1,000000
475,411600	1,000000
477,468600	-1,000000
477,540600	1,000000
477,918600	-1,000000
478,506600	1,000000
478,569600	-1,000000
478,659600	1,000000
479,543600	-1,000000
482,946600	1,000000
484,853600	-1,000000
485,175600	1,000000
485,278600	-1,000000
486,287600	1,000000
493,570600	-1,000000
494,185600	1,000000
508,534600	-1,000000
508,616600	1,000000
509,048600	-1,000000
509,729600	1,000000
510,224600	-1,000000
510,410600	1,000000
510,603600	-1,000000
510,680600	1,000000
511,028600	-1,000000
511,152600	1,000000
511,789600	-1,000000
511,883600	1,000000
511,951600	-1,000000
512,185600	1,000000
512,358600	-1,000000
513,640600	1,000000
514,523600	-1,000000
514,590600	1,000000
514,662600	-1,000000
517,863600	1,000000
518,328600	-1,000000
518,406600	1,000000
518,480600	-1,000000
519,549600	1,000000
519,662600	-1,000000
520,477600	1,000000
520,551600	-1,000000
520,653600	1,000000
520,814600	-1,000000
522,973600	1,000000
523,063600	-1,000000
523,542600	1,000000
523,654600	-1,000000
523,776600	1,000000
533,459600	-1,000000
533,540600	1,000000
535,844600	-1,000000
537,230600	1,000000
537,340600	-1,000000
537,496600	1,000000
537,736600	-1,000000
537,902600	1,000000
540,383600	-1,000000
543,637600	1,000000
543,755600	-1,000000
543,828600	1,000000
543,914600	-1,000000
543,993600	1,000000
544,059600	-1,000000
544,130600	1,000000
544,241600	-1,000000
544,324600	1,000000
544,459600	-1,000000
544,534600	1,000000
544,817600	-1,000000
544,919600	1,000000
545,225600	-1,000000
546,078600	1,000000
546,192600	-1,000000
553,095600	1,000000
561,629600	-1,000000
561,739600	1,000000
561,849600	-1,000000
561,924600	1,000000
562,052600	-1,000000
562,296600	1,000000
562,471600	-1,000000
562,618600	1,000000
562,728600	-1,000000
562,827600	1,000000
563,166600	-1,000000
565,934600	1,000000
566,157600	-1,000000
566,464600	1,000000
567,174600	-1,000000
569,924600	1,000000
570,015600	-1,000000
570,145600	1,000000
570,311600	-1,000000
573,373600	1,000000
573,467600	-1,000000
583,954600	1,000000
584,329600	-1,000000
584,548600	1,000000
587,257600	-1,000000
589,160600	1,000000
589,356600	-1,000000
589,433600	1,000000
