# Supplementary material for: Moth olfactory receptor neurons adjust their encoding efficiency to temporal statistics of pheromone fluctuations
Source: PLoS Comput Biol. 2018 Nov 13;14(11):e1006586. doi: 10.1371/journal.pcbi.1006586 (PMC6258558; doi:10.1371/journal.pcbi.1006586)
Supplement: S1 Data — (ZIP) [file pcbi.1006586.s001.zip › data/16m/100pg/valve_states_04.txt]

0,982850	1,000000
1,083850	-1,000000
1,278850	1,000000
1,392850	-1,000000
2,725850	1,000000
3,445850	-1,000000
3,584850	1,000000
3,691850	-1,000000
3,855850	1,000000
3,959850	-1,000000
4,061850	1,000000
4,329850	-1,000000
4,437850	1,000000
4,506850	-1,000000
5,502850	1,000000
5,570850	-1,000000
8,168850	1,000000
8,263850	-1,000000
8,339850	1,000000
9,022850	-1,000000
9,554850	1,000000
9,622850	-1,000000
10,698850	1,000000
10,784850	-1,000000
10,946850	1,000000
11,218850	-1,000000
11,613850	1,000000
11,893850	-1,000000
12,124850	1,000000
12,405850	-1,000000
12,511850	1,000000
12,703850	-1,000000
12,812850	1,000000
12,917850	-1,000000
12,984850	1,000000
13,060850	-1,000000
14,159850	1,000000
17,811850	-1,000000
18,006850	1,000000
18,121850	-1,000000
18,188850	1,000000
19,012850	-1,000000
28,134850	1,000000
28,443850	-1,000000
28,606850	1,000000
28,716850	-1,000000
29,025850	1,000000
29,154850	-1,000000
29,253850	1,000000
29,319850	-1,000000
29,600850	1,000000
29,663850	-1,000000
30,398850	1,000000
30,516850	-1,000000
30,649850	1,000000
30,745850	-1,000000
30,831850	1,000000
31,029850	-1,000000
32,345850	1,000000
33,032850	-1,000000
33,128850	1,000000
33,759850	-1,000000
33,897850	1,000000
34,039850	-1,000000
34,184850	1,000000
34,582850	-1,000000
34,795850	1,000000
35,278850	-1,000000
35,760850	1,000000
36,776850	-1,000000
36,866850	1,000000
37,673850	-1,000000
38,048850	1,000000
40,762850	-1,000000
40,982850	1,000000
41,188850	-1,000000
42,299850	1,000000
42,375850	-1,000000
43,622850	1,000000
44,955850	-1,000000
50,437850	1,000000
50,977850	-1,000000
51,684850	1,000000
51,858850	-1,000000
52,163850	1,000000
53,061850	-1,000000
53,130850	1,000000
53,223850	-1,000000
53,397850	1,000000
53,663850	-1,000000
53,927850	1,000000
54,190850	-1,000000
54,732850	1,000000
54,803850	-1,000000
55,044850	1,000000
55,125850	-1,000000
55,393850	1,000000
55,488850	-1,000000
59,869850	1,000000
59,970850	-1,000000
60,101850	1,000000
60,172850	-1,000000
60,603850	1,000000
61,384850	-1,000000
61,468850	1,000000
61,627850	-1,000000
61,870850	1,000000
65,008850	-1,000000
65,131850	1,000000
68,097850	-1,000000
68,233850	1,000000
70,437850	-1,000000
70,515850	1,000000
70,584850	-1,000000
70,709850	1,000000
70,829850	-1,000000
71,856850	1,000000
72,060850	-1,000000
72,133850	1,000000
72,264850	-1,000000
72,465850	1,000000
72,548850	-1,000000
73,758850	1,000000
73,897850	-1,000000
73,964850	1,000000
74,260850	-1,000000
79,200850	1,000000
79,311850	-1,000000
79,501850	1,000000
79,580850	-1,000000
80,620850	1,000000
80,784850	-1,000000
81,054850	1,000000
96,498850	-1,000000
96,601850	1,000000
102,124850	-1,000000
102,231850	1,000000
102,454850	-1,000000
102,636850	1,000000
108,918850	-1,000000
109,020850	1,000000
109,157850	-1,000000
109,318850	1,000000
109,644850	-1,000000
109,772850	1,000000
109,916850	-1,000000
110,423850	1,000000
110,583850	-1,000000
110,654850	1,000000
113,034850	-1,000000
114,239850	1,000000
114,543850	-1,000000
114,659850	1,000000
114,727850	-1,000000
114,925850	1,000000
115,814850	-1,000000
115,946850	1,000000
116,543850	-1,000000
117,890850	1,000000
117,957850	-1,000000
122,612850	1,000000
122,755850	-1,000000
123,047850	1,000000
123,278850	-1,000000
124,183850	1,000000
124,326850	-1,000000
124,777850	1,000000
124,903850	-1,000000
125,185850	1,000000
125,285850	-1,000000
125,444850	1,000000
125,646850	-1,000000
125,910850	1,000000
125,981850	-1,000000
126,781850	1,000000
127,186850	-1,000000
127,963850	1,000000
128,083850	-1,000000
128,204850	1,000000
128,275850	-1,000000
128,496850	1,000000
128,685850	-1,000000
128,761850	1,000000
129,614850	-1,000000
129,686850	1,000000
130,383850	-1,000000
134,429850	1,000000
136,439850	-1,000000
136,506850	1,000000
136,622850	-1,000000
136,966850	1,000000
141,161850	-1,000000
141,414850	1,000000
141,598850	-1,000000
141,741850	1,000000
142,042850	-1,000000
143,332850	1,000000
143,399850	-1,000000
143,563850	1,000000
144,434850	-1,000000
144,676850	1,000000
144,810850	-1,000000
144,894850	1,000000
145,101850	-1,000000
145,708850	1,000000
146,244850	-1,000000
146,370850	1,000000
153,873850	-1,000000
155,400850	1,000000
155,489850	-1,000000
155,942850	1,000000
156,493850	-1,000000
156,672850	1,000000
156,789850	-1,000000
156,877850	1,000000
157,094850	-1,000000
157,329850	1,000000
157,402850	-1,000000
157,476850	1,000000
158,664850	-1,000000
158,772850	1,000000
159,181850	-1,000000
159,794850	1,000000
159,904850	-1,000000
160,009850	1,000000
160,183850	-1,000000
160,680850	1,000000
161,270850	-1,000000
162,307850	1,000000
169,952850	-1,000000
185,332850	1,000000
185,741850	-1,000000
185,955850	1,000000
186,089850	-1,000000
186,343850	1,000000
188,141850	-1,000000
188,524850	1,000000
188,621850	-1,000000
188,815850	1,000000
188,909850	-1,000000
189,089850	1,000000
189,236850	-1,000000
189,310850	1,000000
189,414850	-1,000000
189,508850	1,000000
194,179850	-1,000000
