# Supplementary material for: Moth olfactory receptor neurons adjust their encoding efficiency to temporal statistics of pheromone fluctuations
Source: PLoS Comput Biol. 2018 Nov 13;14(11):e1006586. doi: 10.1371/journal.pcbi.1006586 (PMC6258558; doi:10.1371/journal.pcbi.1006586)
Supplement: S1 Data — (ZIP) [file pcbi.1006586.s001.zip › data/16m/100pg/valve_states_05.txt]

0,363350	1,000000
2,120350	-1,000000
2,654350	1,000000
16,636350	-1,000000
16,846350	1,000000
18,228350	-1,000000
23,064350	1,000000
24,984350	-1,000000
26,386350	1,000000
26,549350	-1,000000
26,752350	1,000000
27,028350	-1,000000
27,102350	1,000000
27,776350	-1,000000
30,692350	1,000000
30,808350	-1,000000
31,031350	1,000000
31,120350	-1,000000
33,210350	1,000000
33,367350	-1,000000
33,523350	1,000000
38,065350	-1,000000
43,198350	1,000000
44,725350	-1,000000
45,580350	1,000000
45,746350	-1,000000
45,909350	1,000000
46,168350	-1,000000
46,331350	1,000000
46,563350	-1,000000
47,238350	1,000000
47,428350	-1,000000
47,733350	1,000000
47,864350	-1,000000
47,967350	1,000000
48,938350	-1,000000
49,041350	1,000000
50,147350	-1,000000
50,364350	1,000000
50,431350	-1,000000
50,554350	1,000000
50,744350	-1,000000
62,742350	1,000000
62,814350	-1,000000
62,911350	1,000000
64,314350	-1,000000
66,377350	1,000000
78,050350	-1,000000
78,817350	1,000000
79,076350	-1,000000
79,154350	1,000000
79,225350	-1,000000
97,466350	1,000000
97,534350	-1,000000
97,661350	1,000000
97,744350	-1,000000
97,807350	1,000000
103,501350	-1,000000
104,265350	1,000000
104,457350	-1,000000
110,455350	1,000000
111,264350	-1,000000
111,336350	1,000000
111,399350	-1,000000
111,708350	1,000000
111,828350	-1,000000
111,898350	1,000000
113,090350	-1,000000
115,738350	1,000000
115,879350	-1,000000
115,958350	1,000000
116,109350	-1,000000
116,358350	1,000000
116,461350	-1,000000
116,795350	1,000000
116,948350	-1,000000
117,033350	1,000000
118,430350	-1,000000
118,535350	1,000000
119,289350	-1,000000
119,480350	1,000000
119,682350	-1,000000
119,834350	1,000000
119,967350	-1,000000
120,225350	1,000000
120,302350	-1,000000
120,991350	1,000000
121,291350	-1,000000
121,874350	1,000000
121,986350	-1,000000
123,820350	1,000000
123,943350	-1,000000
124,043350	1,000000
124,118350	-1,000000
124,238350	1,000000
125,805350	-1,000000
125,915350	1,000000
126,028350	-1,000000
126,179350	1,000000
126,471350	-1,000000
126,579350	1,000000
126,705350	-1,000000
128,375350	1,000000
128,619350	-1,000000
128,918350	1,000000
129,026350	-1,000000
129,357350	1,000000
129,797350	-1,000000
129,896350	1,000000
129,991350	-1,000000
130,325350	1,000000
130,414350	-1,000000
130,479350	1,000000
130,605350	-1,000000
130,824350	1,000000
135,369350	-1,000000
135,649350	1,000000
135,727350	-1,000000
137,552350	1,000000
140,874350	-1,000000
140,945350	1,000000
143,543350	-1,000000
145,202350	1,000000
145,387350	-1,000000
145,454350	1,000000
145,558350	-1,000000
145,636350	1,000000
145,817350	-1,000000
146,115350	1,000000
146,213350	-1,000000
146,290350	1,000000
146,698350	-1,000000
146,770350	1,000000
147,085350	-1,000000
152,427350	1,000000
152,528350	-1,000000
152,606350	1,000000
152,897350	-1,000000
153,264350	1,000000
153,465350	-1,000000
153,536350	1,000000
153,677350	-1,000000
153,750350	1,000000
153,872350	-1,000000
154,004350	1,000000
154,169350	-1,000000
157,496350	1,000000
157,834350	-1,000000
158,069350	1,000000
158,521350	-1,000000
159,255350	1,000000
159,473350	-1,000000
159,593350	1,000000
159,720350	-1,000000
159,805350	1,000000
160,689350	-1,000000
162,322350	1,000000
162,487350	-1,000000
165,178350	1,000000
165,939350	-1,000000
166,327350	1,000000
170,205350	-1,000000
176,157350	1,000000
176,234350	-1,000000
176,431350	1,000000
176,516350	-1,000000
176,832350	1,000000
177,228350	-1,000000
177,430350	1,000000
190,455350	-1,000000
190,802350	1,000000
190,937350	-1,000000
204,527350	1,000000
214,926350	-1,000000
216,425350	1,000000
216,626350	-1,000000
216,699350	1,000000
232,313350	-1,000000
232,591350	1,000000
233,313350	-1,000000
233,779350	1,000000
233,868350	-1,000000
234,288350	1,000000
234,363350	-1,000000
234,502350	1,000000
234,682350	-1,000000
235,316350	1,000000
236,076350	-1,000000
236,144350	1,000000
236,208350	-1,000000
236,471350	1,000000
239,482350	-1,000000
239,590350	1,000000
239,689350	-1,000000
243,390350	1,000000
244,099350	-1,000000
244,468350	1,000000
244,540350	-1,000000
244,661350	1,000000
245,958350	-1,000000
249,028350	1,000000
249,111350	-1,000000
266,568350	1,000000
267,437350	-1,000000
267,603350	1,000000
267,667350	-1,000000
267,794350	1,000000
267,989350	-1,000000
268,849350	1,000000
268,922350	-1,000000
270,708350	1,000000
270,793350	-1,000000
271,870350	1,000000
271,951350	-1,000000
279,773350	1,000000
280,012350	-1,000000
280,119350	1,000000
280,560350	-1,000000
280,936350	1,000000
281,044350	-1,000000
281,421350	1,000000
281,786350	-1,000000
281,904350	1,000000
295,986350	-1,000000
296,244350	1,000000
296,329350	-1,000000
296,446350	1,000000
296,625350	-1,000000
296,756350	1,000000
296,878350	-1,000000
297,210350	1,000000
297,307350	-1,000000
297,380350	1,000000
300,257350	-1,000000
313,816350	1,000000
314,040350	-1,000000
314,192350	1,000000
317,305350	-1,000000
317,884350	1,000000
319,154350	-1,000000
319,677350	1,000000
319,795350	-1,000000
319,925350	1,000000
320,049350	-1,000000
333,540350	1,000000
333,872350	-1,000000
334,062350	1,000000
334,132350	-1,000000
335,004350	1,000000
335,108350	-1,000000
337,009350	1,000000
337,198350	-1,000000
337,273350	1,000000
340,686350	-1,000000
344,964350	1,000000
345,278350	-1,000000
364,867350	1,000000
364,943350	-1,000000
366,150350	1,000000
368,826350	-1,000000
369,249350	1,000000
369,418350	-1,000000
369,486350	1,000000
371,177350	-1,000000
371,371350	1,000000
371,434350	-1,000000
371,562350	1,000000
371,708350	-1,000000
371,915350	1,000000
372,105350	-1,000000
372,245350	1,000000
374,600350	-1,000000
375,050350	1,000000
375,473350	-1,000000
376,889350	1,000000
376,993350	-1,000000
377,073350	1,000000
378,806350	-1,000000
389,158350	1,000000
390,544350	-1,000000
390,616350	1,000000
390,755350	-1,000000
391,755350	1,000000
397,556350	-1,000000
397,708350	1,000000
398,839350	-1,000000
399,085350	1,000000
399,189350	-1,000000
399,255350	1,000000
399,409350	-1,000000
399,841350	1,000000
399,950350	-1,000000
400,051350	1,000000
400,177350	-1,000000
410,011350	1,000000
410,204350	-1,000000
410,327350	1,000000
413,766350	-1,000000
413,838350	1,000000
417,563350	-1,000000
417,691350	1,000000
418,074350	-1,000000
418,183350	1,000000
418,421350	-1,000000
421,306350	1,000000
421,540350	-1,000000
436,038350	1,000000
436,240350	-1,000000
437,399350	1,000000
447,699350	-1,000000
447,792350	1,000000
447,980350	-1,000000
448,080350	1,000000
448,159350	-1,000000
448,349350	1,000000
459,202350	-1,000000
459,270350	1,000000
467,765350	-1,000000
468,624350	1,000000
468,756350	-1,000000
469,757350	1,000000
472,226350	-1,000000
472,427350	1,000000
479,550350	-1,000000
488,478350	1,000000
488,752350	-1,000000
488,913350	1,000000
489,419350	-1,000000
489,659350	1,000000
489,733350	-1,000000
490,025350	1,000000
490,099350	-1,000000
491,307350	1,000000
495,669350	-1,000000
496,739350	1,000000
496,851350	-1,000000
497,233350	1,000000
502,385350	-1,000000
503,121350	1,000000
503,192350	-1,000000
503,506350	1,000000
504,098350	-1,000000
504,176350	1,000000
504,543350	-1,000000
509,193350	1,000000
509,448350	-1,000000
509,768350	1,000000
509,835350	-1,000000
509,913350	1,000000
510,006350	-1,000000
510,105350	1,000000
511,903350	-1,000000
512,039350	1,000000
515,042350	-1,000000
530,107350	1,000000
530,524350	-1,000000
530,739350	1,000000
531,019350	-1,000000
532,620350	1,000000
533,084350	-1,000000
533,168350	1,000000
533,798350	-1,000000
534,092350	1,000000
535,384350	-1,000000
535,636350	1,000000
536,086350	-1,000000
536,153350	1,000000
536,255350	-1,000000
536,892350	1,000000
537,085350	-1,000000
537,191350	1,000000
539,499350	-1,000000
539,737350	1,000000
539,869350	-1,000000
540,155350	1,000000
540,338350	-1,000000
541,994350	1,000000
542,102350	-1,000000
542,251350	1,000000
542,727350	-1,000000
542,867350	1,000000
543,074350	-1,000000
543,160350	1,000000
543,674350	-1,000000
557,044350	1,000000
557,751350	-1,000000
557,861350	1,000000
559,077350	-1,000000
559,986350	1,000000
560,129350	-1,000000
560,216350	1,000000
560,296350	-1,000000
560,374350	1,000000
562,899350	-1,000000
563,017350	1,000000
564,635350	-1,000000
564,876350	1,000000
565,189350	-1,000000
565,283350	1,000000
565,413350	-1,000000
565,503350	1,000000
565,831350	-1,000000
565,994350	1,000000
567,762350	-1,000000
567,857350	1,000000
568,191350	-1,000000
569,522350	1,000000
570,132350	-1,000000
570,303350	1,000000
578,354350	-1,000000
578,545350	1,000000
581,891350	-1,000000
582,212350	1,000000
583,028350	-1,000000
583,119350	1,000000
584,141350	-1,000000
584,347350	1,000000
586,317350	-1,000000
586,424350	1,000000
586,549350	-1,000000
586,674350	1,000000
587,426350	-1,000000
587,510350	1,000000
588,255350	-1,000000
589,824350	1,000000
590,022350	-1,000000
590,166350	1,000000
590,473350	-1,000000
590,716350	1,000000
591,052350	-1,000000
591,119350	1,000000
591,226350	-1,000000
591,735350	1,000000
592,121350	-1,000000
592,360350	1,000000
592,541350	-1,000000
592,712350	1,000000
592,836350	-1,000000
592,936350	1,000000
598,530350	-1,000000
612,575350	1,000000
612,674350	-1,000000
