# Supplementary material for: Moth olfactory receptor neurons adjust their encoding efficiency to temporal statistics of pheromone fluctuations
Source: PLoS Comput Biol. 2018 Nov 13;14(11):e1006586. doi: 10.1371/journal.pcbi.1006586 (PMC6258558; doi:10.1371/journal.pcbi.1006586)
Supplement: S1 Data — (ZIP) [file pcbi.1006586.s001.zip › data/16m/10fg/spikes_times_01.txt]

0	589906
0	595980
0	604758
0	612326
0	618945
0	624344
0	629859
0	637542
0	648996
0	655611
0	663403
0	672870
0	689890
0	709894
0	718404
0	739345
0	765891
0	881326
0	888518
0	904453
0	932179
0	939614
0	958181
0	981077
1	018150
1	038718
1	488882
1	496507
1	502891
1	509488
1	527332
1	535154
1	548004
1	562112
1	572509
1	963309
1	970732
1	977241
1	985663
1	994427
2	000847
2	007326
2	015431
2	054777
2	060837
2	071708
2	083917
2	102036
2	110916
2	120005
2	142182
2	180532
2	192343
2	208525
2	225924
2	249136
2	369419
2	425290
2	471318
2	477869
2	513452
2	544654
2	554224
2	633636
2	644703
2	734361
2	762755
2	821267
2	828675
2	871004
2	893166
2	941993
2	949323
2	968563
2	980666
2	996069
3	097982
3	114514
3	158523
3	168752
3	180725
3	238787
3	247920
3	325387
3	368362
3	376461
3	395115
3	434919
3	445729
3	456606
3	476891
3	498213
3	508210
3	515772
3	545455
3	666417
3	692545
3	951285
3	964678
4	137457
4	143920
4	149754
4	157235
4	166663
4	174418
4	187566
4	239264
4	250855
4	501023
4	505864
4	511250
4	517284
4	523481
4	531669
4	539738
4	570720
4	590489
4	938303
4	944417
4	949558
4	957495
4	964506
4	972016
4	979807
4	991877
5	001539
5	012040
5	030001
5	049994
5	065613
5	119907
5	126682
5	547933
5	552980
5	560576
5	571774
5	578571
5	587966
5	595214
5	605057
5	616109
5	795546
5	802427
5	842607
5	848728
5	854454
5	868253
5	878609
5	888157
6	012763
6	020366
6	034016
6	063951
6	123312
6	135650
6	143661
6	188006
6	198329
6	205883
6	214627
6	241931
6	383581
6	954814
6	959738
6	964034
6	968871
6	974415
6	979934
6	985472
6	993807
7	001073
7	008741
7	016571
7	024641
7	032615
7	061912
7	073295
7	102434
7	144103
7	216250
7	227412
7	296576
7	311165
7	320623
7	327991
7	388588
7	422297
7	447472
7	605682
7	614666
7	626989
7	636460
7	644285
7	660365
7	668724
7	794286
7	799982
7	808906
7	815965
7	862937
7	888645
7	920550
7	929178
7	950126
7	984629
7	998722
8	077229
8	084930
8	118656
8	131183
8	233712
8	259730
8	270518
8	279540
8	328274
8	341366
8	411858
8	440129
8	541281
8	556808
8	566278
8	598864
8	608650
8	629170
8	707153
8	720266
8	742491
8	761837
8	776728
8	810268
8	821106
8	864116
9	307609
9	865335
9	874274
9	882344
9	892219
9	925355
9	937538
10	035732
10	273614
10	280346
11	115528
11	173203
11	183917
11	342476
11	352885
11	363543
11	614856
11	621041
11	631581
11	638436
11	643959
11	650073
11	655937
11	663300
11	672114
11	680645
11	691671
11	701096
11	708624
11	719141
11	739877
11	812862
11	853719
11	936155
12	089523
12	129426
12	143616
12	215937
12	223647
12	397163
12	408112
12	504986
12	510754
12	515407
12	521477
12	530977
12	563408
12	582629
12	592089
12	603641
12	619909
12	628669
12	642540
12	672260
12	686273
12	707309
12	723682
12	797177
12	805014
12	925019
12	941563
12	994274
13	000619
13	008296
13	024956
13	035636
13	045864
13	125242
13	144376
13	161934
13	172511
13	182167
13	206890
13	250023
13	275392
13	291275
13	779814
13	790293
13	797031
13	805435
13	811946
13	817468
13	824801
13	834497
13	843242
13	873035
13	881578
13	889492
13	905228
14	341948
14	347104
14	352638
14	357064
14	361390
14	367297
14	373288
14	379943
14	387234
14	395773
14	494880
14	501039
14	510793
14	521927
14	530511
14	611832
14	645577
14	655726
14	662159
14	669308
14	681647
14	733555
14	779091
14	785306
14	821415
14	867711
14	880992
14	965561
14	973356
14	979758
14	990062
15	010751
15	017513
15	048796
15	125436
15	137514
15	177940
15	313634
15	346187
15	352865
15	364290
15	400571
15	474805
15	501416
15	509365
15	526907
15	540046
15	782879
15	808604
15	820251
15	830343
15	844129
15	865957
15	958803
15	971969
16	158424
16	178980
16	186410
16	193354
16	208063
16	222872
16	231131
16	242128
16	251618
16	281795
16	290927
16	935585
16	943702
16	963070
16	970572
16	978916
16	994446
17	002434
17	035838
17	045890
17	075440
17	087533
17	095376
17	104996
17	122619
17	135183
17	158547
17	175675
17	229846
17	239915
17	246358
17	479866
17	486750
17	493576
17	527569
17	539817
17	551684
17	899702
17	905389
17	919892
17	928421
17	935830
17	976054
17	981737
17	988470
17	994703
18	004745
18	016384
18	027832
18	042937
18	059351
18	070035
18	143965
18	152323
18	172339
18	214837
18	230902
18	285415
18	293390
18	396475
18	413605
18	423360
18	445328
18	452734
18	503005
18	569249
18	588753
18	601324
19	030411
19	046261
19	052768
19	061233
19	109223
19	128453
19	311389
19	323658
19	332360
19	345233
19	351597
19	363798
19	377067
19	389341
19	403091
19	479751
19	514572
19	539551
19	552381
19	562339
19	578947
19	602143
19	610603
19	618833
19	628720
19	640613
19	673830
19	693620
19	717603
19	904455
19	988683
20	015270
20	023987
20	047017
20	083135
20	171055
20	181059
20	197393
20	203420
20	212709
20	251642
20	273289
20	308169
20	317834
20	335135
20	388845
20	483113
20	498883
20	507837
20	614169
20	683194
20	725880
20	734404
20	744489
20	802069
20	831526
20	843864
20	854985
20	864882
20	907953
21	011721
21	046217
21	060423
21	152707
21	239911
21	332338
21	382814
21	428669
21	437991
21	512821
21	518447
21	524437
21	533801
21	552586
21	566633
21	648274
21	657042
21	673760
21	682082
21	784694
21	816921
21	907338
21	919499
21	946232
21	983354
21	990618
22	009474
22	026537
22	037852
22	185957
22	203095
22	210648
22	243706
22	254814
22	263122
22	273773
22	365503
22	381206
22	429004
22	482128
22	499078
22	524585
22	546447
22	560064
22	607223
22	633788
22	734358
22	742694
22	749640
22	755857
22	763029
22	788030
22	795745
22	903878
22	926400
22	955573
23	067371
23	081202
23	103793
23	115513
23	122176
23	129828
23	138047
23	168259
23	179446
23	258742
23	327918
23	366823
23	386407
23	393051
23	406502
23	492094
23	553292
23	566547
23	592337
23	669089
23	679909
23	688255
23	716260
23	725706
23	741456
23	752300
23	761074
23	820222
23	857885
24	174523
24	191870
24	269334
24	302685
24	322339
24	771841
24	779773
24	793281
24	813351
24	821760
24	831644
24	841486
24	848320
24	856246
24	866944
24	875318
24	884646
24	998858
25	141227
25	157243
25	163732
25	171239
25	178253
25	186285
25	195869
25	216260
25	235893
25	260134
25	285203
25	333487
25	347478
25	359139
25	384142
25	488053
25	495366
25	504322
25	515881
25	523306
25	577765
25	601742
25	750735
25	902434
25	909282
25	918516
25	926243
25	964869
25	970454
25	977506
25	984517
25	992196
26	017335
26	034663
26	128301
26	176137
26	181532
26	189445
26	247368
26	333174
26	341629
26	350532
26	429729
26	570614
26	590397
26	623826
26	665044
26	671542
26	681948
26	757443
26	777595
27	367354
27	374535
27	381071
27	389931
27	400476
27	406754
27	414540
27	443464
27	453821
27	461375
27	469376
27	480809
27	512634
27	525123
27	531861
27	726796
27	737734
27	744238
27	780131
27	816795
27	828810
27	837805
27	940730
28	134211
28	145427
28	155763
28	162016
28	177015
28	188973
28	197738
28	277560
28	292717
28	334725
28	342792
28	354056
28	370528
28	379589
28	396728
28	451236
28	460310
28	469553
28	482678
28	502628
28	521291
28	605386
28	616029
28	635197
28	677095
28	769130
28	778187
28	826281
28	870579
28	878596
28	886312
28	940702
28	962419
28	979742
28	998027
29	104601
29	161113
29	174780
29	203494
29	213962
29	222142
29	296345
29	313072
29	321220
29	330031
29	346385
29	367058
29	405462
29	418586
29	455798
29	557640
29	565918
29	586839
29	597012
29	614957
29	635173
29	648612
29	760616
29	927643
29	940671
29	976369
29	983805
29	991794
29	998729
30	014932
30	025113
30	041187
30	191355
30	340651
30	350297
30	361345
30	374733
30	391137
30	397708
30	404437
30	411971
30	544578
30	946101
31	529964
31	535092
31	540092
31	545166
31	553962
31	563984
31	570818
31	580302
31	638337
31	648458
31	656433
31	664785
31	678842
31	711057
31	741531
31	919223
31	925275
31	932385
31	942211
31	949634
31	960186
31	982573
32	000656
32	011608
32	023057
32	042229
32	054853
32	065582
32	074215
32	088928
32	114909
32	147855
32	178833
32	203368
32	217133
32	304723
32	352225
32	441760
32	478411
32	522512
32	537371
32	559770
32	566746
32	577857
32	589947
32	634120
32	648419
32	710459
32	722189
32	733074
32	788339
32	826318
32	865038
32	874435
32	942837
32	954721
32	994848
33	017600
33	085695
33	100085
33	142241
33	374072
33	401673
33	437829
33	446651
33	454337
33	772990
33	779127
33	784524
33	789689
33	796074
33	856574
33	864507
33	870868
33	884793
33	913819
33	924583
33	936787
33	947708
33	966459
34	044254
34	066152
34	215354
34	250276
34	259810
34	274327
34	324338
34	332560
34	344188
34	352502
34	388066
34	409163
34	420243
34	450378
34	466687
34	476402
34	571279
35	131211
35	139540
35	145247
35	151879
35	159589
35	166522
35	175083
35	186142
35	198388
35	206312
35	218709
35	297226
35	308468
35	316814
35	324398
35	336189
35	346331
35	368614
35	436054
35	501531
35	556624
35	569325
35	578060
35	619183
35	644893
35	768715
35	988316
36	018402
36	024338
36	029711
36	035715
36	041437
36	048951
36	060797
36	106707
36	128744
36	224996
36	238328
36	409238
36	498914
36	510710
36	518987
36	529356
36	538378
36	549870
36	567592
36	704268
36	714813
36	750178
36	758395
36	764810
36	771723
36	872310
37	076006
37	084829
37	098101
37	104916
37	113703
37	135702
37	150403
37	335125
37	450789
37	687823
37	704307
37	721292
37	941520
37	955520
38	017487
38	023755
38	033034
38	041607
38	048175
38	064686
38	081639
38	093534
38	131970
38	191072
38	197508
38	208760
38	259289
38	351795
38	358025
38	368211
38	375935
38	419483
39	426808
39	762202
39	777304
39	952234
40	091664
40	100395
40	111660
40	120582
40	128604
40	148168
40	171223
40	185646
40	639828
40	648075
40	664637
40	826618
40	833733
40	841945
40	850324
40	857826
40	865455
40	881559
41	152415
41	159460
41	166089
41	171955
41	179477
41	185134
41	193458
41	201419
41	209542
41	224544
41	235389
41	267193
41	280088
41	297264
41	311932
41	319756
41	348132
41	375014
41	401627
41	409444
41	448647
41	524172
41	533749
41	545644
41	555034
41	619840
41	631868
41	646670
41	656482
41	675834
41	712426
41	777333
41	785270
41	879678
41	913130
41	930376
41	937529
41	953029
42	006253
42	013859
42	031776
42	062553
42	146402
42	192387
42	204709
42	224303
42	234585
42	293725
42	410958
42	425451
42	445039
42	461764
42	483280
42	510990
42	544959
42	554609
42	562915
42	615442
42	623381
42	669737
42	678082
42	755365
42	764783
42	773147
42	784524
42	796197
42	811656
43	596658
43	629625
43	851620
43	859468
43	877314
43	898889
43	909495
44	066370
44	076129
44	332645
44	343215
44	351363
44	357343
44	366235
44	373294
44	379425
44	386616
44	398769
44	411270
44	419567
44	435778
44	488020
44	504040
44	522285
44	546561
44	556355
44	568228
44	587966
44	629654
44	640797
44	664897
44	704764
44	861325
44	908912
44	917636
44	943060
44	965647
44	973084
44	980981
44	996694
45	018075
45	032385
45	052961
45	892290
45	901101
46	095534
46	320054
46	364155
46	384616
46	636717
46	643213
46	652364
46	660401
46	703476
46	713208
46	738083
47	392804
47	814163
47	829930
47	846548
48	006666
48	011502
48	016658
48	022138
48	027205
48	034243
48	045007
48	052534
48	065368
48	079368
48	089874
48	113076
48	132001
48	146293
48	154954
48	190233
48	276443
48	284141
48	293513
48	305560
48	450840
48	711959
48	720413
48	727376
48	734546
48	740247
48	745391
48	751780
48	762130
48	771905
48	795983
48	804937
48	828314
48	844609
48	878822
48	885292
48	898068
48	953603
48	990233
49	000893
49	029001
49	044954
49	055465
49	073433
49	107681
49	121664
49	145942
49	164464
49	178106
49	195701
49	335218
49	350794
49	358081
49	366360
49	411346
49	447861
49	491998
49	501111
49	510655
49	537635
49	551782
49	638848
49	647655
49	656403
49	709658
49	721295
49	729926
49	794409
49	809661
49	826831
49	893643
49	922391
49	944704
49	961123
49	996355
50	109395
50	157542
50	196071
50	205696
50	242818
50	291734
50	333890
50	341335
50	349798
50	357286
50	369669
50	534767
50	558273
50	579333
50	591094
50	674600
50	782253
50	789370
50	796219
50	807575
50	817878
50	866600
50	877201
50	915781
50	927805
50	942508
51	255695
51	274805
51	285492
51	299782
51	342334
51	350764
51	361957
51	382832
51	482080
51	546350
51	556453
51	565078
51	574415
51	584246
51	590492
51	793159
51	806208
51	814444
52	612024
52	625217
52	634480
52	641132
52	650154
52	658771
52	667656
52	689666
52	701775
52	730800
52	743276
52	753094
52	767488
52	789761
52	836551
52	852920
53	018644
53	030263
53	082926
53	128964
53	138927
53	205694
53	265485
53	312793
53	351639
53	360621
53	368002
53	381826
53	391136
53	447372
53	459367
53	474555
53	573912
53	593710
53	604127
53	616381
53	634475
53	652412
53	684729
53	784511
53	814581
53	849390
53	887729
53	899142
53	916693
53	927409
53	986950
54	396940
54	407754
54	430326
54	437772
54	444362
54	451895
54	460374
54	685430
54	763819
54	774610
55	045930
55	054211
55	060859
55	069425
55	077795
55	085719
55	094910
55	103513
55	146442
55	161235
55	171226
55	187254
55	250433
55	280999
55	293703
55	303760
55	356661
55	428879
55	717716
55	724617
55	737193
55	764231
55	772962
55	782975
55	792826
56	194767
56	206573
56	648622
56	659058
56	667411
56	678666
56	706878
57	252780
57	703796
57	937589
58	053290
58	062043
58	302185
58	314117
58	421704
58	543851
59	247778
59	256310
60	192138
60	198615
60	204068
60	213362
60	219787
60	226904
60	234476
60	245085
60	254146
60	263015
60	276528
60	283128
60	297939
60	312674
60	327553
60	521762
60	529719
60	536622
60	542019
60	547920
60	556431
60	568676
60	575688
60	584344
60	653230
60	680059
60	699065
60	787010
60	793698
60	802973
60	825554
60	841621
60	871544
60	880329
61	062992
61	182963
61	354430
61	596339
61	635535
61	641354
61	647788
61	654740
61	661340
61	669638
61	685724
61	698781
61	708131
61	718431
61	732235
61	751634
61	780682
61	811941
61	818542
61	841628
61	884617
61	978104
62	800504
62	810672
62	832670
62	841290
62	848389
62	856159
62	864611
62	903966
62	928359
62	982369
63	746944
63	766825
65	749425
66	356914
66	365891
66	385662
66	579382
66	589925
66	595941
66	604427
66	613341
66	623753
66	629830
66	637874
66	645697
66	654363
66	662929
66	677691
66	688198
66	702990
66	732488
66	889106
66	903706
66	910200
66	916387
66	937843
66	946510
66	953293
66	960463
67	005944
67	058990
67	118798
67	294048
68	437484
68	444340
68	450887
68	457923
68	465297
68	477522
68	487770
68	501033
68	509292
68	522131
68	546434
68	561805
68	574960
68	917262
70	731684
70	736717
70	742705
70	752815
70	764143
70	770452
70	777171
70	783654
70	791576
70	800278
70	809167
70	818185
70	830098
70	840971
70	856769
70	919155
70	929252
70	944289
70	959283
70	977759
70	985433
71	000855
71	016414
71	041684
71	057091
71	083592
71	126193
71	135184
71	165711
71	179331
71	234714
71	241470
71	250533
71	272027
71	286488
71	381177
71	396507
71	462468
71	495066
71	504636
71	518360
71	539882
71	552717
71	588026
71	616008
71	643769
71	661430
71	826603
71	837196
71	845108
71	852815
71	859745
71	867844
71	878663
71	979123
72	042460
72	055847
72	079584
72	108654
72	117058
72	172669
72	182101
72	193282
72	202137
72	238166
72	277096
72	285772
72	390780
72	634942
72	655807
72	662239
72	678692
72	711128
72	723157
72	740424
72	799873
72	822573
72	873475
72	940069
73	130474
73	143065
73	149753
73	157760
73	165382
73	177765
73	244642
73	788673
73	862790
74	399266
75	475356
75	484467
75	501838
75	531033
75	702611
75	809513
75	818863
75	825693
75	847888
75	888713
75	904760
76	477461
76	713518
76	719841
76	725666
76	732296
76	739843
76	748630
76	755902
76	764562
76	771781
76	779710
76	790111
76	815841
76	837660
76	849470
76	937903
77	063126
77	793614
77	804004
77	813796
77	844646
77	854442
77	863746
77	870841
77	880395
77	896472
77	932746
77	947316
77	964831
77	974267
77	992211
78	026511
78	039861
78	086629
78	103324
78	111278
78	140060
78	157264
78	201381
78	209151
78	216021
78	233109
78	291064
78	302223
78	326092
78	409662
78	417958
78	424639
78	432193
78	454897
78	471608
78	496176
78	516159
78	561729
78	569397
78	601031
78	654482
78	714589
78	732432
78	789323
78	927598
79	006480
79	013459
79	021263
79	031138
79	153055
79	172948
79	272803
79	281669
79	304436
79	330247
79	353297
79	422924
79	436807
79	445602
79	475868
79	507641
79	523859
79	694429
79	757857
79	764723
79	794346
79	951522
79	994836
80	006257
80	036418
80	142817
80	159318
80	167125
80	174518
80	181617
80	197423
80	331214
80	563239
80	572373
80	580640
80	593995
80	602233
80	610940
80	623925
80	674027
80	691520
80	720847
80	735803
80	792745
80	840155
80	849968
80	869765
80	893948
80	914269
81	016984
81	024005
81	034088
81	046837
81	154467
81	197606
81	205745
81	223085
81	236164
81	282183
81	293564
81	301726
81	317697
81	468420
81	486102
81	501364
81	513361
81	571540
81	593957
81	771993
81	783843
81	794024
81	806241
81	814218
81	831940
81	841943
81	859069
81	906160
81	925228
82	058278
82	066365
82	072569
82	079102
82	086551
82	098766
82	194568
82	252756
82	296944
82	319121
82	531927
82	566107
82	626637
82	649141
82	659137
82	845721
83	035035
83	056561
83	119057
83	130867
83	141507
83	172092
83	235785
83	260144
83	330662
83	365864
83	378726
83	537055
83	550481
83	566365
83	573135
83	584452
83	593859
83	684655
83	759377
83	780834
83	920808
83	929676
83	937693
83	951352
83	961583
83	969641
84	007764
84	057653
84	083423
84	123575
84	251807
84	425071
84	956318
85	039315
85	672921
85	681935
85	690551
86	011020
86	029723
86	043229
86	672244
86	711894
86	767326
86	928317
87	419075
87	518038
87	776812
87	789706
87	835915
88	107283
88	249601
88	260409
88	270825
88	278286
88	287204
88	298418
88	308410
88	317645
88	325769
88	345765
88	360444
88	381597
88	507416
88	664006
88	704853
88	712573
88	720869
88	729121
88	736838
88	745350
88	755070
88	776011
88	787308
89	189451
89	355375
89	903394
90	033907
90	043634
90	057334
90	075289
90	133172
90	747216
90	754420
90	761433
90	768930
90	779036
90	791815
90	822077
90	831000
90	873565
90	893165
90	925895
90	936958
90	946923
90	960222
90	978437
90	985698
90	998183
91	020123
91	080089
91	087892
91	108734
91	123339
91	273340
91	285973
91	346131
91	362205
91	392078
91	405326
91	471866
91	489080
91	496752
91	505026
91	515125
91	531074
91	577189
91	632228
91	647235
91	663681
91	675566
91	683418
91	694781
91	743962
91	757443
91	793435
91	924253
91	976581
92	021098
92	043874
92	091364
92	114339
92	127621
92	200742
92	221830
92	278973
92	300996
92	456941
92	470931
92	491793
92	498362
92	505151
92	514854
92	529671
92	543867
92	596129
92	665704
92	681914
92	693243
92	758237
92	805284
92	821553
92	947455
92	966401
92	979677
93	079761
93	097978
93	191730
93	211932
93	230071
93	237843
93	248229
93	278384
93	294971
93	304960
93	369955
93	381770
93	606272
93	709770
93	730035
93	745015
93	756051
93	768908
93	788544
93	804120
93	814031
93	966392
94	099146
94	202706
94	218778
94	238531
94	257888
94	326991
94	336903
94	358113
94	380503
94	921064
95	140829
95	149686
95	178942
95	185460
95	194073
95	203060
95	211881
95	220567
95	238237
95	245341
95	256050
95	351793
95	364885
95	459508
95	475869
95	649138
95	859217
95	874037
95	884946
95	907116
96	151978
96	157862
96	164893
96	172728
96	182201
96	192843
96	201362
96	211242
96	220190
96	266569
96	311702
96	323920
96	336589
96	374689
96	411985
96	597028
96	606333
96	620540
96	669057
96	675668
96	687730
96	737339
96	753141
96	780741
96	870617
96	882536
96	975592
96	992876
97	009817
97	049781
97	063057
97	191417
97	209309
97	223742
97	235240
97	241762
97	249711
97	284264
97	324013
97	335528
97	365967
97	863903
97	964750
98	331545
98	339376
99	662378
99	687583
99	708885
100	214379
100	228196
100	235309
100	258307
101	111531
101	577217
102	046131
102	232261
102	243615
102	295863
102	311764
102	584085
102	701828
102	711888
102	840081
102	984403
103	665995
104	015805
104	029577
104	154724
104	226261
104	237487
105	544464
105	551616
105	562610
105	582491
105	911929
105	922683
105	943411
106	817083
106	859735
106	871165
106	879925
106	887924
107	025466
107	033160
107	296710
107	331735
107	479781
107	503024
108	541294
108	550543
108	568093
108	586172
109	012196
109	035274
109	556711
109	914441
110	073868
110	428084
110	569193
110	596305
110	608547
110	619582
111	752685
111	777110
112	128892
112	135776
112	144008
112	151296
112	162666
112	172183
112	193477
113	212759
113	220748
113	239662
114	079352
114	084516
114	091194
[truncated: 4,346 more rows]
