# Supplementary material for: Moth olfactory receptor neurons adjust their encoding efficiency to temporal statistics of pheromone fluctuations
Source: PLoS Comput Biol. 2018 Nov 13;14(11):e1006586. doi: 10.1371/journal.pcbi.1006586 (PMC6258558; doi:10.1371/journal.pcbi.1006586)
Supplement: S1 Data — (ZIP) [file pcbi.1006586.s001.zip › data/16m/10fg/spikes_times_02.txt]

0	264038
0	275782
0	313557
0	333291
0	346380
0	389844
0	402643
0	413410
0	420921
0	431593
0	439086
0	449641
0	555020
0	561063
0	568514
0	613333
0	618971
0	625045
0	633287
0	650383
0	659780
0	678845
0	687482
0	727321
0	738022
0	766121
1	072351
1	078910
1	116992
1	435501
1	454902
1	862454
1	919075
1	929381
1	938669
1	975644
2	075358
2	084359
2	222369
2	233157
2	887477
3	023006
3	034014
3	046193
3	834129
3	932536
4	339937
4	347377
4	357146
4	372675
4	385310
4	398356
4	481512
4	498089
4	640591
4	747718
5	027755
5	069112
5	319922
5	328450
5	338784
5	348567
5	363267
5	392452
5	745975
5	760175
6	197627
6	282600
6	293767
6	604675
6	612246
6	661313
6	741565
6	750858
6	859533
7	354846
7	685411
7	735805
7	772428
7	789712
8	179454
9	517664
9	529366
9	557018
9	572756
10	898590
10	912187
10	963710
10	995120
11	021038
11	050432
12	194112
12	210645
12	219259
12	228498
12	255382
12	415828
12	428209
12	445298
13	197692
13	206940
13	212928
13	221980
13	227634
13	239533
13	246417
13	252030
13	257542
13	263831
13	270263
13	291471
13	312743
13	328327
13	346055
13	353854
13	362692
13	370463
13	405729
13	412951
13	471472
13	485759
13	507696
13	518942
13	528555
13	548617
13	568713
13	580109
13	597585
13	607623
13	700214
13	748855
13	769843
13	778222
13	829468
13	839132
14	085103
14	094547
14	107853
14	116107
14	127486
14	138468
14	154475
14	192105
14	202818
14	234539
14	375516
14	381409
14	388425
14	395628
14	407304
14	429164
14	541258
14	632591
14	638606
14	649959
14	739227
14	753892
14	764425
15	273851
15	323963
15	680358
15	685370
15	691016
15	697007
15	703963
15	711285
15	717487
15	729805
15	742165
15	750585
15	778669
15	818915
15	826477
15	846843
15	867537
15	873693
15	881934
15	962322
15	971880
15	988204
16	013679
16	067788
16	076147
16	086236
16	091653
16	099301
16	173492
16	180205
16	190665
16	214380
16	221167
16	228725
16	240036
16	284297
16	350519
16	420218
16	427479
16	438479
16	495497
16	501516
16	508132
16	542980
16	554063
16	561027
16	568440
16	610011
16	661202
16	706888
16	727646
16	734998
16	773537
16	807320
16	852060
16	859554
16	872401
16	911233
16	967689
16	982169
17	025483
17	049005
17	062316
17	126257
17	138029
17	149720
17	261419
17	333719
17	340734
17	404239
17	420996
17	431357
17	437904
17	449383
17	474358
17	501476
17	542279
17	554144
17	593745
17	621494
17	634317
17	728026
17	734117
17	751337
17	768642
17	775825
17	800722
17	837834
17	856073
17	984300
17	999896
18	009053
18	029496
18	064624
18	086833
18	167168
18	200388
18	208441
18	224762
18	250491
18	341968
18	352114
18	357887
18	378462
18	394546
18	423840
18	501911
18	515572
18	530529
18	697417
18	721080
18	732158
18	738272
18	745653
18	761194
18	777978
18	784713
18	843877
18	924732
18	947220
18	955591
18	996556
19	008317
19	029274
19	040501
19	067881
19	146782
19	154477
19	177573
19	274970
19	322807
19	333778
19	345518
19	382533
19	403137
19	439742
19	573489
19	605851
19	613093
19	631386
19	645845
19	673593
19	726554
19	877126
19	889001
19	896125
19	904857
19	911941
20	017219
20	046268
20	200346
20	211664
20	250918
20	261872
20	270696
20	295464
20	301580
20	308696
20	324592
20	340508
20	374464
20	408866
20	530267
20	539213
20	619132
20	661976
20	683339
20	690585
20	697528
20	705726
20	753085
20	764195
20	777910
20	799091
20	824638
20	905988
20	915933
20	969614
20	977105
21	120783
21	178014
21	243804
21	256544
21	322613
21	336760
21	346730
21	359489
21	383422
21	444909
21	456075
21	492643
21	510414
21	521408
21	533489
21	546891
21	619141
21	633693
21	784977
21	796930
21	957590
21	992447
22	028826
22	035885
22	049085
22	057564
22	092076
22	111196
22	129174
22	167526
22	209925
22	343478
22	392722
22	415242
22	431883
22	480163
22	530434
22	587994
22	595830
22	644096
22	653748
22	675001
22	697473
22	708597
22	720595
22	784246
22	829624
22	845510
22	919651
22	967490
23	017431
23	036742
23	062579
23	073669
23	179460
23	188476
23	227986
23	242638
23	253406
23	271789
23	339451
23	515993
23	531651
23	567291
23	586965
23	684041
23	701414
23	743039
23	815168
24	010542
24	029253
24	063326
24	080027
24	110550
24	128767
24	181447
24	276322
24	288607
24	342630
24	452266
24	467540
24	475307
24	538800
24	569058
24	575614
24	594786
24	616024
24	819011
24	828932
24	839895
24	851232
25	103525
25	135664
25	171682
25	206689
25	225842
25	246285
25	283493
25	474012
25	490672
25	502558
25	527380
25	536859
25	549138
25	681904
25	696440
25	778020
25	832879
25	844457
25	899846
25	995892
26	010924
26	215584
26	250766
26	292487
26	298266
26	307040
26	316035
26	324507
26	354111
26	384283
26	458405
26	473139
26	623081
26	656089
26	669563
26	678347
26	684070
26	710579
26	774136
26	804983
26	903383
27	050079
27	064641
27	193854
27	231012
27	283727
27	302876
27	329715
27	439007
27	545375
27	556553
27	573871
27	597205
27	637643
27	655530
27	706696
27	800739
27	853123
27	859559
28	038771
28	057433
28	079678
28	091550
28	110191
28	127667
28	192678
28	202461
28	311441
28	356615
28	379164
28	393840
28	401054
28	406529
28	413984
28	431416
28	451582
28	550548
28	626232
28	637476
28	645508
28	671888
28	720932
28	826340
28	937367
28	974896
28	989380
29	016167
29	112602
29	121738
29	272057
29	330918
29	400973
29	408493
29	416738
29	555315
29	587476
29	654382
29	662822
29	712984
29	837113
29	850482
29	868840
29	880535
29	898573
29	916956
29	927732
29	994578
30	004856
30	058342
30	068739
30	105029
30	357173
30	406230
30	418564
30	426432
30	484975
30	495844
30	506263
30	537521
30	614133
30	627268
30	672558
30	684430
30	714890
30	732551
30	755765
30	776540
30	870765
30	879773
30	889597
31	006047
31	027962
31	045230
31	060898
31	071379
31	082294
31	100633
31	139596
31	231585
31	270443
31	288430
31	401186
31	430746
31	547987
31	566678
31	578179
31	677933
32	075594
32	094632
32	175094
32	182735
32	231097
32	500827
32	592406
32	606430
32	651772
32	665296
32	706225
32	719845
32	816530
32	825437
32	837339
32	853071
32	863117
32	872654
32	881237
32	895042
33	076883
33	083192
33	093726
33	101415
33	109093
33	116615
33	126348
33	148283
33	325749
33	366320
33	569591
33	579120
33	731447
33	747218
33	795118
33	839442
33	924151
33	942911
34	129032
34	153466
34	162157
34	168856
34	184141
34	278082
34	539522
34	618028
34	627381
34	775892
34	783033
34	798318
34	952045
34	974567
34	984072
34	995307
35	001531
35	007798
35	033288
35	045522
35	072721
35	080489
35	197710
35	274793
35	563881
35	571222
35	579918
35	589979
35	600502
35	607154
35	708718
35	716688
35	728359
35	739758
35	746968
35	757563
35	771971
35	851141
35	863615
36	082028
36	174407
36	228761
36	237073
36	249160
36	257190
36	288859
36	447360
36	461559
36	467763
36	492545
36	500953
36	563859
36	575797
36	723675
36	730389
36	737431
36	746378
36	779803
36	788274
36	818801
36	901377
36	909750
36	931951
36	944292
37	037290
37	084270
37	098251
37	128316
37	141631
37	212184
37	221316
37	345163
37	477417
37	487861
37	495376
37	509440
37	517577
37	578119
37	698488
37	708093
37	725341
37	759602
37	780435
37	793983
37	845481
38	100495
38	114648
38	133350
38	200923
38	343231
38	455790
38	480532
38	505763
38	513384
38	543966
38	563909
38	575763
38	603154
38	613418
38	656958
38	688651
39	033440
39	300120
39	308723
39	423919
39	483214
39	516036
39	549233
39	561931
39	575867
39	585897
39	598211
39	835477
39	845551
39	880992
39	958934
39	967893
40	053925
40	077465
40	084355
40	090757
40	120490
40	211800
40	232227
40	533886
40	570763
40	585216
40	593621
40	601664
40	631962
40	754259
40	760697
40	801838
40	874066
40	903531
41	048497
41	062041
41	070724
41	179775
41	188246
41	196558
41	303877
41	380343
41	439291
41	490122
41	496557
41	599618
41	626860
41	891471
41	916614
41	975650
42	079877
42	087330
42	096278
42	142475
42	175597
42	376461
42	479527
42	513076
42	520408
42	537875
42	634211
42	992639
43	073975
43	388634
43	400402
43	500512
43	507412
43	537180
43	889310
43	903893
43	911681
43	922147
44	150266
44	161732
44	188308
44	199762
44	253719
44	280158
44	512711
44	523613
44	531271
44	537883
44	746915
44	758645
44	792571
44	803857
45	148700
45	158491
45	168352
45	179160
45	508991
45	515867
45	527935
45	537505
45	557119
45	691975
45	918073
46	027685
46	034188
46	192357
46	419714
46	428314
46	543193
46	550461
46	566547
46	610185
46	624234
46	639581
46	655669
46	691978
46	962625
46	972666
46	981441
46	997460
47	005817
47	223190
47	283452
47	302281
47	435708
47	507611
47	719776
47	734738
47	762902
48	112410
48	207740
48	277171
48	612702
48	621614
48	902803
48	947278
48	966433
48	974781
48	982113
48	996716
49	004068
49	247790
49	259200
49	818770
49	829454
49	842672
49	854533
50	029678
50	251490
50	259228
50	280367
50	305194
50	750521
50	761287
50	786158
50	792192
50	809064
50	831818
51	096194
51	103909
51	163169
51	181553
51	510471
51	569009
51	584739
51	596246
52	053008
52	130520
52	269457
52	696627
52	713609
52	757580
52	766216
52	774680
52	793660
52	957536
53	115471
53	123114
53	175726
53	193091
53	239870
53	289227
53	359437
53	367060
53	552656
53	636377
53	682252
53	690640
53	699545
53	712292
53	724535
53	732673
53	822769
53	847116
54	042117
54	049196
54	062327
54	200687
54	225176
54	525529
54	623782
54	637644
54	673811
54	681967
54	690074
54	782390
54	795418
54	807251
54	855507
54	872447
55	087684
55	124853
55	142367
55	165116
55	180517
55	294270
55	309401
55	540858
55	609407
55	751316
55	859454
55	873925
55	915287
55	992146
56	215489
56	227336
56	246985
56	516296
56	603019
56	619801
56	679722
56	687922
56	702723
56	727929
57	478109
57	490157
57	731156
57	986445
58	001323
58	034016
58	042424
58	119796
58	197284
58	383746
58	393931
58	605274
58	613136
58	821695
58	830952
58	840808
58	938642
58	947046
58	959348
58	973471
58	982616
58	993138
59	002710
59	011154
59	020662
59	034212
59	051940
59	089808
59	109201
59	165940
59	197891
59	255552
59	372545
59	453757
59	466931
59	481988
59	491477
59	765612
59	890180
59	938918
59	949242
59	969783
60	063815
60	296777
60	535401
60	571794
60	577775
60	588533
60	640058
60	651900
60	673976
60	737729
60	788720
61	656809
61	663014
61	669890
61	683586
61	701500
61	715767
61	733814
61	912056
62	168476
62	181018
62	293056
62	598202
62	605734
62	613203
62	638157
62	646081
62	657501
62	667415
62	683754
62	750680
62	758266
62	765002
62	772294
62	781255
62	808515
62	815137
62	822619
62	831590
62	870897
62	896103
62	956157
63	120470
63	166647
63	176845
63	184119
63	193181
63	220383
63	227681
63	245858
63	275339
63	293352
63	299352
63	306123
63	341891
63	372289
63	389070
63	424611
63	458594
63	501403
63	660637
63	668675
63	733469
64	081875
64	107771
64	119118
64	150078
64	163753
64	184551
64	195977
64	204471
64	242121
64	269062
64	283112
64	298129
64	334381
64	347312
64	408563
64	421161
64	468524
64	513547
64	521687
64	628034
64	644690
64	652170
64	661746
64	672984
64	683605
64	874422
64	887063
64	898130
64	912105
64	926739
64	955662
65	045431
65	063265
65	070788
65	101022
65	108869
65	120273
65	150564
65	294561
65	509263
65	625023
65	635425
65	705543
65	721464
65	733787
65	741570
65	760917
65	891868
65	904088
65	956811
66	041467
66	082245
66	131524
66	151116
66	160234
66	199181
66	220972
66	237427
66	300440
66	512002
66	528295
66	556324
66	562955
66	602846
66	621568
66	632147
66	676510
66	774214
66	795171
66	809737
66	881139
67	047793
67	082181
67	099719
67	133440
67	158653
67	166297
67	205997
67	234965
67	461371
67	471795
67	488908
67	505272
67	558350
67	572233
67	602922
67	666325
67	674106
67	686127
67	698625
67	902129
68	057645
68	213289
68	240742
68	249531
68	282289
68	352207
68	395809
68	410636
68	420632
68	435873
68	444382
68	587126
68	596230
68	664086
68	779048
68	788996
68	809067
68	871569
68	882539
69	081625
69	099895
69	107996
69	122209
69	132567
69	145713
69	266747
69	273359
69	282563
69	291765
69	386531
69	471584
69	536658
69	551823
69	591744
69	606639
69	633280
69	762666
69	878524
69	887854
69	997768
70	004441
70	012580
70	043378
70	051388
70	065075
70	073833
70	081807
70	092677
70	136546
70	212714
70	227310
70	252617
70	284351
70	297775
70	437220
70	568949
70	654426
70	662553
70	708165
70	776301
70	788316
70	816635
70	825119
70	836714
70	914831
70	927912
71	022451
71	034375
71	048335
71	055347
71	076476
71	128858
71	138574
71	200360
71	211264
71	219736
71	248101
71	255467
71	350224
71	426403
71	561678
71	669651
71	677807
71	690530
71	713291
71	771503
71	901566
71	913629
72	155512
72	325138
72	333819
72	350148
72	363303
72	379053
72	511450
72	517776
72	534653
72	544971
72	579924
72	706334
72	714547
72	750372
72	868868
72	893605
72	917028
73	073396
73	082227
73	099623
73	149557
73	158650
73	174176
73	215964
73	251695
73	532377
73	546329
73	555727
73	561747
73	568579
73	574375
73	624802
73	738186
73	796176
73	841866
73	880141
73	893939
73	989890
73	995689
74	006171
74	064973
74	075666
74	347336
74	388278
74	418955
74	449924
74	530189
74	788835
74	844779
74	854167
74	873316
74	887981
74	900530
75	056197
75	171478
75	319865
75	382373
75	428859
75	474491
75	523772
75	537744
75	553026
75	561404
75	808405
75	938774
75	950910
76	052860
76	117754
76	250906
76	388071
76	398890
76	497601
76	548115
76	566705
76	595007
76	709184
76	825603
76	838947
76	847455
76	941510
76	991318
77	258651
77	305874
77	456129
77	463917
77	477892
77	501702
77	508063
77	522632
77	566287
77	576135
77	775376
77	788954
77	797789
77	826124
77	838968
77	932951
77	940501
77	961056
77	969315
77	983326
77	992155
78	245540
78	279188
78	291325
78	300207
78	313516
78	446018
78	455413
78	666516
78	983596
79	220765
79	279823
79	325176
79	570728
79	741905
79	749958
79	786948
79	815307
79	825445
79	835038
79	846130
79	883662
79	893567
79	906880
79	925322
79	954759
80	002674
80	245868
80	251556
80	267054
80	320435
80	330563
80	583416
80	596032
80	686060
80	805095
80	887836
80	903932
80	964474
80	976422
80	992595
81	080797
81	092905
81	101255
81	152816
81	176935
81	259871
81	268795
81	275320
81	483509
81	768045
81	802515
81	812765
81	950831
81	966642
81	975377
81	985979
82	039431
82	475635
82	562192
82	588134
82	612908
82	682244
82	856014
82	877712
82	920818
83	266153
83	273140
83	279697
83	287133
83	299113
83	311059
83	502900
83	621472
83	660519
83	751289
83	768071
83	942954
84	015582
84	027521
84	043222
84	151538
84	158195
84	252445
84	263959
84	511971
84	555182
84	727284
84	737616
84	751563
85	031992
85	079963
85	089161
85	150436
85	173003
85	284875
85	474155
85	519556
85	536959
85	856394
85	886194
86	078456
86	088362
86	111180
86	216859
86	375815
86	382726
86	397950
86	412040
86	419986
86	506204
86	741550
87	045345
87	052433
87	071405
87	081261
87	089996
87	183426
87	196937
87	363291
87	368872
87	407379
87	417246
87	428844
87	450135
87	478470
87	553634
87	562570
87	572359
87	581341
87	593446
87	603438
87	621852
87	672229
87	835186
87	846738
87	852426
87	861346
87	867814
87	879655
87	890050
87	910964
87	926084
87	937146
87	953914
88	148392
88	185625
88	197877
88	266825
88	569055
88	580403
88	593533
88	617190
89	276236
89	457240
89	512166
89	577737
89	587227
89	597479
89	625454
89	633116
89	642235
89	653221
89	662485
89	724463
89	771758
89	783930
89	885683
90	003854
90	053873
90	075502
90	432245
90	491212
90	536393
90	544292
90	551788
90	562361
90	571817
90	584793
90	610020
90	626687
90	805116
90	813402
90	851570
90	861982
90	973024
90	988770
90	997311
91	022413
91	093958
91	247013
91	262531
91	272411
91	285607
91	301237
91	345081
91	421619
91	499144
91	634426
91	779392
91	790567
91	798921
92	101300
92	112237
92	124419
92	134991
92	298523
92	374171
92	531765
92	585468
92	608515
92	622034
92	632245
92	644925
92	927185
92	937294
93	149456
93	174868
93	231321
93	303330
93	722443
93	754500
93	845566
93	927438
93	949909
93	965075
93	973020
94	000027
94	023829
94	105732
94	150826
94	484842
94	512371
94	521463
94	540015
94	551126
94	638280
94	658769
94	934228
94	942815
95	250723
95	338962
95	386012
95	397143
95	552592
95	583141
95	618318
96	238235
96	427106
96	445492
96	460663
96	473285
96	950522
96	971281
96	979413
97	172904
97	275158
97	294859
97	578861
97	892363
98	041693
98	051595
98	058786
98	067136
98	075679
98	081854
98	091379
98	103736
98	133037
98	157735
98	166727
98	234024
98	720304
98	794208
99	033257
99	104603
99	129130
99	408122
99	418804
99	442923
99	564155
99	581434
99	590013
99	753273
99	873986
99	882463
99	947783
99	956747
99	987225
100	192286
100	204178
100	217703
100	284563
100	368478
100	503308
100	732554
100	999445
101	061262
101	202295
101	241010
101	248409
101	261540
101	268786
101	276263
101	379347
101	393916
101	488207
101	709483
101	756952
101	765925
101	777223
102	293291
102	303747
102	309915
102	318141
102	328063
102	401117
102	430509
102	511433
102	622631
103	069752
103	267678
103	281520
103	330019
103	477042
103	494474
103	776378
103	788115
103	880758
103	909515
104	001872
104	147273
104	160065
104	252767
104	435633
104	516243
104	548512
104	795802
104	806412
104	844808
104	858215
104	873396
104	982908
105	132386
105	139584
105	146415
105	303588
105	315086
105	327260
105	344112
105	354838
105	474554
105	492536
105	504703
105	524477
105	925406
105	933993
105	973176
105	980417
105	989870
106	002624
106	022088
106	035346
106	079673
106	092250
106	187215
106	199105
106	240719
106	377361
106	384130
106	394927
106	511786
106	610428
106	683527
106	691308
106	739561
106	764578
106	776629
106	913816
106	922030
106	944274
106	961222
106	969826
107	340924
107	348696
107	633154
107	646518
107	724182
107	735967
107	745897
107	839169
108	111408
108	201754
108	216324
108	230843
108	240323
108	247717
108	254664
108	581043
108	614259
108	770690
109	368786
109	396011
109	404338
109	412657
109	421770
109	432601
109	451167
109	465100
109	471865
109	524872
109	532711
109	566540
109	730085
109	900118
109	916973
109	926339
110	028015
110	130384
110	505421
110	561727
110	572360
110	593225
110	606726
110	614353
110	622188
110	630311
110	636735
110	645173
110	658090
110	674732
110	690104
110	698675
110	706929
110	746469
110	778042
110	803162
110	850835
110	872172
110	986883
111	103129
111	112017
111	181473
111	218662
111	227439
111	299530
111	314291
111	327020
111	381502
111	404914
111	433296
111	674041
111	908739
112	006705
112	082016
112	093806
112	101434
112	118337
112	395465
112	413267
112	616424
112	698137
112	733730
112	748013
113	194392
113	262651
113	276254
113	285352
113	305697
113	313354
113	354244
113	364431
113	377186
113	387288
113	402482
113	430225
113	458923
113	477101
113	486147
113	496882
113	509740
113	553686
113	572592
113	583016
113	687530
113	728195
113	739843
113	850253
114	569189
114	584014
114	594357
114	641372
114	673006
114	681089
114	695010
114	716256
114	724114
114	762018
114	900215
114	912051
114	922063
115	011090
115	026809
115	044587
115	054695
115	168270
115	297054
115	362810
115	394491
115	407387
115	414761
115	429308
115	447643
115	455402
115	464386
115	502894
115	516321
115	614339
115	643271
115	665340
115	685080
115	697134
115	856570
115	880837
115	889397
115	915160
115	946365
116	123012
116	158152
116	166904
116	182612
116	328521
116	338762
116	476179
116	483159
116	489370
116	519697
116	526423
116	555366
116	582539
116	590479
116	601663
116	624716
116	667878
116	700765
116	761097
116	769437
116	777536
116	789964
116	826747
116	848338
116	899585
116	909526
116	973006
116	981367
117	256046
117	374478
117	391124
117	400797
117	412200
117	424020
117	469709
117	541981
117	560090
117	713184
117	744372
117	905712
118	042029
118	074704
118	141144
118	148103
118	156108
118	334424
118	434311
118	448782
118	469677
118	566141
118	609310
118	624427
118	637445
118	651847
118	660874
118	681619
118	827065
118	833140
118	847318
118	858280
118	988901
119	030656
119	051402
119	057013
119	064172
119	085412
119	118703
119	125454
119	149492
119	158353
119	296922
119	363231
119	370546
119	386246
119	438523
119	447528
119	508714
119	531675
119	666136
119	721110
119	786835
119	845766
119	858185
120	025740
120	062600
120	135410
120	326482
120	354461
120	428516
120	444527
120	498519
120	583843
120	821637
120	838024
120	927539
120	956362
121	087382
121	195725
121	343643
121	418134
121	458441
121	509541
121	522275
121	529743
121	571658
121	842952
121	976180
122	008425
122	049721
122	057860
122	084208
122	099258
122	182726
122	333609
122	425487
122	752797
122	854588
122	867927
122	882558
122	892775
122	927380
123	020598
123	026904
123	037103
123	050723
123	211988
123	276419
123	330267
123	373165
123	431842
123	476605
123	488314
123	498691
123	506765
123	528471
123	548914
123	809309
123	818802
123	826664
123	834582
123	845179
123	855260
123	862756
123	878016
123	941076
123	960089
[truncated: 1,497 more rows]
