# Supplementary material for: Moth olfactory receptor neurons adjust their encoding efficiency to temporal statistics of pheromone fluctuations
Source: PLoS Comput Biol. 2018 Nov 13;14(11):e1006586. doi: 10.1371/journal.pcbi.1006586 (PMC6258558; doi:10.1371/journal.pcbi.1006586)
Supplement: S1 Data — (ZIP) [file pcbi.1006586.s001.zip › data/16m/10fg/spikes_times_03.txt]

0	200022
0	222240
0	241021
2	738133
2	745406
2	751960
2	758021
2	771292
2	780220
2	787735
2	794308
2	805211
2	822301
2	832241
2	878679
2	885527
2	895238
2	932961
2	982571
2	997686
3	033668
3	054142
3	118358
3	140279
3	197146
3	208631
3	357725
3	379107
3	415865
3	468460
3	477890
3	544721
3	563881
3	575292
3	619114
3	757487
3	773326
3	802460
3	815173
3	824992
3	881070
3	893786
3	952312
4	055743
4	108160
4	122583
4	143081
4	155207
4	264837
4	286339
4	482803
4	616482
4	633837
4	656881
4	802400
4	816283
4	899091
4	924954
4	937042
4	946579
5	107127
5	214083
5	227670
5	241646
5	259005
5	420715
5	484675
5	632612
5	720288
5	781633
5	818721
5	937946
5	951992
5	967895
5	979316
6	173603
6	200366
6	267187
6	338975
6	350562
6	537391
6	778036
6	792966
6	819403
6	864010
7	086108
7	106508
7	133782
7	249817
7	351023
7	370186
7	549753
7	778575
7	871509
7	897645
7	964643
8	027337
8	551582
8	557588
8	566352
8	585809
8	594538
8	662368
8	724359
9	336365
9	379340
9	878673
9	935257
9	978223
9	984494
9	991979
10	000358
10	005985
10	020032
10	056995
10	070491
10	081964
10	188319
10	332144
10	416288
10	487413
10	631939
10	642852
10	870321
12	751294
12	786503
13	591966
13	609729
13	625882
13	645473
13	659237
13	667091
13	674974
14	652139
14	661126
14	668737
14	674621
14	687207
14	695424
14	705769
14	714911
14	730590
14	885709
15	387827
15	406489
15	416840
15	428727
15	445942
15	457594
15	469224
15	480858
15	489552
15	542486
15	552766
15	639803
15	698269
15	705453
15	715555
15	777459
15	929360
15	937995
15	964832
15	996446
16	215958
16	229068
16	440830
16	571082
16	740690
16	769161
17	089577
17	496188
17	534217
17	652283
17	748142
17	761893
17	825955
17	848622
17	996752
18	091537
18	274374
18	438617
18	623370
18	775691
18	923956
18	937535
18	957412
18	971014
19	121710
19	134868
19	275350
19	330595
19	377421
19	536714
19	561071
19	593767
19	609864
19	725871
19	949827
19	959856
20	057440
20	144911
20	167121
20	601595
20	635935
20	816805
20	959471
20	984307
20	992991
21	206583
21	557658
21	589871
21	605887
21	889480
22	103669
22	276071
22	708968
22	741817
22	803077
22	920293
23	066631
23	342860
23	716666
23	730942
23	777743
24	017842
24	086624
24	489342
24	556222
24	640218
24	790384
24	973277
25	388532
25	414541
25	579573
26	351341
26	385210
28	074487
28	082755
28	091414
28	102693
28	113816
28	356373
28	368567
28	420148
28	430988
28	449481
28	550473
28	566489
29	014617
29	315189
29	327704
29	625916
29	743914
29	813069
29	824726
29	919400
30	060333
30	979540
30	995024
31	015394
31	570627
31	580408
31	588990
31	606134
31	626146
31	679021
31	702320
31	795034
31	831513
31	934324
31	942709
32	152570
32	166894
32	180618
32	195174
32	223092
32	383969
32	420817
32	529343
32	634390
32	653225
32	745623
33	091168
33	109265
33	123039
33	303287
33	321960
33	333412
33	382514
33	528539
33	868378
33	881841
33	890371
33	910691
33	993572
34	016876
34	252919
34	463811
34	472889
34	540261
34	640461
34	686188
35	319392
35	422840
35	607426
36	346533
36	365501
37	322907
37	355306
37	437534
37	625828
39	047464
39	644195
41	605905
42	993426
43	565845
43	579831
44	046722
44	067075
46	077617
48	421491
49	262966
49	269619
49	280232
49	362737
49	381585
49	656975
49	667403
49	682118
49	691168
49	704082
49	736477
49	747620
49	792308
49	816842
49	901837
49	933997
49	958242
50	147414
50	183935
50	433238
50	570043
50	579558
50	590365
50	943244
50	957611
52	612251
53	895452
53	909159
53	923344
53	985907
53	998607
54	058554
54	072751
54	083522
54	094121
54	108535
54	119134
54	193816
54	406458
54	534214
54	581687
54	685821
54	816876
54	936829
54	948808
54	978330
54	991729
55	277762
55	329568
55	498853
55	984038
56	149017
56	555876
56	587486
56	750958
56	761663
57	099509
57	452179
57	568675
57	720955
57	870589
57	953574
58	295268
58	461562
58	760879
58	793025
58	927310
59	014957
59	122396
59	426181
59	528829
59	846651
60	007985
60	067536
60	179542
60	338183
60	379978
60	620066
61	055409
61	066781
61	494129
61	544907
61	590502
61	797110
62	003087
62	045973
62	077916
62	768893
62	787778
62	843036
62	921695
63	188990
63	222744
63	402437
63	452756
64	576908
64	591993
64	604972
64	716985
64	829326
64	984912
65	162889
65	317871
65	605416
66	204782
67	088516
67	158579
67	178758
67	931078
70	456031
70	472688
71	107707
71	137678
71	146991
71	163295
71	176542
71	188510
71	238004
72	185414
72	202033
72	240548
72	371596
72	502681
72	757094
73	047552
73	461128
73	476591
73	532531
73	547908
73	798302
73	883536
73	968163
74	192614
74	361305
74	381819
74	436364
74	666691
74	710053
74	812547
74	881638
75	213181
75	455117
75	603670
75	636745
75	948731
75	975686
76	264457
76	356015
76	531606
76	559097
77	194353
77	405823
77	635060
77	967903
78	223221
78	346183
78	574527
79	109665
79	278693
79	812824
79	829758
80	289947
80	489751
81	957802
84	812644
85	766838
86	680108
86	700079
87	840910
88	879131
88	968283
88	979183
88	991781
89	077527
89	180653
89	480094
89	720867
89	747612
89	760318
89	776579
89	794245
90	245282
90	264760
90	277908
90	300625
90	338595
91	053193
91	100983
91	409794
91	453754
91	471824
91	709289
91	741605
91	767516
91	851189
91	912380
92	201877
92	291828
92	611972
92	724466
92	744439
92	758175
92	825407
92	843618
93	162857
93	188240
93	428817
93	721886
93	814487
93	833659
93	862223
95	475624
95	500141
95	602932
95	669338
95	716293
95	952655
95	970553
96	048824
96	060363
96	133290
96	497802
97	523869
97	817664
98	503941
98	771271
98	841162
98	885544
99	120554
99	326602
99	398317
100	120122
100	789924
102	179962
102	833992
102	888055
103	347486
104	058175
104	075160
104	103091
104	141633
104	165934
104	231151
104	382938
104	393256
104	405985
104	418751
104	500479
104	561653
104	856618
104	914460
105	107665
105	457459
105	554791
105	625388
105	897220
105	912443
105	968782
106	051108
106	311111
106	479052
106	741834
107	030023
107	235667
107	246230
107	275419
107	794709
108	207769
108	298688
108	579195
108	600022
108	681071
109	352657
109	442875
109	533920
109	801542
110	087671
110	274220
110	499036
110	701630
110	797970
111	247565
112	680454
112	721153
114	980495
115	024486
115	219888
115	236612
115	255601
115	266788
115	334934
115	449233
115	544605
115	679392
115	805855
116	551952
116	999296
117	481847
117	703734
117	730286
118	453790
118	658368
118	964894
118	980758
119	253633
119	564841
119	776582
120	105986
120	192902
120	332130
120	733954
120	887525
120	923136
121	476430
121	492438
121	570786
121	671077
122	016394
122	473501
123	339535
123	355536
123	377934
123	463009
124	037170
124	127239
124	434409
124	688102
125	035102
125	343003
125	418605
125	479873
125	629509
125	923907
127	099076
127	437133
127	661261
130	397955
131	539574
131	567774
131	650956
132	019496
132	081214
132	131664
132	489621
132	936106
132	972233
132	987896
133	044552
133	808390
133	819287
133	836906
133	866803
133	879710
133	891452
133	971759
134	147761
134	602357
135	697632
136	202317
136	249980
136	591225
136	638212
136	863330
137	459505
137	813460
138	391658
138	401317
138	455357
142	522984
142	654195
142	675526
142	930096
142	952938
143	150972
143	166945
143	188037
143	293112
143	395005
143	461643
144	131655
144	175676
144	183889
144	206912
144	333325
144	370403
144	437792
144	566029
144	742076
144	763405
144	822365
145	825388
145	854919
146	231162
146	966730
146	976073
148	362612
148	395253
148	408511
148	424701
148	435363
148	460892
148	471595
148	571846
148	689158
148	853072
148	872075
148	902402
149	092129
149	108956
149	141343
149	459742
149	941119
150	194575
150	210494
150	224421
150	240339
150	316941
151	341889
155	073788
156	335490
157	722671
157	768076
157	796203
157	826773
157	842017
157	868955
157	882883
157	898778
157	909418
158	016035
158	050437
158	199429
158	236237
158	291441
158	318740
158	330990
158	342566
158	778965
158	926766
159	092963
159	156670
159	699656
159	721446
159	761591
159	772672
159	785092
159	841159
160	097230
160	130822
160	214545
160	232579
160	266256
160	901937
161	247445
161	361141
161	407481
161	493422
161	941671
162	059855
162	187353
162	388441
162	678002
162	758378
162	780628
162	955931
163	172390
163	961927
163	976261
164	279946
164	291561
164	346392
164	612069
165	632960
166	097679
166	666528
166	715334
166	895794
167	232784
167	245856
167	310525
167	458774
167	506641
167	628818
168	284115
168	307646
169	060982
169	203493
169	239589
169	288309
169	382761
169	569435
169	583352
169	603962
169	859246
170	203282
171	242055
171	267574
171	299957
171	384268
171	424225
171	525075
171	796667
172	453571
172	540302
172	680730
172	790046
173	158075
174	549221
176	031796
176	819761
176	853887
176	892223
177	836537
178	330220
179	572012
179	679789
181	741040
182	438167
183	797278
185	677450
185	692639
185	856301
185	927706
185	956042
185	969073
185	980958
185	992037
186	005786
186	026768
186	036388
186	976463
186	998556
187	028487
188	528581
188	539167
189	221151
189	995204
191	420661
192	923903
192	967029
194	931941
194	940376
194	949721
194	973413
194	984769
195	033326
195	050578
195	081619
195	116308
195	141278
195	888312
195	903378
195	924725
195	931407
195	942662
195	957096
195	974368
196	020100
196	044611
196	103786
196	580304
196	602857
196	613680
196	706671
196	739388
196	829511
196	857541
197	008407
197	026216
197	193927
197	228547
197	277653
197	529458
197	632036
200	754758
201	349275
202	239978
202	251490
205	169714
205	185873
205	194606
205	202039
205	215457
205	256806
205	525910
205	581896
205	597883
205	614219
205	662977
205	675575
205	949814
205	967752
205	999578
206	008254
206	020628
206	030268
206	043316
206	053834
206	682429
206	693001
206	701065
206	735496
206	813272
206	915673
206	942754
207	243316
207	311616
207	327183
207	338521
207	351707
207	397630
207	495739
207	893810
208	740408
208	749688
208	785924
209	024080
209	039204
209	048209
209	069859
209	811091
209	819417
209	831027
209	840945
209	855495
209	864831
209	921901
210	105926
210	118017
210	127345
210	182095
210	199293
210	231964
210	404902
210	434115
210	595901
210	611238
210	775832
210	919519
210	956165
211	070003
211	173009
211	257634
211	343715
211	491483
211	859103
212	108986
212	127622
212	412763
212	437590
212	470004
212	792218
212	804643
212	962641
213	116495
213	368416
213	392020
213	406530
213	431265
213	543875
213	656964
213	690813
213	707672
214	329848
214	339025
214	704966
214	991147
215	015930
215	033658
215	050816
215	173235
215	184857
215	319929
215	633634
216	258523
216	338377
216	392586
216	641152
216	681818
217	018065
217	057308
217	268061
217	284433
217	359251
217	934419
218	227426
218	487917
218	527325
219	553609
220	039701
220	174453
220	284877
220	764331
221	170147
221	188283
221	400010
221	509363
221	967345
221	989523
223	067988
223	109041
223	137360
224	205910
226	801878
228	206323
228	227104
228	268395
228	873943
229	683702
229	695972
229	715220
229	738580
230	263982
230	292209
230	365158
231	705412
231	724344
231	750872
231	891105
233	563930
233	575608
233	608190
233	700052
234	037124
234	050816
234	063676
234	076102
234	093097
234	112664
234	164003
234	238340
234	272414
234	666467
234	745093
235	042304
235	060853
235	149667
235	595504
235	943007
236	034138
236	052081
236	081626
236	108839
236	269737
236	779489
236	882112
237	500661
237	620236
237	756285
238	353984
238	508806
238	536403
238	547052
238	691187
238	719041
238	921559
239	051970
239	085547
239	267456
239	996218
240	433590
240	455145
240	510727
240	606412
241	097903
241	202286
241	776860
241	871706
241	892755
242	461211
242	475379
242	491174
242	956431
242	971283
243	136128
243	504685
244	193832
244	268811
244	460350
244	826886
245	355227
245	893643
246	274642
246	338211
246	402732
246	428057
246	774213
246	803687
246	933293
246	944386
247	158881
247	168068
247	183983
247	713588
247	886869
248	047751
248	495164
249	145451
250	439947
250	458657
250	948380
251	448777
251	924272
251	945309
252	239979
252	252913
252	666402
252	792174
253	047633
253	059251
254	384795
254	431070
255	757134
257	710830
259	007840
259	457000
259	565479
259	587030
259	602246
259	618476
259	635635
260	486267
260	498582
260	520125
260	532118
260	554392
260	566123
261	780956
261	789328
261	832584
263	288852
264	404745
265	925945
267	357121
267	453524
267	580737
267	745509
268	632234
271	382347
271	392609
271	407294
271	415092
271	429066
271	963115
272	106391
272	133902
272	181932
272	216544
272	327804
272	385975
272	401318
272	467056
272	501804
272	642875
272	907660
272	978806
273	235059
273	247696
273	490368
273	638419
273	663254
273	767019
273	816726
274	169238
274	425261
274	748946
274	823795
275	032262
276	150785
276	338172
276	353063
276	714424
276	736573
276	964076
277	003960
277	124118
277	428929
277	511995
278	213003
278	245342
278	371404
278	599751
278	950738
279	029203
279	080678
279	223358
279	976793
280	517653
282	189317
283	765155
283	951756
285	695391
285	935892
286	431734
288	227633
288	239646
288	252522
288	264451
288	385153
288	430002
288	518312
288	566440
288	691775
289	006410
289	359619
289	466004
291	094137
291	112639
292	947576
295	303882
295	322619
297	471155
297	483466
297	492944
297	506086
297	544003
297	555352
297	568981
297	577562
297	616051
297	718101
297	736317
297	753196
297	814094
297	903685
298	106665
298	208386
299	528455
300	096828
300	131803
300	141918
300	191257
300	199377
300	481354
300	524253
300	572962
300	631803
300	644291
300	664585
300	723094
302	241540
302	262705
304	441834
306	025593
306	408156
306	949541
306	962921
307	102421
308	868462
308	896525
310	640131
310	649401
310	674305
312	883925
312	891561
312	906184
312	915796
312	923395
313	792910
313	799141
313	806111
313	817836
313	829873
313	936354
313	968241
314	007409
314	164585
314	216563
314	336994
315	736487
316	600542
317	385210
321	307294
321	871187
326	974624
332	293004
332	315869
332	327835
332	342405
332	351745
332	360139
332	371015
332	428315
332	458885
332	547031
332	755622
332	765625
332	783397
332	814739
332	826013
332	854867
332	895381
333	230431
334	307132
335	489684
335	943908
345	910861
347	563024
347	571535
347	579989
347	589782
347	599380
347	622327
347	639761
347	666002
347	720237
347	736047
347	748384
347	816476
347	837064
347	892760
347	909725
348	067758
348	094654
348	312224
348	498613
348	637927
348	680420
349	293165
349	309424
349	324970
349	345592
349	378230
349	472977
349	558884
349	657342
349	798557
349	981179
350	066925
350	127414
350	359616
350	859321
350	937305
352	078457
352	798528
352	811440
352	846429
352	870051
352	923278
353	115318
353	268210
353	727625
355	584501
358	098877
358	115592
358	132524
358	145451
358	157328
358	168884
358	177873
358	195624
358	205434
358	313882
358	529895
358	550016
358	667474
358	798032
359	057430
359	086733
359	200434
360	499304
360	512342
362	131627
362	144459
362	159633
362	171441
362	182995
362	201104
362	327336
362	349592
362	364117
362	581794
362	655980
363	003403
363	697056
363	716081
363	730273
363	752023
363	818496
363	833185
363	858433
363	959677
364	017628
364	079945
364	279439
364	760452
364	777443
364	970352
365	242630
365	255352
365	416385
365	699407
366	842917
367	169172
367	940659
367	965530
368	893551
369	003469
370	887923
372	017037
372	069372
372	942833
373	796687
373	814823
374	724033
374	734177
374	750359
374	779326
374	797586
375	137338
376	100489
376	112239
378	821123
378	834403
378	843766
378	863508
378	877886
378	902999
378	940300
378	956901
378	994934
379	160337
379	261832
379	325421
379	346472
379	747025
379	760051
379	787286
379	817333
379	986325
380	034585
380	043861
380	054843
380	222213
380	463651
380	535578
380	570739
381	011642
381	785124
382	041343
383	487097
384	036478
384	120495
384	134422
384	158834
384	265733
384	337490
384	358088
384	398840
384	416982
385	489562
387	380624
387	391111
388	224032
388	240053
388	261122
388	293416
388	448661
388	458731
388	468447
388	477887
388	883417
388	958475
389	137779
389	147446
389	358320
389	709857
389	882825
389	928338
390	105283
390	806942
391	081259
391	240372
391	264446
391	297545
391	511140
391	680218
391	891761
392	234800
392	633640
395	493308
395	514179
395	527788
395	536797
395	548806
395	573868
395	627329
397	142713
398	006886
404	535343
404	562669
404	592916
404	626607
404	636239
404	644791
404	660568
404	940344
404	952700
404	979913
404	999513
405	546617
405	949493
405	956085
405	963182
405	971980
405	990913
406	006746
406	037331
406	154292
406	184482
406	224101
406	241003
406	299325
406	323495
407	349808
407	360438
407	373081
407	398028
407	523828
407	562457
407	582494
407	657785
407	740370
407	880875
408	644016
408	923470
409	308779
409	517712
411	033924
413	266232
415	452179
416	438096
416	655774
416	672150
417	181466
417	218904
419	598179
419	641521
419	652412
419	672807
419	685935
419	755492
420	381205
420	402129
420	423966
420	571902
421	897613
421	909115
421	924772
421	955503
421	977553
422	001992
422	036821
422	064007
422	270514
422	323566
422	717704
423	061556
423	253930
423	747759
423	957658
424	215543
424	247518
424	268579
424	312505
424	557392
424	569812
424	964780
425	614683
425	627062
425	656932
425	990469
426	285817
427	083393
427	715804
427	937761
428	009478
428	025602
428	447804
428	489712
428	530910
428	561020
428	945546
429	257090
429	381427
429	654890
430	050377
430	624739
430	634431
430	800373
430	960420
430	975844
431	881773
432	348286
432	486645
432	646525
433	168524
433	191615
434	495138
434	779606
434	795467
435	060630
435	217496
436	082110
436	710868
438	105392
438	319910
438	405105
438	439393
438	453014
438	669837
438	861054
439	524047
440	137933
440	147956
440	202328
440	373758
440	866420
440	883074
440	929530
441	485977
441	770063
441	811023
442	185045
442	229602
443	123756
443	294828
443	790401
444	137412
444	320192
445	398268
445	683704
446	114837
446	139685
446	333980
446	654075
446	917133
447	271442
447	710483
449	766935
450	045368
450	336378
450	487518
450	622232
450	879310
451	374160
451	917490
452	154887
452	492482
452	530946
454	250800
454	419619
455	145041
455	530564
456	082154
456	692798
456	764910
456	823475
459	303303
459	796009
460	209138
463	153579
463	166527
464	114001
464	126417
464	406810
465	701836
466	241717
466	265129
468	037554
469	102093
471	027158
472	176418
472	781755
472	980275
473	206906
473	230045
473	241678
473	286025
473	362661
473	715782
473	742703
473	873007
474	420402
475	463613
475	494505
475	587063
475	648554
475	675484
475	689611
475	721679
475	948694
476	065670
476	208588
476	225144
476	341321
476	668478
476	911176
477	767652
477	882256
478	592596
478	879308
479	059421
479	126275
479	290741
479	455582
481	013778
483	067362
483	093916
483	126994
483	159197
483	202251
483	214669
483	459568
483	519184
483	644013
484	086446
484	108511
484	281226
484	749010
484	763602
484	867394
485	556429
486	427927
486	526191
486	541993
486	728595
487	024371
487	047111
487	095611
487	529303
487	571523
487	595888
487	612568
487	925089
487	953138
488	044150
488	319127
488	332164
488	524481
489	086713
489	775005
489	912480
489	922951
490	189460
490	223676
490	508040
491	025500
491	239197
491	308730
491	789812
491	886528
492	825873
494	518195
494	547893
494	659036
494	806801
495	314429
496	278229
496	340191
496	457692
496	645015
496	669445
497	078788
497	476731
497	821260
498	021937
498	187556
498	287737
498	750144
498	763984
499	992243
500	026393
500	187289
500	406817
500	419257
500	817917
501	006982
501	269741
501	334953
501	361567
501	600445
501	659818
501	906357
502	211575
502	231489
503	035839
503	774036
504	102238
504	402562
504	586314
504	906051
505	107265
505	369182
505	459083
505	643606
505	988412
506	438134
506	471534
506	507470
507	082370
507	775423
507	792774
508	304674
508	701618
509	019601
509	526160
510	185035
510	834741
510	860084
511	404027
511	514584
511	871869
512	262638
512	957654
512	988864
513	259417
513	767873
513	816366
514	297372
514	441065
514	641163
515	207622
515	698297
516	159751
516	239646
516	629754
517	916511
517	929508
517	954491
517	966686
518	141354
518	257088
518	519903
519	608392
519	629980
519	646982
520	748345
520	799951
522	432681
522	448374
523	080614
523	103138
523	463159
523	477620
523	912470
523	952492
523	996714
524	186632
524	197950
524	258083
524	355114
524	570340
524	603719
524	643492
524	881923
525	458420
525	502247
525	784485
526	002144
526	323537
526	890407
527	008607
527	541227
527	754762
527	813245
527	990858
528	002664
528	440996
528	571846
528	926481
529	012286
529	070802
529	598786
529	859811
530	117737
530	137857
531	901997
531	935498
531	956615
532	373591
532	498614
533	576991
533	673419
534	325955
534	721887
535	341342
535	773168
537	316586
537	668928
537	745211
538	492673
538	656720
538	685701
538	711366
539	007141
539	029964
539	469863
539	534139
539	553997
539	969026
540	390629
541	146851
541	265976
542	589774
542	873569
543	677114
543	973689
544	796395
544	995988
545	011162
545	040374
545	063903
545	080729
545	289343
545	305680
545	480561
546	673305
548	574643
548	766669
549	990894
550	350850
551	266892
551	591001
553	047696
553	205760
553	219340
553	358207
553	416682
553	599484
553	721136
553	739426
553	758801
553	963760
554	383089
554	441155
554	522281
554	537468
554	925308
554	947982
554	962901
555	306322
555	566132
556	054147
556	290107
556	337117
556	352634
556	397065
556	544306
556	622742
556	880559
556	941987
557	202544
557	801644
558	272255
558	639035
559	270703
559	287734
559	395464
559	473955
559	690984
560	216634
560	245151
560	265006
560	358963
560	454297
560	574958
560	876629
561	014624
561	212939
562	334204
562	344363
562	407547
562	619837
562	742022
562	782337
563	286714
565	362071
565	379320
[truncated: 119 more rows]
