# Supplementary material for: Moth olfactory receptor neurons adjust their encoding efficiency to temporal statistics of pheromone fluctuations
Source: PLoS Comput Biol. 2018 Nov 13;14(11):e1006586. doi: 10.1371/journal.pcbi.1006586 (PMC6258558; doi:10.1371/journal.pcbi.1006586)
Supplement: S1 Data — (ZIP) [file pcbi.1006586.s001.zip › data/16m/10fg/spikes_times_04.txt]

0	359432
0	377851
0	385395
0	408182
0	415533
0	423769
0	514886
0	534551
0	549156
0	717801
0	727679
0	868975
0	881127
0	891508
0	903845
1	012414
2	883455
2	891228
2	904277
2	918721
2	940724
3	077729
4	200692
4	207021
4	217837
4	243566
4	372000
4	381496
4	388311
4	449428
4	742369
4	748647
4	755123
4	761420
4	776325
4	790835
6	170834
6	175773
6	181878
6	189253
6	265093
6	271078
6	314425
6	321804
6	337327
6	649642
6	655373
6	663958
6	685612
6	694059
6	858777
7	423407
7	430318
7	437844
7	446823
7	456455
7	756135
10	447942
13	445054
14	411995
14	422232
14	492556
14	516103
14	535559
14	546259
14	561696
14	576555
14	584353
14	717396
14	813326
14	833096
14	879794
15	136055
15	157240
15	166615
15	267134
15	279530
15	287351
15	304153
15	485551
15	569894
15	579596
15	599828
15	953870
16	160925
16	174253
16	185124
16	301752
16	317251
16	450362
16	656869
16	768217
16	778476
16	785841
16	946972
16	954404
16	962486
16	977053
17	354891
17	362423
17	369430
17	376906
17	395976
17	761123
17	902702
18	035308
18	356589
18	721814
18	735143
18	744321
18	755558
18	791778
18	976523
18	986296
19	017351
19	293160
19	305170
19	422985
19	699510
19	710355
19	722358
19	737020
20	002678
20	009962
20	017128
20	029735
20	057982
20	368682
21	508555
21	733095
21	841732
21	851966
21	869303
21	880155
21	978694
21	986345
22	632563
22	644310
22	651111
22	657428
22	673045
22	683088
23	186371
23	731810
23	752479
23	969841
23	979553
23	989405
24	003705
24	400650
24	649007
24	658953
24	723636
24	735174
25	716246
25	829873
26	214745
26	463316
26	476462
26	575418
26	962959
26	990966
27	111546
27	122125
27	643282
27	804116
27	853056
27	862643
27	876384
28	150412
28	320123
28	383739
28	392562
28	501959
28	826806
28	833539
28	842732
29	818921
29	828725
29	847547
29	858577
29	869437
29	989427
30	138366
30	146710
30	161800
30	174669
30	303387
30	333888
30	346180
30	355740
30	544254
30	965897
31	285508
31	665132
31	801090
31	816678
32	150384
32	261976
32	285021
32	601110
32	634333
33	330330
33	359860
33	721716
33	730531
33	914459
34	147029
34	171597
34	375858
34	397938
34	414694
34	431715
34	791701
34	802511
34	816090
35	360152
35	854374
36	517639
36	526973
36	963834
36	981474
37	120222
37	140808
37	602653
37	993977
38	002389
38	040732
38	188334
38	199100
38	386547
39	181201
39	361112
39	387759
39	852123
40	081672
40	472144
40	539311
41	185154
41	200996
41	653906
42	998378
44	184990
45	600109
45	771319
46	361700
46	395553
46	403501
46	412413
46	740965
46	749744
46	769886
46	939637
48	554246
48	560183
48	569747
48	577892
48	587887
48	601228
48	660202
48	998942
49	009519
49	020703
49	090792
49	099339
49	483429
49	509463
49	522044
49	594123
49	948953
49	981958
50	001962
50	471878
50	494578
50	506995
50	668181
50	806434
50	957960
51	103975
51	121390
51	510958
51	516944
51	526101
51	553828
52	260108
52	454057
52	545357
52	663668
53	256007
53	356765
53	559500
54	211244
54	696565
55	015956
55	264471
56	376573
58	182681
58	346032
58	485388
58	498215
58	871630
58	917084
59	722717
59	730950
59	742968
59	764145
59	771870
59	780729
60	030992
60	042781
60	293488
60	304071
60	341307
61	684267
61	692328
61	711274
61	718730
61	746484
61	760875
61	783692
62	328709
62	338173
63	092125
63	100939
63	173192
63	681886
63	697038
64	241529
65	197539
67	361158
67	372020
69	113002
69	121861
69	129126
69	141528
69	150381
69	302144
69	549656
69	556204
69	565734
69	577375
69	585130
69	791092
69	803505
69	889583
69	898862
69	912468
70	040143
70	048443
70	067160
70	078444
70	379977
70	662438
70	914543
70	924243
71	040602
71	048746
71	065578
71	261423
71	272232
71	282406
71	686427
72	202469
72	707032
72	832854
72	842289
72	859423
73	009528
73	372482
73	383772
73	591700
73	605789
73	810490
73	865867
73	879654
74	063428
74	081671
74	307336
74	435680
74	620257
74	631613
75	474404
75	748060
75	766558
75	859002
75	871405
76	346830
76	365335
76	380117
76	388160
76	402104
76	782596
76	887705
77	061919
77	081079
77	341352
77	358493
77	886956
78	318169
78	554783
78	564837
78	575266
78	738329
78	746132
78	759713
79	111639
79	404432
79	419324
79	972772
79	989529
80	552416
80	641483
80	649277
80	664024
81	486818
82	218818
82	654131
83	550014
83	559193
83	704126
83	719765
84	372814
84	383672
84	393710
84	411610
84	540631
84	621186
84	681578
85	684465
86	147781
86	155416
86	165159
86	175132
86	195407
86	293809
86	304096
86	352203
86	483455
86	617589
87	607233
87	619243
87	648265
87	680386
87	711305
88	021784
88	229645
88	244004
88	301255
88	311275
88	667493
88	677617
88	874485
88	888006
89	205495
89	225370
89	555439
89	626600
89	646223
89	756060
91	067503
93	142719
95	935070
96	833588
96	844571
98	848506
98	862577
100	379410
100	896812
100	916358
100	966042
100	982019
100	990707
101	006560
101	024593
101	411088
101	665047
101	784395
101	800805
101	946969
101	958359
102	156409
102	554705
102	582139
102	872919
103	020126
103	232713
103	243209
104	137455
104	148925
105	496128
105	508445
105	526224
105	623391
106	544635
106	566439
106	576312
108	559802
108	602140
110	557470
110	564930
110	606946
111	337336
111	357771
111	377313
111	391086
111	421775
111	431317
111	654486
111	736191
111	754276
111	767079
112	189245
112	227012
112	248273
112	591971
113	815258
113	825667
114	077931
114	362432
114	573550
114	586766
114	635582
114	643293
115	475417
115	488482
115	567660
115	788911
115	802567
115	813024
115	828331
115	841743
115	922457
115	934233
116	048586
116	141390
116	158033
116	236206
116	242979
116	418113
116	684723
116	942034
117	064627
117	085859
117	097020
117	299718
117	310235
117	466453
117	493769
118	156926
118	186074
118	204370
118	736041
118	887818
118	911752
118	950774
119	728134
119	896180
119	903859
119	917377
119	942238
119	972682
120	085078
120	246796
120	278845
120	844269
120	854501
120	866342
120	875434
120	892787
122	142190
122	155156
122	172842
122	235156
122	315211
122	348609
122	489261
122	652624
122	659982
122	676390
122	685621
122	925131
123	038661
123	631481
123	685453
123	715993
123	967745
123	992339
124	161022
124	360655
124	384047
124	470615
124	508309
124	762416
124	777688
124	807417
125	039973
125	222414
125	903535
126	260733
126	453934
126	496369
126	519965
126	722625
126	730347
126	742244
126	916265
127	774583
127	980195
128	000631
128	426865
128	445651
128	456029
128	469718
129	314502
129	416389
129	585481
130	021378
130	762110
130	780827
130	838413
130	958535
131	918778
132	183911
133	000729
133	534767
133	545344
133	812056
133	931331
133	941929
134	315603
134	415915
136	099369
136	541657
136	563700
136	587978
136	598475
137	573708
138	690668
140	000705
140	063594
140	085627
140	123876
140	896309
140	908642
140	917746
140	948925
140	997043
141	451029
141	554186
141	568965
141	579892
142	152976
142	167727
142	187563
143	378820
144	076880
145	158118
145	369513
145	382969
145	397041
146	175205
147	239107
148	397477
148	404470
148	423406
148	438671
148	457312
148	479390
148	599192
148	682263
148	700964
149	053409
149	067684
149	171555
149	376455
149	384103
149	393252
149	420407
149	524285
