# Supplementary material for: Moth olfactory receptor neurons adjust their encoding efficiency to temporal statistics of pheromone fluctuations
Source: PLoS Comput Biol. 2018 Nov 13;14(11):e1006586. doi: 10.1371/journal.pcbi.1006586 (PMC6258558; doi:10.1371/journal.pcbi.1006586)
Supplement: S1 Data — (ZIP) [file pcbi.1006586.s001.zip › data/16m/10fg/spikes_times_05.txt]

2	920115
2	954183
2	983143
3	004923
3	052027
3	099841
3	314680
3	337353
3	369629
3	390446
3	406053
3	438141
3	481517
3	689600
3	881247
3	889089
3	897891
3	908542
3	918814
4	271387
4	281744
4	291404
4	300957
4	311507
4	325004
4	347575
4	385357
4	410524
4	471586
4	505507
4	535180
4	571383
4	602465
5	634496
7	238353
8	140014
8	453919
8	476850
8	516155
8	655334
8	725502
8	759189
8	814754
8	852561
8	929975
8	947474
8	964334
8	977484
9	006659
9	105558
9	154746
9	251360
9	503362
9	580137
9	587241
9	594523
10	148830
10	789890
11	142084
11	179561
11	197495
11	216050
11	247904
11	745825
11	849826
11	961805
12	277997
12	293571
12	672864
12	719864
12	763756
12	861037
12	911934
12	941240
13	091074
13	986029
14	323536
14	342307
14	429297
14	573372
14	683720
14	701854
14	757363
14	783120
14	864288
14	889110
14	920282
14	996809
15	060005
15	209426
15	268483
15	313003
15	332812
15	385116
15	401278
15	542097
15	603819
15	714222
15	730391
15	788884
16	118285
16	286282
16	310193
16	356961
16	871908
16	963435
16	985020
17	183143
17	222706
17	333938
17	482810
17	545700
17	912742
18	156312
18	195316
18	246817
18	387611
18	532707
18	797489
18	821283
18	950710
20	078686
20	129182
20	324745
20	610287
21	591762
21	853709
22	403739
22	936294
25	688422
25	720069
26	175947
26	773630
27	591741
28	278943
28	319075
28	343130
28	377164
28	404966
28	420138
28	501821
28	594520
28	623110
28	715941
28	817044
29	167942
29	408084
29	875363
30	712015
30	735971
30	752915
30	805963
30	832663
30	989806
31	567358
31	761883
31	771233
31	780181
31	790993
31	801361
31	813317
31	824076
31	833927
31	846938
31	944684
31	979305
32	001363
32	081570
32	415435
32	482523
32	490936
32	498532
32	508091
32	520462
32	526847
32	541796
32	551569
32	563504
32	810620
32	936927
33	005228
33	034050
33	311048
33	373735
33	420225
33	594987
33	632178
33	654639
33	866888
33	907476
34	039326
34	071213
34	078864
34	087922
34	097986
34	106632
34	120856
34	142093
34	158456
34	181910
34	212003
34	272870
34	297876
34	325031
34	343990
34	395531
34	431983
34	463143
34	480378
34	532129
34	611676
34	672293
34	819649
34	912810
34	955421
35	009823
35	117565
35	184813
35	206158
35	291151
35	331627
35	350931
35	407766
35	977210
36	082378
36	284918
36	302583
36	319776
36	349875
36	395481
36	488881
36	502760
36	730797
37	010268
37	069434
37	318162
37	411728
37	492737
37	565259
37	672362
37	744268
38	237609
38	264964
38	323308
38	438890
38	507317
38	562693
38	772358
38	788144
39	096890
39	323791
39	354721
39	475056
39	497776
39	632335
39	826209
39	992326
40	000528
40	009337
40	021381
40	038011
40	051081
40	252525
40	481659
40	540786
41	167106
41	202596
41	990496
41	998533
42	007511
42	017676
42	027801
42	038962
42	055659
42	074869
42	105766
42	147390
42	171685
42	270692
42	305929
42	328643
42	347061
42	429007
42	469744
42	550987
42	856975
42	981954
43	049045
43	062539
43	077588
43	124585
43	169086
43	405669
43	502068
43	548710
43	669663
43	698543
44	155370
44	233603
44	390122
44	417728
44	428929
44	455788
44	478419
44	596043
44	624841
44	716513
44	885170
45	392013
46	340127
46	369365
46	412145
47	004284
47	695022
47	742737
47	772863
48	642215
48	738842
49	047581
49	688068
50	629006
50	668203
50	718386
50	905806
50	937373
50	963453
51	051348
52	236808
52	285705
52	398108
52	563248
52	593030
52	843648
52	860268
53	050355
53	076970
53	115377
53	504852
53	533415
53	553439
53	589569
54	238119
54	296493
54	892073
55	969861
57	036732
58	704789
58	773399
58	794442
59	807067
60	022124
60	843774
60	939021
61	025291
61	192427
61	238977
61	286931
61	382103
61	601125
62	077694
62	109643
62	121616
62	149030
62	262805
62	353472
62	389565
62	473543
62	502642
62	642485
62	896901
62	970709
63	245552
63	458840
63	612940
63	661716
63	707702
63	917663
64	154894
64	183822
64	240339
64	401753
64	462593
64	681578
64	803492
64	810750
64	852668
64	861411
64	871169
64	882616
64	897997
64	914323
64	929467
64	996504
65	012796
65	039298
65	082800
65	111041
65	830574
66	021518
66	351561
66	616136
66	718147
66	732483
67	257405
67	302780
68	013995
68	412621
68	600197
68	628343
68	669576
68	852765
68	978082
69	243494
69	477127
69	504745
69	565986
69	682398
69	846161
69	882188
70	016770
70	227270
70	265124
70	597590
70	625331
70	937192
71	928154
72	777139
73	042418
74	072427
74	893226
74	944531
76	113071
76	420630
77	875528
77	999728
78	032896
78	068190
78	381610
78	406397
78	493441
78	681543
79	064686
79	382108
79	960491
80	364588
80	381122
80	901256
81	315214
81	340164
81	377169
81	396687
81	441756
81	546260
81	580702
81	772762
81	805684
81	991410
82	019387
82	118053
82	349612
82	472263
82	699108
82	747942
82	935420
82	952798
83	194059
83	228052
83	269535
83	386968
83	412646
83	574890
83	594979
83	925527
83	943006
84	028468
84	070764
84	393597
84	904307
85	039960
85	080120
85	164447
85	588763
85	610171
85	626814
85	904057
86	039617
86	206039
86	251482
86	292211
86	604046
86	627778
86	837063
87	020298
87	036839
87	064883
87	391106
87	445826
87	672643
87	811420
87	829006
88	078216
88	183529
88	928698
89	006202
89	213805
89	544643
89	638811
89	656012
89	678247
90	180198
90	324179
90	382754
90	591940
90	711810
90	790360
91	051701
91	334506
91	421523
91	860669
91	888948
92	049021
92	374374
92	708355
92	749406
92	920620
93	226453
93	281666
93	380834
93	455192
93	486208
93	747640
94	041334
94	061213
94	279776
94	403652
94	454702
94	844390
94	914400
95	021709
95	063562
95	124168
95	358915
95	630156
95	831209
96	005644
96	022023
96	095280
96	111216
96	279597
96	487967
96	781943
96	883611
97	036474
97	312434
97	643661
97	776553
98	144085
98	192121
98	205804
98	276359
98	436493
98	610023
98	781701
98	846278
98	990707
99	758971
99	796275
99	898132
99	972442
100	499518
100	633625
101	002242
101	027872
101	066093
101	174850
101	349893
101	452937
101	696519
101	739542
101	873260
102	036254
102	271022
102	465581
102	483706
102	621320
102	649655
102	783059
103	007151
103	406210
103	626050
103	711854
104	062457
104	140955
104	189061
104	373726
104	404329
104	443564
104	496869
104	524254
104	606878
104	683207
104	784064
104	967659
105	464964
105	518286
105	677191
105	707845
105	720990
105	755366
105	780026
106	143425
106	162018
106	230545
106	299066
106	597881
106	830423
106	863037
106	893659
107	162324
107	286326
107	501737
107	702259
107	917967
108	175268
108	222958
108	289296
108	409440
108	478617
108	508670
108	605353
108	748365
108	876872
109	099891
109	210904
109	578482
109	650501
109	672768
109	892052
109	934808
110	326726
110	586460
110	628786
110	685422
110	722737
110	782069
110	960107
111	216367
111	357223
111	515324
111	912002
112	070141
112	106916
112	357767
112	420574
112	652734
112	669441
112	735310
112	793516
113	046562
113	766334
114	505423
114	543379
115	204379
115	297787
115	429989
115	515052
115	584576
116	041211
116	257572
116	434393
116	455266
116	644919
116	680444
117	037740
117	083967
117	380681
117	950812
118	291958
118	311332
118	819265
119	231597
119	257357
119	396376
119	878987
120	339074
120	361346
120	592923
121	393263
121	433640
122	747556
122	857644
122	943163
123	130153
123	331336
123	518671
123	562375
123	613914
124	546952
124	569386
124	584214
124	878184
125	680769
125	722830
125	738616
126	466039
126	479496
126	515783
126	934882
126	957914
127	281421
127	386257
127	654643
128	504692
128	710833
128	890769
128	943547
128	962258
128	985379
129	063737
129	102115
129	190466
129	313805
129	546711
129	561893
129	594671
129	621435
129	738897
129	862347
130	097986
130	349383
130	877160
131	530781
131	695310
131	731060
131	830894
132	123816
132	545821
132	793498
133	122366
133	820342
134	415265
134	825106
134	849439
134	870835
134	913597
134	930242
134	953580
134	985452
135	362140
135	526845
135	626915
135	678730
135	699108
135	752553
135	842696
136	152026
136	252784
136	337636
136	575867
136	687166
137	049873
137	288695
137	391902
137	458643
137	518495
137	761805
138	079422
138	092535
138	346301
138	516281
138	600013
138	668895
138	683677
138	722216
139	028279
139	072820
139	130283
139	349901
139	377120
139	497709
140	074536
140	137761
140	152055
140	206041
140	301761
140	345291
140	376957
140	462721
140	673724
140	951707
141	148679
141	576856
142	062751
142	306473
142	330977
142	418266
142	688311
142	706381
143	236418
143	578173
143	602375
143	754177
143	787935
143	995114
144	243078
144	366794
144	404055
144	441162
144	484384
144	744383
144	927880
145	333472
145	919013
146	150319
146	174880
146	194811
146	209969
146	226548
146	240166
146	271125
146	290139
146	697393
146	808271
146	950770
147	054453
147	109959
147	196981
147	232290
147	413520
147	602562
147	797883
147	830729
147	897351
147	926197
147	964663
148	268545
148	536534
148	719298
148	741378
148	763280
149	117277
149	156420
149	281037
149	399070
149	485197
149	495836
149	518412
149	774641
150	192405
150	200417
150	379353
150	390425
150	413296
150	582518
150	607764
150	744873
150	809392
150	971649
150	981714
150	997490
151	373698
151	444270
151	522453
152	191068
152	214724
152	242311
152	257936
152	283552
152	380461
152	546989
152	693276
152	719961
153	331355
153	370020
153	501193
153	531925
154	251782
154	274383
154	574240
154	603214
155	113416
155	645581
155	818677
156	053443
156	921418
156	942914
156	971513
157	356792
157	687332
158	229719
158	452833
158	565484
158	620112
158	644705
158	661114
158	760890
158	805196
159	228866
159	282209
159	875764
159	919724
160	267205
160	336927
160	647066
160	929419
161	021356
161	259284
161	315019
161	501853
162	130675
162	419281
162	770213
162	984832
163	117570
163	228665
163	261509
163	285771
163	559238
163	581663
163	665290
163	761716
163	802680
163	859564
164	160282
164	547395
164	566687
164	773405
164	796783
164	837508
164	874286
164	899304
164	973060
165	214980
165	260124
165	290143
165	585706
165	748951
165	762830
165	840410
166	036627
166	057297
166	101522
166	117405
166	339539
166	487365
166	728312
166	920669
166	977507
167	108245
167	679102
167	755470
167	893912
167	908825
167	928178
167	948160
168	235754
168	555147
168	610085
168	712263
168	774624
169	101839
169	183539
169	313044
169	625736
169	737517
169	758144
169	797356
170	093836
170	235438
170	726071
171	288762
171	308323
171	439761
172	914761
173	356454
173	472909
173	974202
174	147589
174	678990
174	761389
175	548105
175	703498
176	023331
176	779015
177	449735
178	106339
178	125062
179	828001
180	151320
180	189760
180	477298
180	575578
180	599098
182	458252
183	066466
183	316343
183	362213
183	423668
183	452857
184	097541
184	133884
184	173801
184	586646
185	134455
185	492461
185	556788
185	597616
185	654067
185	700117
185	735031
186	148307
186	236009
186	635744
186	694590
186	706301
186	794473
186	872289
186	994631
187	004831
187	235608
187	265214
187	364434
187	493076
187	543203
187	633590
187	650078
187	668266
187	711411
187	770660
187	965814
188	009368
188	103572
188	129261
188	181315
188	229149
188	332554
189	223404
189	531487
189	755695
189	808225
189	821583
189	839389
190	004277
190	132192
190	328391
190	542271
190	579413
190	594142
190	614395
190	637690
190	716356
190	739048
190	771097
190	978663
191	145721
191	160230
191	213958
191	230086
191	274970
191	447608
191	647558
191	726354
191	765214
192	008641
192	139108
192	301147
192	701581
192	718113
192	758614
193	366856
193	478774
193	704053
193	757142
193	768079
194	781993
194	890193
195	909651
196	340964
197	320945
198	269486
198	288509
198	819342
198	883062
199	638058
200	236948
200	752379
200	785439
200	840531
201	779388
202	060422
202	566430
202	596025
202	653475
202	666663
202	706509
204	114762
204	157335
204	748819
204	936917
204	953423
205	618552
205	734378
205	763646
205	877618
206	982759
207	867302
208	183530
208	756628
208	803053
209	384605
209	519785
210	358685
210	459155
210	594221
211	029746
211	089756
211	122619
211	157443
211	230366
211	256065
211	542115
211	761720
212	211896
212	329560
213	726472
213	748818
213	790381
214	183047
214	203660
214	249462
215	054151
215	104020
215	129103
215	142504
215	159248
215	423734
215	449491
215	681129
215	699597
215	728894
215	746960
215	790742
215	820732
216	056783
216	096406
216	423690
216	470613
216	820493
216	843904
216	933379
216	966469
217	000515
217	018915
219	347692
220	374088
220	418970
220	482896
220	533538
220	565972
220	576166
220	596876
220	876030
220	952415
220	995583
221	068644
221	098522
221	109732
221	121374
221	135164
221	173214
221	225730
221	241958
221	389603
221	467121
221	480371
221	656444
221	783471
221	806121
221	843869
222	156341
222	220797
222	243813
222	464655
222	543961
222	576104
222	740775
222	762132
222	799318
222	835378
222	980959
223	006883
223	294150
223	483307
223	731231
223	751169
223	777035
223	968593
224	258906
224	274938
224	293337
224	342293
224	856523
224	886186
224	944927
225	070183
225	325595
225	356909
225	503070
225	721397
225	742212
226	069586
226	103172
226	207928
226	250417
226	499390
226	768359
226	888406
227	182892
227	223872
227	327434
227	476785
227	495191
227	568708
227	825310
227	899423
228	433713
228	562607
228	620275
228	932926
229	015750
229	141504
229	893039
229	931632
229	986388
230	041524
230	445244
231	158973
231	397120
231	419703
231	609848
231	634467
231	665179
231	691026
231	737926
232	175362
233	432174
234	402897
234	436417
236	369131
236	663623
236	882018
238	158682
238	229892
238	309654
238	527428
238	547522
238	567587
238	714609
238	826477
238	867788
239	928510
240	002302
240	106378
240	186225
240	213583
240	555982
240	585641
240	669640
240	885865
240	913943
240	979005
241	100748
241	287403
241	416752
241	739885
241	787462
241	937035
242	201554
242	229111
242	310219
242	544841
242	695485
242	961463
243	163135
243	182654
243	198086
243	221988
243	255668
243	278679
243	472501
243	804325
243	826346
243	962580
244	033492
244	351250
244	747700
244	850590
245	222535
246	533077
246	875470
246	906668
247	204438
247	412538
247	469673
248	764041
249	559301
249	605435
249	632917
249	659955
250	811604
251	325754
251	410312
251	699441
251	813536
252	090952
252	155037
252	293453
253	735321
253	931645
255	190786
259	029047
259	387788
259	712746
260	260487
260	423284
260	468020
260	549048
260	667634
260	687224
260	739547
260	762447
260	801386
260	870064
260	886788
260	920020
261	137451
261	184626
261	227796
261	277215
261	348360
263	599413
265	139497
265	179045
265	234504
265	905995
265	923082
265	939152
265	970663
266	003742
266	019444
266	034182
266	132537
266	153967
267	047641
267	125893
267	147035
267	468335
267	507881
267	594927
267	680090
267	884760
267	965743
268	116010
268	339963
268	369729
268	389659
268	707790
268	728492
269	104274
269	297457
269	316311
269	353554
269	408020
269	434164
269	668356
269	749364
269	766706
269	997925
270	128992
270	145454
270	164972
270	263117
270	923719
270	977447
271	084672
271	113368
271	256306
271	759618
272	070225
272	307114
272	379882
272	604467
273	038766
273	126128
273	140160
273	163047
273	389961
273	549757
273	875514
273	961459
274	189311
274	215668
274	800241
274	857721
274	873915
274	938924
275	018619
275	100103
275	130860
275	190719
275	272798
275	697878
276	365110
276	415910
276	543521
276	752596
276	863409
276	937400
277	334826
277	365494
277	423295
277	445320
277	482971
277	498837
277	834390
277	845835
277	873877
278	821881
279	143913
280	206617
280	594782
280	625792
280	981579
281	176833
281	611771
281	852731
281	911189
282	056233
282	639204
282	862817
283	506801
283	552626
283	592413
283	861705
284	403523
284	629528
284	881658
285	294795
285	721215
285	884358
286	002480
286	822985
286	842623
288	180184
288	198166
288	847025
288	938211
288	970227
289	105792
289	241432
289	660573
289	871462
290	251427
290	557308
290	641145
290	989688
291	464863
291	485632
291	838146
291	862269
292	519190
292	683455
294	441978
295	724540
295	772396
295	806205
296	131571
296	224789
296	326975
296	720846
296	785364
297	224303
297	535274
297	781190
297	879844
298	307418
298	336150
298	791350
299	134357
299	261360
299	825389
300	026753
300	044231
300	151978
300	322910
300	552988
301	388204
301	401445
301	929516
303	686958
306	116353
306	652112
307	914225
310	153378
314	086714
314	115417
314	126504
314	162050
314	230170
314	929257
317	214031
317	522682
317	888219
321	245452
321	571738
322	342015
322	501852
323	364972
323	459225
323	911039
324	008120
324	028690
324	059321
324	073187
324	141013
324	551230
324	594930
324	609886
324	624643
324	639772
325	338929
325	484224
325	547471
325	583639
325	614559
325	638581
325	650765
325	900408
325	937110
325	991266
326	016359
326	243004
326	643942
326	736527
326	900222
326	930374
326	942663
326	952343
326	969253
327	088166
327	102459
327	121307
327	172695
327	327861
327	762333
328	330654
328	354915
328	500241
328	922937
328	979152
329	021724
329	136496
329	232638
330	178608
330	366437
331	627585
331	829751
333	262410
336	070239
336	086059
336	952448
336	983033
337	004305
337	031531
337	053247
337	068139
337	659153
337	703984
337	969390
338	158673
338	476896
338	822748
338	849047
339	111014
339	339538
339	358263
339	391503
343	667709
343	715939
343	731204
343	808977
343	976398
344	608772
344	964140
345	023912
345	138777
345	263998
345	361189
346	339340
346	353013
346	360236
346	370480
346	382177
346	392818
346	400120
346	408210
346	415043
346	424333
346	444752
346	478477
346	607043
346	617054
346	626184
346	635873
346	646915
347	090891
347	113143
347	578260
350	819414
358	546538
358	685271
358	758074
358	822307
359	229777
359	333467
359	567567
359	617844
359	798017
359	875596
359	903484
359	930332
360	059988
360	149790
360	397659
360	420237
360	478108
360	524684
360	670576
360	723887
361	006115
361	094604
361	171687
361	350408
361	777148
362	068070
362	676698
363	006639
363	120136
363	213186
363	476027
364	308673
364	922575
366	534154
367	031045
367	281068
367	566559
369	116409
370	945988
371	186177
374	383871
374	754173
374	771488
374	794261
374	804537
374	816410
374	828245
374	844078
374	862178
374	883165
374	917595
374	969617
374	989382
375	010361
375	114114
375	171406
375	190817
375	205984
375	313990
375	340149
375	726465
375	743560
375	771742
375	782844
375	833463
375	879581
376	074976
376	108890
376	128370
376	240754
376	341155
376	548087
376	569593
376	734081
377	127899
377	308227
377	720019
377	731912
377	743261
377	755158
377	839614
377	850683
377	914093
377	965802
377	984323
378	075943
378	101278
378	114931
378	135548
378	149991
378	192138
378	218565
378	243985
378	268234
378	333433
378	371132
378	834238
378	908085
379	019772
379	136092
379	177632
379	491987
379	507285
379	520043
379	528820
379	540651
379	598365
379	829885
379	868258
381	116119
385	817576
386	641440
386	806534
386	860322
387	086908
387	634860
389	906488
400	127970
400	146611
401	263248
401	687566
401	929568
401	973441
401	991300
402	016672
402	089919
402	336625
402	372421
406	213730
406	253854
406	270624
406	289907
406	571285
406	600981
406	615464
406	640806
406	867163
407	046159
407	063051
407	076548
407	271285
407	317167
407	367697
407	416157
407	439094
407	554989
407	627814
408	165917
408	343320
408	618616
408	648442
408	730198
408	861804
408	875387
408	935029
408	968016
409	028042
409	138157
409	542415
409	755093
409	978920
409	988691
410	011137
410	381826
410	411074
410	491184
411	513315
411	530925
411	546822
411	587582
412	462902
412	548631
412	566923
412	600128
412	610354
412	623019
412	915024
413	455081
413	495425
413	770123
413	777328
413	783756
413	790980
413	799202
413	807560
413	826496
413	832510
413	839527
413	846131
413	853165
413	861549
413	871908
413	883870
413	898365
414	038751
414	046557
414	057221
414	076077
414	085319
414	098812
414	112709
414	141229
414	151786
414	218783
414	233397
414	243763
414	255951
414	746529
414	769771
414	831885
414	838436
414	845075
414	852508
414	863442
414	874398
414	887650
414	899762
414	915440
414	928265
414	957768
415	007009
415	024801
415	053951
415	104191
415	121903
415	150710
415	198185
415	280493
415	294542
415	323268
415	341347
415	397030
415	410160
415	447259
415	471042
415	512671
415	570146
415	618713
415	658285
415	678075
415	706412
415	731347
415	823014
415	842801
415	866712
415	885649
415	925773
416	057936
416	202729
416	227148
416	237411
416	282062
416	318041
416	353125
416	364417
416	380985
416	415754
416	460487
416	601590
416	688610
417	251487
417	419506
417	426641
417	432983
417	440558
417	451248
417	464326
417	473672
417	482834
417	502469
417	537394
417	604231
417	617485
417	630064
417	656329
417	681692
417	705001
417	750651
417	802933
417	906785
418	155801
418	163111
418	171785
418	183024
418	192207
418	204098
418	214993
418	224792
418	315127
418	328867
418	358556
418	377088
418	391602
418	401377
418	418279
418	464071
418	543652
418	586123
418	600584
418	646885
418	668703
418	687590
418	755117
418	765554
418	777164
418	822926
418	854499
418	933361
418	986066
419	002230
419	026402
419	051897
419	117012
419	162008
419	278485
419	300084
419	311031
419	419646
419	471787
419	545943
419	556399
419	569305
419	584159
419	623378
419	647422
419	789282
419	799987
420	381208
420	732458
420	742926
421	353621
421	421673
421	494570
421	683204
421	696735
422	071556
422	152645
422	170146
422	193421
422	957181
422	978925
424	689793
425	041582
425	788804
425	847429
426	741945
426	763326
427	516022
430	702806
431	005587
431	766314
431	789038
431	878562
431	987221
432	232982
433	421136
433	487324
436	087293
437	073753
437	242813
437	302408
437	352762
437	467395
437	779541
438	470632
438	790956
438	818774
438	831526
438	874602
438	977349
439	043668
439	093370
439	102329
439	153755
439	219929
439	232838
439	260825
439	313796
439	338841
439	801701
441	673633
[truncated: 152 more rows]
