# Supplementary material for: Moth olfactory receptor neurons adjust their encoding efficiency to temporal statistics of pheromone fluctuations
Source: PLoS Comput Biol. 2018 Nov 13;14(11):e1006586. doi: 10.1371/journal.pcbi.1006586 (PMC6258558; doi:10.1371/journal.pcbi.1006586)
Supplement: S1 Data — (ZIP) [file pcbi.1006586.s001.zip › data/16m/10fg/spikes_times_06.txt]

0	499326
0	507942
0	516203
0	528183
0	539080
0	548155
0	555417
0	565368
0	576226
0	585214
0	595991
0	610254
0	653754
0	679072
0	773280
0	782138
0	791191
0	808088
0	816858
0	827896
0	836392
0	847326
0	866066
0	956667
1	038942
1	053556
1	133270
1	145636
1	158284
1	175980
1	185568
1	210261
1	225046
1	400554
1	417682
1	429513
1	442410
1	562935
1	578106
1	588558
1	733982
1	745294
1	754888
1	867822
1	878853
1	892823
1	942673
1	958313
2	031708
2	809673
2	820157
2	832934
2	841583
2	860734
2	886762
2	946619
3	013232
3	026991
3	115888
3	133225
3	148869
3	168221
3	184328
3	217760
3	253888
3	274047
3	342933
3	356872
3	386424
3	401710
3	428253
3	461594
3	474923
3	539071
3	594009
3	604206
3	642590
3	692117
3	701338
3	793645
3	806496
3	829884
3	856151
4	003135
4	014007
4	255159
4	303490
4	382852
4	467658
4	480794
4	496292
4	637729
4	955232
5	034453
5	049141
5	059752
5	068789
5	092012
5	102146
5	119537
5	155647
5	194998
5	356206
5	366623
5	376404
5	423841
5	437480
5	449133
5	471902
5	484660
5	494996
5	556165
5	623426
5	798527
5	808399
5	958339
5	975408
6	097109
6	108012
6	120586
6	136008
6	148480
6	160682
6	173055
6	223041
6	280844
6	578284
6	598275
6	620687
6	645344
6	658668
6	717934
6	734195
6	758234
6	844473
6	968492
6	979845
7	001062
7	145573
7	420296
7	431546
7	453020
7	464018
7	473320
7	484060
7	573467
7	585911
7	599491
7	613040
7	624399
7	711143
7	721622
7	949605
8	171335
8	198929
8	233062
8	252191
8	352298
8	630430
8	637588
8	646606
8	657295
8	673965
8	708930
8	739425
8	756233
8	767451
8	779159
8	833496
8	880378
8	919246
8	972525
9	217672
9	242725
9	265639
9	431572
9	446311
9	682321
9	765251
9	909656
10	024544
10	052482
10	112292
10	126745
10	136162
10	148514
10	163030
10	374954
10	396115
10	422034
10	433153
10	444602
10	470929
10	650834
10	710039
10	781184
10	911171
10	925867
10	949764
11	050453
11	166096
11	183430
11	229652
11	245237
11	280649
11	301110
11	322139
11	586721
11	595839
11	630242
11	648315
11	934020
11	952205
11	999569
12	011356
12	096389
12	130039
12	161365
12	171602
12	178511
12	420978
12	611777
12	766105
12	983096
13	036125
13	054871
13	225125
13	393443
13	549041
13	619330
13	693574
14	019567
14	112817
14	138721
14	172425
14	215072
14	270978
14	285314
14	305268
14	363008
14	432412
14	666915
14	718597
14	792826
14	975269
14	996325
15	139788
15	352121
15	368994
15	384487
15	419609
15	441746
15	452389
15	485041
15	513037
15	542519
15	995306
16	007940
16	031478
16	042756
16	058194
16	248014
16	255917
16	350914
16	540742
16	562775
16	886313
16	979272
17	088785
17	211948
17	256361
17	275922
17	289416
17	399166
17	711300
17	765295
17	774861
17	785491
17	801083
17	839011
17	853633
17	871914
17	930537
18	035466
18	212404
18	228011
18	248675
18	276277
18	478685
18	490451
18	659337
18	883150
20	143091
20	695350
20	781592
20	866194
21	483405
21	524774
22	051965
22	137358
22	418956
22	437145
22	469133
22	491906
22	505730
22	803226
22	837008
22	858741
23	292393
23	493892
23	536069
23	556317
23	690772
23	702112
23	715643
23	753579
23	792346
23	803305
23	826605
23	853885
23	885546
24	041439
24	052703
24	067813
24	085081
24	096310
24	228109
24	240048
24	257831
24	303571
24	339442
24	350587
24	366103
24	400236
24	602246
24	664841
24	782686
25	028988
25	050326
25	151370
25	231513
26	212164
26	688998
26	854280
26	863325
27	023456
27	107811
27	184245
27	244524
27	281829
27	336386
27	531693
27	544166
27	555902
27	605529
27	615214
27	947978
28	080656
28	398092
28	459833
28	489167
28	805004
28	817130
28	830563
29	273812
29	310174
29	367373
29	664350
30	044142
30	507036
30	591023
30	629679
30	761485
30	814028
30	857676
30	872530
31	067617
31	194507
31	771606
32	307839
32	352903
32	511817
32	585269
32	808255
33	476366
33	543625
33	568781
33	618634
33	681189
33	734847
33	876758
33	890754
33	923835
33	939019
34	089076
34	107183
34	160959
34	443798
34	460290
34	499467
34	552137
34	571062
34	600853
34	834420
34	849685
34	858553
34	877423
34	893301
34	906755
34	923539
34	933613
34	946068
34	971075
34	991069
35	114173
35	171180
35	187627
35	237037
35	580394
35	945775
36	087878
36	165420
36	218997
36	328010
36	378390
36	390087
36	531516
36	611522
36	937143
36	948201
36	958460
36	969477
37	100254
37	114578
37	187625
37	279801
37	393554
37	416245
37	463625
37	528609
37	581145
37	592054
37	608316
37	624767
37	632635
37	642011
37	654142
37	671975
37	776315
38	148742
38	414858
38	437062
38	486421
38	685421
38	695642
38	732011
39	187040
39	235595
39	355206
39	869284
39	885464
40	200874
40	261345
40	565673
40	853317
41	130625
41	377489
41	615190
41	626598
42	003329
42	028441
43	504883
43	529838
43	556308
43	570225
43	590404
43	606262
43	619650
43	640872
43	752857
43	765085
43	802773
43	846101
44	018942
44	057192
44	125978
44	302332
44	395214
44	452960
44	463164
44	525202
44	544286
44	624010
44	762797
44	815960
44	826914
44	995022
45	022169
45	051014
45	161955
45	200857
45	217169
45	238294
45	269844
45	312328
45	343242
45	365693
45	414516
45	430565
46	146573
46	533971
46	680223
46	693518
46	714945
46	888319
46	904782
47	058770
47	081614
47	307386
47	318973
47	342162
47	925737
48	200638
48	231393
48	259097
48	298996
48	313385
48	332629
48	342014
48	374787
48	390301
48	402373
48	412587
48	433637
48	472638
48	500743
48	516345
48	611993
48	682790
48	699604
48	911143
49	109435
49	310654
49	399834
49	466779
49	483195
49	606332
49	658974
49	683066
49	731504
49	751042
49	787922
50	031298
50	063260
50	146031
50	204584
50	379144
50	445438
50	598945
50	851396
51	710702
52	004684
52	063614
52	094768
52	647346
52	978337
53	016593
53	602531
53	804417
54	089865
54	245755
54	484474
54	564533
55	099854
55	293311
55	324429
55	561412
56	819862
56	836419
56	849997
56	867562
57	555329
57	642036
57	724640
57	966254
58	480397
59	898812
60	283176
60	436524
60	938670
60	966151
61	160815
61	214282
61	467839
61	492862
63	033551
63	054536
63	216962
63	231351
63	245136
63	273219
63	303126
63	345192
63	389019
63	540252
63	549664
63	567751
63	981696
63	998892
64	011207
64	021373
64	031862
64	041026
64	051287
64	063225
64	075829
64	150306
64	170453
64	183929
64	229020
64	263138
64	316458
64	337283
64	362858
64	380743
64	537614
64	553347
64	784613
65	307501
65	334046
66	513781
66	716360
66	725097
66	737625
66	746007
66	768488
66	778066
66	788827
66	802648
66	829106
66	839941
66	860583
66	869314
66	917188
66	936323
66	986467
67	083725
67	344224
67	374115
67	389916
67	541587
67	673233
67	814890
67	838112
68	015230
68	022907
68	033915
68	091374
68	110431
68	129430
68	182373
68	214473
68	409925
68	433055
68	547514
68	780340
68	849424
68	915390
68	926882
68	954438
68	981235
68	995625
69	015489
69	109891
69	125414
69	142397
69	302693
69	520141
69	967671
70	051275
70	087095
70	102844
70	141963
70	152492
70	183868
70	237511
70	393113
70	536322
70	554133
70	770869
70	787207
70	800727
70	837403
70	860359
70	872673
70	887231
71	140625
71	345479
71	366551
71	423553
71	460509
71	479950
71	501304
71	534656
71	804656
71	819225
72	287306
72	329250
72	392153
72	596546
72	630768
72	746403
72	860797
72	964508
73	033590
73	075851
73	220179
73	353965
73	489074
73	513766
73	539789
73	555043
73	942667
74	319372
74	423327
74	568291
74	802230
74	834514
74	861621
74	905383
75	389230
75	500429
75	654593
75	773585
75	863084
75	905058
75	933484
75	960412
76	586044
76	766772
76	814339
76	922887
77	191221
77	204013
77	516878
77	636428
77	878618
77	980284
78	238897
78	298907
78	429756
78	851087
79	182225
79	243283
79	379941
79	393246
79	417899
79	575368
80	348346
80	660491
80	733959
81	029776
81	708817
81	764536
81	779651
81	964965
82	160822
82	188382
82	316824
82	341958
83	232229
85	148935
85	213888
85	812729
86	055280
86	921916
87	005403
87	254984
87	439347
88	114263
88	778330
88	884036
88	998154
89	019021
90	611100
91	399317
91	421137
91	447852
91	513794
93	375346
93	395547
93	510107
96	548321
96	747832
96	764258
97	215162
97	685067
98	035465
98	050380
98	060205
98	082190
98	098939
98	129186
98	183145
98	229374
98	290225
98	571512
98	586360
98	724788
98	868916
98	884661
98	912665
99	013361
99	075171
99	094558
99	232713
99	253474
99	282371
99	331328
99	465580
99	503378
99	547429
99	560523
99	577085
99	853601
100	032550
100	133550
100	451069
100	488870
100	500106
100	596648
100	789725
100	808058
100	927406
100	949355
100	991366
101	122326
101	148612
101	173074
101	310376
101	328932
101	342423
101	637065
101	655076
101	831438
101	844310
101	854524
101	875008
101	944518
102	364673
102	377758
102	443621
102	468903
102	560374
102	573062
102	747463
102	781063
102	832740
103	147200
103	165435
103	262714
103	610509
103	765334
103	773725
103	821347
104	615452
104	687459
105	772904
106	510269
106	611929
106	652061
106	680027
106	727699
106	802241
106	827553
106	847719
106	864380
107	034713
107	112082
107	229061
107	476093
108	147164
108	176333
109	036436
109	054041
109	140437
110	027542
110	050897
111	243470
111	281241
111	366065
111	380783
111	480219
111	594717
111	605777
111	623585
111	652707
111	670445
111	709503
111	737236
111	763374
112	353580
112	612455
112	627907
112	643577
112	666064
112	893160
112	962079
113	095436
113	580208
113	755459
113	791120
113	936656
114	301090
114	681270
114	707154
115	059592
115	803219
116	604827
116	780205
116	792479
117	328021
117	373714
117	409492
117	430718
117	669316
117	688682
118	110144
118	126854
118	140721
118	187552
118	203214
118	214574
118	234597
118	269830
118	358640
118	388726
118	744393
118	809650
118	926562
119	045031
119	404957
119	635701
120	152406
120	169163
120	300777
120	314961
120	787491
120	856448
120	924301
121	263928
121	284905
121	337446
121	405840
122	303812
122	897681
123	103892
123	321569
123	346509
123	398184
123	431553
124	021538
124	081814
124	100785
124	126019
124	169788
124	488585
124	517713
124	642257
124	843828
125	221930
125	329475
125	348744
125	358227
125	424354
125	509560
125	610938
125	626537
125	731969
127	262092
127	349727
127	551037
128	956833
129	050386
129	143460
129	353887
129	952654
129	972578
129	984461
130	002504
130	017803
130	061423
130	337136
131	359528
131	444292
132	182576
132	225989
132	315600
132	357377
132	605480
132	647986
132	684561
132	716207
133	055818
134	000476
134	131976
134	187748
134	210332
134	310409
134	347117
134	364811
134	383567
134	407843
134	473128
134	489935
134	607871
134	684342
134	697848
134	812485
134	829859
134	903124
135	181795
135	376450
135	951344
136	402181
136	928562
137	628274
137	692790
137	705730
137	718665
138	389482
138	399731
138	416701
138	433709
138	447674
138	471442
138	604288
138	658407
138	940643
139	044760
139	138221
139	230167
139	374590
139	784025
140	184778
140	213120
140	291959
140	652652
140	886169
141	040918
141	061929
141	116954
141	307310
141	349797
141	371510
141	396919
141	581834
141	899323
141	919409
141	962485
142	020111
142	035976
142	089295
142	149623
142	183032
143	022291
143	187804
143	654768
143	738890
144	576672
144	936054
145	376594
146	542188
146	837158
146	873447
146	896472
146	920153
147	180193
147	200986
147	323464
147	970977
148	368627
148	941132
148	963797
149	024480
150	263185
150	409724
150	673728
150	759027
150	780515
151	420713
151	445592
152	382917
152	836389
152	906815
152	987452
153	010105
153	693460
154	927995
154	993837
155	049164
155	102892
155	117327
155	184254
156	350404
156	583143
156	599761
156	619503
156	655458
156	711350
157	301875
158	087460
158	108416
158	237552
158	467748
158	495566
158	536754
159	943566
160	043066
160	064690
160	187025
160	211424
160	245757
160	318865
160	357786
162	147008
162	172693
162	431442
162	758132
162	778434
162	819997
163	076637
163	165915
163	206563
164	737082
164	852396
165	316010
165	382793
165	397296
165	414890
165	590501
165	794802
165	833569
165	868779
166	046712
166	069273
166	881911
166	996516
167	036670
167	474156
167	492979
167	862351
167	998923
168	039269
168	130846
168	739681
168	783324
168	805593
169	198082
169	566571
169	893754
170	009105
170	028639
170	183596
170	700851
170	724172
170	823052
172	060886
172	409866
172	423323
172	533423
172	575679
172	731232
172	769675
172	794277
173	308454
174	768013
175	381393
175	679138
177	163065
177	371526
177	820693
177	864043
178	572208
178	628526
178	652691
178	671875
178	765651
178	899837
179	391307
179	404834
179	417509
179	430140
179	556225
179	766039
180	360818
180	417093
180	433987
181	266178
181	299862
181	335238
181	652467
182	041897
182	428868
182	559257
183	213783
183	281530
183	785876
183	864578
183	883627
183	928658
184	004023
184	197517
184	518793
184	683455
184	764463
185	807302
185	882987
186	259486
186	300365
186	420307
186	465239
186	691321
187	622219
187	853227
187	876516
188	693831
188	836546
188	866139
188	970253
189	009713
189	030108
189	189667
189	221220
189	297819
189	376940
189	509844
189	697821
190	421961
190	562141
190	619580
191	271846
191	803660
191	897428
192	173369
192	213132
192	424011
192	445441
192	947119
193	133896
193	157339
193	355400
193	826481
194	323966
194	485653
194	531695
194	554084
194	618903
194	645510
194	670095
195	642426
196	427828
196	796491
197	395503
197	458894
197	485077
197	722649
197	736420
198	058044
198	121310
199	538487
199	636489
200	424475
200	623098
200	701887
201	941634
202	160386
202	359940
202	419505
202	453665
202	619217
202	900992
204	012453
204	338566
204	359691
204	429562
204	446673
204	454904
204	466807
204	489509
204	509755
204	566414
204	802186
204	842078
204	872685
206	546327
206	560275
206	572328
206	594502
206	936946
206	958338
206	972158
208	073682
