# Supplementary material for: Moth olfactory receptor neurons adjust their encoding efficiency to temporal statistics of pheromone fluctuations
Source: PLoS Comput Biol. 2018 Nov 13;14(11):e1006586. doi: 10.1371/journal.pcbi.1006586 (PMC6258558; doi:10.1371/journal.pcbi.1006586)
Supplement: S1 Data — (ZIP) [file pcbi.1006586.s001.zip › data/16m/10fg/spikes_times_07.txt]

0	390367
0	402130
0	409906
0	416253
0	422370
0	429292
0	435745
0	443195
0	451365
0	465176
0	472879
0	482286
0	495824
0	537926
0	551627
0	559586
0	623091
0	652532
0	679585
0	691261
0	756538
0	772975
0	785178
0	803395
0	818661
0	853233
0	898063
0	954272
1	024586
1	090202
1	138974
1	166395
1	258487
1	265553
1	289752
1	309020
1	320524
1	445002
1	452662
1	464670
1	506865
1	519304
1	528787
1	706685
1	713794
1	721085
1	730522
1	743402
1	866120
1	919361
1	932741
1	945474
2	030767
2	059155
2	066286
2	118432
2	691920
2	719351
2	728578
2	741173
2	782937
2	794863
2	804575
2	832764
2	840219
2	854239
2	876255
2	886053
2	897002
2	916992
2	951652
3	009852
3	026243
3	094210
3	162653
3	178608
3	189375
3	221366
3	240773
3	292700
3	388887
3	435200
3	456939
3	477621
3	706853
3	717122
3	793038
3	826372
3	844586
3	855945
3	871255
3	890901
4	057691
4	077295
4	097211
4	351410
4	463556
4	504393
4	589465
4	608196
4	733993
4	778428
4	843516
4	899891
4	934111
4	944770
4	964233
4	980588
5	004205
5	152246
5	303519
5	393644
5	410720
5	473471
5	499850
5	551010
5	579509
5	727036
5	777186
5	801382
5	846184
6	096186
6	332052
6	344974
6	365481
6	381447
6	423792
6	501585
6	513634
6	572789
6	679451
6	695484
6	757915
6	911655
6	934933
7	028338
7	097911
7	365742
7	451693
7	472321
7	500452
7	515738
7	542973
7	675062
7	714836
7	754217
7	785825
7	874470
7	884359
8	118877
8	128741
8	200330
8	358816
8	579906
8	591571
8	660513
8	706354
8	769339
8	783812
8	806495
8	984615
9	028496
9	046688
9	144742
9	273670
9	335860
9	349476
9	393524
9	567509
9	663206
9	880245
9	965540
10	009606
10	022933
10	104520
10	144393
10	230353
10	248251
10	276059
10	326707
10	366514
10	581707
10	598080
10	796211
10	803550
10	904652
11	063988
11	143409
11	250535
11	292059
11	444330
11	584210
11	656043
11	712453
11	902517
11	960858
11	980065
12	005683
12	070910
12	226957
12	333381
12	347282
12	375471
12	755815
12	822655
12	833041
12	844034
12	855642
12	864426
12	879122
12	895027
13	076814
13	114576
13	309485
13	343327
13	357320
13	570920
13	636928
13	648059
13	657541
13	711487
13	838783
13	852093
14	106874
14	152044
14	314725
14	325464
14	377110
14	388455
14	396990
14	620177
14	728559
14	750804
14	759766
14	783441
14	824054
14	936389
15	164120
15	261762
15	271438
15	352721
15	385290
15	537992
15	586746
15	646759
15	656667
15	897785
15	980278
16	219744
16	294376
16	491962
16	575988
16	611617
16	730164
17	057576
17	084898
17	164333
17	298770
17	423421
17	440284
17	523924
17	551346
17	562600
17	577467
17	697566
17	816670
17	877107
18	008315
18	024130
18	135987
18	217021
19	064722
19	401694
19	483812
19	664817
20	044101
20	389957
20	418048
20	428107
20	443516
20	485495
20	504190
20	518042
20	970481
21	111742
21	371524
21	444027
21	454730
21	603591
21	616911
21	626176
21	675819
22	080352
22	309943
22	543572
23	023855
23	034079
23	054479
23	080929
23	155084
23	167214
23	181943
23	195356
23	227416
23	273563
23	281509
23	297357
23	313697
23	332409
23	352931
23	366679
23	375691
23	405462
23	449556
23	520363
23	582991
23	593154
23	621529
23	716334
23	812693
23	837165
23	862805
24	024301
24	118503
24	216001
24	265442
24	300070
24	379045
24	392829
24	414742
24	569673
24	580381
24	597880
24	709597
24	743101
24	834925
24	851368
24	895881
24	907133
24	922355
24	939418
24	951834
25	783976
25	969531
26	113355
26	340919
26	445509
26	459136
26	486258
26	500665
26	511879
26	545571
26	556364
26	587540
26	596274
26	810424
26	854389
26	863786
26	874522
26	888172
26	921337
26	940565
26	956651
27	014193
27	057724
27	067656
27	373520
27	392606
27	404577
27	412448
27	497591
27	618309
27	643310
27	783476
27	804789
27	826394
27	846571
28	137796
28	156326
28	409151
28	430419
28	873753
29	086107
29	094087
29	163392
29	269957
29	283718
29	387325
29	557988
29	817158
30	008435
30	057433
30	225909
30	262011
30	461396
30	471456
30	480986
30	494638
30	772264
30	800325
30	815450
30	828817
30	837702
30	851086
31	074892
31	088366
31	104742
31	115723
31	125161
31	140288
31	148402
31	194087
31	934294
31	954108
31	976932
32	026365
32	388989
32	452452
32	461779
32	730796
32	918145
32	930734
33	104230
33	144675
33	244377
33	254469
33	297719
33	353676
33	366253
33	382256
33	390363
33	398636
33	476896
33	500258
33	617703
33	626194
33	636701
33	688913
33	703053
33	712379
33	728940
33	788656
33	818475
33	853379
33	961968
33	994895
34	020850
34	035003
34	117891
34	180960
34	217878
34	247048
34	266365
34	324685
34	332760
34	340698
34	350854
34	423060
34	546493
34	812012
34	825237
34	861414
34	875742
34	891718
34	901372
35	023361
35	162028
35	173919
35	183939
35	193897
35	235373
35	242191
35	316804
35	336833
35	569529
35	581139
35	598308
35	610102
35	637396
35	674755
35	695381
35	764114
35	803785
35	821437
35	851933
35	865373
36	104042
36	132998
36	302152
36	328083
36	341465
36	358456
36	512983
36	526652
36	542247
36	610091
36	620456
36	658077
36	671683
36	682055
36	707007
36	848438
36	922804
36	966019
36	993572
37	057185
37	500959
37	663016
37	698429
37	723205
37	844321
37	938167
37	999547
38	020304
38	076156
38	548074
39	059311
39	616861
39	628754
39	643695
39	784676
39	807355
39	824388
40	005659
40	017973
40	239066
40	494385
40	515234
40	567881
40	615330
40	625320
40	702463
40	982611
40	992309
41	005603
41	076253
41	309447
41	547319
41	574851
41	659001
42	403827
42	423407
42	551645
42	847782
42	864309
42	890185
42	907468
42	918467
43	258570
43	267421
43	275155
43	284586
43	310028
43	319488
43	328972
43	339570
43	418586
43	430691
43	448408
43	481453
43	490134
43	588337
43	623505
43	633734
43	652389
43	663227
43	677215
43	707392
43	724090
43	799456
43	811497
43	830593
43	854097
43	988010
44	018568
44	030851
44	074726
44	161091
44	174151
44	239175
44	409325
44	417072
44	425377
44	432206
44	492656
44	580114
44	607042
44	684115
44	698124
44	713526
45	134019
45	152017
45	511641
45	639629
45	648016
45	660627
45	671634
45	681214
45	693643
45	705242
45	721158
45	733596
45	744647
45	990482
46	019028
46	031768
46	104371
46	156158
46	166858
46	181070
46	320786
46	387330
46	413040
46	476994
46	584901
46	600954
46	783237
47	189352
47	354308
47	363634
47	372415
47	386734
47	423422
47	517433
47	793174
47	801086
47	810651
47	858969
47	874771
48	067691
48	077478
48	094061
48	121744
48	156994
48	164143
48	178615
48	242234
48	291660
48	337171
48	366403
48	396401
48	424164
48	483811
48	509608
48	519594
48	566082
48	686164
48	745188
48	761110
48	819789
48	894817
48	911142
48	922296
48	942614
48	973030
49	148204
49	157682
49	207003
49	413678
49	422241
49	429814
49	441326
49	507024
49	524529
49	535456
49	547981
49	565257
49	636175
49	650619
49	893731
49	908346
49	929988
50	059142
50	067781
50	117269
50	126209
50	143001
50	164573
50	179396
50	449248
50	462570
50	480255
50	651788
50	674064
50	727124
51	286301
51	339231
51	579641
52	520545
52	531808
52	539688
52	550265
52	571770
52	654972
52	725706
52	941238
52	982569
53	078729
53	400410
53	418984
53	557206
53	574830
53	585851
53	675387
53	690261
53	774406
53	940615
54	316613
54	325189
54	854913
54	969947
54	996691
55	054167
55	217160
55	240834
55	251987
55	266276
55	277681
55	299633
55	769639
55	785804
55	821116
55	853984
56	021392
56	091456
56	106988
56	120311
56	146171
56	283969
56	318146
56	882120
57	231550
57	255078
57	269567
57	402107
57	594681
57	758722
57	851652
57	889862
57	974139
58	058972
58	071053
58	274618
58	641748
58	746838
59	703058
60	304623
60	325817
60	340064
60	561667
60	570943
60	586131
60	956682
61	134553
61	199928
61	241861
61	628262
61	846165
61	862586
61	894577
61	903529
61	926283
61	958128
62	036367
62	085365
62	314391
62	544283
62	790817
62	803461
62	813825
62	826569
62	838687
62	871025
62	887497
62	905443
62	993450
63	032305
63	046673
63	071121
63	160275
63	171522
63	197623
63	219436
63	379610
63	429573
63	443640
63	460435
63	473587
63	498994
63	509760
63	532043
63	544057
63	561095
63	686479
63	798237
63	813392
63	827020
63	835155
63	848930
63	859839
63	882024
64	108592
64	127475
64	201870
64	208455
64	219215
64	273908
64	281707
64	293708
64	334720
65	176988
65	191427
65	208667
65	382062
65	739636
66	246224
66	254447
66	412945
66	492803
66	508534
66	519840
66	542935
66	552317
66	560266
66	577272
66	601808
66	615915
66	626883
66	636704
66	648379
66	695680
66	755648
66	789011
66	807115
66	816703
66	829446
66	842242
66	888156
66	917966
66	942124
66	978443
67	015585
67	025711
67	034269
67	053187
67	203058
67	284397
67	295203
67	304341
67	403380
67	548593
67	560164
67	652646
67	667758
67	877262
67	922612
67	935764
67	948969
67	979834
68	004181
68	096262
68	109650
68	297279
68	309543
68	381268
68	460675
68	479057
68	603612
68	668527
68	701137
68	858106
68	885666
68	902081
68	914785
68	925984
68	963221
68	973630
68	990648
69	193915
69	237526
69	249176
69	259995
69	298169
69	336108
69	479085
69	492553
69	505329
69	547966
69	752491
69	773353
69	852672
69	863016
70	084121
70	122230
70	187154
70	300078
70	361056
70	402729
70	439163
70	492821
70	547151
71	510491
72	093394
73	773417
73	792332
75	057605
76	549763
76	732259
76	748014
77	489133
78	966667
79	332530
79	874274
81	747940
82	150528
83	987058
84	790812
84	890774
85	095540
87	636368
88	676744
89	517881
91	838316
92	662312
94	517845
94	699170
95	063095
96	519267
96	551158
96	986429
97	755530
97	775093
97	837760
97	852084
97	862535
97	881119
97	923976
98	064982
98	076819
98	098565
98	110888
98	691960
98	725054
98	754631
98	877614
99	011155
99	038754
99	050782
99	067474
99	149307
99	168493
99	222262
99	392168
99	748290
99	936781
99	985071
100	003723
100	127895
100	211618
100	223971
100	265067
100	295493
100	896646
100	938615
100	985972
101	202513
101	221172
101	523132
101	675902
101	976502
102	020591
102	103603
102	500174
102	601959
102	764807
102	790151
104	433415
104	453017
104	468269
104	517026
105	201108
108	024632
109	095965
109	867203
110	687975
110	804281
110	861067
110	954245
111	076058
111	243809
112	050475
112	315501
112	376383
112	459769
112	774779
112	815408
112	860269
114	380509
114	404244
115	159375
115	211489
115	390866
115	403176
115	471922
116	102385
116	182201
116	596246
116	853279
116	882641
116	964093
117	184480
117	570073
117	966835
118	104513
118	702184
118	737227
118	753091
118	947690
119	069938
119	189917
119	728452
121	102425
121	133596
122	504465
122	758400
124	019397
124	300074
124	370215
124	819953
125	130565
125	303651
126	031292
126	295810
126	346066
126	798532
127	925355
128	600458
129	460554
129	595454
129	610439
129	676135
130	440970
130	805038
131	193578
131	208618
131	227331
131	239613
131	433990
131	696969
132	010951
132	403334
132	536720
132	547905
132	752813
132	775583
133	127952
133	869306
134	306380
134	431554
134	719257
135	302245
135	378761
137	404945
137	829083
138	036410
138	782204
138	877438
139	598075
139	614724
139	645187
139	686405
139	865729
140	129929
140	528820
141	135371
141	172095
141	494700
142	226688
142	859262
143	211896
143	677561
144	968677
145	314571
145	773652
146	620190
149	877441
151	530059
152	749033
153	451338
153	470514
153	538508
153	838217
153	930010
154	217289
155	909808
155	929830
155	942192
157	643015
157	782325
157	810245
158	372485
158	416659
158	427006
158	442227
159	269381
160	032552
160	063309
160	077106
160	099830
160	119295
160	133459
160	143308
160	436037
160	599832
160	619328
162	094886
162	115991
164	476813
165	511979
165	643594
165	810731
165	910914
165	923513
166	465771
166	564025
166	874267
166	904305
167	259547
167	360124
167	392225
167	452421
167	893534
167	918008
169	299973
169	399018
169	427626
169	750171
169	880281
171	121488
174	508667
174	848929
177	148908
177	272990
177	662005
177	854683
177	881502
178	618435
178	633757
178	666757
178	716415
178	747428
179	222530
180	318273
180	332974
181	019512
181	276107
181	748416
182	034610
182	572393
183	156511
184	050245
184	397146
184	632587
185	090993
185	205846
186	049249
187	740316
188	525140
189	559357
190	027108
193	226623
194	926156
200	456126
201	644487
203	357375
204	371901
204	489790
204	734638
204	817945
205	458715
205	504365
205	541007
205	615769
205	720387
206	281409
206	795824
206	845326
207	005073
207	032633
207	258338
207	299656
207	321503
207	714392
208	058356
208	076087
208	188077
208	379480
208	404426
209	150634
209	946693
209	967738
209	981240
209	992246
210	012184
210	031609
210	047610
210	102574
210	165926
210	183589
210	208317
210	321176
210	337725
210	361806
210	396654
210	425530
210	456489
210	534554
210	554330
210	625857
210	681795
210	697776
210	716409
210	736252
210	749209
210	905614
210	922488
210	955853
211	053418
211	084364
211	123943
211	322799
211	479945
212	772526
213	184020
213	759771
214	272526
214	395244
216	011822
217	310467
217	833720
218	083496
218	319063
218	844577
219	231534
220	411037
222	832631
223	222844
223	746039
223	780564
225	934616
226	128035
226	145520
227	540746
228	165337
229	829999
229	876952
231	324108
235	252355
238	474257
241	229505
242	307940
245	415020
245	578367
251	798158
253	991056
254	005201
254	020431
255	332251
255	358865
262	524022
267	217994
267	270128
267	450266
270	754346
277	400719
279	986996
283	935530
284	869020
285	704424
286	076228
286	245727
286	344002
286	859524
288	229909
288	264494
288	938397
292	434492
293	620759
297	435818
