# Supplementary material for: Moth olfactory receptor neurons adjust their encoding efficiency to temporal statistics of pheromone fluctuations
Source: PLoS Comput Biol. 2018 Nov 13;14(11):e1006586. doi: 10.1371/journal.pcbi.1006586 (PMC6258558; doi:10.1371/journal.pcbi.1006586)
Supplement: S1 Data — (ZIP) [file pcbi.1006586.s001.zip › data/16m/10fg/valve_states_02.txt]

0,355700	1,000000
0,673700	-1,000000
13,149700	1,000000
13,635700	-1,000000
13,707700	1,000000
13,818700	-1,000000
14,049700	1,000000
14,150700	-1,000000
14,321700	1,000000
14,391700	-1,000000
14,530700	1,000000
14,609700	-1,000000
15,628700	1,000000
15,708700	-1,000000
15,772700	1,000000
29,410700	-1,000000
29,493700	1,000000
31,402700	-1,000000
31,554700	1,000000
31,773700	-1,000000
32,544700	1,000000
32,623700	-1,000000
32,720700	1,000000
33,123700	-1,000000
33,536700	1,000000
33,605700	-1,000000
34,901700	1,000000
35,015700	-1,000000
35,401700	1,000000
35,514700	-1,000000
35,634700	1,000000
35,750700	-1,000000
36,625700	1,000000
37,276700	-1,000000
37,374700	1,000000
38,509700	-1,000000
38,592700	1,000000
38,671700	-1,000000
58,834700	1,000000
59,135700	-1,000000
62,536700	1,000000
63,532700	-1,000000
63,678700	1,000000
63,809700	-1,000000
63,921700	1,000000
66,848700	-1,000000
66,959700	1,000000
67,172700	-1,000000
67,242700	1,000000
67,683700	-1,000000
68,186700	1,000000
72,505700	-1,000000
72,588700	1,000000
76,912700	-1,000000
77,133700	1,000000
77,220700	-1,000000
77,348700	1,000000
77,554700	-1,000000
77,702700	1,000000
78,286700	-1,000000
78,375700	1,000000
78,442700	-1,000000
79,693700	1,000000
80,029700	-1,000000
80,137700	1,000000
80,280700	-1,000000
80,370700	1,000000
80,443700	-1,000000
80,550700	1,000000
80,663700	-1,000000
80,896700	1,000000
81,238700	-1,000000
87,209700	1,000000
88,327700	-1,000000
89,428700	1,000000
89,503700	-1,000000
89,573700	1,000000
89,961700	-1,000000
90,365700	1,000000
90,522700	-1,000000
90,639700	1,000000
91,557700	-1,000000
91,847700	1,000000
91,965700	-1,000000
105,057700	1,000000
105,122700	-1,000000
105,869700	1,000000
106,030700	-1,000000
106,402700	1,000000
106,502700	-1,000000
110,443700	1,000000
111,343700	-1,000000
113,253700	1,000000
113,823700	-1,000000
114,506700	1,000000
114,581700	-1,000000
114,861700	1,000000
114,959700	-1,000000
115,082700	1,000000
128,492700	-1,000000
130,223700	1,000000
130,552700	-1,000000
131,688700	1,000000
133,071700	-1,000000
133,185700	1,000000
133,377700	-1,000000
133,447700	1,000000
133,529700	-1,000000
133,595700	1,000000
133,714700	-1,000000
134,032700	1,000000
134,130700	-1,000000
134,407700	1,000000
134,488700	-1,000000
134,625700	1,000000
134,698700	-1,000000
134,920700	1,000000
134,991700	-1,000000
135,123700	1,000000
143,337700	-1,000000
144,505700	1,000000
144,613700	-1,000000
144,797700	1,000000
144,994700	-1,000000
145,532700	1,000000
145,636700	-1,000000
155,735700	1,000000
155,869700	-1,000000
156,498700	1,000000
156,613700	-1,000000
156,739700	1,000000
164,526700	-1,000000
164,851700	1,000000
165,200700	-1,000000
167,449700	1,000000
167,547700	-1,000000
167,639700	1,000000
168,234700	-1,000000
171,375700	1,000000
171,817700	-1,000000
171,904700	1,000000
172,271700	-1,000000
172,654700	1,000000
172,764700	-1,000000
172,850700	1,000000
173,061700	-1,000000
173,710700	1,000000
175,465700	-1,000000
176,108700	1,000000
176,447700	-1,000000
176,885700	1,000000
177,265700	-1,000000
177,589700	1,000000
179,094700	-1,000000
184,442700	1,000000
184,752700	-1,000000
186,558700	1,000000
187,018700	-1,000000
187,711700	1,000000
187,858700	-1,000000
187,945700	1,000000
188,918700	-1,000000
190,669700	1,000000
190,747700	-1,000000
190,915700	1,000000
191,033700	-1,000000
191,325700	1,000000
191,390700	-1,000000
191,471700	1,000000
191,760700	-1,000000
191,832700	1,000000
191,904700	-1,000000
192,075700	1,000000
192,176700	-1,000000
192,295700	1,000000
193,996700	-1,000000
194,200700	1,000000
194,293700	-1,000000
195,424700	1,000000
195,503700	-1,000000
209,533700	1,000000
209,691700	-1,000000
209,865700	1,000000
210,652700	-1,000000
210,848700	1,000000
211,349700	-1,000000
211,579700	1,000000
212,550700	-1,000000
212,629700	1,000000
212,911700	-1,000000
213,172700	1,000000
213,514700	-1,000000
213,590700	1,000000
213,660700	-1,000000
213,815700	1,000000
213,883700	-1,000000
214,321700	1,000000
214,404700	-1,000000
219,760700	1,000000
220,038700	-1,000000
221,899700	1,000000
222,455700	-1,000000
222,675700	1,000000
222,784700	-1,000000
223,272700	1,000000
223,434700	-1,000000
223,535700	1,000000
223,618700	-1,000000
223,712700	1,000000
223,815700	-1,000000
226,200700	1,000000
226,945700	-1,000000
230,504700	1,000000
230,953700	-1,000000
231,037700	1,000000
231,135700	-1,000000
231,422700	1,000000
232,039700	-1,000000
232,205700	1,000000
232,858700	-1,000000
232,997700	1,000000
235,387700	-1,000000
235,746700	1,000000
235,848700	-1,000000
235,962700	1,000000
236,208700	-1,000000
236,420700	1,000000
236,539700	-1,000000
236,813700	1,000000
236,921700	-1,000000
237,069700	1,000000
237,360700	-1,000000
238,345700	1,000000
238,961700	-1,000000
239,716700	1,000000
239,779700	-1,000000
239,947700	1,000000
240,124700	-1,000000
241,156700	1,000000
244,049700	-1,000000
244,124700	1,000000
244,435700	-1,000000
244,635700	1,000000
244,859700	-1,000000
245,033700	1,000000
245,222700	-1,000000
245,298700	1,000000
245,396700	-1,000000
