# Supplementary material for: Moth olfactory receptor neurons adjust their encoding efficiency to temporal statistics of pheromone fluctuations
Source: PLoS Comput Biol. 2018 Nov 13;14(11):e1006586. doi: 10.1371/journal.pcbi.1006586 (PMC6258558; doi:10.1371/journal.pcbi.1006586)
Supplement: S1 Data — (ZIP) [file pcbi.1006586.s001.zip › data/16m/10fg/valve_states_03.txt]

2,709850	1,000000
7,559850	-1,000000
7,704850	1,000000
8,125850	-1,000000
8,513850	1,000000
8,663850	-1,000000
9,915850	1,000000
10,458850	-1,000000
10,550850	1,000000
10,653850	-1,000000
13,566850	1,000000
13,682850	-1,000000
14,604850	1,000000
14,710850	-1,000000
15,335850	1,000000
22,294850	-1,000000
22,659850	1,000000
24,774850	-1,000000
24,856850	1,000000
24,947850	-1,000000
25,208850	1,000000
25,654850	-1,000000
28,022850	1,000000
28,087850	-1,000000
28,203850	1,000000
28,677850	-1,000000
28,932850	1,000000
29,077850	-1,000000
29,218850	1,000000
29,283850	-1,000000
29,520850	1,000000
29,604850	-1,000000
29,667850	1,000000
29,825850	-1,000000
30,027850	1,000000
30,091850	-1,000000
30,488850	1,000000
30,645850	-1,000000
31,484850	1,000000
31,946850	-1,000000
32,071850	1,000000
32,722850	-1,000000
32,999850	1,000000
35,827850	-1,000000
36,266850	1,000000
36,332850	-1,000000
37,196850	1,000000
37,292850	-1,000000
37,364850	1,000000
37,568850	-1,000000
49,181850	1,000000
49,372850	-1,000000
49,598850	1,000000
51,014850	-1,000000
53,845850	1,000000
63,839850	-1,000000
64,490850	1,000000
66,657850	-1,000000
66,807850	1,000000
66,883850	-1,000000
66,969850	1,000000
67,652850	-1,000000
71,009850	1,000000
71,264850	-1,000000
71,454850	1,000000
71,525850	-1,000000
71,769850	1,000000
75,724850	-1,000000
75,858850	1,000000
76,690850	-1,000000
77,058850	1,000000
79,054850	-1,000000
79,158850	1,000000
79,260850	-1,000000
79,702850	1,000000
80,406850	-1,000000
80,984850	1,000000
81,086850	-1,000000
88,857850	1,000000
88,980850	-1,000000
89,090850	1,000000
89,158850	-1,000000
89,361850	1,000000
89,557850	-1,000000
89,659850	1,000000
89,847850	-1,000000
90,183850	1,000000
90,441850	-1,000000
90,973850	1,000000
91,118850	-1,000000
91,343850	1,000000
91,423850	-1,000000
91,651850	1,000000
92,356850	-1,000000
92,484850	1,000000
94,440850	-1,000000
95,363850	1,000000
96,240850	-1,000000
96,416850	1,000000
96,760850	-1,000000
97,416850	1,000000
97,503850	-1,000000
97,659850	1,000000
97,784850	-1,000000
98,171850	1,000000
99,843850	-1,000000
103,285850	1,000000
103,362850	-1,000000
103,965850	1,000000
105,190850	-1,000000
105,326850	1,000000
111,396850	-1,000000
112,618850	1,000000
112,705850	-1,000000
115,037850	1,000000
122,765850	-1,000000
122,848850	1,000000
123,129850	-1,000000
123,222850	1,000000
124,826850	-1,000000
125,008850	1,000000
125,895850	-1,000000
126,667850	1,000000
126,769850	-1,000000
126,833850	1,000000
126,898850	-1,000000
126,964850	1,000000
127,158850	-1,000000
127,311850	1,000000
127,418850	-1,000000
131,454850	1,000000
131,585850	-1,000000
131,666850	1,000000
132,167850	-1,000000
132,891850	1,000000
134,157850	-1,000000
134,237850	1,000000
134,714850	-1,000000
136,053850	1,000000
136,208850	-1,000000
136,450850	1,000000
136,620850	-1,000000
142,585850	1,000000
142,657850	-1,000000
143,088850	1,000000
143,460850	-1,000000
143,919850	1,000000
144,789850	-1,000000
145,702850	1,000000
145,908850	-1,000000
148,279850	1,000000
149,420850	-1,000000
149,503850	1,000000
149,606850	-1,000000
149,819850	1,000000
150,293850	-1,000000
151,296850	1,000000
151,370850	-1,000000
157,685850	1,000000
163,149850	-1,000000
163,558850	1,000000
163,631850	-1,000000
163,864850	1,000000
164,095850	-1,000000
164,241850	1,000000
165,057850	-1,000000
166,273850	1,000000
166,344850	-1,000000
166,416850	1,000000
166,491850	-1,000000
166,559850	1,000000
166,639850	-1,000000
166,798850	1,000000
166,861850	-1,000000
167,134850	1,000000
167,813850	-1,000000
168,225850	1,000000
168,307850	-1,000000
169,027850	1,000000
169,881850	-1,000000
171,043850	1,000000
171,862850	-1,000000
172,260850	1,000000
172,759850	-1,000000
176,246850	1,000000
176,309850	-1,000000
176,554850	1,000000
176,652850	-1,000000
176,759850	1,000000
176,844850	-1,000000
185,872850	1,000000
186,020850	-1,000000
194,868850	1,000000
195,189850	-1,000000
195,844850	1,000000
196,040850	-1,000000
196,468850	1,000000
197,815850	-1,000000
198,060850	1,000000
198,153850	-1,000000
205,112850	1,000000
205,229850	-1,000000
205,485850	1,000000
205,587850	-1,000000
205,889850	1,000000
206,121850	-1,000000
206,585850	1,000000
206,859850	-1,000000
207,055850	1,000000
207,460850	-1,000000
207,685850	1,000000
207,816850	-1,000000
208,661850	1,000000
208,740850	-1,000000
208,956850	1,000000
209,062850	-1,000000
209,749850	1,000000
209,998850	-1,000000
210,063850	1,000000
215,712850	-1,000000
216,164850	1,000000
221,983850	-1,000000
222,195850	1,000000
222,277850	-1,000000
222,464850	1,000000
223,297850	-1,000000
223,676850	1,000000
223,810850	-1,000000
231,824850	1,000000
231,905850	-1,000000
233,498850	1,000000
233,624850	-1,000000
233,980850	1,000000
237,881850	-1,000000
238,047850	1,000000
240,778850	-1,000000
240,991850	1,000000
241,055850	-1,000000
241,635850	1,000000
242,052850	-1,000000
242,359850	1,000000
242,488850	-1,000000
242,856850	1,000000
244,831850	-1,000000
245,029850	1,000000
245,093850	-1,000000
245,639850	1,000000
247,000850	-1,000000
247,092850	1,000000
247,175850	-1,000000
247,519850	1,000000
248,537850	-1,000000
251,190850	1,000000
251,296850	-1,000000
251,416850	1,000000
251,520850	-1,000000
251,608850	1,000000
251,729850	-1,000000
251,817850	1,000000
251,987850	-1,000000
252,059850	1,000000
253,007850	-1,000000
254,279850	1,000000
254,399850	-1,000000
259,382850	1,000000
259,603850	-1,000000
260,431850	1,000000
260,529850	-1,000000
271,295850	1,000000
271,420850	-1,000000
272,037850	1,000000
274,513850	-1,000000
274,616850	1,000000
275,669850	-1,000000
275,757850	1,000000
275,858850	-1,000000
276,272850	1,000000
277,144850	-1,000000
277,232850	1,000000
277,617850	-1,000000
277,917850	1,000000
279,357850	-1,000000
288,165850	1,000000
288,720850	-1,000000
288,805850	1,000000
289,024850	-1,000000
289,124850	1,000000
289,446850	-1,000000
297,428850	1,000000
298,191850	-1,000000
298,404850	1,000000
298,499850	-1,000000
299,908850	1,000000
299,979850	-1,000000
300,067850	1,000000
300,783850	-1,000000
312,815850	1,000000
312,914850	-1,000000
313,021850	1,000000
313,090850	-1,000000
313,721850	1,000000
314,386850	-1,000000
332,232850	1,000000
332,488850	-1,000000
332,637850	1,000000
332,893850	-1,000000
347,504850	1,000000
351,343850	-1,000000
351,429850	1,000000
351,529850	-1,000000
351,599850	1,000000
351,747850	-1,000000
351,818850	1,000000
352,156850	-1,000000
352,612850	1,000000
352,924850	-1,000000
353,013850	1,000000
353,109850	-1,000000
353,300850	1,000000
353,428850	-1,000000
353,587850	1,000000
353,678850	-1,000000
357,934850	1,000000
359,197850	-1,000000
361,950850	1,000000
362,646850	-1,000000
362,896850	1,000000
362,977850	-1,000000
363,636850	1,000000
368,444850	-1,000000
368,712850	1,000000
368,995850	-1,000000
374,678850	1,000000
374,797850	-1,000000
378,710850	1,000000
379,348850	-1,000000
379,657850	1,000000
379,777850	-1,000000
379,871850	1,000000
380,554850	-1,000000
380,854850	1,000000
380,977850	-1,000000
383,899850	1,000000
384,785850	-1,000000
388,131850	1,000000
388,322850	-1,000000
388,396850	1,000000
388,530850	-1,000000
388,657850	1,000000
389,465850	-1,000000
389,550850	1,000000
390,565850	-1,000000
390,643850	1,000000
391,081850	-1,000000
391,168850	1,000000
392,625850	-1,000000
395,436850	1,000000
395,624850	-1,000000
404,483850	1,000000
404,729850	-1,000000
404,870850	1,000000
404,948850	-1,000000
405,886850	1,000000
406,520850	-1,000000
406,989850	1,000000
407,053850	-1,000000
407,238850	1,000000
407,358850	-1,000000
407,457850	1,000000
410,258850	-1,000000
416,496850	1,000000
416,631850	-1,000000
417,040850	1,000000
417,166850	-1,000000
417,237850	1,000000
417,326850	-1,000000
419,526850	1,000000
419,919850	-1,000000
420,317850	1,000000
420,384850	-1,000000
420,493850	1,000000
420,557850	-1,000000
421,847850	1,000000
422,587850	-1,000000
422,721850	1,000000
424,698850	-1,000000
424,833850	1,000000
426,733850	-1,000000
427,011850	1,000000
427,088850	-1,000000
427,171850	1,000000
427,258850	-1,000000
427,496850	1,000000
431,397850	-1,000000
431,635850	1,000000
433,840850	-1,000000
433,915850	1,000000
435,248850	-1,000000
435,802850	1,000000
436,948850	-1,000000
437,090850	1,000000
437,184850	-1,000000
437,316850	1,000000
437,408850	-1,000000
438,028850	1,000000
445,691850	-1,000000
445,799850	1,000000
447,308850	-1,000000
447,391850	1,000000
447,606850	-1,000000
449,838850	1,000000
451,459850	-1,000000
451,547850	1,000000
452,645850	-1,000000
453,639850	1,000000
453,836850	-1,000000
454,170850	1,000000
454,250850	-1,000000
454,315850	1,000000
454,397850	-1,000000
456,497850	1,000000
457,063850	-1,000000
472,913850	1,000000
474,630850	-1,000000
475,413850	1,000000
477,470850	-1,000000
477,542850	1,000000
477,920850	-1,000000
478,508850	1,000000
478,571850	-1,000000
478,661850	1,000000
479,545850	-1,000000
482,948850	1,000000
484,855850	-1,000000
485,177850	1,000000
485,280850	-1,000000
486,289850	1,000000
493,572850	-1,000000
494,187850	1,000000
508,536850	-1,000000
508,618850	1,000000
509,050850	-1,000000
509,731850	1,000000
510,226850	-1,000000
510,412850	1,000000
510,605850	-1,000000
510,682850	1,000000
511,030850	-1,000000
511,154850	1,000000
511,791850	-1,000000
511,885850	1,000000
511,953850	-1,000000
512,187850	1,000000
512,360850	-1,000000
513,642850	1,000000
514,525850	-1,000000
514,592850	1,000000
514,664850	-1,000000
517,865850	1,000000
518,330850	-1,000000
518,408850	1,000000
518,482850	-1,000000
519,551850	1,000000
519,664850	-1,000000
520,479850	1,000000
520,553850	-1,000000
520,655850	1,000000
520,816850	-1,000000
522,975850	1,000000
523,065850	-1,000000
523,544850	1,000000
523,656850	-1,000000
523,778850	1,000000
533,461850	-1,000000
533,542850	1,000000
535,846850	-1,000000
537,232850	1,000000
537,342850	-1,000000
537,498850	1,000000
537,738850	-1,000000
537,904850	1,000000
540,385850	-1,000000
543,639850	1,000000
543,757850	-1,000000
543,830850	1,000000
543,916850	-1,000000
543,995850	1,000000
544,061850	-1,000000
544,132850	1,000000
544,243850	-1,000000
544,326850	1,000000
544,461850	-1,000000
544,536850	1,000000
544,819850	-1,000000
544,921850	1,000000
545,227850	-1,000000
546,080850	1,000000
546,194850	-1,000000
553,097850	1,000000
561,631850	-1,000000
561,741850	1,000000
561,851850	-1,000000
561,926850	1,000000
562,054850	-1,000000
562,298850	1,000000
562,473850	-1,000000
562,620850	1,000000
562,730850	-1,000000
562,829850	1,000000
563,168850	-1,000000
565,936850	1,000000
566,159850	-1,000000
566,466850	1,000000
567,176850	-1,000000
569,926850	1,000000
570,017850	-1,000000
570,147850	1,000000
570,313850	-1,000000
573,375850	1,000000
573,469850	-1,000000
583,956850	1,000000
584,331850	-1,000000
584,550850	1,000000
587,259850	-1,000000
589,162850	1,000000
589,358850	-1,000000
589,435850	1,000000
