# Supplementary material for: Moth olfactory receptor neurons adjust their encoding efficiency to temporal statistics of pheromone fluctuations
Source: PLoS Comput Biol. 2018 Nov 13;14(11):e1006586. doi: 10.1371/journal.pcbi.1006586 (PMC6258558; doi:10.1371/journal.pcbi.1006586)
Supplement: S1 Data — (ZIP) [file pcbi.1006586.s001.zip › data/16m/10fg/valve_states_04.txt]

0,197200	1,000000
0,668200	-1,000000
0,778200	1,000000
0,968200	-1,000000
2,889200	1,000000
2,963200	-1,000000
3,048200	1,000000
3,134200	-1,000000
4,040200	1,000000
4,388200	-1,000000
4,672200	1,000000
4,843200	-1,000000
5,233200	1,000000
5,301200	-1,000000
6,026200	1,000000
6,392200	-1,000000
6,576200	1,000000
6,816200	-1,000000
7,386200	1,000000
7,466200	-1,000000
14,265200	1,000000
20,361200	-1,000000
21,513200	1,000000
23,562200	-1,000000
23,638200	1,000000
24,377200	-1,000000
24,576200	1,000000
24,691200	-1,000000
24,908200	1,000000
24,976200	-1,000000
25,206200	1,000000
25,287200	-1,000000
25,352200	1,000000
25,593200	-1,000000
25,741200	1,000000
26,154200	-1,000000
26,266200	1,000000
26,636200	-1,000000
26,734200	1,000000
28,762200	-1,000000
28,832200	1,000000
28,902200	-1,000000
29,725200	1,000000
29,955200	-1,000000
30,054200	1,000000
35,857200	-1,000000
36,011200	1,000000
36,331200	-1,000000
36,718200	1,000000
36,905200	-1,000000
37,009200	1,000000
40,545200	-1,000000
41,010200	1,000000
41,228200	-1,000000
41,582200	1,000000
41,656200	-1,000000
41,725200	1,000000
42,265200	-1,000000
47,479200	1,000000
47,543200	-1,000000
48,440200	1,000000
48,701200	-1,000000
48,788200	1,000000
49,723200	-1,000000
49,816200	1,000000
49,986200	-1,000000
50,051200	1,000000
50,118200	-1,000000
50,215200	1,000000
51,153200	-1,000000
51,359200	1,000000
51,544200	-1,000000
52,190200	1,000000
52,799200	-1,000000
53,272200	1,000000
53,353200	-1,000000
53,416200	1,000000
53,697200	-1,000000
54,414200	1,000000
54,482200	-1,000000
54,940200	1,000000
55,310200	-1,000000
55,403200	1,000000
55,482200	-1,000000
57,715200	1,000000
57,813200	-1,000000
58,362200	1,000000
58,624200	-1,000000
58,697200	1,000000
59,239200	-1,000000
59,621200	1,000000
59,713200	-1,000000
59,969200	1,000000
60,041200	-1,000000
61,504200	1,000000
61,791200	-1,000000
62,092200	1,000000
62,320200	-1,000000
69,061200	1,000000
69,136200	-1,000000
69,208200	1,000000
69,276200	-1,000000
69,484200	1,000000
69,581200	-1,000000
69,722200	1,000000
82,792200	-1,000000
82,962200	1,000000
84,907200	-1,000000
86,081200	1,000000
86,293200	-1,000000
86,362200	1,000000
86,426200	-1,000000
86,509200	1,000000
86,963200	-1,000000
87,424200	1,000000
87,722200	-1,000000
87,884200	1,000000
88,106200	-1,000000
88,220200	1,000000
88,449200	-1,000000
88,538200	1,000000
90,004200	-1,000000
90,181200	1,000000
91,406200	-1,000000
91,559200	1,000000
91,640200	-1,000000
100,276200	1,000000
100,400200	-1,000000
100,788200	1,000000
101,085200	-1,000000
101,155200	1,000000
101,805200	-1,000000
101,869200	1,000000
102,194200	-1,000000
102,286200	1,000000
103,354200	-1,000000
111,187200	1,000000
111,315200	-1,000000
111,556200	1,000000
111,857200	-1,000000
112,113200	1,000000
112,188200	-1,000000
114,241200	1,000000
114,559200	-1,000000
115,255200	1,000000
115,327200	-1,000000
115,505200	1,000000
115,571200	-1,000000
115,686200	1,000000
119,229200	-1,000000
119,805200	1,000000
126,847200	-1,000000
126,947200	1,000000
127,282200	-1,000000
127,406200	1,000000
127,541200	-1,000000
127,613200	1,000000
127,818200	-1,000000
127,933200	1,000000
128,197200	-1,000000
128,336200	1,000000
128,855200	-1,000000
129,096200	1,000000
131,204200	-1,000000
133,463200	1,000000
133,922200	-1,000000
140,800200	1,000000
140,938200	-1,000000
141,220200	1,000000
141,700200	-1,000000
142,096200	1,000000
142,243200	-1,000000
148,290200	1,000000
