# Supplementary material for: Moth olfactory receptor neurons adjust their encoding efficiency to temporal statistics of pheromone fluctuations
Source: PLoS Comput Biol. 2018 Nov 13;14(11):e1006586. doi: 10.1371/journal.pcbi.1006586 (PMC6258558; doi:10.1371/journal.pcbi.1006586)
Supplement: S1 Data — (ZIP) [file pcbi.1006586.s001.zip › data/16m/10fg/valve_states_05.txt]

0,984150	1,000000
1,085150	-1,000000
1,280150	1,000000
1,394150	-1,000000
2,727150	1,000000
3,447150	-1,000000
3,586150	1,000000
3,693150	-1,000000
3,857150	1,000000
3,961150	-1,000000
4,063150	1,000000
4,331150	-1,000000
4,439150	1,000000
4,508150	-1,000000
5,504150	1,000000
5,572150	-1,000000
8,170150	1,000000
8,265150	-1,000000
8,341150	1,000000
9,024150	-1,000000
9,556150	1,000000
9,624150	-1,000000
10,700150	1,000000
10,786150	-1,000000
10,948150	1,000000
11,220150	-1,000000
11,615150	1,000000
11,895150	-1,000000
12,126150	1,000000
12,407150	-1,000000
12,513150	1,000000
12,705150	-1,000000
12,814150	1,000000
12,919150	-1,000000
12,986150	1,000000
13,062150	-1,000000
14,161150	1,000000
17,813150	-1,000000
18,008150	1,000000
18,123150	-1,000000
18,190150	1,000000
19,014150	-1,000000
28,136150	1,000000
28,445150	-1,000000
28,608150	1,000000
28,718150	-1,000000
29,027150	1,000000
29,156150	-1,000000
29,255150	1,000000
29,321150	-1,000000
29,602150	1,000000
29,665150	-1,000000
30,400150	1,000000
30,518150	-1,000000
30,651150	1,000000
30,747150	-1,000000
30,833150	1,000000
31,031150	-1,000000
32,347150	1,000000
33,034150	-1,000000
33,130150	1,000000
33,761150	-1,000000
33,899150	1,000000
34,041150	-1,000000
34,186150	1,000000
34,584150	-1,000000
34,797150	1,000000
35,280150	-1,000000
35,762150	1,000000
36,778150	-1,000000
36,868150	1,000000
37,675150	-1,000000
38,050150	1,000000
40,764150	-1,000000
40,984150	1,000000
41,190150	-1,000000
42,301150	1,000000
42,377150	-1,000000
43,624150	1,000000
44,957150	-1,000000
50,439150	1,000000
50,979150	-1,000000
51,686150	1,000000
51,860150	-1,000000
52,165150	1,000000
53,063150	-1,000000
53,132150	1,000000
53,225150	-1,000000
53,399150	1,000000
53,665150	-1,000000
53,929150	1,000000
54,192150	-1,000000
54,734150	1,000000
54,805150	-1,000000
55,046150	1,000000
55,127150	-1,000000
55,395150	1,000000
55,490150	-1,000000
59,871150	1,000000
59,972150	-1,000000
60,103150	1,000000
60,174150	-1,000000
60,605150	1,000000
61,386150	-1,000000
61,470150	1,000000
61,629150	-1,000000
61,872150	1,000000
65,010150	-1,000000
65,133150	1,000000
68,099150	-1,000000
68,235150	1,000000
70,439150	-1,000000
70,517150	1,000000
70,586150	-1,000000
70,711150	1,000000
70,831150	-1,000000
71,858150	1,000000
72,062150	-1,000000
72,135150	1,000000
72,266150	-1,000000
72,467150	1,000000
72,550150	-1,000000
73,760150	1,000000
73,899150	-1,000000
73,966150	1,000000
74,262150	-1,000000
79,202150	1,000000
79,313150	-1,000000
79,503150	1,000000
79,582150	-1,000000
80,622150	1,000000
80,786150	-1,000000
81,056150	1,000000
96,500150	-1,000000
96,603150	1,000000
102,126150	-1,000000
102,233150	1,000000
102,456150	-1,000000
102,638150	1,000000
108,920150	-1,000000
109,022150	1,000000
109,159150	-1,000000
109,320150	1,000000
109,646150	-1,000000
109,774150	1,000000
109,918150	-1,000000
110,425150	1,000000
110,585150	-1,000000
110,656150	1,000000
113,036150	-1,000000
114,241150	1,000000
114,545150	-1,000000
114,661150	1,000000
114,729150	-1,000000
114,927150	1,000000
115,816150	-1,000000
115,948150	1,000000
116,545150	-1,000000
117,892150	1,000000
117,959150	-1,000000
122,614150	1,000000
122,757150	-1,000000
123,049150	1,000000
123,280150	-1,000000
124,185150	1,000000
124,328150	-1,000000
124,779150	1,000000
124,905150	-1,000000
125,187150	1,000000
125,287150	-1,000000
125,446150	1,000000
125,648150	-1,000000
125,912150	1,000000
125,983150	-1,000000
126,783150	1,000000
127,188150	-1,000000
127,965150	1,000000
128,085150	-1,000000
128,206150	1,000000
128,277150	-1,000000
128,498150	1,000000
128,687150	-1,000000
128,763150	1,000000
129,616150	-1,000000
129,688150	1,000000
130,385150	-1,000000
134,431150	1,000000
136,441150	-1,000000
136,508150	1,000000
136,624150	-1,000000
136,968150	1,000000
141,163150	-1,000000
141,416150	1,000000
141,600150	-1,000000
141,743150	1,000000
142,044150	-1,000000
143,334150	1,000000
143,401150	-1,000000
143,565150	1,000000
144,436150	-1,000000
144,678150	1,000000
144,812150	-1,000000
144,896150	1,000000
145,103150	-1,000000
145,710150	1,000000
146,246150	-1,000000
146,372150	1,000000
153,875150	-1,000000
155,402150	1,000000
155,491150	-1,000000
155,944150	1,000000
156,495150	-1,000000
156,674150	1,000000
156,791150	-1,000000
156,879150	1,000000
157,096150	-1,000000
157,331150	1,000000
157,404150	-1,000000
157,478150	1,000000
158,666150	-1,000000
158,774150	1,000000
159,183150	-1,000000
159,796150	1,000000
159,906150	-1,000000
160,011150	1,000000
160,185150	-1,000000
160,682150	1,000000
161,272150	-1,000000
162,309150	1,000000
169,954150	-1,000000
185,334150	1,000000
185,743150	-1,000000
185,957150	1,000000
186,091150	-1,000000
186,345150	1,000000
188,143150	-1,000000
188,526150	1,000000
188,623150	-1,000000
188,817150	1,000000
188,911150	-1,000000
189,091150	1,000000
189,238150	-1,000000
189,312150	1,000000
189,416150	-1,000000
189,510150	1,000000
194,181150	-1,000000
204,801150	1,000000
204,936150	-1,000000
205,267150	1,000000
205,332150	-1,000000
205,522150	1,000000
205,586150	-1,000000
210,237150	1,000000
210,527150	-1,000000
210,628150	1,000000
210,698150	-1,000000
210,962150	1,000000
211,243150	-1,000000
214,947150	1,000000
215,046150	-1,000000
215,187150	1,000000
216,071150	-1,000000
216,188150	1,000000
217,259150	-1,000000
219,207150	1,000000
219,298150	-1,000000
219,363150	1,000000
219,574150	-1,000000
219,963150	1,000000
229,301150	-1,000000
229,709150	1,000000
230,528150	-1,000000
230,616150	1,000000
230,691150	-1,000000
237,666150	1,000000
237,807150	-1,000000
237,923150	1,000000
238,903150	-1,000000
239,292150	1,000000
239,513150	-1,000000
239,653150	1,000000
239,737150	-1,000000
239,840150	1,000000
244,728150	-1,000000
244,811150	1,000000
244,886150	-1,000000
244,976150	1,000000
245,247150	-1,000000
245,324150	1,000000
245,431150	-1,000000
259,298150	1,000000
259,436150	-1,000000
259,739150	1,000000
259,909150	-1,000000
260,009150	1,000000
260,258150	-1,000000
260,324150	1,000000
261,299150	-1,000000
261,451150	1,000000
261,559150	-1,000000
264,758150	1,000000
265,198150	-1,000000
265,275150	1,000000
265,398150	-1,000000
265,780150	1,000000
266,073150	-1,000000
266,205150	1,000000
266,301150	-1,000000
266,378150	1,000000
266,495150	-1,000000
266,913150	1,000000
270,330150	-1,000000
270,559150	1,000000
270,814150	-1,000000
270,909150	1,000000
271,474150	-1,000000
271,589150	1,000000
271,781150	-1,000000
271,847150	1,000000
286,077150	-1,000000
286,580150	1,000000
286,662150	-1,000000
288,084150	1,000000
292,732150	-1,000000
292,833150	1,000000
292,957150	-1,000000
294,605150	1,000000
294,708150	-1,000000
294,979150	1,000000
300,739150	-1,000000
300,820150	1,000000
300,906150	-1,000000
313,765150	1,000000
314,234150	-1,000000
314,774150	1,000000
314,844150	-1,000000
322,164150	1,000000
322,372150	-1,000000
323,827150	1,000000
324,048150	-1,000000
324,148150	1,000000
324,219150	-1,000000
324,347150	1,000000
324,763150	-1,000000
325,034150	1,000000
325,136150	-1,000000
325,281150	1,000000
329,753150	-1,000000
329,873150	1,000000
330,292150	-1,000000
331,440150	1,000000
331,900150	-1,000000
332,153150	1,000000
332,225150	-1,000000
332,343150	1,000000
332,409150	-1,000000
332,698150	1,000000
332,849150	-1,000000
335,425150	1,000000
335,815150	-1,000000
336,060150	1,000000
336,171150	-1,000000
336,278150	1,000000
338,535150	-1,000000
338,628150	1,000000
339,457150	-1,000000
343,208150	1,000000
343,823150	-1,000000
343,935150	1,000000
345,214150	-1,000000
355,788150	1,000000
355,896150	-1,000000
356,086150	1,000000
356,455150	-1,000000
357,459150	1,000000
357,528150	-1,000000
357,941150	1,000000
358,006150	-1,000000
358,279150	1,000000
358,374150	-1,000000
358,453150	1,000000
362,248150	-1,000000
362,773150	1,000000
364,336150	-1,000000
364,511150	1,000000
364,658150	-1,000000
366,140150	1,000000
367,119150	-1,000000
367,370150	1,000000
367,485150	-1,000000
367,669150	1,000000
367,995150	-1,000000
368,613150	1,000000
368,801150	-1,000000
370,404150	1,000000
370,471150	-1,000000
370,689150	1,000000
371,051150	-1,000000
371,180150	1,000000
371,351150	-1,000000
374,246150	1,000000
374,479150	-1,000000
374,638150	1,000000
376,748150	-1,000000
377,148150	1,000000
377,392150	-1,000000
377,590150	1,000000
377,677150	-1,000000
377,893150	1,000000
377,960150	-1,000000
378,097150	1,000000
378,320150	-1,000000
378,677150	1,000000
381,669150	-1,000000
384,852150	1,000000
384,949150	-1,000000
385,125150	1,000000
385,269150	-1,000000
385,448150	1,000000
387,688150	-1,000000
387,902150	1,000000
388,012150	-1,000000
388,082150	1,000000
388,255150	-1,000000
388,503150	1,000000
388,692150	-1,000000
399,951150	1,000000
400,062150	-1,000000
401,257150	1,000000
402,097150	-1,000000
405,865150	1,000000
416,572150	-1,000000
416,639150	1,000000
422,653150	-1,000000
422,795150	1,000000
423,009150	-1,000000
423,077150	1,000000
423,210150	-1,000000
425,506150	1,000000
425,572150	-1,000000
425,706150	1,000000
425,776150	-1,000000
425,868150	1,000000
425,942150	-1,000000
436,844150	1,000000
437,939150	-1,000000
438,029150	1,000000
439,350150	-1,000000
439,446150	1,000000
439,619150	-1,000000
439,705150	1,000000
439,831150	-1,000000
443,312150	1,000000
444,430150	-1,000000
444,531150	1,000000
444,636150	-1,000000
445,951150	1,000000
446,192150	-1,000000
446,599150	1,000000
446,708150	-1,000000
447,115150	1,000000
454,395150	-1,000000
455,856150	1,000000
456,047150	-1,000000
456,117150	1,000000
456,188150	-1,000000
456,403150	1,000000
456,506150	-1,000000
457,185150	1,000000
457,252150	-1,000000
457,592150	1,000000
468,950150	-1,000000
469,039150	1,000000
469,103150	-1,000000
471,866150	1,000000
483,578150	-1,000000
484,866150	1,000000
485,269150	-1,000000
485,976150	1,000000
486,051150	-1,000000
486,396150	1,000000
486,528150	-1,000000
487,373150	1,000000
492,194150	-1,000000
492,342150	1,000000
492,473150	-1,000000
492,556150	1,000000
497,906150	-1,000000
518,780150	1,000000
519,079150	-1,000000
519,150150	1,000000
520,441150	-1,000000
520,796150	1,000000
520,865150	-1,000000
521,150150	1,000000
521,425150	-1,000000
521,640150	1,000000
521,773150	-1,000000
527,677150	1,000000
527,934150	-1,000000
528,006150	1,000000
532,010150	-1,000000
532,617150	1,000000
533,520150	-1,000000
533,697150	1,000000
534,044150	-1,000000
542,255150	1,000000
542,318150	-1,000000
542,506150	1,000000
542,648150	-1,000000
542,750150	1,000000
543,062150	-1,000000
543,128150	1,000000
543,348150	-1,000000
543,460150	1,000000
543,689150	-1,000000
544,587150	1,000000
544,928150	-1,000000
544,996150	1,000000
545,081150	-1,000000
545,674150	1,000000
545,921150	-1,000000
546,008150	1,000000
546,145150	-1,000000
548,391150	1,000000
548,638150	-1,000000
548,948150	1,000000
550,142150	-1,000000
550,400150	1,000000
550,542150	-1,000000
550,676150	1,000000
550,824150	-1,000000
550,976150	1,000000
551,367150	-1,000000
551,593150	1,000000
554,006150	-1,000000
554,433150	1,000000
554,668150	-1,000000
554,763150	1,000000
555,012150	-1,000000
555,340150	1,000000
557,465150	-1,000000
563,129150	1,000000
563,225150	-1,000000
564,354150	1,000000
564,466150	-1,000000
564,532150	1,000000
564,823150	-1,000000
566,137150	1,000000
566,312150	-1,000000
566,375150	1,000000
566,530150	-1,000000
566,599150	1,000000
566,691150	-1,000000
566,779150	1,000000
566,876150	-1,000000
569,420150	1,000000
571,355150	-1,000000
571,488150	1,000000
571,605150	-1,000000
571,670150	1,000000
571,809150	-1,000000
572,115150	1,000000
572,531150	-1,000000
573,050150	1,000000
573,223150	-1,000000
573,492150	1,000000
577,104150	-1,000000
577,215150	1,000000
577,288150	-1,000000
577,369150	1,000000
577,481150	-1,000000
590,669150	1,000000
590,748150	-1,000000
605,251150	1,000000
605,549150	-1,000000
