# Supplementary material for: Moth olfactory receptor neurons adjust their encoding efficiency to temporal statistics of pheromone fluctuations
Source: PLoS Comput Biol. 2018 Nov 13;14(11):e1006586. doi: 10.1371/journal.pcbi.1006586 (PMC6258558; doi:10.1371/journal.pcbi.1006586)
Supplement: S1 Data — (ZIP) [file pcbi.1006586.s001.zip › data/16m/10fg/valve_states_06.txt]

0,362250	1,000000
2,119250	-1,000000
2,653250	1,000000
16,635250	-1,000000
16,845250	1,000000
18,227250	-1,000000
23,063250	1,000000
24,983250	-1,000000
26,385250	1,000000
26,548250	-1,000000
26,751250	1,000000
27,027250	-1,000000
27,101250	1,000000
27,775250	-1,000000
30,691250	1,000000
30,807250	-1,000000
31,030250	1,000000
31,119250	-1,000000
33,209250	1,000000
33,366250	-1,000000
33,522250	1,000000
38,064250	-1,000000
43,197250	1,000000
44,724250	-1,000000
45,579250	1,000000
45,745250	-1,000000
45,908250	1,000000
46,167250	-1,000000
46,330250	1,000000
46,562250	-1,000000
47,237250	1,000000
47,427250	-1,000000
47,732250	1,000000
47,863250	-1,000000
47,966250	1,000000
48,937250	-1,000000
49,040250	1,000000
50,146250	-1,000000
50,363250	1,000000
50,430250	-1,000000
50,553250	1,000000
50,743250	-1,000000
62,741250	1,000000
62,813250	-1,000000
62,910250	1,000000
64,313250	-1,000000
66,376250	1,000000
78,049250	-1,000000
78,816250	1,000000
79,075250	-1,000000
79,153250	1,000000
79,224250	-1,000000
97,465250	1,000000
97,533250	-1,000000
97,660250	1,000000
97,743250	-1,000000
97,806250	1,000000
103,500250	-1,000000
104,264250	1,000000
104,456250	-1,000000
110,454250	1,000000
111,263250	-1,000000
111,335250	1,000000
111,398250	-1,000000
111,707250	1,000000
111,827250	-1,000000
111,897250	1,000000
113,089250	-1,000000
115,737250	1,000000
115,878250	-1,000000
115,957250	1,000000
116,108250	-1,000000
116,357250	1,000000
116,460250	-1,000000
116,794250	1,000000
116,947250	-1,000000
117,032250	1,000000
118,429250	-1,000000
118,534250	1,000000
119,288250	-1,000000
119,479250	1,000000
119,681250	-1,000000
119,833250	1,000000
119,966250	-1,000000
120,224250	1,000000
120,301250	-1,000000
120,990250	1,000000
121,290250	-1,000000
121,873250	1,000000
121,985250	-1,000000
123,819250	1,000000
123,942250	-1,000000
124,042250	1,000000
124,117250	-1,000000
124,237250	1,000000
125,804250	-1,000000
125,914250	1,000000
126,027250	-1,000000
126,178250	1,000000
126,470250	-1,000000
126,578250	1,000000
126,704250	-1,000000
128,374250	1,000000
128,618250	-1,000000
128,917250	1,000000
129,025250	-1,000000
129,356250	1,000000
129,796250	-1,000000
129,895250	1,000000
129,990250	-1,000000
130,324250	1,000000
130,413250	-1,000000
130,478250	1,000000
130,604250	-1,000000
130,823250	1,000000
135,368250	-1,000000
135,648250	1,000000
135,726250	-1,000000
137,551250	1,000000
140,873250	-1,000000
140,944250	1,000000
143,542250	-1,000000
145,201250	1,000000
145,386250	-1,000000
145,453250	1,000000
145,557250	-1,000000
145,635250	1,000000
145,816250	-1,000000
146,114250	1,000000
146,212250	-1,000000
146,289250	1,000000
146,697250	-1,000000
146,769250	1,000000
147,084250	-1,000000
152,426250	1,000000
152,527250	-1,000000
152,605250	1,000000
152,896250	-1,000000
153,263250	1,000000
153,464250	-1,000000
153,535250	1,000000
153,676250	-1,000000
153,749250	1,000000
153,871250	-1,000000
154,003250	1,000000
154,168250	-1,000000
157,495250	1,000000
157,833250	-1,000000
158,068250	1,000000
158,520250	-1,000000
159,254250	1,000000
159,472250	-1,000000
159,592250	1,000000
159,719250	-1,000000
159,804250	1,000000
160,688250	-1,000000
162,321250	1,000000
162,486250	-1,000000
165,177250	1,000000
165,938250	-1,000000
166,326250	1,000000
170,204250	-1,000000
176,156250	1,000000
176,233250	-1,000000
176,430250	1,000000
176,515250	-1,000000
176,831250	1,000000
177,227250	-1,000000
177,429250	1,000000
190,454250	-1,000000
190,801250	1,000000
190,936250	-1,000000
