# Supplementary material for: Moth olfactory receptor neurons adjust their encoding efficiency to temporal statistics of pheromone fluctuations
Source: PLoS Comput Biol. 2018 Nov 13;14(11):e1006586. doi: 10.1371/journal.pcbi.1006586 (PMC6258558; doi:10.1371/journal.pcbi.1006586)
Supplement: S1 Data — (ZIP) [file pcbi.1006586.s001.zip › data/16m/10fg/valve_states_07.txt]

0,359600	1,000000
2,116600	-1,000000
2,650600	1,000000
16,632600	-1,000000
16,842600	1,000000
18,224600	-1,000000
23,060600	1,000000
24,980600	-1,000000
26,382600	1,000000
26,545600	-1,000000
26,748600	1,000000
27,024600	-1,000000
27,098600	1,000000
27,772600	-1,000000
30,688600	1,000000
30,804600	-1,000000
31,027600	1,000000
31,116600	-1,000000
33,206600	1,000000
33,363600	-1,000000
33,519600	1,000000
38,061600	-1,000000
43,194600	1,000000
44,721600	-1,000000
45,576600	1,000000
45,742600	-1,000000
45,905600	1,000000
46,164600	-1,000000
46,327600	1,000000
46,559600	-1,000000
47,234600	1,000000
47,424600	-1,000000
47,729600	1,000000
47,860600	-1,000000
47,963600	1,000000
48,934600	-1,000000
49,037600	1,000000
50,143600	-1,000000
50,360600	1,000000
50,427600	-1,000000
50,550600	1,000000
50,740600	-1,000000
62,738600	1,000000
62,810600	-1,000000
62,907600	1,000000
64,310600	-1,000000
66,373600	1,000000
78,046600	-1,000000
78,813600	1,000000
79,072600	-1,000000
79,150600	1,000000
79,221600	-1,000000
97,462600	1,000000
97,530600	-1,000000
97,657600	1,000000
97,740600	-1,000000
97,803600	1,000000
103,497600	-1,000000
104,261600	1,000000
104,453600	-1,000000
110,451600	1,000000
111,260600	-1,000000
111,332600	1,000000
111,395600	-1,000000
111,704600	1,000000
111,824600	-1,000000
111,894600	1,000000
113,086600	-1,000000
115,734600	1,000000
115,875600	-1,000000
115,954600	1,000000
116,105600	-1,000000
116,354600	1,000000
116,457600	-1,000000
116,791600	1,000000
116,944600	-1,000000
117,029600	1,000000
118,426600	-1,000000
118,531600	1,000000
119,285600	-1,000000
119,476600	1,000000
119,678600	-1,000000
119,830600	1,000000
119,963600	-1,000000
120,221600	1,000000
120,298600	-1,000000
120,987600	1,000000
121,287600	-1,000000
121,870600	1,000000
121,982600	-1,000000
123,816600	1,000000
123,939600	-1,000000
124,039600	1,000000
124,114600	-1,000000
124,234600	1,000000
125,801600	-1,000000
125,911600	1,000000
126,024600	-1,000000
126,175600	1,000000
126,467600	-1,000000
126,575600	1,000000
126,701600	-1,000000
128,371600	1,000000
128,615600	-1,000000
128,914600	1,000000
129,022600	-1,000000
129,353600	1,000000
129,793600	-1,000000
129,892600	1,000000
129,987600	-1,000000
130,321600	1,000000
130,410600	-1,000000
130,475600	1,000000
130,601600	-1,000000
130,820600	1,000000
135,365600	-1,000000
135,645600	1,000000
135,723600	-1,000000
137,548600	1,000000
140,870600	-1,000000
140,941600	1,000000
143,539600	-1,000000
145,198600	1,000000
145,383600	-1,000000
145,450600	1,000000
145,554600	-1,000000
145,632600	1,000000
145,813600	-1,000000
146,111600	1,000000
146,209600	-1,000000
146,286600	1,000000
146,694600	-1,000000
146,766600	1,000000
147,081600	-1,000000
152,423600	1,000000
152,524600	-1,000000
152,602600	1,000000
152,893600	-1,000000
153,260600	1,000000
153,461600	-1,000000
153,532600	1,000000
153,673600	-1,000000
153,746600	1,000000
153,868600	-1,000000
154,000600	1,000000
154,165600	-1,000000
157,492600	1,000000
157,830600	-1,000000
158,065600	1,000000
158,517600	-1,000000
159,251600	1,000000
159,469600	-1,000000
159,589600	1,000000
159,716600	-1,000000
159,801600	1,000000
160,685600	-1,000000
162,318600	1,000000
162,483600	-1,000000
165,174600	1,000000
165,935600	-1,000000
166,323600	1,000000
170,201600	-1,000000
176,153600	1,000000
176,230600	-1,000000
176,427600	1,000000
176,512600	-1,000000
176,828600	1,000000
177,224600	-1,000000
177,426600	1,000000
190,451600	-1,000000
190,798600	1,000000
190,933600	-1,000000
204,523600	1,000000
214,922600	-1,000000
216,421600	1,000000
216,622600	-1,000000
216,695600	1,000000
232,309600	-1,000000
232,587600	1,000000
233,309600	-1,000000
233,775600	1,000000
233,864600	-1,000000
234,284600	1,000000
234,359600	-1,000000
234,498600	1,000000
234,678600	-1,000000
235,312600	1,000000
236,072600	-1,000000
236,140600	1,000000
236,204600	-1,000000
236,467600	1,000000
239,478600	-1,000000
239,586600	1,000000
239,685600	-1,000000
243,386600	1,000000
244,095600	-1,000000
244,464600	1,000000
244,536600	-1,000000
244,657600	1,000000
245,954600	-1,000000
249,024600	1,000000
249,107600	-1,000000
266,564600	1,000000
267,433600	-1,000000
267,599600	1,000000
267,663600	-1,000000
267,790600	1,000000
267,985600	-1,000000
268,845600	1,000000
268,918600	-1,000000
270,704600	1,000000
270,789600	-1,000000
271,866600	1,000000
271,947600	-1,000000
279,769600	1,000000
280,008600	-1,000000
280,115600	1,000000
280,556600	-1,000000
280,932600	1,000000
281,040600	-1,000000
281,417600	1,000000
281,782600	-1,000000
281,900600	1,000000
295,982600	-1,000000
296,240600	1,000000
296,325600	-1,000000
296,442600	1,000000
296,621600	-1,000000
296,752600	1,000000
296,874600	-1,000000
297,206600	1,000000
297,303600	-1,000000
297,376600	1,000000
