# Supplementary material for: Moth olfactory receptor neurons adjust their encoding efficiency to temporal statistics of pheromone fluctuations
Source: PLoS Comput Biol. 2018 Nov 13;14(11):e1006586. doi: 10.1371/journal.pcbi.1006586 (PMC6258558; doi:10.1371/journal.pcbi.1006586)
Supplement: S1 Data — (ZIP) [file pcbi.1006586.s001.zip › data/16m/10pg/spikes_times_01.txt]

0	220752
0	224425
0	227613
0	230717
0	233759
0	236858
0	239789
0	242763
0	245932
0	249110
0	252526
0	255830
0	259425
0	262786
0	266386
0	269906
0	273715
0	277485
0	281380
0	285673
0	289580
0	293621
0	297785
0	302047
0	306428
0	310543
0	316924
0	321863
0	326332
0	332944
0	337211
0	342721
0	347445
0	353798
0	358560
0	363407
0	369781
0	376160
0	383704
0	389712
0	395998
0	404297
0	410311
0	416960
0	423089
0	429547
0	437147
0	445726
0	452916
0	461868
0	471622
0	479821
0	486579
0	494959
0	513810
0	528297
0	635163
0	641003
0	646240
0	651103
0	655996
0	661505
0	666289
0	672103
0	676983
0	682276
0	688761
0	694365
0	700377
0	706812
0	712191
0	719098
0	726504
0	732607
0	739575
0	745789
0	752755
0	759742
0	766922
0	775419
0	781416
0	789017
0	807096
0	824697
0	834104
1	194937
1	199515
1	203718
1	207603
1	212253
1	216333
1	220450
1	224154
1	227942
1	231821
1	235820
1	240251
1	244833
1	249420
1	254152
1	258960
1	263678
1	268470
1	274177
1	279337
1	284189
1	289790
1	295440
1	301463
1	307172
1	313804
1	319738
1	326152
1	331370
1	337974
1	344334
1	351126
1	357115
1	363192
1	368897
1	376213
1	384358
1	390678
1	396820
1	403723
1	412491
1	420292
1	426634
1	433645
1	441845
1	448842
1	457120
1	462928
1	471085
1	478886
1	488743
1	498290
1	506156
1	514462
1	521208
1	531036
1	540196
1	548530
1	562685
1	570587
1	578945
1	584932
1	592958
1	600708
1	607621
1	619952
1	628294
1	639152
1	648476
1	661153
1	669463
1	680639
1	688034
1	701222
1	715708
1	727783
1	736334
1	745101
1	759164
1	765293
1	774639
1	782930
1	790161
1	799180
1	806934
1	814313
1	827040
1	835827
1	846144
1	855555
1	866581
1	888124
1	896685
1	904227
1	918579
1	928624
1	936845
1	945441
1	953648
1	961645
1	972052
1	982253
1	991970
2	005913
2	013091
2	023714
2	040565
2	049222
2	058602
2	067201
2	074515
2	082423
2	095366
2	105113
2	120093
2	241684
2	248805
2	257514
2	263834
2	270591
2	276136
2	283066
2	295297
2	303014
2	311641
2	317620
2	325357
2	332616
2	341732
2	349920
2	357844
2	366767
2	376109
2	383718
2	393968
2	402046
2	408170
2	418985
2	429924
2	438461
2	449512
2	459980
2	470379
2	481152
2	491123
2	501207
2	520089
2	534965
2	688158
2	695371
2	701397
2	706920
2	712079
2	717312
2	722561
2	728497
2	733090
2	738112
2	743960
2	749730
2	754937
2	762876
2	769181
2	775035
2	782865
2	790182
2	797554
2	805027
2	812961
2	820629
2	832661
2	842518
2	850297
2	858308
2	868101
2	874224
2	882659
2	894283
2	905989
2	919914
2	928079
2	939297
2	949797
2	962752
2	984924
3	202903
3	208608
3	213237
3	218074
3	223540
3	227479
3	232429
3	236847
3	241245
3	246286
3	251115
3	256325
3	261540
3	268085
3	273935
3	279557
3	285275
3	291394
3	297876
3	303318
3	309532
3	316055
3	323247
3	331122
3	338659
3	347979
3	356833
3	364015
3	372753
3	380292
3	387061
3	397125
3	406439
3	415750
3	424277
3	432476
3	443576
3	465941
4	012404
4	023755
4	038142
4	054220
4	063516
4	074413
4	082502
4	089918
4	290624
4	347637
4	407153
4	422309
4	463901
4	468107
4	471918
4	475623
4	479337
4	483250
4	486983
4	490868
4	495082
4	499260
4	503215
4	507342
4	511586
4	515925
4	520706
4	525328
4	530097
4	534930
4	539481
4	543860
4	548671
4	554008
4	559584
4	565418
4	570961
4	577056
4	583824
4	590248
4	596797
4	602923
4	608276
4	614671
4	620519
4	627305
4	632809
4	638313
4	645170
4	654003
4	660334
4	666634
4	674919
4	683418
4	692068
4	699978
4	709206
4	716590
4	723328
4	730754
4	738059
4	745986
4	753378
4	762081
4	770719
4	780493
4	789258
4	796923
4	806207
4	815647
4	825858
4	833255
4	842473
4	852034
4	862089
4	870490
4	879108
4	887503
4	894366
4	904956
4	912511
4	928026
4	936151
4	944104
4	960063
4	969414
4	976758
4	987688
4	994811
5	005020
5	019566
5	029573
5	040865
5	051663
5	059854
5	074377
5	082709
5	092058
5	104332
5	117123
5	131396
5	139865
5	149859
5	161900
5	171847
5	184824
5	194666
5	203843
5	210442
5	219955
5	231250
5	251118
5	261495
5	274063
5	284606
5	291816
5	301160
5	312203
5	324261
5	334993
5	342638
5	352806
5	362157
5	370851
5	383595
5	396058
5	408733
5	422425
5	435720
5	447551
5	458522
5	468524
5	481429
5	489164
5	496340
5	505904
5	524555
5	542317
5	552111
5	575065
5	650328
5	659347
5	670181
5	678436
5	687727
5	694920
5	703730
5	718669
5	938692
5	944187
5	949362
5	954236
5	959176
5	963809
5	968541
5	973345
5	978338
5	983264
5	988520
5	993075
5	997839
6	003196
6	008924
6	014274
6	020513
6	026718
6	032825
6	039207
6	044715
6	051267
6	058293
6	068136
6	075667
6	083053
6	089971
6	098940
6	632752
6	639045
6	647718
6	731826
6	743876
6	752393
6	760678
6	784131
6	791509
6	806025
6	856058
6	864011
6	876085
6	886537
7	045961
7	094071
7	103035
7	112939
7	156640
7	163077
7	200695
7	215311
7	505721
7	626821
7	638073
7	709514
7	717783
7	725242
7	758752
7	786691
7	796318
7	805211
7	851926
7	861679
7	887541
8	027485
8	070750
8	080963
8	091071
8	099131
8	116907
8	123152
8	129194
8	145487
8	207718
8	256857
8	264806
8	273156
8	283934
8	293017
8	302689
8	313473
8	339629
8	619285
8	803671
8	836586
8	850338
8	876520
8	898186
8	903510
8	909943
8	925679
8	970626
8	979727
8	984346
8	988426
8	992138
8	995855
8	999574
9	003532
9	007504
9	011485
9	015685
9	019728
9	023777
9	027907
9	032145
9	036721
9	041089
9	045785
9	050779
9	056029
9	061012
9	066379
9	072424
9	077819
9	083387
9	088037
9	093384
9	098696
9	106058
9	111492
9	118867
9	124641
9	130338
9	136804
9	143978
9	152229
9	160429
9	167713
9	173939
9	179770
9	188056
9	195265
9	201688
9	210213
9	219233
9	229451
9	237910
9	245517
9	252535
9	264412
9	272835
9	279873
9	291639
9	300139
9	306612
9	315957
9	323970
9	332164
9	339080
9	350169
9	358524
9	369974
9	377655
9	386925
9	395887
9	405556
9	414020
9	422497
9	429981
9	439502
9	450192
9	459384
9	470287
9	478283
9	491487
9	501692
9	512970
9	523398
9	534183
9	542507
9	558123
9	568166
9	577252
9	587136
9	595907
9	605833
9	616326
9	624997
9	634441
9	642775
9	658296
9	666831
9	676153
9	688733
9	699563
9	707239
9	728030
9	936919
9	942670
9	949024
9	953928
9	959602
9	965532
9	970747
9	975168
9	980816
9	985834
9	990821
9	995815
10	001396
10	006846
10	012713
10	018552
10	024324
10	030640
10	037329
10	043987
10	050541
10	058768
10	064352
10	073488
10	081125
10	090265
10	098310
10	105441
10	115221
10	121874
10	128773
10	136826
10	142805
10	150605
10	158234
10	167228
10	176988
10	186092
10	195995
10	204189
10	213597
10	224123
10	235026
10	243230
10	252351
10	264093
10	272235
10	281275
10	292518
10	311038
10	469377
10	474833
10	481456
10	487116
10	492882
10	498140
10	503713
10	509060
10	514479
10	520055
10	526098
10	531626
10	538125
10	543801
10	549103
10	555531
10	561571
10	569073
10	576326
10	582067
10	589492
10	596360
10	603567
10	611871
10	620763
10	628044
10	637124
10	646614
10	655255
10	662597
10	672167
10	682079
10	693152
10	701692
10	709203
10	718302
10	727595
10	740646
10	749927
10	756055
10	764512
10	772547
10	780810
10	788829
10	797257
10	817156
10	824974
10	837986
10	848864
10	862256
10	875063
10	886110
10	896580
10	907614
10	914990
10	924772
10	937855
10	946979
10	956532
10	969733
10	980286
10	995912
11	009899
11	021105
11	031193
11	039952
11	048361
11	058322
11	068496
11	082458
11	093451
11	107262
11	114979
11	129053
11	141802
11	150264
11	161789
11	172385
11	182652
11	193828
11	205013
11	214533
11	224496
11	242735
11	257513
11	270218
11	286541
11	294055
11	305169
11	314160
11	324217
11	339532
11	350072
11	358705
11	368225
11	380419
11	391917
11	406944
11	421681
11	433723
11	444771
11	455669
11	466118
11	479418
11	493448
11	502314
11	517581
11	529906
11	543547
11	552728
11	568380
11	580400
11	590112
11	610455
11	623314
11	634434
11	646202
11	658566
11	676953
11	688065
11	697689
11	710123
11	726344
11	735940
11	747804
11	758756
11	768019
11	790924
11	798166
11	819588
11	842284
11	856538
11	868998
11	879663
11	892932
11	915631
11	931862
11	940815
11	960889
11	969672
11	984433
12	001191
12	013008
12	033121
12	041490
12	051547
12	064654
12	075269
12	092244
12	105985
12	115392
12	132411
12	147920
12	165286
12	179906
12	188951
12	199931
12	209284
12	224504
12	240146
12	259277
12	269206
12	288174
12	303413
12	323412
12	339744
12	355741
12	379209
12	390918
12	404025
12	421260
12	436825
12	444238
12	463108
12	483154
12	498138
12	512915
12	540168
12	556516
12	569883
12	580142
12	611169
12	623102
12	643951
12	654057
12	667004
12	681734
12	692768
12	709358
12	730001
12	745552
12	765590
12	777762
12	794736
12	804281
12	825179
12	840305
12	865841
12	886700
12	915846
12	930415
12	951820
12	975982
12	996011
13	012097
13	028176
13	055089
13	074947
13	090281
13	101508
13	118513
13	130188
13	145309
13	159788
13	175749
13	189929
13	203968
13	234063
13	244524
13	278406
13	303839
13	335281
13	346363
13	355586
13	377535
13	388831
13	417472
13	546868
13	560842
13	569077
13	575529
13	583195
13	589432
13	602501
13	610975
13	621932
13	630274
13	640409
13	654501
13	663472
13	684589
13	706956
13	722406
13	736777
13	753194
13	767877
13	780020
13	798195
13	815563
13	831517
13	848820
13	864103
13	882238
13	893264
13	916054
13	933413
13	947307
13	960905
13	975372
13	993110
14	005081
14	020267
14	050910
14	081850
14	100495
14	114972
14	135965
14	149357
14	176516
14	210993
14	240130
14	257583
14	289786
14	306908
14	329645
14	348152
14	359364
14	373074
14	390141
14	404790
14	420060
14	435923
14	457569
14	492723
14	514955
14	528679
14	540082
14	569452
14	612648
14	645752
14	664716
14	677033
14	692796
14	705880
14	719522
14	732760
14	755490
14	769848
14	783582
14	796174
14	834480
15	022039
15	030036
15	038708
15	045684
15	051916
15	057822
15	063229
15	070004
15	077002
15	084731
15	092301
15	100080
15	106995
15	117184
15	126645
15	135998
15	620693
15	625624
15	630672
15	635404
15	640055
15	644333
15	649438
15	654283
15	659138
15	663812
15	668953
15	674090
15	679757
15	685427
15	690940
15	696883
15	703330
15	710158
15	716312
15	723832
15	730443
15	743024
15	750693
15	757391
15	764810
15	771216
15	777896
15	784792
15	796811
15	804191
15	811357
15	818860
15	830391
15	850032
15	859668
15	868521
15	880068
15	907293
16	005377
16	013286
16	020625
16	028311
16	033967
16	041405
16	047218
16	053959
16	060777
16	070939
16	086617
16	203866
16	211164
16	218548
16	226730
16	234962
16	240423
16	246458
16	252765
16	258315
16	265357
16	271309
16	276854
16	282836
16	289669
16	295950
16	304962
16	314418
16	321483
16	334723
16	346935
16	356284
16	363174
16	370845
16	381207
16	395097
16	420195
16	429463
16	442244
16	454834
16	467404
16	479632
16	489926
16	501667
16	517021
16	531319
16	543514
16	553460
16	562637
16	572302
16	588908
16	610367
16	622635
16	634484
16	649403
16	664562
16	679768
16	693425
16	702952
16	715952
16	735034
16	757762
16	773771
16	799561
16	815321
16	837843
16	849227
16	857367
16	869536
16	882283
16	899832
16	915592
16	924753
16	936025
16	948296
16	960654
16	981068
16	995481
17	009723
17	023795
17	038903
17	060637
17	072168
17	102029
17	114439
17	125553
17	139618
17	153881
17	181076
17	195224
17	211093
17	224356
17	243358
17	260680
17	274454
17	287741
17	306068
17	315287
17	326582
17	346711
17	370786
17	389324
17	407101
17	419514
17	436314
17	452680
17	466664
17	489008
17	501575
17	524184
17	538001
17	552683
17	588598
17	598755
17	624780
17	642141
17	655094
17	664093
17	685165
17	698602
17	724495
17	760444
17	773219
17	814617
17	827737
17	844666
17	864339
18	089575
18	097727
18	104155
18	110275
18	116378
18	122169
18	127674
18	133758
18	140454
18	146509
18	152530
18	159140
18	167492
18	179042
18	211975
18	431075
18	438370
18	445607
18	450990
18	456577
18	463127
18	468871
18	474378
18	480571
18	487865
18	494993
18	503113
18	512552
18	523769
18	532875
18	541108
18	554394
18	568336
18	582366
18	592005
18	802432
18	809956
18	842585
18	857810
18	877825
18	898814
18	915233
18	921781
18	928243
18	932853
18	937220
18	941571
18	946855
18	952327
18	956805
18	961858
18	966960
18	973081
18	978686
18	984541
18	990661
18	996168
19	002570
19	009069
19	018729
19	026093
19	034097
19	041169
19	051296
19	058670
19	066617
19	074361
19	080336
19	087695
19	099405
19	117142
19	126252
19	135993
19	143791
19	162337
19	180169
19	191527
19	206338
19	217287
19	227204
19	233744
19	360204
19	372590
19	380054
19	387848
19	394995
19	402969
19	411235
19	418280
19	423951
19	450257
19	926695
20	191331
20	335288
20	355908
20	377719
20	398221
20	411146
20	466822
20	476979
20	486372
20	504942
20	523271
20	659553
20	684757
20	696244
20	880230
20	986778
21	017831
21	109809
21	305631
21	315879
21	351212
21	401129
21	507661
21	566714
21	612228
21	618293
21	630847
21	845915
21	886113
21	897553
21	940729
21	948947
21	965812
21	973396
21	982144
22	001418
22	029863
22	036469
22	044328
22	051707
22	116325
22	136321
22	147329
22	268387
22	276790
22	283583
22	307211
22	315592
22	323032
22	328194
22	333309
22	337822
22	342731
22	346832
22	351208
22	356178
22	360774
22	365766
22	370516
22	375203
22	379744
22	384914
22	389861
22	396342
22	402909
22	408661
22	415456
22	421881
22	427851
22	434185
22	443325
22	454878
22	468673
22	500075
22	681622
22	688498
22	697096
22	705018
22	717576
22	725941
22	734085
22	738825
22	751486
22	932866
23	001904
23	049365
23	060867
23	141093
23	156441
23	166613
23	254247
23	263238
23	281390
23	292823
23	387887
23	467679
23	516039
23	685919
23	699421
24	029092
24	033451
24	037653
24	041728
24	045755
24	049767
24	053457
24	057141
24	061068
24	064865
24	068954
24	073080
24	077307
24	081875
24	086289
24	091333
24	096516
24	101577
24	106253
24	111500
24	116996
24	122664
24	128608
24	134672
24	140891
24	146110
24	151340
24	158123
24	165196
24	172368
24	179426
24	189232
24	203153
24	223733
24	526904
24	749086
24	812611
24	817668
24	822116
24	826323
24	830364
24	834268
24	838477
24	842604
24	846693
24	851068
24	855460
24	859944
24	864303
24	868961
24	873821
24	878553
24	883637
24	889221
24	894424
24	899993
24	906522
24	912435
24	918725
24	924401
24	930266
24	936878
24	942463
24	948456
24	954558
24	960576
24	967730
24	973695
24	980296
24	986123
24	992942
24	999217
25	008237
25	015045
25	023320
25	030189
25	037798
25	046128
25	052450
25	059200
25	066091
25	072895
25	078482
25	084643
25	091074
25	100141
25	107572
25	118804
25	126472
25	135183
25	142821
25	150702
25	158336
25	165719
25	175647
25	182025
25	186676
25	194652
25	202375
25	212555
25	220312
25	230910
25	241103
25	251959
25	259772
25	270261
25	280368
25	288093
25	295343
25	305467
25	315956
25	328270
25	337463
25	343540
25	352910
25	360766
25	368591
25	377891
25	386648
25	400101
25	413457
25	426830
25	434683
25	443154
25	459542
25	470756
25	488520
25	496469
25	505136
25	515757
25	530004
25	538874
25	547847
25	559228
25	575788
25	587124
25	595397
25	612149
25	622085
25	635466
25	646814
25	655078
25	662957
25	684526
25	698026
25	709386
25	716988
25	727022
25	742244
25	754580
25	767427
25	774634
25	785059
25	796678
25	804473
25	820662
25	832446
25	840558
25	851975
25	861924
25	872490
25	886391
25	893479
25	910047
25	925389
25	936680
25	947481
25	959805
25	974136
25	986923
26	000562
26	017856
26	031692
26	048819
26	057473
26	074247
26	083621
26	095987
26	114672
26	125476
26	137522
26	152971
26	166444
26	177612
26	187909
26	197060
26	207204
26	224773
26	239042
26	247516
26	257986
26	267158
26	279793
26	291436
26	301278
26	314031
26	328419
26	352351
26	365080
26	376396
26	385321
26	408237
26	422479
26	438659
26	453406
26	467379
26	482210
26	493619
26	506102
26	519603
26	538624
26	551773
26	562996
26	583176
26	599341
26	610979
26	625318
26	633658
26	645390
26	658529
26	673829
26	682970
26	703045
26	722945
26	737232
26	755094
27	334403
27	339920
27	344190
27	349083
27	354136
27	359209
27	364139
27	368845
27	373880
27	379493
27	384477
27	390667
27	395750
27	400838
27	406810
27	412112
27	417398
27	427057
27	432655
27	439791
27	446576
27	453137
27	459793
27	465710
27	473373
27	481264
27	488263
27	495532
27	504908
27	513223
27	520712
27	540622
27	552827
27	606484
27	622324
27	630646
27	637496
27	646216
27	655787
27	665033
27	672804
27	680445
27	688061
27	694162
27	701488
27	709056
27	717720
27	726177
27	734147
27	741245
27	749408
27	761286
27	769419
27	778783
27	787985
27	800763
27	810258
27	820420
27	831694
27	840141
27	868084
28	082223
28	088804
28	095202
28	101662
28	108064
28	113589
28	119036
28	124839
28	131745
28	138534
28	144062
28	148965
28	154968
28	161088
28	169061
28	176230
28	183231
28	190780
28	197628
28	204185
28	215055
28	227752
28	242141
28	250969
28	258799
28	269627
28	280847
28	290878
28	299080
28	309918
28	322004
28	331087
28	342924
28	353182
28	358919
28	375007
28	386750
28	399215
28	414027
28	423572
28	431394
28	445139
28	461835
28	471115
28	481423
28	513585
28	522565
28	538023
28	548013
28	560251
28	575451
28	585268
28	594227
28	610621
28	619787
28	635616
28	645175
28	658630
28	672611
28	693652
28	710594
28	731445
28	743071
28	752297
28	772887
28	785400
28	800348
28	808702
28	819812
28	835736
28	846335
28	857695
28	870306
28	883430
28	895598
28	910359
28	928955
28	942654
28	957669
28	967585
29	336357
29	470743
29	480422
29	503787
29	515214
29	521328
29	536291
29	547064
29	559634
29	665745
29	711432
29	774384
29	791143
29	847366
29	856537
30	092357
30	110820
30	189233
30	241328
30	251552
30	264163
30	271886
30	284634
30	478171
30	522654
30	597874
30	763220
30	785534
30	790862
30	796185
30	801386
30	806158
30	810664
30	815492
30	820623
30	825520
30	830201
30	835161
30	840071
30	845287
30	850208
30	855804
30	861511
30	866839
30	872160
30	877920
30	883608
30	889239
30	895584
30	903157
30	941071
30	946350
30	953328
30	962698
30	973640
31	014761
31	022298
31	029275
31	035585
31	041206
31	047147
31	052815
31	059061
31	065258
31	070727
31	076166
31	081775
31	088096
31	093520
31	100221
31	113727
31	131836
31	301553
31	308074
31	318257
31	485672
31	493475
31	509701
31	520168
31	558095
31	563047
31	568754
31	573641
31	577908
31	582388
31	586894
31	591224
31	595572
31	599780
31	604152
31	608136
31	612955
31	617791
31	622810
31	628218
31	633760
31	639520
31	645203
31	651314
31	657168
31	663319
31	669895
31	675764
31	681807
31	687843
31	694324
31	701468
31	707686
31	713224
31	720746
31	726482
31	735594
31	743845
31	752810
31	762316
31	774593
31	853928
31	861902
31	871690
31	879903
31	888112
31	894167
31	899603
31	905461
31	913696
31	920248
31	927570
31	934064
31	940410
31	946681
31	952880
31	959992
31	966906
31	973984
31	982804
31	991015
31	999959
32	007524
32	017659
32	025606
32	031722
32	038821
32	046140
32	056920
32	069330
32	077684
32	090946
32	100017
32	108601
32	121481
32	133111
32	141163
32	150520
32	158459
32	197944
32	321987
32	333053
32	338803
32	347173
32	354096
32	360460
32	366960
32	375321
32	381531
32	388405
32	396408
32	403422
32	409394
32	417758
32	424075
32	431992
32	440406
32	448911
32	458429
32	466624
32	474654
32	484372
32	494307
32	506710
32	517539
32	529801
32	537156
32	550866
32	561619
32	570960
32	583497
32	600385
32	610225
32	621126
32	637607
32	647482
32	665729
32	681775
32	696406
32	707933
32	715571
32	734503
32	751292
32	766315
32	776412
32	785200
32	794974
32	803046
32	810591
32	829713
32	847115
32	862141
32	871645
32	884364
32	894876
32	907907
32	920826
32	930644
32	953365
32	967971
32	993193
33	010305
33	030078
33	047031
33	059560
33	078284
33	089007
33	099706
33	111196
33	125173
33	137629
33	149135
33	156982
33	167501
33	183936
33	198304
33	210851
33	218821
33	231540
33	243525
33	260734
33	272452
33	284808
33	298222
33	316417
33	328761
33	357068
33	380581
33	397227
33	406962
33	420087
33	430097
33	438236
33	463896
33	486194
33	495157
33	511929
33	521243
33	536034
33	547767
33	558421
33	574234
33	600050
33	632643
33	643634
33	656855
33	676571
33	694137
33	708232
33	729637
33	740024
33	748254
[truncated: 1,589 more rows]
