# Supplementary material for: Moth olfactory receptor neurons adjust their encoding efficiency to temporal statistics of pheromone fluctuations
Source: PLoS Comput Biol. 2018 Nov 13;14(11):e1006586. doi: 10.1371/journal.pcbi.1006586 (PMC6258558; doi:10.1371/journal.pcbi.1006586)
Supplement: S1 Data — (ZIP) [file pcbi.1006586.s001.zip › data/16m/10pg/spikes_times_02.txt]

0	240606
0	246485
0	252961
0	260487
0	266884
0	273177
0	279840
0	286356
0	294216
0	301400
0	310064
0	318403
0	335757
0	345878
0	362516
0	379551
0	390302
0	402237
0	418352
0	661396
0	670672
0	682317
0	690142
0	707373
0	766285
0	780378
0	789027
1	238915
1	245118
1	250932
1	258722
1	265614
1	271665
1	280560
1	289392
1	300235
1	319201
1	334619
1	346775
1	391755
1	421412
1	460155
1	476937
1	502485
1	625752
1	643135
1	663230
1	761552
1	850479
1	862686
1	872760
1	886687
1	994776
2	049428
2	065735
2	089284
2	313760
2	328088
2	341302
2	353436
2	365551
2	381812
2	397339
2	444327
2	463375
2	479501
2	507769
2	721716
2	730580
2	738734
2	747192
2	756923
2	795208
2	804321
2	820201
2	832572
2	849879
2	878700
2	890427
3	233064
3	241822
3	249597
3	257932
3	266063
3	276022
3	284725
3	293086
3	305520
3	342786
3	353009
3	364356
3	420254
3	429643
3	443306
4	501688
4	508172
4	513735
4	520487
4	528496
4	536052
4	544318
4	553361
4	561204
4	568337
4	575955
4	585828
4	594054
4	605564
4	627206
4	670146
4	680788
4	702648
4	746723
4	760330
4	772248
4	860740
4	880456
4	897131
4	910181
4	943908
5	033303
5	041582
5	060793
5	080504
5	166675
5	212111
5	241646
5	267384
5	279329
5	319239
5	335092
5	359029
5	435097
5	499745
5	507805
5	516511
5	538690
5	684142
5	701190
5	963481
5	974987
5	983535
5	994016
6	001912
6	012041
6	020979
6	033503
6	058777
6	088605
8	040562
9	005808
9	013877
9	020395
9	028431
9	035655
9	042289
9	049264
9	056380
9	064881
9	071775
9	078641
9	088284
9	096076
9	111441
9	131622
9	150222
9	158952
9	205520
9	231522
9	274458
9	287024
9	317447
9	344379
9	356523
9	377528
9	413023
9	433115
9	499397
9	516639
9	558806
9	592374
9	672325
9	687516
9	700260
9	968535
9	983567
10	001207
10	009940
10	021088
10	029358
10	040739
10	049528
10	056742
10	069753
10	105476
10	117153
10	162806
10	229036
10	258809
10	284011
10	499561
10	508064
10	519328
10	529877
10	548934
10	558929
10	566877
10	578755
10	599324
10	608929
10	620956
10	666430
10	724982
10	740597
10	751805
10	760786
10	866883
10	878724
10	925357
10	938965
10	980075
11	097662
11	110910
11	121852
11	134540
11	149202
11	244917
11	258794
11	270909
11	291705
11	346526
11	559617
11	581212
11	612491
11	644373
11	656438
11	724606
11	736355
11	749476
11	776356
11	847465
11	862678
11	940715
12	006739
12	062512
12	100598
12	114920
12	136667
12	219759
12	439235
12	464370
12	478132
12	557365
12	569063
12	633872
12	739668
12	750872
12	905235
12	946441
12	981037
13	058790
13	099026
13	120164
13	318334
13	330572
13	355426
13	608729
13	621852
13	637940
13	655820
13	666980
13	683513
13	696873
13	870647
13	883942
13	910655
13	993384
14	004404
14	078191
14	222572
14	340805
14	362568
14	397739
14	580912
14	740178
14	768369
15	070736
15	082756
15	090305
15	099726
15	109157
15	119090
15	137647
15	152204
15	660204
15	669016
15	675642
15	683726
15	697741
15	705895
15	717054
15	728113
15	738245
15	749508
15	766240
15	776882
15	790421
15	864439
16	054402
16	064479
16	267310
16	278942
16	291464
16	302863
16	314689
16	324866
16	416430
16	427818
16	444060
16	455665
16	466919
16	478145
16	486556
16	498781
16	616103
16	700697
16	710976
16	725568
16	740355
16	766445
16	926736
16	942068
16	970059
17	022515
17	091055
17	116651
17	148359
17	313659
17	452746
17	461746
17	540840
17	552991
17	673233
17	687223
17	710070
18	120492
18	129508
18	138627
18	154205
18	164886
18	173901
18	195914
18	486990
18	494622
18	504076
18	525235
18	971269
18	978326
18	988102
18	996837
19	004119
19	015705
19	028320
19	038643
19	061856
19	074844
19	087793
19	152418
19	161731
19	169615
19	179675
19	211364
19	403773
19	426735
19	447889
20	358292
20	386844
22	108232
22	119432
22	131517
22	371160
22	378915
22	388733
22	399372
22	413005
22	423645
22	443209
22	474978
22	494233
22	516945
24	069124
24	078018
24	088450
24	096386
24	104757
24	112910
24	120072
24	131215
24	147789
24	156291
24	856584
24	872106
24	883484
24	890521
24	898754
24	908362
24	917253
24	926793
24	936555
24	944830
24	953506
24	967760
25	018294
25	029023
25	039041
25	063361
25	093901
25	107558
25	122603
25	156839
25	188077
25	260353
25	368925
25	385946
25	401294
25	436955
25	507564
25	524797
25	534113
25	554085
25	570707
25	582823
25	611709
25	696819
25	711108
25	777245
25	842014
25	853853
25	863704
25	997138
26	014145
26	032253
26	131741
26	144166
26	155527
26	170816
26	242341
26	288716
26	345359
26	429577
26	443144
26	524576
26	586695
26	647526
26	660045
26	675027
27	383529
27	391227
27	398301
27	406864
27	416417
27	426140
27	434431
27	443752
27	455124
27	462937
27	471774
27	482174
27	491846
27	648455
27	659754
27	671395
27	686307
27	696088
27	708788
27	724089
27	758413
27	831685
27	841771
27	849963
28	118243
28	128082
28	138752
28	149032
28	158483
28	169016
28	183017
28	202528
28	217914
28	232521
28	250208
28	344937
28	362514
28	390594
28	400121
28	408352
28	426525
28	442254
28	463065
28	514064
28	655081
28	668441
28	740156
28	761422
28	793027
28	811582
28	879236
28	902388
28	919524
30	850796
30	859443
30	869539
30	877158
30	883680
30	891094
30	897654
30	905966
30	925160
31	057194
31	069962
31	080938
31	091853
31	575918
31	589448
31	599491
31	609994
31	622478
31	634108
31	645888
31	656933
31	673454
31	690217
31	718714
31	739069
31	895225
31	903232
31	914209
31	930105
31	939577
31	956766
31	968219
31	976417
31	985676
31	998535
32	059260
32	079196
32	098515
32	180685
32	358764
32	368815
32	379351
32	422886
32	439234
32	449927
32	459169
32	467896
32	510402
32	524518
32	560688
32	588034
32	698461
32	795279
32	811302
32	870397
32	893201
32	923301
33	118006
33	137659
33	150681
33	221365
33	282001
33	301733
33	313674
33	323226
33	572133
33	586217
33	599589
33	639727
33	659815
33	693822
33	733345
33	754181
33	894862
33	948023
34	022221
34	040052
34	064216
34	080842
34	203295
34	221069
34	452230
34	569683
34	751107
34	787057
34	818810
34	969519
34	999723
35	129144
35	139769
35	158631
35	171455
35	197860
35	294579
35	332911
35	345904
35	368410
35	691146
35	707059
35	728717
35	757755
35	816088
35	931714
35	983270
36	004958
36	156884
36	179341
36	190890
36	266331
36	377113
36	397737
36	453042
36	732886
36	752588
36	838585
36	855868
37	136124
37	161109
37	180316
37	363802
37	421826
37	586244
37	609205
37	803306
39	125769
39	454159
39	717123
39	726462
39	735761
39	757468
39	767450
39	781469
39	790582
39	800382
39	811737
39	823775
39	836833
39	868028
40	685641
40	697352
40	711209
41	005653
41	017296
41	040062
41	058451
41	080890
41	091117
41	114676
41	460277
41	472542
41	489175
41	502138
41	511988
41	525412
41	534021
41	555790
41	568509
41	583025
41	595389
41	614994
41	765593
41	786039
42	069142
42	080433
42	093179
42	119552
42	130324
42	139521
42	156008
42	170714
42	187780
42	460842
42	476677
42	494904
42	516970
42	526266
42	540545
42	551392
42	572647
42	585353
42	689896
42	736551
42	753719
42	832185
42	853710
42	958320
42	970554
42	997381
43	146807
43	158431
43	180146
43	223709
43	239996
43	309468
43	440924
43	449495
43	464713
43	566462
43	589151
43	608089
43	765367
43	827791
43	862794
43	910829
43	973282
44	163796
44	229477
45	899752
46	248305
46	263256
46	911435
47	279505
47	497475
48	205135
48	216540
48	461647
48	472130
48	485674
48	495913
48	508869
48	522224
48	531385
48	539886
48	554781
49	571173
50	436393
50	447294
50	463554
50	494238
50	841233
50	866336
52	005855
53	092904
54	830411
55	443176
55	462247
57	908253
58	813396
58	825418
61	459363
64	386031
64	830836
65	221981
66	835559
67	200695
67	223470
68	022512
68	032806
68	051561
68	398214
69	291917
69	464307
69	469878
69	476446
69	484034
69	491336
69	499913
69	515615
69	527667
69	539281
69	547830
69	555118
69	564844
69	574405
69	587982
69	605267
69	625030
69	645292
69	655061
69	673326
69	693396
71	170745
71	181308
73	385317
73	392391
73	401326
73	408589
73	417920
73	428831
73	436479
73	444206
73	453794
73	463031
73	473128
73	482309
73	490220
73	498008
73	506729
73	525014
73	537110
73	567390
73	584286
73	622401
73	632453
73	643157
73	666472
73	681415
73	702390
73	715229
73	741994
73	806011
73	821175
73	829896
73	877697
73	892046
73	960354
73	979717
73	989867
74	012954
74	114410
74	132010
74	176010
74	196135
74	210913
74	228931
74	327285
74	413042
74	427505
74	450762
74	600435
74	621144
74	646067
74	669832
74	681708
74	729007
74	745186
74	756511
74	791897
74	817756
74	828996
74	844194
74	856989
74	921509
74	928321
74	968132
74	987985
74	997972
75	050094
75	228481
75	250174
75	317886
75	467513
75	488465
75	522993
75	614877
75	702415
75	722295
75	737363
75	805425
75	821259
75	836855
75	866512
75	959325
75	969571
75	981142
76	130550
76	235122
76	272423
76	327701
76	443400
76	456202
76	527287
76	596501
76	761183
76	771840
76	784418
76	850890
76	876675
76	924832
77	045111
77	098302
77	117913
77	128528
77	139772
77	170031
77	221059
77	381884
77	402223
77	415869
77	428976
77	550823
77	587728
77	701713
77	721512
77	733886
77	753906
77	957580
77	969720
77	986538
78	004808
78	059509
78	159101
78	190163
78	566054
78	576568
78	596156
78	605856
78	622291
78	647280
78	657438
78	670374
78	703110
78	788163
78	827481
78	854611
78	886743
78	930173
79	071994
79	086725
79	104611
79	197569
79	227490
79	239826
79	262347
79	280279
79	290974
79	306128
79	342665
79	518374
79	529720
79	557757
79	699839
79	723463
79	827130
79	871393
79	984946
79	999221
80	019428
80	056635
80	121562
80	134806
80	146505
80	250957
80	276456
80	339330
80	367142
80	461349
80	477454
80	514154
80	564142
80	580135
80	660178
80	814036
80	972837
81	095444
81	113493
81	135803
81	313516
81	323409
81	335821
81	349939
81	365524
81	376563
81	430160
81	514952
81	651885
81	728808
81	754060
81	783170
81	828720
81	851676
81	870104
81	890769
81	968012
82	084457
82	097328
82	156362
82	187704
82	210922
82	230217
82	244072
82	362896
82	465425
82	477774
82	759103
82	774960
82	795021
82	805394
82	875923
82	990983
83	075934
83	096813
83	299783
83	315055
83	339213
83	365375
83	542990
83	554411
83	580914
83	599090
83	640767
83	664640
83	684675
83	936696
83	952472
83	973172
84	157308
84	177842
84	197809
84	215310
84	255645
84	328540
84	377973
84	399857
84	537715
84	559376
84	582642
84	594680
84	768031
84	799997
84	809679
84	836325
84	901521
85	048968
85	169635
85	199413
85	214991
85	228953
85	442722
85	500971
85	532544
85	550804
85	651657
85	744500
85	773102
85	850607
85	887612
85	911324
85	933365
86	067474
86	079194
86	092874
86	112853
86	167958
86	185534
86	196215
86	209929
86	226479
86	244956
86	298460
86	316418
86	329254
86	450493
86	461234
86	474027
86	483971
86	502384
86	516655
86	562934
86	600537
86	730075
86	740697
86	774647
86	793878
86	810673
86	843019
86	927316
86	939631
86	953260
86	976782
87	278922
87	292942
87	523728
87	538660
87	580559
87	787263
87	905293
87	920082
88	203830
88	214097
88	227975
88	267173
88	278011
88	293319
88	308882
88	411008
88	427262
88	439729
88	458308
88	476681
88	659015
88	881626
89	099103
89	579760
89	708367
89	787032
90	031925
90	043692
90	078752
90	189368
90	369218
90	381565
90	390470
90	399556
90	410491
90	422473
90	439155
90	453374
90	465668
90	485239
90	540416
90	548214
90	572090
90	768686
90	780172
90	797688
90	836743
90	845830
90	995454
91	003071
91	018059
91	031301
91	042313
91	051264
91	059372
91	068375
91	081140
91	099039
91	128608
91	144897
91	159248
91	175888
91	229382
91	241346
91	254324
91	277217
91	327748
91	342104
91	431181
91	443047
91	454099
91	490861
91	506422
91	541972
91	554168
91	579563
91	603011
91	628504
91	698285
91	802663
91	839531
91	989692
92	001893
92	012011
92	047052
92	138827
92	191575
92	213934
92	229090
92	250543
92	272996
92	287519
92	388985
92	409729
92	550485
92	707195
92	725405
92	788359
92	842090
92	991890
93	047918
93	059725
93	230277
93	267613
93	288638
93	383788
93	401408
93	443868
93	692701
93	705977
93	725935
93	830116
93	854429
93	864901
93	909783
93	925199
94	022072
94	157381
94	177872
94	193203
94	205387
94	220476
94	257766
94	308084
94	326577
94	410598
94	428915
94	508739
94	524572
94	624485
94	712754
94	725216
94	737440
94	878490
94	907073
94	927969
94	943615
94	970688
95	053167
95	143773
95	187498
95	204783
95	393957
95	421537
95	448885
95	564650
95	603881
95	621381
95	656828
95	691546
95	720566
95	962137
95	974705
96	043578
96	059017
96	247963
96	273605
96	308373
96	324226
96	347477
96	510918
96	572937
96	646427
96	689001
96	729579
96	896465
97	045776
97	080129
97	094531
97	153104
97	220210
97	244725
97	256703
97	378108
97	407885
97	428029
97	599725
97	626210
97	636439
97	646260
97	756229
98	017250
98	053008
98	068853
98	083709
98	099466
98	321746
98	334537
98	353175
98	363979
98	727720
98	746995
98	758520
98	771716
98	852114
99	260537
99	287296
99	296944
99	544801
99	599496
99	618588
99	661259
99	674772
99	761411
99	774667
99	801033
99	817967
99	869886
100	022558
100	035877
100	052130
100	072815
100	089442
100	362251
100	398244
100	411689
100	438975
100	701554
101	070954
101	100345
101	196247
101	304214
101	358937
101	373825
101	755428
101	766456
101	788395
101	801092
101	812002
101	829536
101	871412
101	992247
102	022784
102	044726
102	102425
102	131040
102	656431
102	666508
102	677655
102	696023
102	706138
102	716245
102	726646
102	741413
102	761154
102	814061
102	828562
102	845064
102	886481
102	900059
102	919789
103	167657
103	188628
103	207887
103	241724
103	254123
103	267475
103	300864
103	370362
103	400385
103	412761
103	524202
103	543441
103	557796
103	650705
103	671015
103	728244
103	769854
103	847009
103	860993
103	902750
103	983665
104	048590
104	105975
104	124547
104	149513
104	177622
104	188961
104	201128
104	220375
104	240524
104	482362
104	494689
104	506070
104	523862
104	541146
104	555278
104	612325
104	642985
104	661639
104	737780
104	753418
104	900525
104	966687
104	980585
105	058987
105	221636
105	235069
105	251171
105	277913
105	304142
105	347459
105	359358
105	373235
105	490944
105	505262
105	524007
105	538733
105	684105
105	706069
105	720588
105	735869
105	783551
105	955144
105	983314
105	993385
106	003320
106	022678
106	055905
106	193732
106	233280
106	248224
106	274823
106	286322
106	328668
106	448404
106	482884
106	512413
106	555377
106	668217
106	692507
106	979482
106	989639
107	012303
107	025638
107	198493
107	213165
107	232511
107	353007
107	465531
107	484783
107	503230
107	515726
107	548401
107	681002
107	704927
107	718153
107	759641
107	863249
108	097932
108	171427
108	244798
108	257572
108	267919
108	281852
108	299247
108	354415
108	364414
108	373262
108	448230
108	462031
108	479662
108	532588
108	558159
108	571504
108	584718
108	617906
108	719557
108	729221
108	752183
109	021558
109	036171
109	056104
109	080208
109	259783
109	383355
109	418162
109	435776
109	634290
109	673365
109	698403
110	350780
110	458418
110	474944
110	998626
111	129358
111	451034
111	473481
111	507421
111	622406
111	957433
112	082781
112	139658
112	166839
112	391479
112	432420
112	559957
112	904032
113	021955
113	072792
113	450533
113	462511
113	475961
113	597559
113	977608
114	002281
114	213001
114	236443
114	247708
114	450041
114	692826
115	016127
115	038256
115	079326
115	090664
115	103641
115	112952
115	129247
115	141818
115	152146
115	162727
115	172264
115	188609
115	198041
115	242454
115	717222
115	725222
115	741305
115	759875
115	772664
115	785402
115	802959
115	822304
115	834276
115	900683
115	916673
115	938374
115	954577
116	008848
116	020892
116	034419
116	344056
116	355307
116	368584
116	381652
116	567769
116	581621
116	596314
116	627915
116	707937
116	722021
116	746911
116	756575
116	773394
116	794293
116	819051
116	838683
116	882423
116	974270
117	003995
117	048119
117	065201
117	126068
117	135317
117	152318
117	217174
117	229296
117	328876
117	339227
117	351504
117	424555
117	438414
117	452836
117	469354
117	479193
117	504575
118	447571
118	545471
118	619336
118	631737
118	948188
119	287336
119	313929
119	323859
119	333807
119	343412
119	353917
119	363361
119	386931
119	403212
119	541579
119	594520
119	618274
119	634770
119	653922
119	961791
119	983959
120	167303
120	178058
120	213914
120	229661
120	242053
120	251275
120	255303
120	262552
120	270622
120	281766
120	291445
120	336346
120	348387
120	367987
120	406546
120	422103
120	431710
120	452562
120	592816
120	617553
120	714011
120	731233
120	747518
120	771372
120	784074
120	907694
120	919733
120	951672
120	965619
121	174172
121	188353
121	201272
121	212724
121	236397
121	313355
121	328708
121	337191
121	454859
121	464382
121	472595
121	486470
121	497395
121	508546
121	531657
121	559205
121	671985
121	684005
121	773060
121	787046
121	816913
121	826680
121	846387
121	892938
121	961126
121	971902
121	991212
122	149773
122	158726
122	235370
122	351755
122	423173
122	443336
122	459638
122	513862
122	530161
122	542382
122	587105
122	601928
122	615452
122	624006
122	650912
122	665959
123	157992
123	333324
123	401936
123	415217
123	519112
123	770397
123	790119
123	805473
123	823818
123	868110
123	893156
123	907812
123	927980
123	965676
123	983762
123	997825
124	055614
124	078320
124	085669
124	095210
124	112405
124	126176
124	143767
124	182324
124	198487
124	240711
124	356889
124	402923
124	493705
124	534116
124	695276
124	708455
124	719892
124	750563
124	760700
124	778404
124	904640
124	917480
124	941857
125	064445
125	093772
125	107039
125	137508
125	244130
125	258693
125	290941
125	299885
125	324992
125	341727
125	365235
125	415584
125	489391
125	622841
125	652524
125	662950
125	708021
125	732307
125	743411
125	830677
125	849113
125	863237
125	890588
125	957234
126	059681
126	137029
126	154174
126	168990
126	223391
126	300558
126	677091
126	688758
126	698528
126	711395
126	725607
126	746444
126	812699
126	826914
126	852443
126	875993
126	941725
127	007431
127	302853
127	677917
127	753495
127	767991
127	788672
127	917661
127	942654
128	024772
128	041591
128	122839
128	134042
128	147451
128	742202
129	205203
129	275804
129	289742
129	623023
129	634242
129	714944
129	769451
130	009073
130	370383
130	639112
130	652974
130	688802
130	890577
131	143653
131	156212
131	388489
131	401442
131	959780
132	170129
132	380762
132	785246
132	944283
132	973418
132	991049
133	030283
133	451537
134	388894
134	766863
134	807057
134	832279
134	842936
135	848185
136	024245
136	202466
136	231212
136	243378
136	269602
136	393196
136	495394
136	978118
137	000756
137	030591
137	463805
137	842128
138	574857
139	219096
139	233308
139	560859
139	829283
140	074944
140	641290
141	381605
141	885085
142	294825
142	624756
142	641341
142	665858
142	784927
143	372177
143	392385
143	564345
143	594310
143	609536
143	633774
145	085104
145	096922
145	105078
145	115474
145	126203
145	135371
145	147272
145	162077
145	169615
145	177789
145	188196
145	204158
145	227673
145	238774
145	251707
145	295017
145	308236
145	324031
145	335400
145	347161
145	363702
145	379494
145	390756
145	402967
145	413998
145	480247
145	492133
145	509085
145	525091
145	536798
145	560370
145	571829
145	586305
145	596235
145	664913
145	708646
145	723914
145	900233
145	915628
145	996372
146	006527
146	016241
146	031524
146	042737
146	051372
146	059741
146	082948
146	108445
146	120794
146	130075
146	140459
146	212768
146	223932
146	311929
146	337833
146	352685
146	402471
146	523856
146	539456
146	552734
146	583265
146	740088
146	752166
146	764006
146	786744
146	800773
146	813439
146	830415
147	027787
147	036487
147	044725
147	890240
148	409993
148	425843
148	454482
148	467708
148	896854
148	938421
149	065083
149	294508
149	312221
149	368457
149	379375
149	916514
150	102631
150	237729
150	258277
150	272327
150	287360
150	299575
150	317211
150	330073
150	348665
150	362860
150	382885
150	410755
150	426410
150	436743
150	445223
150	455570
150	464550
150	517137
150	534008
150	549222
150	559973
150	583711
150	592185
150	610512
150	619248
150	631929
150	741534
150	781103
150	796813
150	806119
150	910323
150	952643
150	964877
150	986334
151	015916
151	024927
151	112375
151	126511
151	142840
151	162224
151	245347
151	840659
151	855895
151	866390
152	953354
152	987951
153	274585
153	347723
153	905678
153	916491
153	943305
153	967245
154	120780
154	357398
154	421845
154	805147
155	057072
155	072830
155	129171
155	325058
155	339989
155	352604
155	369331
155	378446
155	386134
155	395560
155	405844
155	415268
155	427183
155	438469
155	449006
155	459038
155	469590
155	483762
155	499989
155	557670
155	565545
155	575024
155	587721
155	597622
155	637037
155	646460
155	679368
155	703440
155	771769
155	780990
155	799795
155	828111
155	843285
155	858674
155	868324
155	881979
155	954711
156	033132
156	105253
156	116927
156	160219
156	182144
156	199133
156	211495
156	225852
156	246918
156	257305
156	265778
156	278864
156	290763
156	379189
156	444370
156	527528
156	551065
156	563637
156	597882
156	614324
156	645511
156	662667
156	695411
156	708657
156	786935
156	822356
156	896405
[truncated: 5,203 more rows]
