# Supplementary material for: Moth olfactory receptor neurons adjust their encoding efficiency to temporal statistics of pheromone fluctuations
Source: PLoS Comput Biol. 2018 Nov 13;14(11):e1006586. doi: 10.1371/journal.pcbi.1006586 (PMC6258558; doi:10.1371/journal.pcbi.1006586)
Supplement: S1 Data — (ZIP) [file pcbi.1006586.s001.zip › data/16m/10pg/spikes_times_03.txt]

0	591163
0	596524
0	601360
0	605726
0	610646
0	614814
0	618991
0	623439
0	627715
0	632373
0	637373
0	642495
0	648330
0	653635
0	658730
0	665542
0	672440
0	680976
0	690826
0	698019
0	704635
0	723726
0	734783
0	871171
0	879592
0	890081
0	903140
0	937058
0	961395
0	977163
1	488541
1	494879
1	500173
1	505181
1	509973
1	515365
1	520314
1	526862
1	534475
1	541858
1	549762
1	558580
1	567128
1	959742
1	965381
1	975069
1	982758
1	989298
1	996426
2	003076
2	011647
2	020113
2	030276
2	041038
2	048820
2	055781
2	066328
2	080838
2	104448
2	114942
2	158540
2	196775
2	221745
2	231958
2	299525
2	311145
2	392617
2	406031
2	414322
2	430938
2	448682
2	503147
2	593225
2	606087
2	649248
2	661098
2	668591
2	744997
2	758625
2	781203
2	800123
2	882461
2	893607
2	909376
2	959333
3	126826
3	146389
3	185358
3	223402
3	236538
3	265087
3	301837
3	366005
3	411611
3	487878
3	507734
3	518709
3	592560
3	607939
3	616106
3	648292
4	139964
4	147325
4	152744
4	157952
4	162656
4	168392
4	173174
4	178701
4	185127
4	191470
4	199090
4	225758
4	463207
4	469140
4	474923
4	480720
4	486472
4	493793
4	499875
4	507620
4	514044
4	522854
4	531348
4	540075
4	936867
4	943021
4	948610
4	954536
4	959885
4	965455
4	970622
4	975572
4	981114
4	987468
5	000361
5	013117
5	020927
5	029490
5	037594
5	053826
5	066954
5	084862
5	546606
5	552148
5	558689
5	564553
5	570104
5	576629
5	582871
5	588444
5	594697
5	600635
5	613055
5	621641
5	653726
5	815511
5	821468
5	826680
5	831787
5	840089
5	848968
5	854968
5	861108
5	869686
5	877244
5	886525
5	912964
6	050498
6	066713
6	162879
6	172056
6	196822
6	204259
6	213213
6	239581
6	264659
6	958655
6	963728
6	968306
6	973382
6	979823
6	984705
6	989722
6	994905
6	999877
7	006322
7	012420
7	019067
7	025489
7	035633
7	045426
7	055893
7	063465
7	073800
7	083062
7	092337
7	119283
7	144155
7	172165
7	184081
7	207418
7	230985
7	320886
7	346537
7	359177
7	386845
7	461062
7	492378
7	517759
7	527068
7	613311
7	736860
7	749763
7	765444
7	774908
7	783989
7	837382
7	851259
7	912725
7	942665
7	954770
7	978733
8	079654
8	106437
8	129704
8	174918
8	206567
8	256009
8	329765
8	356412
8	403368
8	416438
8	432783
8	452734
8	473629
8	499178
8	560094
8	732570
8	751269
8	762808
8	829998
8	840585
8	856364
8	899548
9	868181
9	887510
9	904493
10	207341
10	284634
10	300001
11	370715
11	609477
11	615254
11	620937
11	625685
11	630139
11	634712
11	639609
11	644243
11	649890
11	655765
11	661916
11	668065
11	674459
11	681302
11	689650
11	697979
11	708029
11	715638
11	727071
11	744806
11	760155
11	962663
11	969610
11	979528
11	986921
11	992769
11	999163
12	004790
12	010331
12	020331
12	034700
12	495357
12	501856
12	508063
12	514544
12	521147
12	528266
12	537124
12	543167
12	549907
12	559610
12	568040
12	576744
12	584466
12	592939
12	607693
12	620654
12	634019
12	659596
12	684861
12	740781
12	752585
12	765945
12	790414
12	957902
12	965390
12	980275
12	992252
13	001079
13	014028
13	030046
13	039883
13	049273
13	069478
13	105598
13	161086
13	169876
13	186916
13	246118
13	269015
13	294497
13	305230
13	322409
13	800805
13	808784
13	817739
13	823793
13	830940
13	836980
13	842275
13	850781
13	856497
13	862938
13	870569
13	879210
13	891301
14	327112
14	332173
14	336997
14	343518
14	349467
14	355225
14	360382
14	366245
14	372595
14	380551
14	390189
14	397556
14	405340
14	413443
14	421654
14	457067
14	467833
14	484309
14	496867
14	512527
14	527438
14	542880
14	568473
14	593573
14	604450
14	635912
14	719403
14	731014
14	792191
14	824185
14	837333
14	846199
14	858179
14	868497
14	880100
14	896322
15	019940
15	039408
15	048724
15	063653
15	132848
15	148146
15	158420
15	322254
15	335291
15	346720
15	368831
15	395634
15	412894
15	535770
15	658034
15	670903
15	682555
15	771848
15	790697
15	804626
15	838028
15	853168
15	868190
15	975195
15	983114
15	990525
15	999786
16	131597
16	143229
16	157278
16	240406
16	268886
16	284011
16	813147
16	949781
16	961567
16	968994
16	976706
16	982021
16	987355
16	994262
17	003058
17	010810
17	016852
17	027028
17	034555
17	043982
17	065965
17	084725
17	126563
17	137291
17	158760
17	194806
17	218597
17	455335
17	464341
17	470288
17	478340
17	486295
17	494738
17	506636
17	927187
17	935160
17	941839
17	946762
17	952689
17	958542
17	963317
17	969097
17	975719
17	982741
17	992872
18	001688
18	010335
18	024463
18	037766
18	052296
18	070443
18	099767
18	133823
18	151003
18	227215
18	241679
18	278608
18	339708
18	415217
18	433488
18	459084
18	468223
18	476682
18	504460
18	999915
19	013453
19	020910
19	030122
19	036256
19	043250
19	049418
19	055471
19	062993
19	079011
19	314820
19	321462
19	326619
19	331702
19	338996
19	347518
19	358513
19	364855
19	371821
19	380494
19	484533
19	506041
19	514298
19	523628
19	537089
19	551758
19	566826
19	576919
19	599519
19	627613
19	667679
19	685258
19	701128
19	736233
19	889445
19	912785
19	938931
19	952517
19	962321
20	000317
20	014284
20	047731
20	062697
20	088629
20	117680
20	158245
20	179719
20	220177
20	248834
20	315396
20	343189
20	431668
20	449770
20	475101
20	512913
20	632211
20	671951
20	689214
20	788909
20	844331
20	857152
20	883859
20	951748
21	087230
21	103951
21	221357
21	283962
21	300970
21	333455
21	479313
21	562376
21	604561
21	642604
21	684366
21	788213
21	853454
21	969171
22	134154
22	203464
22	223614
22	277763
22	401629
22	475889
22	714688
22	773983
22	794377
22	925638
22	978392
23	087554
23	125677
23	162461
23	443101
23	452899
23	464619
23	513662
23	741387
23	764096
24	046501
24	240409
24	262723
24	294844
24	788546
24	796707
24	805647
24	812584
24	821640
24	828747
24	837958
24	850889
24	874302
25	132943
25	155585
25	162267
25	170202
25	179988
25	188424
25	200469
25	225358
25	244808
25	258735
25	303351
25	316908
25	336703
25	412458
25	424684
25	449435
25	467301
25	605719
25	620229
25	687119
25	703679
25	915118
25	973289
25	988752
26	007267
26	035145
26	136901
26	165237
26	197822
26	213663
26	236365
26	397575
26	439305
26	560091
26	570132
26	624482
26	767246
27	381348
27	391654
27	399856
27	407193
27	414129
27	422627
27	431048
27	442120
27	453997
27	481856
27	496445
27	508916
27	569099
27	587221
27	752461
27	767326
27	795492
27	806131
27	820095
27	833655
27	857515
27	874143
28	187185
28	200033
28	212066
28	226853
28	310609
28	382614
28	471954
28	484541
28	642032
28	664261
28	672823
28	728425
28	805542
28	839287
28	879577
28	896625
28	930596
29	092218
29	103348
29	118300
29	134898
29	289581
29	402516
29	440209
29	522221
29	592941
29	610564
29	671389
29	736108
29	985666
30	013534
30	091958
30	132266
30	334776
30	367594
30	383505
30	397322
31	541441
31	549759
31	557886
31	566723
31	572876
31	580108
31	588931
31	596786
31	604446
31	613281
31	622662
31	632902
31	642130
31	651387
31	675924
31	941346
31	956565
31	963519
31	975603
31	984963
31	999521
32	014122
32	058958
32	071860
32	086871
32	098759
32	165411
32	190975
32	274721
32	343891
32	363882
32	380585
32	402268
32	437109
32	627736
32	653486
32	668475
32	700147
32	748467
32	903660
32	932001
32	958108
32	969901
32	994081
33	116747
33	167420
33	182486
33	350476
33	379650
33	408233
33	761815
33	774081
33	787151
33	799716
33	820865
33	832388
33	850195
33	896821
33	906101
33	918082
33	938992
33	967818
34	002133
34	015334
34	116567
34	128785
34	209253
34	226010
34	285478
34	340320
34	449164
34	462037
34	472786
34	485294
35	123221
35	131222
35	139665
35	149558
35	158176
35	165422
35	172621
35	181778
35	194451
35	207711
35	312221
35	326327
35	343653
35	472230
35	496166
35	516951
35	614805
35	800252
35	811834
35	824416
35	849704
35	860843
35	868418
35	902465
35	935105
35	955978
35	994842
36	007357
36	183813
36	193895
36	303516
36	324485
36	467913
36	764587
36	794237
37	097343
37	108102
37	115671
37	124117
37	135453
37	145902
37	167380
37	180387
37	207235
38	024491
38	044752
38	053456
38	060020
38	067638
38	078571
38	098933
38	197250
38	213677
38	227039
38	340385
38	362018
38	373108
38	393556
39	068985
39	480036
39	559795
40	085194
40	792381
40	805683
40	813241
40	825282
40	832922
40	843358
40	850910
40	863195
41	171771
41	177157
41	185526
41	196428
41	203844
41	210090
41	217718
41	228010
41	245013
41	255466
41	268076
41	283027
41	309408
41	317814
41	346958
41	372141
41	390536
41	408153
41	421357
41	437330
41	519440
41	530683
41	546173
41	568770
41	678072
41	850108
41	861109
41	878628
41	896668
41	907769
41	933692
42	206877
42	214124
42	225520
42	268607
42	364995
42	383593
42	401657
42	412265
42	430812
42	448122
42	538984
42	560440
42	608935
42	663587
42	698381
44	320796
44	330321
44	340198
44	349060
44	357303
44	364443
44	371518
44	378543
44	388796
44	397401
44	407961
44	421617
44	432011
44	468760
44	518655
44	533127
44	573916
44	597565
44	604692
44	652133
44	898713
44	908207
44	932316
44	948900
44	965190
44	974605
44	999575
45	008974
45	021424
45	040816
46	138605
46	150133
46	167654
46	384318
47	101665
47	809737
48	003446
48	015236
48	024316
48	032547
48	040278
48	048276
48	055030
48	061218
48	069566
48	087580
48	106672
48	123477
48	143936
48	161273
48	209756
48	221078
48	234651
48	255361
48	284773
48	723429
48	736211
48	753888
48	762811
48	773058
48	782224
48	793439
48	807729
48	818425
48	859261
48	871058
48	887102
48	904720
48	948929
48	965703
48	986015
48	999383
49	065756
49	174582
49	188465
49	224181
49	257075
49	270538
49	278729
49	295007
49	366069
49	377061
49	498082
49	715489
49	726084
49	737752
49	749053
49	788996
49	804907
49	860447
49	929356
49	970945
50	034609
50	126476
50	148741
50	232513
50	244268
50	301321
50	314389
50	327459
50	388967
50	412441
50	522431
50	552401
50	580021
50	633350
50	739127
50	931179
51	002347
51	027745
51	264157
51	280180
51	303261
51	320667
51	372991
51	385222
51	425342
51	560460
51	576422
51	743914
51	771686
51	791171
51	820816
51	843178
52	563529
52	579593
52	593914
52	604455
52	614003
52	622496
52	630495
52	644385
52	653704
52	667122
52	700632
52	710992
52	723636
52	858260
52	922912
52	947423
52	983229
52	997456
53	013081
53	034352
53	048993
53	077857
53	117290
53	266108
53	303965
53	315695
53	435216
53	465567
53	478814
53	491890
53	560895
53	739084
53	829701
53	847087
53	965609
53	995098
54	417141
54	427833
54	436000
54	458538
54	471104
54	479858
54	493723
55	078272
55	090043
55	098766
55	106808
55	114571
55	131410
55	150839
55	280790
55	296773
55	313363
55	340121
55	364324
55	372286
55	385801
55	413359
55	423138
55	445408
56	685293
56	831685
57	763679
57	786216
57	798289
59	707876
60	033393
60	045214
60	060721
60	156552
60	166567
60	177281
60	183853
60	191053
60	201646
60	214260
60	230909
60	240101
60	255128
60	270126
60	282013
60	295323
60	309474
60	520773
60	533905
60	552151
60	579219
60	591569
60	603888
60	614156
60	624182
60	636481
60	651425
60	666370
60	841291
60	849689
60	891578
61	593281
61	600764
61	608943
61	617447
61	625160
61	635311
61	643814
61	651482
61	659708
61	667010
61	684737
61	696704
61	717263
61	732287
61	744909
61	757736
61	795971
61	820776
61	851228
61	885039
61	908015
62	465981
62	641914
62	680377
62	697863
62	799215
62	829264
62	837494
62	845860
62	853731
62	860151
62	866746
64	262292
64	337238
64	648275
65	676788
66	041595
66	233562
66	595658
66	604500
66	610454
66	617577
66	624336
66	632572
66	639344
66	647410
66	658418
66	669676
66	679158
66	690574
66	701625
66	715950
66	734784
66	753343
66	892260
66	900855
66	911147
66	921625
66	930415
66	941005
67	723220
67	771140
67	865397
67	930047
68	248857
68	459676
68	466758
68	475335
68	484966
68	491301
68	498029
68	503576
68	513384
68	525387
68	535620
69	327812
69	363917
69	538479
69	676444
69	690331
70	064436
70	073452
70	183569
70	472469
70	600237
70	708203
70	717784
70	725117
70	735077
70	742642
70	750224
70	757706
70	766289
70	775954
70	783859
70	795555
70	807304
70	819579
70	827719
70	838702
70	852529
70	919976
70	930790
70	960566
70	986213
71	026083
71	137516
71	150774
71	162780
71	184163
71	195793
71	261955
71	352879
71	364558
71	419576
71	434861
71	474877
71	487251
71	536372
71	552654
71	655489
71	674111
71	695861
71	726316
71	770908
71	868861
71	927511
71	983538
71	995321
72	098031
72	133477
72	177400
72	188639
72	224570
72	305896
72	650765
72	664561
72	679344
72	694821
72	703545
72	710985
72	720940
72	729887
72	740858
72	755151
72	791787
73	070531
73	084975
73	094446
73	102718
73	111242
73	118196
73	127618
73	142770
73	180615
73	923667
74	546209
74	644403
74	776063
75	135368
75	547058
75	754629
75	762635
75	770893
75	778397
75	788368
75	797028
75	804984
75	814392
75	825174
75	838466
75	876603
75	939248
76	352077
76	683968
76	691431
76	699284
76	707231
76	716706
76	725275
76	733376
76	739997
76	747225
76	755056
76	765518
76	775994
76	785142
77	196360
77	561765
77	684246
77	818676
77	829159
77	836115
77	842889
77	851138
77	858496
77	864660
77	871068
77	879477
77	886914
77	907803
77	918180
77	946478
77	964141
77	984426
77	996390
78	008726
78	020863
78	032751
78	046413
78	132362
78	151403
78	177124
78	232882
78	241655
78	360386
78	372405
78	380797
78	391375
78	432043
78	449769
78	479005
78	495106
78	604408
78	613104
78	765732
78	782705
78	796101
78	806860
78	819590
78	847474
78	906581
78	998122
79	014028
79	029016
79	042927
79	088271
79	145367
79	154542
79	233536
79	246833
79	301652
79	374063
79	467509
79	507073
79	529953
79	616720
79	959152
79	966397
79	974267
79	981158
79	989727
79	999552
80	028980
80	037769
80	052261
80	062776
80	073836
80	089090
80	156050
80	198020
80	347401
80	365568
80	550771
80	559548
80	568267
80	579726
80	594747
80	612401
80	665664
80	678525
80	685820
80	700332
80	766240
80	854152
80	870313
80	899355
80	928296
80	960506
81	027712
81	040882
81	057207
81	094217
81	133908
81	282640
81	362796
81	385570
81	401555
81	449618
81	481229
81	518139
81	619430
81	654132
81	677315
81	847425
81	860028
82	166602
82	180721
82	341119
82	369411
82	473115
82	487156
82	557959
82	592761
82	991626
83	005959
83	043996
83	059083
83	122601
83	138110
83	154158
83	247902
83	443593
83	560260
83	640408
83	710098
83	762124
83	829762
83	873631
84	023739
84	076420
85	548464
86	360770
86	514622
86	920303
87	046443
87	066438
87	090857
88	151527
88	236402
88	251636
88	262145
88	271021
88	281292
88	288101
88	295909
88	315292
88	322801
88	333921
88	359205
88	665366
88	679027
88	691956
88	712043
88	721247
88	731117
88	739534
88	750162
88	760458
88	774513
89	382432
90	025090
90	036339
90	045671
90	061919
90	072080
90	757370
90	771024
90	781463
90	793239
90	801985
90	809592
90	817577
90	825131
90	836117
90	845818
90	857722
90	873816
90	889055
90	898177
90	951858
90	960992
90	969307
91	000832
91	008342
91	112370
91	127740
91	141925
91	182067
91	193113
91	226623
91	268565
91	281858
91	319580
91	384782
91	474481
91	516962
91	556311
91	621288
91	663403
91	733398
91	748834
91	779380
91	831803
91	859468
91	956082
92	019486
92	032260
92	062830
92	107113
92	137243
92	158062
92	292947
92	326368
92	362757
92	394028
92	435098
92	576854
92	591363
92	694221
92	718190
92	734205
92	745152
92	773863
92	830168
92	907683
92	922912
92	969018
92	994791
93	114147
93	208758
93	338564
93	438224
93	463818
93	610977
93	667883
93	771378
93	800751
93	912915
93	935214
94	012267
94	051837
94	066194
94	174950
94	266430
94	852216
94	865444
95	105207
95	114222
95	123441
95	136226
95	145826
95	154546
95	163300
95	171516
95	183922
95	216418
95	251475
95	292491
95	581066
95	601946
95	611000
95	623910
95	634956
95	657344
95	832689
95	874321
96	151880
96	162891
96	174867
96	187642
96	199091
96	209290
96	218669
96	256519
96	288494
96	344236
96	380355
96	397267
96	638911
96	665727
96	680354
96	699219
96	711129
96	741028
96	757968
96	791323
96	821028
96	911745
97	133881
97	226346
97	239482
97	313372
97	932494
98	772991
98	919882
99	736559
99	747897
99	815868
99	858623
100	396170
100	405451
100	422014
100	890768
100	907669
101	009204
101	695991
101	838056
101	877094
101	896295
103	030291
103	334489
103	588706
103	606343
104	041243
105	036476
105	257583
105	730744
105	911992
105	931975
106	189209
106	351308
106	528560
106	887186
106	970885
107	310052
107	354201
107	949952
107	996158
108	697596
108	975079
109	288783
109	841421
110	065003
110	594575
110	618928
110	628969
110	643975
111	013781
111	748146
112	005506
112	029115
112	094723
112	627810
112	818958
113	143735
113	336276
113	508346
113	789460
114	071234
114	081566
114	092728
114	101886
114	109179
114	115118
114	121438
114	128305
114	136304
114	144636
114	151565
114	159296
114	169145
114	180296
114	191961
114	201818
114	224962
114	257181
114	286579
114	305056
114	313774
114	326697
114	798682
115	219828
115	227873
115	239534
115	245568
115	252394
115	258811
115	265393
115	271685
115	277964
115	288690
115	296463
115	308346
115	321197
115	335080
115	347475
115	356193
115	368060
115	379448
115	410562
115	422077
115	470119
115	496339
115	504818
115	518357
115	535971
115	557794
115	611409
115	634355
115	692773
115	702661
115	716684
115	731782
115	774508
116	082715
116	104945
116	113067
116	131109
116	142459
116	151341
116	158921
116	165300
116	173508
116	185147
116	194643
116	205754
116	222269
116	252245
116	273903
116	369712
116	390420
116	403480
116	432687
116	451666
116	473217
116	512653
116	522290
116	572212
116	591574
116	639959
116	733251
116	754192
116	764233
116	865031
116	893034
117	354538
117	364094
117	371330
117	379738
117	386413
117	392928
117	399120
117	407104
117	417486
117	425710
117	451234
117	478690
117	500210
117	534920
117	556203
117	846507
117	853227
117	867329
117	879883
118	400402
118	446183
118	453080
118	459740
118	465936
118	473742
118	481959
118	490363
118	498986
118	506471
118	551755
118	560609
118	568260
118	578019
118	722656
118	736005
118	752973
118	765129
118	791663
118	844651
118	897486
118	953661
119	527222
119	543077
119	554638
119	561676
119	571938
119	579278
119	586333
119	595551
119	605673
119	612952
119	622912
119	640379
119	652343
119	664670
119	676251
119	710042
119	726712
119	745370
119	788630
119	863691
119	896651
119	931113
120	008094
120	018698
120	072579
120	080964
120	090652
120	103442
120	116406
120	135678
120	163053
120	176284
120	200213
120	317207
120	332535
120	808596
120	818997
120	828726
120	842220
120	853747
120	864583
120	878770
120	888140
120	907875
120	918300
120	952228
120	994451
121	054342
121	068466
121	079355
121	110760
121	205019
121	232192
121	242830
121	258920
121	318918
121	652265
121	679110
121	689302
121	700466
121	751729
121	763133
121	786261
121	803736
121	838165
122	091841
122	200580
122	212003
122	220093
122	227906
122	238007
122	247125
122	264789
122	274700
122	298788
122	316155
122	385278
122	727877
122	745638
122	751932
122	759564
122	770121
122	786158
122	807513
122	815579
122	825173
122	839676
122	875359
122	928939
123	062557
123	115257
123	172104
123	181192
123	197958
123	259709
123	334305
123	348058
123	410688
123	435996
123	504441
123	525411
123	539818
123	553259
123	609396
123	776239
123	797547
123	912330
123	946731
123	989014
124	155111
124	212297
124	252070
124	311014
124	408715
124	448578
124	528709
124	617261
124	636705
124	750562
124	851002
125	002344
125	095077
125	140667
125	353327
125	478786
125	519102
125	531569
125	547411
125	568093
125	862215
125	924062
125	970966
126	140774
126	169252
126	179288
126	408507
126	641519
126	695336
126	718193
127	362309
127	448773
127	571065
127	603171
127	798229
127	824016
127	909074
129	480582
129	844555
129	876412
130	042802
130	051656
130	059141
130	068982
130	088333
130	244286
130	284412
130	318639
130	368937
130	380041
130	399513
130	423566
130	895332
131	643474
131	769906
131	780038
131	789519
131	799883
131	808045
131	817416
131	830229
131	850790
131	871291
131	882179
131	890490
131	899629
131	917181
132	094967
132	127152
132	138648
132	195647
132	288288
132	313980
132	332110
132	424193
132	495541
132	507496
132	584484
132	596048
132	609214
132	633771
132	823841
132	952263
133	069361
133	086190
133	100723
133	963640
133	977447
134	448690
134	559014
134	767567
134	960502
135	173763
136	025335
136	261095
136	860513
137	097632
137	432408
137	580243
137	885037
138	437776
139	069051
139	171512
139	185674
139	202794
139	241251
139	732624
140	028365
140	311632
140	657088
140	837381
140	858774
141	168450
141	211139
141	371638
141	961134
142	073803
142	287541
142	312494
143	158746
143	180389
143	415870
143	821663
144	069518
144	203333
144	661698
144	875971
145	216361
145	293865
145	461709
146	172466
146	604229
146	922148
147	531678
148	183329
148	506112
148	563612
149	147334
149	530005
149	680768
150	172861
150	397508
[truncated: 2,552 more rows]
