# Supplementary material for: Moth olfactory receptor neurons adjust their encoding efficiency to temporal statistics of pheromone fluctuations
Source: PLoS Comput Biol. 2018 Nov 13;14(11):e1006586. doi: 10.1371/journal.pcbi.1006586 (PMC6258558; doi:10.1371/journal.pcbi.1006586)
Supplement: S1 Data — (ZIP) [file pcbi.1006586.s001.zip › data/16m/10pg/spikes_times_04.txt]

0	410651
0	418068
0	427635
0	433916
0	440790
0	446990
0	452125
0	456963
0	462841
0	469009
0	478935
0	485665
0	491342
0	497944
0	506082
0	512242
0	524707
0	539525
0	552315
0	592988
0	601842
0	621662
0	635504
0	661704
0	673007
0	685719
0	760121
1	256583
1	566350
1	576944
1	760859
2	198672
2	208809
2	236654
2	886373
3	155256
3	317338
3	326355
3	935293
4	340253
4	349155
4	366456
4	379487
5	406204
5	414911
5	493569
5	499730
5	513159
5	675868
8	611642
8	619793
8	639502
8	650970
8	928385
8	937324
9	708575
10	920109
10	927773
10	971217
11	127380
11	147677
11	157992
11	580645
11	589404
12	622759
12	645089
12	672035
13	000792
13	184276
13	190785
13	206373
13	231051
13	240352
13	248840
13	254411
13	260128
13	267314
13	273542
13	281406
13	293867
13	303479
13	311488
13	319961
13	327104
13	336614
13	343836
13	357935
13	369716
13	393609
13	417030
13	440250
13	449175
13	459605
13	473426
13	507616
13	513922
13	538966
13	567966
13	580324
13	596924
13	614476
13	657493
13	718671
13	789062
13	806084
13	818391
13	826136
13	834831
13	850904
14	122142
14	128687
14	135811
14	143346
14	151133
14	158943
14	167246
14	182784
14	190837
14	207071
14	371922
14	381823
14	399809
14	405702
14	420066
14	443988
14	568075
14	574567
14	583307
14	595975
14	604831
14	638235
14	996218
15	009015
15	173213
15	443190
15	656967
15	665910
15	690127
15	698265
15	705178
15	712006
15	716785
15	722596
15	729128
15	737479
15	745919
15	757218
15	813604
15	831657
15	841393
15	846918
15	856978
15	882716
15	890995
15	923897
15	936774
15	949754
15	960335
15	973178
15	984295
16	002339
16	014179
16	026565
16	043473
16	054323
16	090119
16	103009
16	119651
16	128479
16	139696
16	154820
16	192121
16	214110
16	223921
16	277010
16	306097
16	315926
16	396310
16	434753
16	470546
16	505592
16	517469
16	584568
16	594093
16	624132
16	649936
16	707519
16	738602
16	755101
16	783693
16	835522
16	905284
16	940515
16	998007
17	013954
17	033051
17	048722
17	073535
17	134327
17	171076
17	184360
17	247404
17	287406
17	300829
17	335731
17	378098
17	427896
17	464400
17	478370
17	517020
17	572119
17	601033
17	624852
17	708164
17	719369
17	731468
17	753621
17	768695
17	803313
17	821014
17	961679
17	976088
18	053634
18	077262
18	096983
18	115797
18	123697
18	193436
18	315942
18	340780
18	359532
18	371627
18	385771
18	397891
18	407928
18	502552
18	551804
18	697846
18	713525
18	739107
18	831863
18	843510
18	863639
18	979850
19	035386
19	102647
19	197208
19	209687
19	243630
19	277583
19	297390
19	329036
19	500974
19	546094
19	555824
19	624089
19	639708
19	763216
19	794374
19	854513
19	885817
19	968345
19	983588
20	007219
20	120750
20	133232
20	171507
20	223527
20	316489
20	358628
20	569838
20	577557
20	585553
20	605330
20	703958
20	753157
20	875341
20	886429
21	015710
21	064665
21	075316
21	097885
21	155944
21	183809
21	206312
21	260066
21	300397
21	331121
21	406540
21	456376
21	553371
21	578677
21	620609
21	771771
21	792371
21	843630
21	855303
21	872433
22	052715
22	142490
22	183855
22	248155
22	270093
22	282570
22	299238
22	313893
22	474314
22	534672
22	548981
22	561620
22	629986
22	695158
22	758481
22	819190
22	910353
22	930401
23	014315
23	025807
23	121381
23	175910
23	206076
23	297006
23	365591
23	401331
23	475120
23	550655
23	565103
23	702919
23	760986
23	849254
23	871657
23	897269
23	945123
23	965815
23	991519
24	305288
24	385940
24	409535
24	428112
24	454387
24	608427
24	649386
24	679797
24	707475
24	717827
24	760644
24	823407
25	007540
25	032716
25	246917
25	269763
25	278823
25	297639
25	506559
25	524666
25	663261
25	692261
25	766615
25	777402
25	817095
25	845475
26	048262
26	061265
26	151330
26	240143
26	251806
26	423198
26	436834
26	538547
26	549166
26	641572
26	701826
26	711278
26	815367
26	917350
26	936791
26	965401
27	145298
27	154255
27	174358
27	264872
27	410524
27	470316
27	634642
27	643138
27	652412
27	691740
27	714254
27	798654
27	848844
27	964474
27	974319
28	103687
28	149937
28	182037
28	259676
28	388724
28	453724
28	632386
28	676861
28	690062
28	734855
28	787623
28	958127
29	031123
29	092141
29	112260
29	317868
29	568677
29	582882
29	726832
29	780315
29	791615
29	809270
29	832914
29	864621
29	974234
30	123843
30	140145
30	182766
30	211916
30	304635
30	395720
30	430524
30	441359
30	766106
30	783239
30	798279
31	004157
31	038281
31	086357
31	206174
31	226319
31	238907
31	264539
31	407595
31	593100
31	607223
31	752873
31	762913
31	780347
31	791994
31	799286
31	820902
32	488736
32	553774
32	583290
32	594675
32	608538
32	617754
32	625276
32	636040
32	651079
32	758912
32	767636
32	784812
32	818416
32	832394
32	842161
32	877083
32	887358
32	943704
32	989767
33	037663
33	053170
33	127354
33	480524
33	547193
33	575875
33	588240
33	602167
33	610019
33	621685
33	634103
33	649690
33	910176
34	016905
34	067479
34	198039
34	207433
34	418126
34	636224
34	663581
34	673330
34	683410
34	713570
35	035787
35	048469
35	330391
35	364543
35	454453
35	461520
35	489980
35	535411
35	545944
35	555916
35	562560
35	662445
35	680307
35	736617
35	752717
35	759312
35	770505
35	796635
36	543720
36	615333
36	712184
36	725333
36	735852
36	749031
36	795137
36	818612
36	826896
36	845042
36	858881
36	900020
36	909539
36	919918
36	928095
36	937015
36	983919
36	994723
37	005940
37	024807
37	060324
37	076741
37	147109
37	185361
37	254345
37	264243
37	469137
37	496305
37	512728
37	524455
37	533882
37	548370
37	575759
37	596579
37	619922
37	709475
37	754078
37	761759
37	806420
37	828075
37	851960
37	910521
37	943081
37	989075
38	003536
38	150869
38	207874
38	247492
38	264652
38	280366
38	293113
38	332153
38	430807
38	456690
38	650516
38	669945
39	320263
39	576312
39	670229
39	698201
39	710553
39	720768
39	737705
39	985546
40	033436
40	047069
40	053657
40	232190
40	613612
40	620592
40	636297
40	649563
40	688522
40	820771
41	206775
41	285502
41	413357
41	533041
41	623587
41	634768
41	771468
41	807775
41	853492
41	889296
41	898318
41	916042
42	091777
42	101667
42	353657
42	573588
42	611616
42	637688
42	806365
42	829869
42	921296
42	978661
43	009421
43	028923
43	039006
43	291956
43	366911
43	511065
43	611006
43	619125
43	651345
43	781023
44	094551
44	104003
44	111679
44	184006
44	217957
44	366014
44	378752
44	395944
44	831489
44	839884
44	951483
44	973260
45	017430
45	091165
45	223772
45	323738
45	344587
45	431669
45	447683
45	477377
46	360445
46	375282
46	385193
46	554144
46	563336
46	678163
46	684486
46	703870
46	727288
46	945444
46	959311
46	971122
47	072111
47	134166
47	209365
47	217839
47	341210
47	393434
47	580043
47	614328
47	622387
47	633029
47	652771
47	698903
47	714315
47	907834
47	928485
47	951653
47	962705
48	088189
48	118112
48	220322
48	333361
48	343633
48	358469
48	654461
48	663905
48	675476
48	759219
48	766574
48	777656
48	809673
48	823546
48	830521
49	102655
49	317844
49	369229
49	412228
49	455471
49	566765
49	875708
50	212781
50	221068
50	257359
50	385191
50	465697
50	476285
50	520261
50	695916
50	705194
50	713422
50	781714
50	799217
51	007156
51	274885
51	291276
51	339653
51	613045
51	622832
51	636431
51	649557
51	656824
51	674915
51	681900
51	697682
51	862939
51	998956
52	206147
52	414463
52	425766
52	442117
52	489644
52	569440
52	964236
53	327629
53	335878
53	578842
53	587875
53	670443
53	837222
53	847955
53	881753
53	890908
53	934717
53	945582
54	106167
54	230062
54	245195
54	255032
54	299977
54	557543
54	578279
55	017253
55	270917
55	318356
55	345539
55	381925
55	394009
55	403533
55	611366
55	698507
55	830710
55	838342
55	871832
56	074866
56	094266
56	189068
56	238455
56	320044
56	328911
56	338568
56	374994
56	398158
56	733774
56	744237
56	753960
56	760664
56	770545
56	781563
56	819362
56	875218
57	507856
57	644885
57	656616
57	695712
57	873379
57	925788
58	073125
58	174822
58	186227
58	526102
58	538927
58	554128
58	572127
58	602980
58	897873
58	934973
58	975654
58	983888
58	993325
59	000890
59	015197
59	036234
59	063972
59	073525
59	080215
59	088115
59	097081
59	105404
59	114970
59	127444
59	140294
59	149791
59	189938
59	569025
59	613588
60	045667
60	060486
60	070629
60	084279
60	092391
60	278547
60	418034
60	503201
60	511446
60	523001
60	541540
60	841277
60	880059
60	913523
61	010135
61	025197
61	265115
61	617059
61	751151
61	771531
61	779946
61	792190
61	798415
61	865234
61	972518
62	282751
62	289015
62	297034
62	316577
62	325084
62	351859
62	515172
62	525647
62	630644
62	638440
62	646575
62	656987
62	688509
62	710134
62	717877
62	732470
62	748300
62	762488
62	769392
62	778627
62	786106
62	810828
62	821776
62	830269
62	853082
62	875870
62	887121
62	905803
62	929246
62	941028
62	955697
62	985274
62	999239
63	012819
63	031846
63	044294
63	073051
63	087239
63	140283
63	155920
63	205882
63	227069
63	237060
63	248488
63	259713
63	273011
63	290743
63	299223
63	324941
63	358803
63	448566
63	458264
63	518255
63	525025
63	551907
63	726078
63	749688
63	766235
63	783268
63	791452
63	799754
63	810022
63	829524
63	983572
63	993359
64	001550
64	010300
64	019557
64	034420
64	051978
64	061437
64	090426
64	104093
64	123164
64	143152
64	188756
64	212109
64	282707
64	291787
64	304622
64	343872
64	432576
64	439328
64	504228
64	599064
64	639294
64	693660
64	714465
64	727631
64	739593
64	774810
64	864291
64	942312
64	956272
65	009357
65	075068
65	129308
65	144543
65	174462
65	371885
65	394387
65	416669
65	430909
65	519968
65	540915
65	550730
65	558133
65	574112
65	634741
65	775875
65	813574
65	910230
66	002428
66	077940
66	085375
66	119880
66	136733
66	145988
66	239512
66	282323
66	302840
66	333918
66	435280
66	517421
66	587202
66	611017
66	659945
66	671604
66	722471
67	003397
67	022926
67	040379
67	085405
67	120381
67	135491
67	316240
67	350631
67	389862
67	439424
67	454879
67	519997
67	536508
67	551731
67	563550
67	645645
67	653905
67	678026
67	698852
68	225087
68	237938
68	244135
68	253869
68	274627
68	283984
68	292486
68	300236
68	333527
68	343157
68	357645
68	396432
68	421017
68	434192
68	468000
68	489314
68	512125
68	580369
68	646216
68	656215
68	678721
68	789621
68	868747
68	894216
68	912687
68	961764
68	993804
69	121035
69	130134
69	169051
69	212691
69	226405
69	396977
69	414743
69	428173
69	465235
69	471815
69	524479
69	561564
69	635678
69	680368
69	740485
69	811897
69	992479
70	045321
70	061042
70	082300
70	114129
70	158969
70	190909
70	480834
70	525275
70	653072
70	680839
70	772935
70	905734
70	945256
71	102390
71	171565
71	205581
71	218661
71	241138
71	255880
71	275588
71	386504
71	510103
71	585997
71	645555
71	662229
71	674241
71	702091
71	830372
71	933025
71	939437
72	116617
72	135853
72	148531
72	202962
72	219898
72	247792
72	349476
72	367309
72	505265
72	524238
72	718112
72	749731
72	863403
72	876496
72	980073
73	123344
73	147116
73	267001
73	286993
73	367424
73	416225
73	455142
73	475769
73	638646
73	747525
73	855203
73	864196
73	895751
74	070494
74	123534
74	204867
74	248955
74	448956
74	545128
74	559279
74	577379
74	610123
74	662820
74	691964
74	851545
75	007208
75	033561
75	083265
75	459466
75	502941
75	657279
75	666054
75	725564
75	787151
75	950365
75	984880
75	999650
76	246739
76	428538
76	463507
76	523516
76	537140
76	654454
76	851610
76	863044
77	180787
77	190896
77	197827
77	212002
77	228939
77	248068
77	300155
77	415912
77	429866
77	451324
77	461345
77	471439
77	523347
77	554911
77	580114
77	591051
77	802190
77	821403
77	887772
77	908679
77	961644
77	981295
78	044442
78	055396
78	112694
78	198726
78	233660
78	328057
78	985884
79	000287
79	271712
79	309285
79	337459
79	363455
79	431340
79	447440
79	571772
79	778921
79	794640
79	810355
79	819504
79	831033
79	843327
79	853307
79	864684
79	886650
79	952033
79	969864
79	982746
79	993187
79	999379
80	011067
80	081437
80	205420
80	212571
80	241274
80	271522
80	291531
80	314919
80	349428
80	453726
80	477704
80	486373
80	719817
80	929859
80	944601
80	965131
80	973947
80	990180
80	999469
81	016589
81	039132
81	092602
81	107637
81	119950
81	136574
81	155128
81	183311
81	206211
81	226073
81	650133
81	835585
82	121695
82	142161
82	165915
82	278784
82	294686
82	305733
82	600372
82	843908
82	856235
82	919716
82	977045
82	988689
83	192950
83	230451
83	248651
83	263482
83	541557
83	783602
83	805660
83	832769
83	842304
83	852858
83	932326
83	950327
83	963550
83	978387
84	221833
84	485578
84	567262
84	575938
84	606906
84	784953
85	069209
85	080546
85	097882
85	734771
85	750332
85	889528
85	897117
85	918224
85	926623
85	939226
86	210410
86	220015
86	325325
86	332283
86	347016
86	425934
86	437431
86	543430
86	580943
86	717410
86	737981
87	048595
87	057674
87	078610
87	287040
87	306487
87	321356
87	328258
87	336927
87	353218
87	361077
87	369296
87	385984
87	394593
87	413254
87	529986
87	580233
87	593520
87	601241
87	622761
87	632411
87	646789
87	662246
87	681191
87	707444
87	766523
87	788373
87	823284
87	839528
87	878958
87	893282
87	905142
87	915204
87	930915
87	985747
87	994498
88	023334
88	054366
88	187177
88	205454
88	229937
88	249481
88	275971
88	312587
88	328256
88	360165
88	899223
89	231089
89	252653
89	267751
89	280883
89	484722
89	515813
89	529188
89	551722
89	577109
89	615891
89	623503
89	636936
89	661781
89	693276
89	704612
89	731205
89	739567
89	764458
89	777705
89	809543
89	820107
89	826619
89	833891
89	852269
89	873659
89	884682
89	899689
89	940270
90	280655
90	288411
90	305878
90	468372
90	473975
90	483090
90	493986
90	501055
90	509841
90	521493
90	578982
90	694356
90	703750
90	756729
90	763436
90	770659
90	785044
90	793610
90	802434
90	838364
90	901661
90	921560
90	947607
90	960591
90	971751
91	020697
91	053380
91	088305
91	103073
91	149002
91	206418
91	227530
91	268974
91	314082
91	330464
91	340857
91	357557
91	385044
91	449471
91	574045
91	594257
91	613771
91	653514
91	888218
91	902033
91	928225
91	992130
92	022608
92	049427
92	421638
92	852870
93	181391
93	195712
93	279577
93	291183
93	320932
93	423239
93	561003
93	597332
93	968968
94	008937
94	038483
94	146682
94	288732
94	431780
94	534376
94	540796
94	580152
95	039954
95	230554
95	288147
95	388665
95	486573
95	495266
95	533181
95	552446
95	798425
95	817982
96	021970
96	038275
96	219147
96	227519
96	411541
96	481721
96	713409
96	961417
96	984764
97	010362
97	086555
97	104601
97	123674
97	587494
97	612787
97	671073
97	693861
97	907342
98	037904
98	048353
98	311568
98	347209
98	371852
98	514123
98	547455
98	571890
98	582763
98	626027
98	867836
98	916682
99	015379
99	159010
99	309790
99	649217
99	766618
99	802954
99	970691
100	006456
100	052844
100	071917
100	079712
100	120891
100	302337
100	332944
100	344573
100	357737
100	387113
100	399070
100	542035
100	636495
100	770121
100	946911
101	078913
101	090859
101	102745
101	115717
101	246482
101	258705
101	398514
101	761363
101	769108
101	890810
101	923142
102	313794
102	352069
102	558006
102	573615
102	589869
102	603780
102	654102
102	710926
102	723572
102	732019
102	833024
102	863401
102	945447
102	955895
103	137135
103	321812
103	404722
103	550441
103	702241
103	709726
103	716937
103	724328
103	736217
103	748754
103	840889
103	895853
104	196505
104	208759
104	263767
104	274812
104	506727
104	518652
104	865851
104	874872
104	883419
104	892151
104	907551
104	918276
105	034046
105	473626
105	481945
105	493008
105	506225
105	776683
105	799630
105	812230
105	899940
105	907140
105	923221
105	941015
105	949511
105	959769
105	970420
106	032037
106	039993
106	055907
106	064330
106	092929
106	354837
106	515897
106	527155
106	540633
106	549576
106	578226
106	935359
106	951690
107	145772
107	358882
107	373208
107	595507
107	603740
107	623908
107	634771
107	651442
107	721481
107	916842
107	952791
108	491060
108	556245
108	572443
108	597946
108	893132
108	910562
108	926870
109	156283
109	184146
109	207533
109	579551
109	597040
109	712332
109	724778
109	734633
109	746996
109	759489
109	946227
110	101908
110	187566
110	342732
110	429720
110	511894
110	530562
110	558510
110	566064
110	582538
110	607092
110	645523
110	654864
110	677781
110	690013
110	702741
110	711535
110	718760
110	725807
110	735803
110	758131
110	771115
110	778424
110	793456
110	854524
110	875867
110	920724
110	931878
110	939864
110	951009
110	959422
110	972384
110	998978
111	008958
111	023314
111	046059
111	060694
111	090715
111	100427
111	123169
111	158485
111	231080
111	242394
111	305742
111	368494
111	789538
111	801656
112	223064
112	415237
112	653755
112	695762
112	926010
112	937236
113	090128
113	133890
113	150566
113	169683
113	324793
113	347781
113	367468
113	379656
113	387723
113	396011
113	421876
113	441194
113	451094
113	460212
113	493662
113	503170
113	524961
113	541091
113	550405
113	561646
113	584105
113	625711
113	638908
113	647578
113	655645
113	670778
113	712637
113	724095
113	747526
113	766220
113	779625
113	807139
113	818823
114	539947
114	554133
114	563368
114	572178
114	579683
114	588113
114	595890
114	608250
114	641724
114	724997
114	962577
114	971396
114	983064
114	992331
115	076958
115	158377
115	182606
115	190494
115	199260
115	209222
115	218185
115	230051
115	240816
115	251919
115	266958
115	281907
115	302781
115	318392
115	359881
115	370703
115	395309
115	410960
115	422589
115	431737
115	453267
115	502484
115	557484
115	604765
115	615963
115	625800
115	643411
115	654077
115	721447
115	743741
115	768210
115	825734
115	848117
115	893353
115	917910
115	993613
116	019562
116	048202
116	063018
116	091559
116	104552
116	118611
116	145796
116	263575
116	336297
116	356146
116	376812
116	385903
116	523690
116	536414
116	691427
116	711917
116	758559
116	769112
116	782562
116	920206
116	986127
117	035463
117	115352
117	125189
117	135384
117	150155
117	181615
117	213033
117	251496
117	311134
117	330711
117	365883
117	387279
117	401418
117	520229
117	583375
117	617466
117	663518
117	745489
117	777171
117	903564
117	932312
117	954701
117	968723
117	980074
117	992767
118	033558
118	094986
118	103497
118	176281
118	256171
118	427559
118	435111
118	526315
118	544853
118	681297
118	693869
118	725264
118	779163
118	856314
118	865112
118	878987
118	973632
118	990963
119	250846
119	334611
119	382476
119	411108
119	486289
119	494820
119	543007
119	588575
119	599504
119	639908
119	657057
119	676804
119	705325
119	722476
119	791000
119	819088
119	845060
119	942169
119	999308
120	105854
120	150759
120	188327
120	341003
120	443911
120	476734
120	576847
120	753993
120	907810
120	976791
121	045481
121	071895
121	249406
121	293586
121	389659
121	421374
121	475771
121	539609
121	698446
121	712572
121	737927
121	854415
121	922928
121	990638
122	022157
122	067262
122	084622
122	249462
122	298816
122	446204
122	454964
122	477013
122	626702
122	809980
122	828377
122	851692
122	877140
122	918645
123	067693
123	203523
123	374444
123	386469
123	405533
123	434131
123	443145
123	659813
123	790972
123	814843
123	838810
123	848155
123	875983
123	930228
123	972856
124	102217
124	149295
124	169230
124	267414
124	294106
124	552761
124	571073
124	595676
124	611463
124	648412
124	673751
124	697939
124	812820
124	831486
124	973852
125	004694
125	043216
125	145806
125	280575
125	297406
125	453298
125	460039
125	538713
125	606890
125	723624
125	757892
125	803219
125	923737
126	188385
126	221827
126	238928
126	299657
126	363922
126	596530
126	627920
126	676116
126	704807
126	763661
126	820073
126	913618
126	942282
127	048196
127	149454
127	175342
127	267903
127	374741
127	387083
127	406152
127	475211
127	637925
127	920927
127	998573
128	020412
128	144189
128	189587
128	225735
128	237251
128	405888
128	443491
129	055232
129	185434
129	376994
129	386459
129	404904
129	588082
129	594556
129	715642
129	723957
129	856580
130	065393
130	144040
130	164119
130	305942
130	324434
130	333323
130	408464
130	429960
130	456742
130	467986
130	475815
130	494385
130	501615
130	514559
130	537888
130	553809
131	296475
131	422171
131	504123
131	630494
131	686421
131	700079
131	720797
131	799034
131	808991
131	827416
131	857450
131	864546
131	879560
131	887624
131	904739
131	956383
131	971805
131	984529
131	996460
132	006364
132	031631
132	045318
132	085258
132	114562
132	138578
132	155384
132	326973
132	367316
132	389161
132	424534
132	441928
132	497622
132	508676
132	539743
132	571426
132	618576
132	673494
132	751955
132	769144
132	779683
132	795534
132	812454
132	824446
132	903565
132	968192
132	982991
133	115488
133	163654
133	170732
133	261462
133	286869
133	321794
133	331330
133	344606
133	366403
133	408674
133	538038
133	561487
133	690009
133	699209
133	726122
133	736956
134	120183
134	128624
134	139830
134	161484
134	173242
134	193096
134	442023
134	450962
134	471471
134	481410
134	502244
134	515014
134	527578
134	698251
134	709963
134	718682
134	961069
134	972612
134	984712
135	195515
135	202041
135	211860
135	224412
135	264953
135	293838
135	334851
135	347585
135	355201
135	367896
135	379682
135	464674
135	518979
135	539606
135	576354
[truncated: 4,612 more rows]
