# Supplementary material for: Moth olfactory receptor neurons adjust their encoding efficiency to temporal statistics of pheromone fluctuations
Source: PLoS Comput Biol. 2018 Nov 13;14(11):e1006586. doi: 10.1371/journal.pcbi.1006586 (PMC6258558; doi:10.1371/journal.pcbi.1006586)
Supplement: S1 Data — (ZIP) [file pcbi.1006586.s001.zip › data/16m/10pg/spikes_times_05.txt]

0	047251
1	269465
1	291452
1	347025
1	543369
1	687508
2	280917
2	295880
2	370701
2	709601
2	728157
2	731906
2	735555
2	738812
2	742167
2	745519
2	748829
2	752378
2	755773
2	759325
2	762984
2	766523
2	770693
2	774368
2	778573
2	782601
2	786438
2	790536
2	794827
2	799197
2	803470
2	808223
2	813608
2	819212
2	824861
2	830582
2	836966
2	842865
2	851294
2	856906
2	867291
2	878746
2	885041
2	891484
2	900388
2	911712
2	922057
2	945491
2	965884
2	976889
2	984710
3	055523
3	069201
3	103980
3	123654
3	148395
3	168219
3	179916
3	187328
3	208025
3	277274
3	291344
3	326970
3	335857
3	345488
3	357240
3	383811
3	397448
3	438522
3	446231
3	466460
3	492765
3	543085
3	596030
3	614553
3	636251
3	650463
3	659257
3	667810
3	681328
3	692314
3	757327
3	810646
3	829487
3	840024
3	872194
3	928468
3	944415
3	952828
3	967266
4	004478
4	044142
4	064071
4	083165
4	096735
4	114161
4	141570
4	155825
4	235330
4	243613
4	270480
4	351569
4	363272
4	375431
4	439637
4	450937
4	470410
4	486087
4	496805
4	519405
4	566302
4	593740
4	606448
4	651910
4	727827
4	805156
4	822603
4	866310
4	887866
4	898841
4	942338
4	952711
4	975615
5	068071
5	091273
5	114811
5	193439
5	250581
5	263027
5	295370
5	332769
5	371910
5	408485
5	460259
5	479582
5	522756
5	541627
5	566961
5	581541
5	600507
5	691387
5	722002
5	732522
5	760836
5	786485
5	798724
5	854445
5	864617
5	878312
5	992388
6	048184
6	058519
6	104967
6	140846
6	195364
6	269040
6	288226
6	306739
6	320571
6	350672
6	383415
6	413475
6	480237
6	522441
6	549643
6	573617
6	581029
6	595634
6	695084
6	792284
6	806536
6	823248
6	868260
6	889553
6	932179
6	946457
6	973116
6	988225
7	090583
7	109435
7	132644
7	194707
7	221752
7	361725
7	380754
7	391990
7	409504
7	433136
7	450235
7	473994
7	489220
7	511072
7	737266
7	756087
7	763461
7	772304
7	779690
7	788153
7	797405
7	806017
7	817629
7	837491
7	849085
7	880983
7	897385
7	935225
7	942794
7	989751
8	013330
8	024786
8	067095
8	120786
8	133214
8	536005
8	543989
8	551071
8	556838
8	562360
8	569169
8	576463
8	583447
8	590529
8	596839
8	604996
8	612638
8	625174
8	632856
8	642076
8	650058
8	656943
8	683616
9	279392
9	828224
9	935246
9	940742
9	945896
9	950768
9	955210
9	959669
9	964327
9	968345
9	972691
9	977302
9	981910
9	986923
9	992817
9	998146
10	003907
10	009426
10	016574
10	023096
10	030617
10	040300
10	046859
10	054162
10	060724
10	068591
10	076531
10	084950
10	095525
10	109801
10	125925
10	151154
10	163835
10	184638
10	208273
10	231945
10	254605
10	276402
10	294935
10	314932
10	350129
10	359902
10	370127
10	389984
10	400390
10	415053
10	431319
10	482549
10	592334
10	600382
10	615201
10	627625
10	635839
10	644761
10	657213
11	251160
11	270545
11	397851
11	464317
11	473276
11	808900
11	867321
12	039431
12	050057
12	253659
12	302106
12	660429
12	751730
12	776832
12	809511
12	875081
12	892011
12	942437
13	260324
13	385693
13	490713
13	581920
13	588088
13	592447
13	596543
13	600421
13	604882
13	609081
13	613061
13	617173
13	621191
13	625258
13	629479
13	634376
13	638664
13	643550
13	648190
13	653214
13	658426
13	664368
13	670590
13	677685
13	683956
13	690501
13	696370
13	706592
13	717356
14	316545
14	328471
14	555087
14	566760
14	582680
14	622983
14	629311
14	634175
14	638496
14	643088
14	647035
14	651620
14	656078
14	660331
14	665108
14	669975
14	675343
14	680581
14	686545
14	691462
14	697689
14	703241
14	709987
14	716145
14	722918
14	731574
14	741775
14	751574
15	354053
15	360253
15	364816
15	369270
15	373378
15	377244
15	381263
15	385706
15	390163
15	394612
15	399025
15	403771
15	409123
15	414066
15	419111
15	424137
15	430427
15	436272
15	442738
15	450566
15	458166
15	465720
15	475029
15	482127
15	491208
15	502747
15	510019
15	529248
15	540592
15	550136
15	558090
15	573454
15	596846
15	633487
15	646465
15	657558
15	682345
15	699064
15	715519
15	723767
15	736635
15	748408
15	761507
15	802640
15	817127
15	827263
15	861206
15	878976
15	893121
15	964851
15	989248
16	003030
16	070027
16	081188
16	101633
16	108512
16	126415
16	151745
16	161797
16	171614
16	239726
16	251626
16	292804
16	323129
16	346345
16	360019
16	380716
16	416969
16	449796
16	460514
16	507317
16	519203
16	564597
16	610652
16	633933
16	643053
16	677263
16	694339
16	711662
16	773973
16	798943
16	809281
16	818985
16	877656
16	905310
16	924521
16	999155
17	032939
17	064235
17	081461
17	100958
17	140353
17	163904
17	222863
17	268372
17	312790
17	323489
17	353180
17	375368
17	479585
17	487306
17	505937
17	531041
17	544896
17	621172
17	655080
17	692291
17	731611
17	745215
17	808831
17	821034
17	848973
17	879403
17	908267
17	922416
18	018384
18	036855
18	138100
18	152929
18	162249
18	225576
18	267531
18	303822
18	334211
18	360092
18	379096
18	404469
18	431895
18	470996
18	491189
18	527434
18	565336
18	602447
18	622777
18	762589
18	775843
18	837005
18	848193
18	863787
18	926568
18	955609
19	021266
19	077861
19	117191
19	171162
19	236144
19	336186
19	355332
19	420459
19	552721
19	599196
19	688768
19	725937
19	736529
19	792016
19	805955
19	871218
19	887012
19	928719
20	000108
20	010837
20	024184
20	043981
20	175794
20	216434
20	254658
20	285448
20	298124
20	342788
20	375969
20	390446
20	554622
20	586261
20	706370
20	762607
20	801283
20	826723
20	846379
20	945977
20	963416
21	023620
21	033808
21	074472
21	148486
21	192825
21	276002
21	322310
21	398076
21	411092
21	426068
21	462075
21	625782
21	664468
21	762845
21	856619
21	939197
21	973957
22	051897
22	126676
22	153314
22	184964
22	216770
22	265511
22	289784
22	304234
22	681835
22	691164
22	697941
22	706256
22	715653
22	723940
22	731095
22	740719
22	748363
22	761573
22	769705
22	783058
22	793415
22	809627
22	827428
22	875712
22	890507
22	910713
22	929048
22	938725
22	956613
23	008166
23	057308
23	073715
23	182011
23	290123
23	300474
23	333242
23	398404
23	408072
23	429698
23	449557
23	520357
23	590254
23	606646
23	655955
23	777811
23	831626
23	839259
23	876567
23	921825
23	936121
24	022535
24	032284
24	062277
24	123164
24	146994
24	163814
24	256185
24	313373
24	353162
24	380290
24	510257
24	569789
24	583294
24	596802
24	712732
24	744371
24	758865
24	779995
24	943139
25	249122
25	258878
25	266401
25	273170
25	286786
25	294906
25	303272
25	311369
25	322568
25	334156
25	348660
25	363492
25	383752
25	399211
25	419477
25	430397
25	448921
25	481289
25	571184
25	605302
26	304009
26	325521
26	403817
26	662178
26	695210
27	184697
27	228973
27	359111
27	692043
27	909923
28	043424
28	052144
28	058286
28	063322
28	068356
28	073727
28	079468
28	084784
28	090685
28	096702
28	103225
28	111308
28	124508
28	136676
28	235013
28	242040
28	248454
28	255315
28	263197
28	270500
28	276518
28	287732
28	297219
28	305790
28	316228
28	323544
28	331228
28	338619
28	353727
28	373366
28	385853
28	396277
28	402401
28	410772
28	428849
28	451947
28	474967
28	503568
28	519277
28	564368
28	594846
28	615255
28	672162
28	956822
28	964926
28	972024
28	978930
28	986468
28	995203
29	003867
29	010491
29	016840
29	023322
29	032414
29	043306
29	053370
29	064270
29	083856
29	114780
29	265064
29	273484
29	292064
29	300059
29	315075
29	548266
29	556440
29	564144
29	574638
29	581441
29	589986
29	597834
29	606972
29	613571
29	623534
29	638484
29	715700
29	725669
29	734601
29	750791
29	760759
29	768635
29	780767
29	792243
29	806373
29	823484
29	837827
30	062071
30	070662
30	077300
30	085816
30	092928
30	101625
30	110560
30	127337
30	521767
30	528765
30	535883
30	542018
30	547360
30	552987
30	558458
30	564213
30	569659
30	575126
30	581805
30	590514
30	599712
30	606594
30	615457
30	626467
30	636104
30	645007
30	674209
31	069610
31	433838
31	505422
31	513002
31	520078
31	525896
31	531208
31	535897
31	540840
31	546366
31	551717
31	557330
31	562640
31	567974
31	573452
31	580576
31	587591
31	594456
31	602392
31	611130
31	619009
31	629491
31	638422
31	650791
31	677643
31	692726
31	705985
31	718210
31	732708
31	748925
31	783029
31	792732
31	810386
31	826093
31	843914
31	860064
31	868088
31	907054
31	929792
31	945865
31	973568
32	141058
32	151251
32	161243
32	173727
32	182577
32	192051
32	205845
32	233179
32	259968
32	289225
32	300982
32	336211
32	347060
32	358151
32	388485
32	407733
32	427306
32	474487
32	503805
32	582293
32	626035
32	637350
32	648470
32	670271
32	694441
32	715273
32	959043
33	032767
33	040027
33	047759
33	059883
33	066633
33	076010
33	085837
33	095016
33	102200
33	119015
33	126971
33	141864
33	151021
33	188297
33	208172
33	216928
33	228226
33	270680
33	281009
33	306739
33	358275
33	375363
33	384755
33	413333
33	448304
33	471108
33	479244
33	498344
33	516607
33	556439
33	652690
33	677021
33	699164
33	723153
33	776336
33	801189
33	821392
33	870977
33	887332
33	953401
33	969058
34	096285
34	144240
34	160874
34	172632
34	182676
34	237954
34	329325
34	357928
34	384271
34	398041
34	404931
34	436354
34	494132
34	510817
34	527688
34	635181
34	718115
34	789575
34	798808
34	830656
34	843691
34	852760
34	912123
34	923102
34	988241
35	004912
35	097312
35	178779
35	230457
35	262681
35	331050
35	352922
35	363505
35	393146
35	426723
35	449286
35	527824
35	606385
35	640119
35	711867
35	795862
35	823246
35	833247
36	259657
36	295229
36	302641
36	310541
36	317478
36	326676
36	333204
36	340074
36	347401
36	356595
36	932965
36	949241
36	976925
37	143883
37	162833
37	216366
37	236364
37	244552
37	251951
37	259637
37	268159
37	273902
37	281734
37	289793
37	299247
37	310983
37	320636
37	407645
37	423501
37	432058
37	439174
37	448787
37	456958
37	469374
37	481542
37	495337
37	551289
37	577795
37	588003
38	518105
38	570392
38	644022
38	656009
38	977980
39	007605
39	239264
39	539800
39	764757
39	775838
39	785574
39	813807
40	131515
40	145951
40	155513
40	249129
40	664127
41	010427
41	023856
41	033311
41	299753
41	316036
41	453552
41	509905
41	722640
41	743560
42	108973
42	120810
42	150353
42	280261
42	345289
42	526153
42	799821
42	831311
42	951994
42	995478
43	175212
43	374630
43	410109
43	451362
43	464186
43	477692
43	513560
43	582828
43	599203
43	617926
43	814136
43	824747
43	843009
44	156078
44	169304
44	268567
44	282953
44	298692
44	323063
44	495427
44	540228
44	784696
44	808122
44	858554
45	190089
45	204616
45	405416
45	427368
45	672476
45	700805
45	721605
45	863414
45	939594
46	024522
46	255937
46	426926
46	617725
46	628914
46	640632
46	701883
46	712454
46	935774
46	951242
47	010530
47	130811
47	263822
47	317736
47	568260
47	579432
47	858059
47	871863
47	893433
47	912857
47	997329
48	229418
48	243465
48	373955
48	429719
48	544889
48	555576
48	564111
48	765651
48	788913
49	174153
49	195886
49	204136
49	209015
49	214352
49	219150
49	223613
49	229027
49	233742
49	238256
49	242846
49	247101
49	251567
49	256326
49	260716
49	265187
49	270019
49	275172
49	280559
49	285513
49	290815
49	297831
49	304486
49	311754
49	318386
49	324324
49	332226
49	338985
49	345897
49	352876
49	365534
49	392105
49	405746
49	453777
49	623855
49	630291
49	636369
49	642183
49	649788
49	656974
49	665592
49	673162
49	682041
49	690320
49	696969
49	703674
49	710976
49	718306
49	726116
49	734989
49	747726
49	757466
49	769510
49	784127
49	807223
49	826794
49	867269
49	879522
49	918496
49	931951
49	950230
49	972811
49	986387
50	009190
50	033514
50	063755
50	090081
50	103189
50	116119
50	134996
50	169746
50	206403
50	239791
50	256374
50	318166
50	340126
50	352744
50	384459
50	397454
50	406312
50	442400
50	464582
50	480979
50	516667
50	530512
50	566296
50	580586
50	666464
50	700482
50	714989
50	736802
50	754835
50	805974
50	873539
50	898914
50	919822
50	931470
50	982745
51	442864
51	544684
51	569436
51	746759
51	921906
52	071366
52	132166
52	182042
52	353717
52	445790
52	508077
53	029489
53	048153
53	318804
53	328782
53	471565
53	496721
53	597532
53	611785
53	622228
53	815191
53	862709
53	868964
53	874304
53	878994
53	885180
53	889840
53	894577
53	899080
53	904583
53	909538
53	915878
53	920583
53	925937
53	930897
53	936834
53	942290
53	948316
53	955235
53	960564
53	967070
53	973185
53	979144
53	986750
53	996287
54	006552
54	020981
54	033737
54	040398
54	048581
54	060564
54	075076
54	109352
54	124501
54	137115
54	149258
54	167410
54	210773
54	239635
54	251846
54	266061
54	285273
54	310682
54	321639
54	340360
54	393000
54	404326
54	419408
54	431682
54	487113
54	501987
54	547509
54	571253
54	584788
54	602963
54	630308
54	656050
54	721314
54	741570
54	756794
54	769930
54	782382
54	820925
54	867943
54	884546
54	898738
54	948018
54	980928
55	028119
55	117182
55	127128
55	146725
55	165073
55	177352
55	194783
55	226694
55	284281
55	298214
55	345723
55	372837
55	384146
55	416111
55	435437
55	451416
55	464113
55	630936
55	668605
55	696115
55	725512
55	763793
55	791658
55	806282
55	820328
55	834080
55	854456
55	878284
55	891526
55	921480
56	037311
56	060717
56	086445
56	141633
56	151580
56	170537
56	189953
56	255170
56	303174
56	344991
56	404491
56	415629
56	532833
56	581187
56	616605
56	677585
56	688256
56	753432
56	766194
56	778424
56	794702
56	828154
56	889993
57	035407
57	066410
57	082694
57	109576
57	153635
57	191873
57	277895
57	323122
57	363698
57	403776
57	471463
57	486869
57	502581
57	561673
57	694631
57	707631
57	751862
57	760437
57	799828
57	832687
57	957730
57	972090
58	070830
58	101468
58	123863
58	139972
58	245527
58	319241
58	347059
58	395078
58	416902
58	486588
58	540367
58	558928
58	630583
58	694586
58	733229
58	764732
58	782440
58	816842
58	827322
58	984523
59	010979
59	051062
59	126663
59	147692
59	210280
59	261570
59	299212
59	328456
59	360092
59	390963
59	416589
59	482262
59	566147
59	618882
59	725915
59	799946
59	890588
59	973894
60	007494
60	172071
60	213216
60	250694
60	281768
60	418184
60	429236
60	476987
60	546954
60	638432
60	750614
60	788330
60	810570
60	868837
60	938388
61	022766
61	050412
61	141336
61	204475
61	329619
61	359813
61	390412
61	463259
61	510075
61	583426
61	725631
61	744233
61	769440
61	797137
61	873462
61	972631
62	076113
62	239314
62	267826
62	279699
62	294706
62	348149
62	402659
62	547578
62	583180
62	592609
62	667272
62	725519
62	746303
62	864007
62	931495
62	970839
63	086901
63	145411
63	273727
63	442524
63	503503
63	520487
63	544292
63	591533
63	606653
63	639687
63	708491
63	730822
63	745182
63	784697
63	827678
64	512437
64	521157
64	530214
64	541487
64	553489
64	560546
64	569137
64	575925
64	585323
64	595613
64	605658
64	622924
64	638029
64	647820
64	674489
64	694185
64	709289
64	730197
64	752302
64	791621
64	820843
64	839617
64	866762
64	893125
64	938039
64	960377
65	127208
65	153171
65	238942
65	251585
65	296577
65	309468
65	339152
65	365725
65	378441
65	456261
65	475012
65	486808
65	499612
65	623725
65	720076
65	732682
65	809946
65	824177
65	836961
65	874222
66	036882
66	113135
66	129591
66	175492
66	197071
66	351980
66	364180
66	395730
66	409519
66	435597
66	447527
66	607311
66	864517
66	882260
67	019074
67	028692
67	048409
67	062368
67	072660
67	084855
67	096916
67	112091
67	126182
67	146383
67	168940
67	199176
67	235651
67	325709
67	345561
67	360976
67	383823
67	580372
67	608821
67	666554
68	411401
68	738529
68	835870
68	997380
69	005616
69	025988
69	038027
69	448689
69	463046
69	476168
69	766408
70	131090
70	315466
70	509310
70	752663
70	770239
70	827118
70	862977
71	042986
71	048986
71	057347
71	063151
71	070704
71	076320
71	083581
71	090964
71	096442
71	101923
71	109278
71	115737
71	122718
71	130071
71	136764
71	145053
71	152360
71	162251
71	171379
71	188713
71	202178
71	212093
71	226107
71	240562
71	256025
71	265608
71	498356
71	513373
71	525122
71	535908
71	546373
71	555636
71	807288
71	815942
71	823209
71	830533
71	837203
71	846015
71	853833
71	860442
71	867058
71	878378
71	885744
71	893768
71	901732
71	910342
71	919871
71	928122
71	939021
71	954882
71	965223
71	990165
72	003325
72	051684
72	067460
72	077933
72	100473
72	112320
72	140931
72	192004
72	205353
72	226791
72	247786
72	335335
72	374675
72	384097
72	397035
72	413180
72	484993
72	504860
72	526247
72	555533
72	672921
72	693642
72	811739
72	881854
72	891324
72	916794
72	932763
72	950380
72	961462
72	970188
73	005279
73	022957
73	127589
73	156240
73	219203
73	234972
73	304388
73	318680
73	340802
73	452120
73	473595
73	502945
73	521788
73	533908
73	544850
73	565504
73	606395
73	673481
73	707206
73	718664
73	782171
73	800967
73	836129
73	922187
73	944623
73	968665
74	055324
74	094088
74	117105
74	166359
74	267027
74	307950
74	319314
74	419712
74	451048
74	464373
74	547277
74	569683
74	666738
74	718758
74	776335
74	828485
74	841332
74	913027
74	947777
75	028459
75	103635
75	179224
75	208704
75	218116
75	246180
75	274638
75	309335
75	323014
75	429613
75	591278
75	621747
75	642670
75	661104
75	672405
75	697217
75	919592
75	937852
75	961117
75	976491
76	086461
76	096563
76	125928
76	174052
76	353444
76	404822
76	419779
76	436627
76	457381
76	602856
76	620343
76	630771
76	665733
76	699003
77	086550
77	094881
77	104495
77	140320
77	154753
77	166473
77	175739
77	182228
77	193579
77	212735
77	223795
77	238652
77	248884
77	273552
77	294150
77	313512
77	328824
77	370172
77	394345
77	415014
77	422364
77	479281
77	581507
77	602860
77	741652
77	765029
77	774804
77	803806
77	834023
77	844972
77	891442
77	941240
77	979569
77	999988
78	017689
78	133206
78	180322
78	249027
78	288583
78	363740
78	463472
78	478284
78	506090
78	518506
78	567265
78	581884
78	656385
78	705682
78	782800
78	798889
78	846129
78	918587
78	937911
79	273776
79	291070
79	678002
79	760080
79	771188
79	782444
79	791917
79	799972
79	815275
79	828446
79	838222
79	848167
79	859545
79	870395
79	883060
79	897097
79	917896
79	946326
79	955819
80	001488
80	013632
80	027908
80	041688
80	058804
80	096838
80	110561
80	176232
80	219627
80	239513
80	252614
80	283040
80	355583
80	959103
81	024103
81	035612
81	046686
81	054514
81	063146
81	073804
81	086246
81	097439
81	291683
82	084034
82	102326
82	142012
82	335486
82	595707
82	856441
82	924036
83	009166
83	022891
83	102761
83	114884
83	416697
83	587829
83	682147
83	774530
83	787675
84	136960
84	206393
84	592595
84	605597
84	654301
84	665636
84	922654
85	026078
85	076796
85	205257
85	246553
85	417339
85	765661
86	107800
86	287545
86	330060
86	337470
86	345988
86	364859
86	378392
86	656820
86	772675
87	009189
87	177119
87	242510
87	459826
87	589996
87	602493
87	756005
87	776591
87	826600
88	045860
88	377638
88	521727
88	530340
88	547751
88	617426
88	735274
88	796964
88	884055
88	889304
88	895618
88	901126
88	906376
88	910901
88	915414
88	919960
88	924566
88	929003
88	934118
88	938943
88	945397
88	952134
88	958108
88	966415
88	972754
88	981159
88	988004
88	996673
89	007715
89	018778
89	028805
89	129628
89	137665
89	145992
89	155027
89	163743
89	178594
89	190580
89	225714
89	395028
89	404456
89	412064
89	421170
89	429091
89	434423
89	441517
89	446529
89	453518
89	459569
89	465943
89	472917
89	480662
89	491086
89	500222
89	509864
89	522280
89	531902
89	549416
89	558783
89	569724
89	599495
89	723032
89	743858
89	749661
89	757816
89	766015
89	780181
89	792860
89	803682
89	846740
89	861225
90	214259
90	220454
90	228587
90	234967
90	244053
90	250631
90	258865
90	264951
90	272593
90	281408
90	289465
90	298276
90	306693
90	314708
90	323118
90	332767
90	343105
90	351278
90	360858
90	374533
90	389790
90	405476
90	416111
90	430039
90	441456
90	761291
90	998283
91	005902
91	011406
91	017195
91	022063
91	028654
91	034063
91	039191
91	045418
91	052544
91	058516
91	065001
91	072517
91	080286
91	088487
91	096166
91	103452
91	111612
91	120089
91	128123
91	145347
91	395329
91	408134
91	414298
91	421465
91	426632
91	432344
91	438878
91	445718
91	455195
91	679510
91	688359
91	700901
91	707817
91	714165
91	721423
91	728086
91	737667
91	748997
91	755665
91	765922
91	771440
91	782359
91	792870
91	809889
91	817145
91	827437
91	848279
91	857706
91	868354
91	886084
91	896829
91	919067
91	954763
91	994509
92	032089
92	043170
92	062522
92	100569
92	125619
92	136487
92	147270
92	196814
92	221061
92	306123
92	315816
92	333438
92	361538
92	373002
92	534780
92	552791
92	562534
92	575071
92	584078
92	603558
92	618279
92	637433
92	645589
92	681788
92	702777
92	739568
[truncated: 6,446 more rows]
