# Supplementary material for: Moth olfactory receptor neurons adjust their encoding efficiency to temporal statistics of pheromone fluctuations
Source: PLoS Comput Biol. 2018 Nov 13;14(11):e1006586. doi: 10.1371/journal.pcbi.1006586 (PMC6258558; doi:10.1371/journal.pcbi.1006586)
Supplement: S1 Data — (ZIP) [file pcbi.1006586.s001.zip › data/16m/10pg/spikes_times_06.txt]

0	222376
0	226643
0	230673
0	234266
0	237494
0	240768
0	244526
0	247840
0	251550
0	255501
0	259619
0	264031
0	268593
0	273507
0	278500
0	283871
0	288802
0	293292
0	298764
0	304173
0	309965
0	316265
0	323377
0	329238
0	336636
0	347035
0	354464
0	362684
0	370109
0	377226
0	387286
0	398581
0	424471
0	431853
0	438458
0	449805
0	485244
0	502346
0	534932
0	592971
0	599415
0	610117
0	632889
0	642311
0	654265
0	672793
0	698924
0	824789
0	837351
0	844552
0	906234
0	915587
0	931719
0	937064
0	944334
0	955120
0	971748
0	987705
1	317178
1	363407
1	537358
1	802751
1	811702
1	820154
1	829184
2	084815
2	095534
2	501777
2	865885
2	885831
2	900426
2	915705
2	920244
2	924029
2	927952
2	931863
2	935952
2	940214
2	944716
2	949052
2	953734
2	958389
2	964976
2	969741
2	976456
2	983939
2	989715
2	999258
3	011645
3	031128
3	065764
3	078927
3	085795
3	092111
3	100471
3	109337
3	118737
3	128715
3	135564
3	148188
3	186015
3	226610
4	075630
4	080341
4	084623
4	088539
4	092218
4	096934
4	101614
4	106687
4	112270
4	117851
4	122058
4	127410
4	133324
4	140270
4	149189
4	159222
4	166767
4	172652
4	182420
4	191576
4	208102
4	224232
4	240805
4	247881
4	270973
4	278324
4	333912
4	342793
4	351084
4	361856
4	391659
4	398758
4	408457
4	702945
4	709290
4	718579
4	724875
4	731219
4	737339
4	744095
4	751981
4	760184
4	765210
4	771771
4	778846
4	797165
4	806037
4	815267
4	841942
4	862512
5	282884
5	288412
5	293140
5	297296
5	301565
5	305965
5	311580
5	317321
5	324589
5	331882
5	342234
5	348689
5	398639
5	784275
5	809581
6	058505
6	064132
6	068841
6	073438
6	077101
6	081024
6	085572
6	090258
6	095832
6	101041
6	106697
6	112080
6	117225
6	124621
6	132925
6	140481
6	147756
6	157654
6	170160
6	181851
6	196709
6	208940
6	222621
6	237471
6	246765
6	256247
6	282507
6	296376
6	302458
6	310403
6	325273
6	347093
6	465442
6	610189
6	615229
6	619946
6	625182
6	631413
6	639826
6	646923
6	655345
6	662222
6	672229
6	679158
6	690644
6	697738
6	708260
6	732390
6	748026
6	775001
6	806800
6	820222
6	831018
6	847187
7	420985
7	426437
7	430429
7	435720
7	440109
7	445303
7	450378
7	455590
7	461438
7	468020
7	474114
7	481552
7	494924
7	524063
8	126520
8	133777
8	317113
8	323618
8	330198
8	337790
8	680896
8	712487
8	944158
8	963867
9	271253
9	283388
9	315780
9	326984
9	485014
9	493414
9	652906
9	944624
9	998938
10	143470
10	149181
10	157306
10	180112
10	349418
10	473853
10	525724
10	671375
10	682878
10	701776
10	707325
10	715374
11	002403
11	015364
11	034766
11	042864
11	048808
11	564021
11	576289
11	585421
11	653408
11	659159
11	673267
11	682856
11	780977
11	908704
11	927845
12	212708
12	219697
12	232056
12	670619
12	706908
12	721044
12	729277
13	482366
13	635115
13	642145
13	689078
13	701565
13	710358
14	250072
14	281410
14	289677
14	294485
14	299082
14	303813
14	308287
14	312362
14	316735
14	320614
14	325092
14	329902
14	334996
14	340586
14	346675
14	352688
14	358195
14	363524
14	369779
14	374765
14	380515
14	386208
14	393827
14	399502
14	405135
14	413390
14	420297
14	431057
14	443769
14	452620
14	459441
14	472058
14	480457
14	491241
14	502794
14	512460
14	522131
14	532697
14	545180
14	581530
14	588445
14	597361
14	606193
14	613726
14	642135
14	665813
14	677977
14	692683
14	742174
14	750563
14	759512
14	784080
14	795481
14	839173
14	864457
14	875374
14	885176
14	915278
14	964124
15	004230
15	016185
15	057919
15	116431
15	132906
15	147268
15	176724
15	205984
15	227576
15	266308
15	306790
15	393874
15	405187
15	429308
15	436435
15	459457
15	505022
15	544927
15	551834
15	564546
15	587442
15	720938
15	775021
15	783115
15	792245
15	846773
15	891320
15	907247
15	919678
15	963703
15	974620
15	982101
16	030273
16	056276
16	080645
16	133883
16	203206
16	214802
16	255132
16	278993
16	302390
16	348298
16	357779
16	412841
16	461787
16	500224
16	527866
16	539209
16	548864
16	578829
16	685314
16	696915
16	718728
16	750303
16	758816
16	774480
16	786781
16	838779
17	029765
17	047363
17	090737
17	140156
17	153535
17	203336
17	249024
17	259362
17	309861
17	321583
17	347332
17	447924
17	455456
17	510572
17	519165
17	550708
17	632186
17	666140
17	720446
17	763659
17	809504
17	819638
17	826269
17	877850
17	967143
17	985255
18	025531
18	122295
18	135742
18	148809
18	159704
18	225116
18	360341
18	377840
18	407676
18	467691
18	495278
18	504098
18	530034
18	631741
18	639329
18	662022
18	671645
18	798325
18	812387
18	892805
18	956236
19	015466
19	033769
19	077296
19	086239
19	318111
19	380252
19	391827
19	403342
19	447079
19	542659
19	553603
19	561916
19	575687
19	655730
19	721720
19	824175
19	944342
20	004738
20	042876
20	094016
20	120247
20	193505
20	207878
20	301971
20	324610
20	336239
20	408164
21	002081
21	019505
21	279621
21	379530
21	542801
21	548601
21	553467
21	557741
21	562996
21	568402
21	573561
21	580252
21	587505
21	592240
21	601588
21	606937
21	613035
21	619917
21	630253
21	640912
21	648326
21	670819
21	677144
21	685253
21	692794
21	702492
21	730078
21	739182
21	747545
21	759614
21	778223
21	787220
21	824422
21	837491
21	844796
21	862454
21	887562
21	897309
21	907218
21	951004
21	957507
22	014775
22	057065
22	105306
22	119009
22	128397
22	163484
22	200857
22	213175
22	221807
22	240228
22	245843
22	252210
22	295617
22	306668
22	318960
22	350711
22	488519
22	497146
22	593366
22	628183
22	706445
22	720269
22	728678
22	737837
22	745140
22	772921
22	853584
22	888838
22	920801
22	948271
22	959933
22	996338
23	042626
23	051924
23	076637
23	109835
23	133839
23	144552
23	202311
23	270902
23	337373
23	348539
23	370803
23	380033
23	411170
23	515208
23	545334
23	552272
23	563560
23	729034
23	762365
23	771635
23	796506
23	809445
23	821528
23	830686
23	858340
23	885834
23	944156
24	082175
24	183185
24	211613
24	220130
24	234644
24	375007
24	381411
24	394715
24	406662
24	429674
24	613551
24	619021
24	644952
24	655915
24	672564
24	938665
24	945183
24	951394
24	958926
24	966007
24	973854
24	986688
25	015404
25	250801
25	257545
25	264187
25	269285
25	276522
25	283974
25	292167
25	301304
25	308805
25	409031
25	414580
25	421088
25	469693
25	478842
25	487617
25	494811
25	522292
25	535861
25	569841
25	780862
25	822951
25	831746
25	837882
25	847522
25	853085
25	893295
25	911590
25	920844
25	929022
25	969143
26	000205
26	009306
26	074890
26	081342
26	090917
26	115492
26	161909
26	318414
26	331654
26	337140
26	343054
26	352178
26	358622
26	367451
26	378514
26	484153
26	525057
26	557513
26	602891
26	805243
26	815275
26	821129
26	827334
26	857710
26	871475
26	880516
26	896623
26	938530
26	947710
26	988857
27	002667
27	013772
27	062226
27	093072
27	134409
27	148566
27	187804
27	205479
27	218475
27	358061
27	365419
27	378639
27	392252
27	501439
27	512616
27	594286
27	642629
27	668939
27	685034
27	693260
27	730257
27	850127
27	859958
27	873565
27	932225
27	962720
27	968994
27	980735
28	045672
28	071801
28	133534
28	299848
28	345704
28	364919
28	466160
28	495524
28	506229
28	537475
28	546755
28	774804
28	935879
29	606523
29	618774
29	731851
29	761912
29	769429
29	779863
29	786252
29	794303
29	800567
29	809146
29	817109
29	824201
29	846713
29	854911
29	886429
29	894127
29	904704
29	915953
29	953379
29	971545
30	106168
30	117435
30	122673
30	130636
30	141070
30	155177
30	171764
30	182407
30	199407
30	223221
30	232306
30	240925
30	251493
30	291029
30	297681
30	341152
30	384951
30	396586
30	421320
30	434946
30	514893
30	529061
30	608980
30	801853
30	814771
30	824729
30	900218
30	913040
30	919680
30	929563
31	049140
31	090722
31	099515
31	116082
31	135566
31	252775
31	281523
31	396097
31	413264
31	430150
31	589532
31	600604
31	641337
31	846275
31	853954
31	865001
31	876101
31	912986
31	924744
32	012659
32	024933
32	054730
32	130763
32	233673
32	274354
32	383862
32	406729
32	488464
32	572985
32	587250
32	620027
32	694771
32	709833
32	716362
32	737253
32	746218
32	758113
32	859550
32	890497
32	900561
32	912364
33	084226
33	104354
33	118636
33	191725
33	235908
33	242214
33	260338
33	276593
33	413365
33	421754
33	445154
33	605423
33	691130
33	699436
33	854159
33	865713
33	883511
33	968371
34	022094
34	044152
34	059510
34	089502
34	113107
34	168327
34	203727
34	312483
34	389524
34	404310
34	439925
34	509801
34	519944
34	668121
34	680465
34	794211
34	805734
34	822001
34	888713
34	938524
34	946584
35	082082
35	105855
35	183083
35	248013
35	259862
35	275942
35	366430
35	378685
35	408706
35	417772
35	432657
35	605628
35	736512
35	839216
35	905075
36	066881
36	117659
36	126702
36	139275
36	186902
36	195093
36	216670
36	241472
36	268721
36	290634
36	318237
36	562617
36	753170
36	761395
36	783606
36	792258
36	798718
36	806087
36	813138
36	823226
36	832238
36	860286
36	888603
36	897145
36	910108
36	935794
37	013665
37	046855
37	074576
37	103193
37	118088
37	188264
37	200644
37	218033
37	236788
37	290993
37	363201
37	429469
37	452954
37	603128
37	650261
37	674682
37	685554
37	775892
37	785526
37	851812
37	868088
37	877778
37	889847
37	901982
37	920666
37	943163
37	997212
38	147250
38	169007
38	241001
38	410324
38	421808
38	430696
38	476050
38	495950
38	651470
38	673756
38	727634
38	821618
38	856260
38	875168
39	122474
39	247897
39	325988
39	345386
39	396169
39	435153
39	450018
39	680472
39	721886
39	841315
39	848138
39	901903
39	942118
39	954129
40	011310
40	060430
40	088262
40	212854
40	260621
40	371448
40	387224
40	564477
40	574710
40	881594
40	896382
41	043823
41	057640
41	066900
41	078665
41	094553
41	142046
41	151482
41	166175
41	174060
41	187690
41	625304
41	631712
41	640080
41	645363
41	656927
41	668508
41	679148
41	727996
41	762955
41	776727
41	785753
41	793846
41	803433
41	812191
41	820897
41	878303
41	897831
42	005527
42	065064
42	093061
42	222257
42	288844
42	333444
42	747660
43	075290
43	120875
43	146096
43	184662
43	280964
43	578926
43	733568
44	099614
44	114782
44	382591
44	396475
44	697730
44	751109
44	765480
44	868825
44	916025
44	925858
45	301556
45	316339
45	326475
45	338850
45	351879
45	465974
45	477503
45	490771
45	736010
45	791290
46	077485
46	190625
46	242696
46	252068
46	379980
46	394127
46	402608
46	587627
46	663882
46	681022
46	690321
46	702710
46	716926
46	989155
47	016431
47	023610
47	068319
47	514352
47	519661
47	524671
47	529124
47	534095
47	539556
47	545698
47	552145
47	558737
47	567290
47	575313
47	588828
47	596019
47	608165
47	624350
47	781352
47	796633
48	064454
48	082177
48	295558
48	392162
48	422657
48	467229
48	473072
48	478164
48	483242
48	488677
48	494466
48	501742
48	509086
48	516068
48	523793
48	530503
48	538137
48	547743
48	554578
48	564302
48	571062
48	590524
48	598229
48	604859
48	614591
48	623846
48	636051
48	653094
48	666620
48	690620
48	706679
48	713189
48	744195
48	822580
48	856079
48	866038
48	877807
48	886836
48	894768
48	905388
48	920726
48	935628
48	981321
49	053326
49	090675
49	103444
49	153031
49	160645
49	169836
49	194404
49	202442
49	210027
49	229053
49	254571
49	319119
49	483518
49	491724
49	508007
49	522832
49	536613
49	563679
49	609756
49	635566
49	746540
49	893472
49	912909
49	919419
49	926744
49	946216
49	961831
49	994874
50	108204
50	115180
50	274523
50	314301
50	342168
50	380997
50	413303
50	423616
50	460605
50	519685
50	528639
50	537070
50	547457
50	615229
50	646762
50	730214
50	736407
50	742840
50	752029
50	771955
50	910101
50	918816
50	999751
51	045084
51	066006
51	076742
51	131656
51	419331
51	429939
51	444680
51	452069
51	460847
51	475096
51	485474
51	495364
51	535952
51	547140
51	562203
51	575621
52	078406
52	225002
52	240533
52	246259
52	252005
52	257138
52	263064
52	282673
52	289807
52	295904
52	305159
52	314576
52	322677
52	334685
52	343399
52	361367
52	376323
52	383263
52	411631
52	437694
52	465730
52	510781
52	542123
52	549989
52	580473
52	591033
52	664922
52	687373
52	696966
53	191691
53	313666
53	322955
53	337854
53	343993
53	354618
53	366532
53	374665
53	457865
53	465621
53	475408
53	483336
53	493497
53	499892
53	511723
53	526222
53	540377
53	547932
53	562081
53	572773
53	590156
53	626930
53	641646
53	649788
53	657209
53	669060
53	678768
54	372730
54	448274
54	454439
54	460221
54	468594
54	479878
54	490288
54	503946
54	554557
54	966352
54	972811
54	979339
54	987825
54	993873
55	000592
55	007023
55	013814
55	021110
55	031820
55	041088
55	050622
55	055874
55	063317
55	084516
55	093155
55	120332
55	152830
55	164281
55	173755
55	185863
55	193968
55	227504
55	243277
55	269792
55	278273
55	289496
55	305041
55	313983
55	327191
55	465277
55	473178
55	486032
55	493890
56	083535
56	217973
56	317546
56	337604
56	474942
56	553739
56	669656
56	680689
56	710357
57	241935
57	251641
57	301338
57	341768
57	350905
57	545072
57	693545
57	741325
57	746967
57	754705
57	761429
57	766239
57	771706
57	778334
57	784880
57	791701
57	798128
57	805340
57	812086
57	818216
57	827796
57	837440
57	854161
57	990330
58	392442
58	397409
58	402243
58	407367
58	414727
58	422771
58	432704
58	438576
58	445871
58	451918
58	465232
58	473635
58	483280
58	492502
58	501638
58	509357
58	519002
58	528317
58	541164
58	549813
58	559243
58	577820
58	588729
58	621721
58	664475
58	737796
58	755790
58	762664
58	781069
58	789285
58	796025
58	846518
58	852083
58	868336
58	926168
58	932934
58	941602
58	950513
58	977269
59	027956
59	055841
59	064486
59	083077
59	128674
59	147167
59	213293
59	674321
59	680751
59	686703
59	692625
59	701008
59	708277
59	714183
59	721145
59	733400
59	740756
59	783937
59	958082
60	012933
60	020755
60	025938
60	032981
60	046844
60	059830
60	067173
60	080541
60	394244
60	576665
60	937575
61	069312
61	084693
61	540106
61	546127
61	551965
61	557646
61	564091
61	569069
61	575509
61	583506
61	590873
61	598081
61	610297
61	615536
61	622884
61	629620
61	642687
61	652523
61	660112
61	666978
61	676376
61	688732
61	696064
61	719967
61	734866
61	770181
61	781914
61	789867
61	820571
61	844656
61	863529
62	127568
62	135828
62	146288
62	157332
62	163638
62	170884
62	181823
62	194810
62	202382
62	232338
62	252479
62	301087
62	310462
62	318577
62	325976
62	350803
62	359678
62	918392
63	118479
63	130261
63	163413
63	175725
63	624385
63	639790
63	649078
64	322664
64	328214
64	334611
64	363558
64	374502
64	381516
64	426010
64	590026
64	597414
64	832128
65	005943
65	033135
65	044387
65	097358
65	110790
65	501337
65	677441
65	828774
65	845506
66	177792
66	250137
66	643428
66	650858
66	716739
66	739659
66	876573
66	994836
67	220727
67	228636
67	273764
67	282772
67	296814
67	311324
67	320456
67	704521
68	353355
68	361124
68	369097
68	400918
68	412030
68	436353
68	732236
68	743495
68	756428
69	057381
69	064363
69	072629
69	081124
69	086941
69	093100
69	097819
69	103420
69	109431
69	114420
69	120091
69	124996
69	129928
69	135904
69	144105
69	150145
69	156579
69	165807
69	174003
69	188897
69	238484
69	245134
69	253529
69	275465
69	290495
69	297735
69	305015
69	316700
69	326423
69	522073
69	526627
69	532288
69	538047
69	543634
69	550576
69	561426
69	567279
69	574174
69	579533
69	588317
69	597506
69	606339
69	752321
69	769982
69	782676
69	793588
69	803513
69	830530
69	839164
69	853384
69	874404
69	887040
69	894122
69	902702
69	921132
69	931911
69	943862
69	992484
70	043582
70	075888
70	083678
70	122753
70	131102
70	184510
70	238811
70	265050
70	277696
70	409047
70	421820
70	433178
70	453662
70	464953
70	471746
70	520829
70	568973
70	612181
70	745213
70	755275
70	763809
70	770918
70	808043
70	831946
70	872613
70	925145
70	973647
70	999914
71	096458
71	294509
71	304280
71	316337
71	327444
71	337230
71	412008
71	425560
71	456043
71	484459
71	554511
71	571190
71	584751
71	597917
71	614572
71	752637
71	876613
71	926566
71	934709
71	944409
71	965444
72	007020
72	060442
72	083633
72	099066
72	204375
72	215350
72	284331
72	375657
72	438976
72	558297
72	588977
72	625807
72	635420
72	660321
72	709229
72	786275
72	845807
72	857191
72	877960
72	906306
73	064819
73	084963
73	166872
73	183657
73	216425
73	249872
73	460936
73	470920
73	500687
73	725137
73	732033
73	742818
73	757658
73	833357
73	889061
73	952593
73	964967
74	200038
74	221688
74	253085
74	299141
74	307821
74	319396
74	339967
74	530604
74	614259
74	760963
74	907463
74	945895
74	953089
74	964256
74	975661
74	990108
75	071966
75	275863
75	286530
75	295485
75	423766
75	446502
75	462918
75	475436
75	566604
75	581774
75	740107
75	751106
75	824239
75	892709
76	017512
76	098036
76	108694
76	120005
76	291170
76	328037
76	344207
76	356321
76	464676
76	550843
76	720743
76	733641
76	843206
76	875696
76	919102
77	280425
77	327333
77	371171
77	453966
77	714563
77	878651
77	890251
77	958253
77	980937
77	989212
78	001665
78	055578
78	109044
78	137491
78	181674
78	301339
78	376229
78	472508
78	548006
78	613964
78	861701
78	889855
79	045163
79	086400
79	239777
79	444738
79	459985
79	496728
79	534268
79	771133
79	811288
79	920125
80	068068
80	096522
80	114046
80	127616
80	151628
80	175338
80	434344
80	610480
80	618894
80	671048
80	766210
80	851086
80	998747
81	009735
81	103339
81	273791
81	392984
81	416312
81	531979
81	712971
81	857694
81	983815
82	024633
82	109022
82	179085
82	259153
82	271112
82	301047
82	584040
82	672080
82	776383
82	784633
82	793762
82	994139
83	144456
83	278439
83	389246
83	466685
83	641265
83	693714
83	817317
83	830370
83	909657
83	949988
84	018876
84	144304
84	159703
84	387915
84	407083
84	693337
84	706574
84	718403
84	916192
85	402509
85	807718
85	832075
86	068264
86	129123
86	165845
86	185920
86	195179
86	205956
86	214740
86	221363
86	232442
86	238903
86	249614
86	264276
86	289630
86	455159
86	627760
86	643012
86	676820
86	682239
86	696477
86	708442
86	837374
86	846277
86	870785
86	894493
86	905570
86	959376
86	994493
87	252751
87	493135
87	517652
87	532381
87	539617
87	551405
87	564761
87	581278
87	634321
87	647352
87	717440
87	956234
87	968538
87	987307
88	003068
88	019731
88	029081
88	068653
88	109975
88	158879
88	325970
88	367544
88	392432
88	423508
88	474914
88	599038
88	606288
88	622411
88	693616
88	700723
88	715738
88	726802
88	742986
88	888210
88	986123
89	112751
89	120042
89	136286
89	175520
89	187874
89	324374
89	361230
89	375942
89	572412
89	585210
89	604578
89	664119
89	694336
89	760680
89	989077
90	224634
90	285206
90	298985
90	306110
90	316634
90	350957
90	359702
90	368921
90	442152
90	465945
90	566609
90	572168
90	579911
90	738121
90	937633
90	982824
90	998891
91	067972
91	253082
91	264902
91	357533
91	364776
91	390436
91	401916
91	638105
91	650852
91	670335
92	589990
92	599054
92	663867
92	963901
93	118810
93	329784
93	354711
93	387527
93	769192
93	777163
93	961670
93	985252
94	006441
94	162337
94	493970
94	499720
94	508419
94	901227
94	914724
94	938174
94	946019
95	192786
95	203187
95	267443
95	288495
95	430883
95	443415
95	683102
95	898890
96	045523
96	716995
96	990163
97	255486
97	263381
97	269919
97	280261
97	304591
97	570873
97	747231
98	073746
98	087140
98	098057
98	430550
98	734178
98	742523
98	749384
98	757207
98	768803
98	825973
99	072277
99	200130
99	229779
99	242990
99	253576
99	572560
99	885243
99	896302
99	958468
100	096454
100	200353
100	303706
100	308450
100	313725
100	319573
100	329505
100	336439
100	343713
100	356602
100	364585
100	370856
100	376366
100	383356
100	392806
100	399142
100	405473
100	423066
100	439915
100	449117
100	827095
100	834461
100	840324
100	846012
100	851792
100	857665
100	865289
100	869838
100	877007
100	882964
100	890605
100	901444
100	909713
100	922527
100	934524
100	943042
100	950110
100	959089
100	971691
100	978614
100	995823
101	012110
101	019159
101	027339
101	060081
101	076971
101	197761
101	210512
101	249940
101	282826
101	293745
101	312625
101	318559
101	329564
101	338201
101	347296
101	357176
101	405201
101	434767
101	468031
101	649939
101	675962
101	735118
101	828875
101	937045
101	970184
101	980078
101	987540
102	010594
102	056223
102	089708
102	110917
102	128678
102	137902
102	258152
102	352354
102	395671
102	418014
102	426321
102	439340
102	446813
102	501580
102	519959
102	546658
102	602525
102	661510
102	670657
102	690912
102	705959
102	738602
102	789581
102	838308
103	160196
103	170387
103	236877
103	264090
103	276545
103	328177
103	341579
103	576936
104	719170
105	103943
105	402570
105	423460
105	943723
106	360063
106	368796
106	380179
106	665439
[truncated: 4,958 more rows]
