# Supplementary material for: Moth olfactory receptor neurons adjust their encoding efficiency to temporal statistics of pheromone fluctuations
Source: PLoS Comput Biol. 2018 Nov 13;14(11):e1006586. doi: 10.1371/journal.pcbi.1006586 (PMC6258558; doi:10.1371/journal.pcbi.1006586)
Supplement: S1 Data — (ZIP) [file pcbi.1006586.s001.zip › data/16m/10pg/spikes_times_07.txt]

0	808263
0	826018
1	007604
1	011733
1	015389
1	019056
1	022412
1	025847
1	029334
1	032957
1	036967
1	040730
1	044663
1	048718
1	052911
1	057324
1	062016
1	066752
1	071917
1	077367
1	083210
1	089175
1	094979
1	101458
1	109211
1	117131
1	128010
1	162711
1	315366
1	321403
1	326318
1	330879
1	337307
1	342790
1	348089
1	355510
1	361835
1	368869
1	376790
1	384641
1	392071
1	399463
1	408492
2	230213
2	251885
2	262022
2	277663
2	294834
2	314855
2	597037
2	669464
2	752674
2	756377
2	759835
2	763255
2	766818
2	770429
2	774355
2	778393
2	782308
2	786432
2	790558
2	794746
2	799087
2	804259
2	809746
2	815516
2	820857
2	830470
2	836970
2	844254
2	854845
2	863091
2	870665
2	880923
2	890764
2	910503
2	918185
2	925992
2	947084
2	954317
2	987129
2	995168
3	057290
3	068171
3	075434
3	082858
3	111006
3	118820
3	127719
3	247977
3	262458
3	272110
3	285516
3	333907
3	340797
3	348482
3	363074
3	373690
3	393609
3	632539
3	640017
3	644388
3	648724
3	654325
3	661508
3	666721
3	671951
3	679389
3	688418
3	694777
3	700753
3	708897
3	890579
3	898615
3	904204
3	911378
3	916986
3	922725
3	937273
3	944469
3	951065
3	957323
3	970251
3	978717
3	996371
4	117825
4	124812
4	136262
4	148660
4	155056
4	161733
4	169177
4	176181
4	183605
4	190180
4	208115
4	249359
4	258423
4	271779
4	280561
4	306478
4	313283
4	319977
4	342652
4	495259
4	501223
4	508572
4	515427
4	525430
4	543559
5	104317
5	111740
5	293224
5	365314
5	372870
5	528124
5	532387
5	536413
5	540614
5	545269
5	549775
5	554152
5	559151
5	564181
5	568581
5	573095
5	577857
5	583612
5	590575
5	599791
5	608121
5	620903
5	639253
6	216555
6	228260
6	298607
6	305867
6	318219
6	567969
6	574001
6	579951
6	588153
6	678562
6	787544
6	951438
6	958170
6	969070
6	983225
7	246380
7	271544
7	576280
7	590812
7	610024
7	619644
7	628694
7	636831
7	655603
7	950327
7	986252
7	997639
8	007251
8	198216
8	202087
8	205823
8	209433
8	212825
8	216489
8	220191
8	224252
8	228730
8	232943
8	237668
8	242813
8	247503
8	252235
8	257314
8	262877
8	268118
8	274410
8	281825
8	300641
8	313150
8	374296
8	381262
8	389232
8	397375
8	405219
8	414638
8	422659
8	444314
8	455695
8	462876
8	474286
8	484918
8	497375
8	518686
8	527820
8	547570
8	555205
8	571218
8	597571
8	619783
8	626364
8	637846
8	656518
8	703567
8	711079
8	748621
8	761922
8	769335
8	800789
8	813826
8	828566
8	893182
8	923746
8	943576
8	952357
9	027083
9	583888
9	589258
9	594327
9	599295
9	604913
9	609507
9	614147
9	618255
9	622624
9	627396
9	632385
9	637084
9	644801
9	650337
9	657147
10	317694
10	447756
10	457542
10	483084
10	495329
10	650582
10	726539
10	731201
10	734922
10	738669
10	742421
10	746257
10	749984
10	753720
10	757859
10	762095
10	766323
10	770663
10	775250
10	779539
10	785742
10	792612
10	801455
10	808443
10	817602
10	829797
10	975202
10	980710
10	986016
10	993282
11	000743
11	007079
11	012165
11	017336
11	024944
11	030996
11	038019
11	054235
11	061263
11	068239
11	076240
11	084394
11	094394
11	109013
11	116463
11	144375
11	167424
11	173682
11	184933
11	209584
11	232918
11	642871
11	647615
11	653317
11	659109
11	663608
11	668569
11	673434
11	677755
11	682848
11	690216
11	697185
11	703215
11	709155
11	717166
11	725533
11	732417
11	743691
11	757054
11	769490
11	781102
11	791582
11	804758
11	816553
11	834514
11	846456
11	854209
11	876642
12	161300
12	166892
12	172119
12	176701
12	181282
12	185789
12	191377
12	197468
12	203652
12	217019
12	224866
12	231594
12	240205
12	252285
12	261683
12	284131
12	297847
12	312030
12	325762
12	365760
12	374820
12	388618
12	410580
12	420235
12	551082
12	559340
12	582526
12	589477
12	599734
12	613288
12	628531
12	636522
12	645789
12	653876
12	664318
12	679039
12	705740
12	850672
12	866201
12	873013
12	878378
12	886192
12	892029
12	900433
12	923687
12	940285
13	025952
13	039373
13	048790
13	057562
13	065089
13	715616
13	722724
13	731774
13	738002
13	743559
13	750193
14	066434
14	075422
14	085531
14	100306
14	108970
14	190279
14	194855
14	199510
14	203711
14	208874
14	213469
14	217928
14	223247
14	229305
14	235141
14	242089
14	247715
14	254164
14	260595
14	269363
14	276446
14	282843
14	290767
14	297369
14	308555
14	318237
14	331980
14	346744
14	360959
14	372969
14	399052
14	408693
14	421232
14	443357
14	452678
14	482428
14	490657
14	509711
14	536018
14	543055
14	550771
14	569267
14	604707
14	626331
14	646804
14	654639
14	669273
14	676355
14	717985
14	744147
14	757224
14	770693
14	853345
14	887564
14	920218
14	934250
14	945370
14	961117
14	972373
14	990924
15	027035
15	053541
15	066860
15	077708
15	088523
15	099255
15	111717
15	205865
15	215203
15	224206
15	237981
15	306569
15	351336
15	396656
15	408165
15	492285
15	506179
15	513443
15	520868
15	552190
15	563452
15	600830
15	619947
15	636123
15	685325
15	708463
15	746692
15	796651
15	805982
15	816566
15	873470
15	917175
15	928024
15	990365
15	998057
16	006881
16	021206
16	036997
16	065295
16	074503
16	111879
16	150004
16	162660
16	199569
16	219787
16	239001
16	321183
16	329165
16	336127
16	345517
16	393104
16	434876
16	493334
16	510222
16	519745
16	525976
16	582948
16	622255
16	637839
16	714992
16	742347
16	754186
16	790416
16	816954
16	847895
16	869296
16	947752
16	964746
16	988301
17	004522
17	058534
17	086761
17	099267
17	111367
17	154058
17	206706
17	278038
17	302406
17	312563
17	341684
17	380008
17	392739
17	414768
17	447985
17	455569
17	474817
17	529926
17	556469
17	581357
17	641241
17	666077
17	675693
17	703251
17	724502
17	745751
17	809527
18	040175
18	048276
18	055474
18	061616
18	068687
18	077636
18	087709
18	099125
18	105209
18	110865
18	118155
18	247505
18	256352
18	267125
18	276971
18	290992
18	299424
18	307570
18	328010
18	394988
18	407555
18	415884
18	433929
18	444278
18	484169
18	496205
18	506826
18	526142
18	564196
18	594357
18	619732
18	632595
18	645211
18	656886
18	698326
18	740480
18	754748
18	781532
18	832742
18	871996
18	882351
18	888256
18	896029
18	989812
19	017284
19	060902
19	423207
19	563453
19	755659
19	888806
19	947345
20	127412
20	141774
20	155236
20	326735
20	335924
20	352759
20	369700
20	559158
20	743391
20	754674
20	764769
20	936370
21	109797
21	117055
21	334806
21	343838
21	353943
21	519678
21	528807
21	533967
21	542760
21	571243
21	586464
21	595468
21	679627
21	686956
21	699630
21	815983
21	826801
21	836887
21	843866
21	922605
21	932934
21	940471
22	079282
22	094246
22	340703
22	350694
22	366725
22	502993
22	733005
22	740430
22	747724
22	950556
23	075832
23	091808
23	100860
23	359800
23	371143
23	384211
23	415704
23	423605
23	430165
23	463155
23	469629
23	646475
23	799076
23	811426
23	949175
23	956809
23	966669
24	056178
24	186650
24	206332
24	214701
24	233335
24	338582
24	348511
24	372516
24	379602
24	568126
24	908755
25	081225
25	090644
25	109495
25	116301
25	123493
25	237967
25	244940
25	268975
25	276306
25	361123
25	371346
25	398221
25	597058
25	603435
25	624840
25	633942
25	691451
25	761057
25	773795
25	805183
25	880362
25	999829
26	011226
26	097025
26	126327
26	436959
26	446130
26	682889
26	704336
26	729905
26	747778
26	755600
26	924219
27	027246
27	082656
27	102611
27	119057
27	425415
27	430910
27	438065
27	448080
27	629103
27	870557
27	978660
28	005328
28	145063
28	159727
28	165164
28	169819
28	174141
28	178079
28	182232
28	186390
28	190703
28	195461
28	199986
28	205208
28	210641
28	215602
28	221633
28	230669
28	236982
28	244229
28	252734
28	259061
28	268089
28	275162
28	282637
28	289531
28	300773
28	307578
28	315548
28	324131
28	337825
28	345670
28	355757
28	367120
28	374904
28	388735
28	396191
28	417708
28	441366
28	453400
28	461239
28	648244
28	654835
28	662243
28	668643
28	674267
28	681028
28	687263
28	696461
28	702565
28	709301
28	720376
28	738584
29	062860
29	069416
29	074904
29	080064
29	084492
29	089393
29	094921
29	099968
29	105278
29	110607
29	117943
29	127617
29	137184
29	143061
29	150625
29	163930
29	174324
29	295435
29	302102
29	310504
29	316148
29	324153
29	332040
29	339216
29	351814
29	362819
29	630823
29	637127
29	642022
29	646773
29	651945
29	657275
29	662133
29	668184
29	673793
29	679743
29	685589
29	693916
29	705478
29	714983
30	231790
30	251288
30	257610
30	266616
30	429316
30	434724
30	439172
30	443913
30	448227
30	453388
30	457754
30	462589
30	467072
30	474233
30	479501
30	485637
30	491738
30	497125
30	502824
30	512614
30	521083
30	529951
30	537210
30	546457
30	554144
30	691292
30	701277
30	706997
30	712747
30	718725
30	724918
30	732370
30	740918
30	752368
30	760777
30	773573
30	868110
30	874189
30	882227
30	890553
30	901194
30	909665
30	919374
30	928955
30	935353
30	942250
30	951951
30	978783
30	987044
31	008671
31	019139
31	043914
31	432530
31	618037
31	632916
31	639376
32	085631
32	139947
32	320096
32	378330
32	383003
32	388052
32	392766
32	397742
32	402454
32	407016
32	411650
32	416342
32	421010
32	426261
32	431420
32	437054
32	442685
32	449211
32	456185
32	462352
32	469659
32	478918
32	485954
32	492409
32	507554
32	517770
32	527922
32	538689
32	553705
32	564825
32	573904
32	581302
32	595831
32	603927
32	619141
32	662260
32	672808
32	680081
32	700869
32	716661
32	733427
32	751800
32	796670
32	804326
32	810828
32	832179
32	840261
32	862017
32	871865
32	896308
32	914021
32	939626
33	028242
33	035494
33	042398
33	168025
33	181313
33	187328
33	202192
33	210231
33	227177
33	249065
33	266705
33	276309
33	297421
33	308738
33	315977
33	324090
33	357881
33	379609
33	392831
33	398896
33	464305
33	471268
33	519375
33	556091
33	564857
33	575048
33	588339
33	624604
33	658835
33	676493
33	699153
33	709383
33	725134
33	756424
33	774454
33	937970
33	946765
33	952554
33	962754
33	974831
33	993367
34	001696
34	014906
34	027197
34	035277
34	228432
34	236094
34	242589
34	249304
34	256887
34	273385
34	283614
34	291793
34	302769
34	312895
34	346189
34	367828
34	383141
34	411032
34	418403
34	449707
34	457954
34	469423
34	490066
34	514902
34	551834
34	560263
34	574350
34	837302
34	847685
34	854740
34	862523
34	872453
34	878259
34	883237
34	890024
34	896181
34	906903
34	921312
34	934322
34	952821
34	983486
35	012178
35	023218
35	062596
35	104522
35	118262
35	127927
35	145894
35	158576
35	178403
35	209867
35	219905
35	247286
35	260377
35	790726
35	802510
35	809418
35	817291
35	824036
35	829019
35	833761
35	838470
35	844236
35	850072
35	855835
35	863490
35	870879
35	878691
35	887131
35	894808
35	901191
35	919845
35	928678
35	937296
35	960459
35	987968
35	998302
36	008652
36	019815
36	049531
36	058310
36	071110
36	084271
36	106188
36	120063
36	139153
36	196589
36	257007
36	279249
36	299190
36	358604
36	369602
36	376956
36	386132
36	402288
36	410697
36	449891
36	473064
36	544156
36	558619
36	574132
36	582607
36	591447
36	599022
36	617180
36	640876
36	649684
36	667895
36	694368
36	719575
36	733339
36	742069
36	792943
36	906046
36	939655
36	973979
36	982588
36	997581
37	007967
37	016009
37	041429
37	086307
37	117308
37	129017
37	151144
37	174056
37	181419
37	199295
37	243444
37	253208
37	264721
37	308081
37	328713
37	348509
37	366839
37	373998
37	380761
37	395394
37	431606
37	491186
37	512318
37	522299
37	563150
37	569444
37	588003
37	602117
37	618304
38	084371
38	091852
38	097290
38	104510
38	109789
38	115492
38	126130
38	140529
38	149420
38	158421
38	169018
38	179631
38	196071
38	202776
38	213650
38	222074
38	237669
38	261308
38	277125
38	294617
38	302818
38	314522
38	322055
38	393950
38	430696
38	478175
38	486238
38	516680
38	551879
38	572484
38	585792
38	597990
38	628089
38	638158
38	652343
38	670057
38	681774
38	689440
38	699767
38	709434
38	761612
38	792164
38	832789
38	848680
38	856408
38	888719
38	904633
38	981707
39	005285
39	086734
39	132763
39	144130
39	154446
39	187903
39	268998
39	276897
39	289806
39	330393
39	344093
39	356011
39	385745
39	393924
39	402919
39	493944
39	531305
39	565861
39	576060
39	604534
39	633781
39	687104
39	717123
39	723817
39	736981
39	747516
39	767053
39	774697
39	820371
39	831713
39	859046
39	909597
39	950793
39	973566
39	981889
40	033871
40	085360
40	113044
40	141156
40	170272
40	185439
40	211523
40	219581
40	244886
40	317279
40	328342
40	342769
40	355917
40	411912
40	483102
40	491277
40	518036
40	620271
40	638369
40	660228
40	694189
40	752254
40	766063
41	024661
41	042346
41	054163
41	063496
41	078367
41	086894
41	101708
41	111185
41	120927
41	129654
41	140816
41	178633
41	188527
41	199174
41	209917
41	605471
41	803718
41	819263
42	044084
42	057421
42	108952
42	118082
42	176424
42	222641
42	340385
42	347431
42	352513
42	361020
42	367967
42	373083
42	378836
42	385181
42	391062
42	396780
42	403385
42	412601
42	424682
42	906815
43	211413
43	221582
43	255377
43	270845
43	354276
43	567573
43	614681
43	626069
43	646137
43	660376
43	668171
43	673795
43	678975
43	687267
43	693523
43	700323
43	705868
43	716596
43	722916
43	732755
43	741555
43	749787
43	758858
43	781172
43	789814
43	800752
43	810958
43	831857
43	854611
43	864182
43	931431
43	940759
43	950308
43	958284
43	966605
43	978024
43	991337
44	028610
44	060920
44	086344
44	113222
44	161901
44	173021
44	192985
44	245008
44	260633
44	270288
44	281679
44	319410
44	330304
44	353055
44	373473
44	390415
44	428367
44	442902
44	452214
44	467322
44	504166
44	535140
44	558641
44	591897
44	605497
44	640526
44	684622
44	716507
44	733569
44	786007
44	805578
44	864713
44	894475
44	902068
44	927785
44	937693
45	262930
45	446954
45	563938
45	711260
45	903451
46	009763
46	050081
46	199078
46	210636
46	217710
46	238829
46	256140
46	499192
46	562903
46	750130
46	879705
46	944851
47	206637
47	219696
47	227864
47	339238
47	348381
47	360072
47	388680
47	400361
47	450431
47	459474
47	513281
47	521139
47	682224
47	730980
47	744251
47	752863
47	762329
48	065940
48	220445
48	226766
48	268812
48	277842
48	447888
48	464918
48	471740
48	612463
48	804746
48	978952
49	018212
49	030560
49	047744
49	325565
49	334941
49	346802
49	625721
49	633253
49	639928
49	650919
49	674575
49	682438
49	757058
49	784373
49	833555
49	840571
49	852317
49	866100
49	916036
49	930608
49	943492
50	055972
50	304263
50	314933
50	322711
50	341668
50	470446
50	476627
50	481684
50	486235
50	490717
50	496311
50	501436
50	506758
50	514122
50	521371
50	526747
50	532204
50	541077
50	547151
50	554329
50	562480
50	570417
50	581481
50	589713
50	597123
50	607111
50	622204
50	633559
50	641477
50	664317
50	671047
50	680602
50	722787
50	737622
50	749516
50	759342
50	779809
50	794508
50	814895
50	895233
50	903427
50	912862
50	941126
50	963090
50	970546
50	978736
51	009987
51	021028
51	429637
51	449083
51	561546
51	710923
51	718597
51	724787
51	730406
51	736413
51	741872
51	747844
51	754187
51	763636
51	772692
51	779854
51	786520
51	796567
51	803817
51	814330
51	820870
51	828165
51	840112
51	850094
51	860567
51	872701
51	905309
52	196383
52	202661
52	208558
52	214191
52	223311
52	229662
52	235076
52	240538
52	253885
52	260665
52	273801
52	280211
52	288172
52	300243
52	308827
52	315016
52	337953
52	346974
52	363528
52	372780
52	385652
52	393607
52	411942
52	424552
52	443761
52	508235
52	517915
52	529702
52	536825
52	546081
52	558235
52	567606
52	608285
52	625450
52	645921
52	685125
52	696712
52	707795
52	816616
52	822026
52	843756
52	860562
52	873903
52	908808
52	919005
52	945723
52	966265
53	015812
53	023962
53	033180
53	044931
53	066672
53	089225
53	101875
53	180561
53	211407
53	220189
53	235295
53	250853
53	466300
53	473158
53	481921
53	488800
53	495146
53	504233
53	513689
53	541460
53	548573
53	555284
53	564127
53	571808
53	597868
53	608193
53	617632
53	627234
53	648878
53	687202
53	960375
53	971662
53	978612
53	983680
53	989241
53	995823
54	002247
54	010726
54	017893
54	025416
54	042546
54	052269
54	080937
54	090490
54	097346
54	104570
54	120331
54	128689
54	180894
54	189854
54	199946
54	677139
54	761506
54	770305
54	778000
54	785557
54	792620
54	799624
54	807364
54	814818
54	821185
54	831065
54	839132
55	062763
55	077856
55	085659
55	093869
55	102254
55	108824
55	115176
55	120339
55	126864
55	135085
55	144381
55	154970
55	161227
55	170805
55	381060
55	427578
55	441350
55	447028
55	454070
55	463085
55	470720
55	493155
55	499297
55	509044
55	517307
55	527327
55	537380
55	764443
56	157324
56	168913
56	379640
56	387261
56	398010
56	437907
56	446389
56	455869
56	498045
56	601642
56	980701
56	989231
57	012086
57	392229
57	502113
57	511223
57	530667
57	537612
57	547213
57	560894
57	571354
57	578215
57	591602
57	772888
57	779939
58	181410
58	396477
58	403951
58	418024
58	431174
58	452917
58	567272
58	621689
58	741595
58	752068
58	773356
58	852474
58	998268
59	005651
59	019137
59	033589
59	119794
59	316716
59	629839
59	650881
59	674642
59	733559
59	769526
59	902034
59	907739
59	913297
59	918020
59	922603
59	927251
59	932269
59	938286
59	944563
59	951390
59	959178
59	965320
59	971962
59	979638
59	988261
59	997671
60	126452
60	136095
60	144619
60	150610
60	156627
60	163709
60	185461
60	193583
60	204056
60	216718
60	519257
60	573213
60	642490
60	647845
60	652819
60	657982
60	662465
60	667936
60	673135
60	678557
60	683769
60	689245
60	695359
60	701723
60	711141
60	720757
60	734047
60	742419
60	769802
60	783668
60	802917
60	809538
60	817890
60	826043
60	838221
60	863394
60	903170
60	912199
60	918406
60	925351
60	932822
60	941968
60	956483
60	976292
61	038633
61	051172
61	061152
61	085879
61	100005
61	109607
61	118022
61	130082
61	149985
61	162350
61	216691
61	257700
61	282754
61	292442
61	299538
61	312608
61	322921
61	361116
61	534930
61	586390
61	594878
61	602745
61	614124
61	624371
61	630645
61	638162
61	923556
61	934893
61	941484
61	948077
61	954571
61	960484
61	970369
61	980628
61	991488
61	997976
62	004732
62	012345
62	018304
62	035721
62	048109
62	076241
62	087050
62	094882
62	106790
62	120043
62	150439
62	164531
62	184106
62	210889
62	222340
62	266589
62	282531
62	306013
62	347920
62	367923
62	460904
62	479871
62	501836
62	536329
62	557803
62	585044
62	595293
62	603707
62	609919
62	617677
62	626048
62	708318
62	745274
62	756288
62	778120
62	830968
62	839618
62	869566
62	878625
62	915783
62	930171
62	939464
62	955457
62	967068
63	037011
63	056509
63	072760
63	097547
63	122142
63	134847
63	163819
63	186347
63	272588
63	282485
63	320284
63	329527
63	339425
63	378010
63	537507
63	570001
63	610126
63	630474
63	666169
63	688264
63	718546
63	740176
63	747878
63	799425
63	820919
63	835289
63	847770
63	910261
63	919188
64	025630
64	058138
64	067497
64	082593
64	098947
64	137031
64	154004
64	171272
64	230679
64	243596
64	255977
64	271061
64	281028
64	352689
64	462912
64	473666
64	481153
64	510537
64	557201
64	566634
64	612015
64	636262
64	647871
64	663385
64	716692
64	729337
64	786633
64	820847
64	853912
64	863131
64	888684
64	904979
64	916273
64	956734
64	984701
65	175922
65	184907
65	194881
65	203445
65	233772
65	243309
65	258330
65	269761
65	277084
65	288989
65	298120
65	319861
65	346715
65	380726
65	433660
65	481108
65	529155
65	536397
65	546817
65	561026
65	591204
65	619681
65	628338
65	683230
65	770491
65	779185
65	789704
65	820403
65	929853
65	961871
65	974097
65	989390
66	001933
66	041023
66	092849
66	160437
66	242938
66	253273
66	275205
66	327793
66	335333
66	359904
66	408585
66	448575
66	486633
66	511636
66	520178
66	534655
66	579309
66	593884
66	603633
66	654301
66	681151
66	697961
66	725171
66	778040
66	814580
66	829218
66	890486
66	918884
66	991220
67	009524
67	024585
67	035714
67	096335
67	127308
67	138868
67	157420
67	203415
67	224718
67	259830
67	289983
67	312319
67	324080
67	335134
67	346416
67	436438
67	529203
67	540495
67	554294
67	576389
67	597863
67	648074
67	660673
67	701760
67	766275
67	787271
67	874097
67	926690
68	002424
68	019823
68	028910
68	040226
68	074515
68	099945
68	265810
68	276307
68	291801
68	302574
68	319229
68	333500
68	349113
68	357169
68	373558
68	389862
68	498286
68	509210
68	522339
68	538526
68	551682
68	571469
68	622113
68	688780
68	712923
68	749735
68	776782
68	791445
68	845005
68	870455
68	895090
68	919755
68	938721
68	977904
68	987503
69	001326
69	014902
69	061836
69	077555
69	132693
69	248358
69	256874
69	274783
69	288028
69	394037
[truncated: 8,362 more rows]
