# Supplementary material for: Moth olfactory receptor neurons adjust their encoding efficiency to temporal statistics of pheromone fluctuations
Source: PLoS Comput Biol. 2018 Nov 13;14(11):e1006586. doi: 10.1371/journal.pcbi.1006586 (PMC6258558; doi:10.1371/journal.pcbi.1006586)
Supplement: S1 Data — (ZIP) [file pcbi.1006586.s001.zip › data/16m/10pg/valve_states_01.txt]

0,204300	1,000000
0,474300	-1,000000
0,608300	1,000000
0,779300	-1,000000
1,176300	1,000000
2,101300	-1,000000
2,211300	1,000000
2,494300	-1,000000
2,658300	1,000000
2,943300	-1,000000
3,179300	1,000000
3,423300	-1,000000
4,445300	1,000000
5,536300	-1,000000
5,617300	1,000000
5,686300	-1,000000
5,915300	1,000000
6,072300	-1,000000
8,963300	1,000000
9,695300	-1,000000
9,912300	1,000000
10,281300	-1,000000
10,437300	1,000000
13,406300	-1,000000
13,514300	1,000000
14,801300	-1,000000
14,995300	1,000000
15,106300	-1,000000
15,599300	1,000000
15,862300	-1,000000
15,975300	1,000000
16,041300	-1,000000
16,179300	1,000000
17,837300	-1,000000
18,064300	1,000000
18,149300	-1,000000
18,404300	1,000000
18,481300	-1,000000
18,890300	1,000000
19,224300	-1,000000
19,327300	1,000000
19,415300	-1,000000
22,302300	1,000000
22,410300	-1,000000
24,008300	1,000000
24,132300	-1,000000
24,794300	1,000000
26,741300	-1,000000
27,315300	1,000000
27,497300	-1,000000
27,583300	1,000000
27,835300	-1,000000
28,051300	1,000000
28,958300	-1,000000
30,769300	1,000000
30,868300	-1,000000
30,993300	1,000000
31,078300	-1,000000
31,533300	1,000000
31,716300	-1,000000
31,829300	1,000000
32,153300	-1,000000
32,286300	1,000000
37,840300	-1,000000
39,622300	1,000000
39,844300	-1,000000
40,935300	1,000000
41,064300	-1,000000
41,397300	1,000000
41,580300	-1,000000
41,698300	1,000000
41,761300	-1,000000
41,942300	1,000000
42,200300	-1,000000
42,371300	1,000000
43,604300	-1,000000
43,668300	1,000000
44,211300	-1,000000
48,402300	1,000000
48,525300	-1,000000
69,413300	1,000000
69,630300	-1,000000
73,333300	1,000000
74,425300	-1,000000
74,525300	1,000000
78,250300	-1,000000
78,490300	1,000000
