# Supplementary material for: Moth olfactory receptor neurons adjust their encoding efficiency to temporal statistics of pheromone fluctuations
Source: PLoS Comput Biol. 2018 Nov 13;14(11):e1006586. doi: 10.1371/journal.pcbi.1006586 (PMC6258558; doi:10.1371/journal.pcbi.1006586)
Supplement: S1 Data — (ZIP) [file pcbi.1006586.s001.zip › data/16m/10pg/valve_states_02.txt]

0,203150	1,000000
0,473150	-1,000000
0,607150	1,000000
0,778150	-1,000000
1,175150	1,000000
2,100150	-1,000000
2,210150	1,000000
2,493150	-1,000000
2,657150	1,000000
2,942150	-1,000000
3,178150	1,000000
3,422150	-1,000000
4,444150	1,000000
5,535150	-1,000000
5,616150	1,000000
5,685150	-1,000000
5,914150	1,000000
6,071150	-1,000000
8,962150	1,000000
9,694150	-1,000000
9,911150	1,000000
10,280150	-1,000000
10,436150	1,000000
13,405150	-1,000000
13,513150	1,000000
14,800150	-1,000000
14,994150	1,000000
15,105150	-1,000000
15,598150	1,000000
15,861150	-1,000000
15,974150	1,000000
16,040150	-1,000000
16,178150	1,000000
17,836150	-1,000000
18,063150	1,000000
18,148150	-1,000000
18,403150	1,000000
18,480150	-1,000000
18,889150	1,000000
19,223150	-1,000000
19,326150	1,000000
19,414150	-1,000000
22,301150	1,000000
22,409150	-1,000000
24,007150	1,000000
24,131150	-1,000000
24,793150	1,000000
26,740150	-1,000000
27,314150	1,000000
27,496150	-1,000000
27,582150	1,000000
27,834150	-1,000000
28,050150	1,000000
28,957150	-1,000000
30,768150	1,000000
30,867150	-1,000000
30,992150	1,000000
31,077150	-1,000000
31,532150	1,000000
31,715150	-1,000000
31,828150	1,000000
32,152150	-1,000000
32,285150	1,000000
37,839150	-1,000000
39,621150	1,000000
39,843150	-1,000000
40,934150	1,000000
41,063150	-1,000000
41,396150	1,000000
41,579150	-1,000000
41,697150	1,000000
41,760150	-1,000000
41,941150	1,000000
42,199150	-1,000000
42,370150	1,000000
43,603150	-1,000000
43,667150	1,000000
44,210150	-1,000000
48,401150	1,000000
48,524150	-1,000000
69,412150	1,000000
69,629150	-1,000000
73,332150	1,000000
74,424150	-1,000000
74,524150	1,000000
78,249150	-1,000000
78,489150	1,000000
86,965150	-1,000000
88,123150	1,000000
88,269150	-1,000000
88,335150	1,000000
88,434150	-1,000000
88,814150	1,000000
88,890150	-1,000000
89,947150	1,000000
90,013150	-1,000000
90,083150	1,000000
90,159150	-1,000000
90,269150	1,000000
90,846150	-1,000000
90,912150	1,000000
97,874150	-1,000000
97,974150	1,000000
98,077150	-1,000000
98,228150	1,000000
98,342150	-1,000000
98,606150	1,000000
98,766150	-1,000000
99,475150	1,000000
100,078150	-1,000000
100,256150	1,000000
100,412150	-1,000000
101,271150	1,000000
101,378150	-1,000000
101,627150	1,000000
101,778150	-1,000000
101,866150	1,000000
102,067150	-1,000000
102,590150	1,000000
102,925150	-1,000000
103,076150	1,000000
108,736150	-1,000000
108,934150	1,000000
109,031150	-1,000000
109,141150	1,000000
109,240150	-1,000000
109,317150	1,000000
109,397150	-1,000000
109,540150	1,000000
109,697150	-1,000000
114,954150	1,000000
115,332150	-1,000000
115,606150	1,000000
116,061150	-1,000000
116,274150	1,000000
116,351150	-1,000000
116,492150	1,000000
117,472150	-1,000000
119,153150	1,000000
119,348150	-1,000000
119,540150	1,000000
119,609150	-1,000000
120,025150	1,000000
120,420150	-1,000000
120,533150	1,000000
120,733150	-1,000000
120,809150	1,000000
120,881150	-1,000000
121,045150	1,000000
121,314150	-1,000000
121,383150	1,000000
122,209150	-1,000000
122,277150	1,000000
122,686150	-1,000000
123,333150	1,000000
123,412150	-1,000000
123,709150	1,000000
126,247150	-1,000000
126,619150	1,000000
126,699150	-1,000000
126,762150	1,000000
126,941150	-1,000000
127,620150	1,000000
127,792150	-1,000000
127,984150	1,000000
128,108150	-1,000000
132,854150	1,000000
132,921150	-1,000000
145,044150	1,000000
145,711150	-1,000000
145,801150	1,000000
146,544150	-1,000000
146,660150	1,000000
146,826150	-1,000000
146,926150	1,000000
147,034150	-1,000000
150,180150	1,000000
151,217150	-1,000000
155,255150	1,000000
161,905150	-1,000000
162,076150	1,000000
162,241150	-1,000000
162,307150	1,000000
162,635150	-1,000000
162,702150	1,000000
162,787150	-1,000000
163,513150	1,000000
165,806150	-1,000000
165,931150	1,000000
166,583150	-1,000000
186,471150	1,000000
186,913150	-1,000000
186,996150	1,000000
188,245150	-1,000000
189,820150	1,000000
189,906150	-1,000000
190,729150	1,000000
194,807150	-1,000000
194,905150	1,000000
195,159150	-1,000000
197,308150	1,000000
197,494150	-1,000000
199,183150	1,000000
199,582150	-1,000000
199,664150	1,000000
200,409150	-1,000000
200,513150	1,000000
201,214150	-1,000000
201,305150	1,000000
201,386150	-1,000000
201,567150	1,000000
201,661150	-1,000000
201,798150	1,000000
202,041150	-1,000000
202,172150	1,000000
202,703150	-1,000000
204,849150	1,000000
205,120150	-1,000000
205,251150	1,000000
205,505150	-1,000000
206,038150	1,000000
207,180150	-1,000000
207,395150	1,000000
207,918150	-1,000000
209,101150	1,000000
209,292150	-1,000000
210,981150	1,000000
211,398150	-1,000000
211,470150	1,000000
211,821150	-1,000000
212,078150	1,000000
216,779150	-1,000000
218,245150	1,000000
218,469150	-1,000000
218,580150	1,000000
219,219150	-1,000000
219,595150	1,000000
220,213150	-1,000000
221,456150	1,000000
221,538150	-1,000000
221,607150	1,000000
221,691150	-1,000000
221,984150	1,000000
227,360150	-1,000000
227,518150	1,000000
227,646150	-1,000000
229,418150	1,000000
229,518150	-1,000000
229,587150	1,000000
229,711150	-1,000000
229,784150	1,000000
229,927150	-1,000000
230,422150	1,000000
230,513150	-1,000000
232,404150	1,000000
233,450150	-1,000000
233,621150	1,000000
233,766150	-1,000000
234,382150	1,000000
234,473150	-1,000000
234,657150	1,000000
234,736150	-1,000000
245,331150	1,000000
245,810150	-1,000000
245,902150	1,000000
246,063150	-1,000000
246,507150	1,000000
249,107150	-1,000000
249,192150	1,000000
249,257150	-1,000000
251,058150	1,000000
251,327150	-1,000000
251,407150	1,000000
251,689150	-1,000000
255,513150	1,000000
255,611150	-1,000000
255,715150	1,000000
256,002150	-1,000000
256,687150	1,000000
256,816150	-1,000000
257,109150	1,000000
257,630150	-1,000000
257,712150	1,000000
257,792150	-1,000000
257,954150	1,000000
258,286150	-1,000000
258,455150	1,000000
258,523150	-1,000000
258,587150	1,000000
258,912150	-1,000000
259,042150	1,000000
259,162150	-1,000000
259,965150	1,000000
260,155150	-1,000000
260,360150	1,000000
260,582150	-1,000000
260,718150	1,000000
260,794150	-1,000000
260,899150	1,000000
261,301150	-1,000000
261,840150	1,000000
261,984150	-1,000000
263,457150	1,000000
263,591150	-1,000000
263,777150	1,000000
264,113150	-1,000000
264,408150	1,000000
264,597150	-1,000000
264,817150	1,000000
266,088150	-1,000000
271,768150	1,000000
271,974150	-1,000000
272,461150	1,000000
272,992150	-1,000000
273,166150	1,000000
273,311150	-1,000000
273,617150	1,000000
274,039150	-1,000000
274,369150	1,000000
274,642150	-1,000000
274,835150	1,000000
275,177150	-1,000000
275,298150	1,000000
275,493150	-1,000000
275,578150	1,000000
276,811150	-1,000000
277,457150	1,000000
277,646150	-1,000000
277,731150	1,000000
278,076150	-1,000000
278,140150	1,000000
278,308150	-1,000000
278,505150	1,000000
278,718150	-1,000000
280,616150	1,000000
280,781150	-1,000000
282,980150	1,000000
283,426150	-1,000000
283,618150	1,000000
285,705150	-1,000000
286,545150	1,000000
287,024150	-1,000000
287,099150	1,000000
287,172150	-1,000000
287,312150	1,000000
287,644150	-1,000000
289,366150	1,000000
289,958150	-1,000000
291,933150	1,000000
292,325150	-1,000000
292,495150	1,000000
294,123150	-1,000000
294,198150	1,000000
294,289150	-1,000000
294,965150	1,000000
295,230150	-1,000000
295,613150	1,000000
309,642150	-1,000000
309,712150	1,000000
313,782150	-1,000000
314,088150	1,000000
317,281150	-1,000000
318,063150	1,000000
322,941150	-1,000000
323,020150	1,000000
323,594150	-1,000000
325,155150	1,000000
325,304150	-1,000000
325,575150	1,000000
325,661150	-1,000000
326,563150	1,000000
326,651150	-1,000000
327,096150	1,000000
327,185150	-1,000000
327,256150	1,000000
327,652150	-1,000000
327,824150	1,000000
327,985150	-1,000000
328,081150	1,000000
328,184150	-1,000000
329,517150	1,000000
329,598150	-1,000000
337,105150	1,000000
338,129150	-1,000000
338,193150	1,000000
338,403150	-1,000000
338,626150	1,000000
339,886150	-1,000000
345,010150	1,000000
345,261150	-1,000000
345,355150	1,000000
345,454150	-1,000000
345,601150	1,000000
346,160150	-1,000000
348,684150	1,000000
348,759150	-1,000000
349,000150	1,000000
349,304150	-1,000000
349,373150	1,000000
353,922150	-1,000000
354,188150	1,000000
354,493150	-1,000000
354,627150	1,000000
355,108150	-1,000000
355,508150	1,000000
356,602150	-1,000000
365,235150	1,000000
365,319150	-1,000000
365,507150	1,000000
365,791150	-1,000000
366,149150	1,000000
366,966150	-1,000000
367,037150	1,000000
367,242150	-1,000000
368,227150	1,000000
371,612150	-1,000000
371,704150	1,000000
375,256150	-1,000000
381,874150	1,000000
382,375150	-1,000000
383,571150	1,000000
384,151150	-1,000000
384,250150	1,000000
384,450150	-1,000000
384,624150	1,000000
384,698150	-1,000000
385,869150	1,000000
385,945150	-1,000000
387,594150	1,000000
387,806150	-1,000000
389,366150	1,000000
393,058150	-1,000000
396,613150	1,000000
396,869150	-1,000000
397,775150	1,000000
397,854150	-1,000000
397,926150	1,000000
410,474150	-1,000000
410,595150	1,000000
410,786150	-1,000000
413,435150	1,000000
413,663150	-1,000000
413,755150	1,000000
413,957150	-1,000000
414,912150	1,000000
420,367150	-1,000000
420,472150	1,000000
420,667150	-1,000000
421,197150	1,000000
421,900150	-1,000000
422,086150	1,000000
422,164150	-1,000000
440,818150	1,000000
448,070150	-1,000000
448,440150	1,000000
448,506150	-1,000000
448,619150	1,000000
449,570150	-1,000000
449,727150	1,000000
449,890150	-1,000000
449,994150	1,000000
450,606150	-1,000000
450,876150	1,000000
453,101150	-1,000000
453,294150	1,000000
453,410150	-1,000000
453,523150	1,000000
453,722150	-1,000000
453,951150	1,000000
454,037150	-1,000000
454,222150	1,000000
454,379150	-1,000000
460,017150	1,000000
460,100150	-1,000000
460,449150	1,000000
467,442150	-1,000000
468,836150	1,000000
468,905150	-1,000000
469,158150	1,000000
469,502150	-1,000000
469,984150	1,000000
470,326150	-1,000000
470,441150	1,000000
475,105150	-1,000000
475,396150	1,000000
475,477150	-1,000000
475,583150	1,000000
475,870150	-1,000000
475,936150	1,000000
476,006150	-1,000000
476,073150	1,000000
476,943150	-1,000000
477,234150	1,000000
477,315150	-1,000000
477,418150	1,000000
477,549150	-1,000000
477,757150	1,000000
477,848150	-1,000000
478,667150	1,000000
478,741150	-1,000000
478,854150	1,000000
478,969150	-1,000000
479,109150	1,000000
479,328150	-1,000000
479,772150	1,000000
482,272150	-1,000000
483,566150	1,000000
483,701150	-1,000000
483,807150	1,000000
484,424150	-1,000000
485,230150	1,000000
485,704150	-1,000000
485,851150	1,000000
486,304150	-1,000000
488,615150	1,000000
488,685150	-1,000000
488,910150	1,000000
489,382150	-1,000000
489,539150	1,000000
489,682150	-1,000000
489,773150	1,000000
489,953150	-1,000000
490,119150	1,000000
490,195150	-1,000000
490,294150	1,000000
490,391150	-1,000000
490,816150	1,000000
490,922150	-1,000000
491,039150	1,000000
491,182150	-1,000000
491,310150	1,000000
491,380150	-1,000000
491,667150	1,000000
494,311150	-1,000000
494,423150	1,000000
495,273150	-1,000000
495,612150	1,000000
495,818150	-1,000000
496,044150	1,000000
496,831150	-1,000000
498,013150	1,000000
502,412150	-1,000000
502,536150	1,000000
503,421150	-1,000000
503,578150	1,000000
503,756150	-1,000000
503,843150	1,000000
504,291150	-1,000000
505,015150	1,000000
505,670150	-1,000000
505,982150	1,000000
507,562150	-1,000000
507,642150	1,000000
507,969150	-1,000000
508,133150	1,000000
510,005150	-1,000000
510,085150	1,000000
510,289150	-1,000000
510,832150	1,000000
512,384150	-1,000000
512,484150	1,000000
513,404150	-1,000000
514,544150	1,000000
514,654150	-1,000000
515,640150	1,000000
517,774150	-1,000000
521,777150	1,000000
522,007150	-1,000000
522,192150	1,000000
522,470150	-1,000000
522,573150	1,000000
522,645150	-1,000000
522,824150	1,000000
524,052150	-1,000000
524,153150	1,000000
524,243150	-1,000000
524,647150	1,000000
524,788150	-1,000000
525,099150	1,000000
527,159150	-1,000000
527,377150	1,000000
527,495150	-1,000000
531,724150	1,000000
531,814150	-1,000000
531,890150	1,000000
531,997150	-1,000000
532,191150	1,000000
532,848150	-1,000000
539,248150	1,000000
540,339150	-1,000000
540,452150	1,000000
541,124150	-1,000000
548,007150	1,000000
548,099150	-1,000000
548,921150	1,000000
551,374150	-1,000000
551,450150	1,000000
563,203150	-1,000000
563,313150	1,000000
563,428150	-1,000000
564,883150	1,000000
566,170150	-1,000000
566,330150	1,000000
566,410150	-1,000000
566,474150	1,000000
566,554150	-1,000000
567,192150	1,000000
567,775150	-1,000000
571,681150	1,000000
571,754150	-1,000000
571,926150	1,000000
571,999150	-1,000000
572,267150	1,000000
572,341150	-1,000000
572,423150	1,000000
572,577150	-1,000000
572,899150	1,000000
576,067150	-1,000000
576,222150	1,000000
576,463150	-1,000000
576,530150	1,000000
577,046150	-1,000000
577,248150	1,000000
578,113150	-1,000000
579,565150	1,000000
579,629150	-1,000000
579,780150	1,000000
579,846150	-1,000000
580,218150	1,000000
580,608150	-1,000000
581,877150	1,000000
582,469150	-1,000000
583,342150	1,000000
583,597150	-1,000000
583,718150	1,000000
585,540150	-1,000000
587,850150	1,000000
588,050150	-1,000000
590,784150	1,000000
592,382150	-1,000000
592,519150	1,000000
592,855150	-1,000000
592,929150	1,000000
593,019150	-1,000000
593,284150	1,000000
593,413150	-1,000000
593,726150	1,000000
593,842150	-1,000000
593,938150	1,000000
594,015150	-1,000000
603,814150	1,000000
603,921150	-1,000000
