# Supplementary material for: Moth olfactory receptor neurons adjust their encoding efficiency to temporal statistics of pheromone fluctuations
Source: PLoS Comput Biol. 2018 Nov 13;14(11):e1006586. doi: 10.1371/journal.pcbi.1006586 (PMC6258558; doi:10.1371/journal.pcbi.1006586)
Supplement: S1 Data — (ZIP) [file pcbi.1006586.s001.zip › data/16m/10pg/valve_states_03.txt]

0,566750	1,000000
0,725750	-1,000000
0,821750	1,000000
0,991750	-1,000000
1,454750	1,000000
1,542750	-1,000000
1,929750	1,000000
3,675750	-1,000000
4,112750	1,000000
4,191750	-1,000000
4,433750	1,000000
4,514750	-1,000000
4,901750	1,000000
5,094750	-1,000000
5,509750	1,000000
5,600750	-1,000000
5,770750	1,000000
5,882750	-1,000000
5,981750	1,000000
6,045750	-1,000000
6,113750	1,000000
6,241750	-1,000000
6,926750	1,000000
8,901750	-1,000000
11,582750	1,000000
11,725750	-1,000000
11,917750	1,000000
11,998750	-1,000000
12,458750	1,000000
12,783750	-1,000000
12,897750	1,000000
13,299750	-1,000000
13,765750	1,000000
13,862750	-1,000000
14,294750	1,000000
15,164750	-1,000000
15,229750	1,000000
15,512750	-1,000000
15,590750	1,000000
15,673750	-1,000000
15,736750	1,000000
15,842750	-1,000000
15,915750	1,000000
15,987750	-1,000000
16,080750	1,000000
16,259750	-1,000000
16,942750	1,000000
17,222750	-1,000000
17,411750	1,000000
17,477750	-1,000000
17,883750	1,000000
18,587750	-1,000000
18,962750	1,000000
19,043750	-1,000000
19,279750	1,000000
19,364750	-1,000000
19,432750	1,000000
19,739750	-1,000000
19,843750	1,000000
24,057750	-1,000000
24,126750	1,000000
24,307750	-1,000000
24,745750	1,000000
24,845750	-1,000000
25,097750	1,000000
25,683750	-1,000000
25,825750	1,000000
26,755750	-1,000000
27,344750	1,000000
27,562750	-1,000000
27,686750	1,000000
27,929750	-1,000000
28,073750	1,000000
29,756750	-1,000000
29,840750	1,000000
30,204750	-1,000000
30,278750	1,000000
30,396750	-1,000000
31,503750	1,000000
31,748750	-1,000000
31,891750	1,000000
33,162750	-1,000000
33,276750	1,000000
33,424750	-1,000000
33,712750	1,000000
34,499750	-1,000000
35,078750	1,000000
35,181750	-1,000000
35,254750	1,000000
35,342750	-1,000000
35,410750	1,000000
35,611750	-1,000000
35,726750	1,000000
36,542750	-1,000000
36,647750	1,000000
36,787750	-1,000000
37,044750	1,000000
37,205750	-1,000000
37,992750	1,000000
38,068750	-1,000000
38,149750	1,000000
38,218750	-1,000000
38,286750	1,000000
38,352750	-1,000000
40,750750	1,000000
40,820750	-1,000000
41,125750	1,000000
42,006750	-1,000000
42,099750	1,000000
42,811750	-1,000000
44,283750	1,000000
44,626750	-1,000000
44,841750	1,000000
45,055750	-1,000000
47,966750	1,000000
48,262750	-1,000000
48,691750	1,000000
51,034750	-1,000000
51,160750	1,000000
51,394750	-1,000000
51,497750	1,000000
51,565750	-1,000000
51,680750	1,000000
51,805750	-1,000000
52,536750	1,000000
53,947750	-1,000000
54,353750	1,000000
54,467750	-1,000000
55,029750	1,000000
55,113750	-1,000000
55,211750	1,000000
55,424750	-1,000000
60,123750	1,000000
60,285750	-1,000000
60,476750	1,000000
60,653750	-1,000000
60,745750	1,000000
60,872750	-1,000000
61,556750	1,000000
61,874750	-1,000000
62,759750	1,000000
62,829750	-1,000000
66,558750	1,000000
66,712750	-1,000000
66,843750	1,000000
66,938750	-1,000000
68,422750	1,000000
68,510750	-1,000000
70,660750	1,000000
72,356750	-1,000000
72,602750	1,000000
72,767750	-1,000000
73,017750	1,000000
73,171750	-1,000000
75,721750	1,000000
75,808750	-1,000000
76,648750	1,000000
76,765750	-1,000000
77,795750	1,000000
79,565750	-1,000000
79,675750	1,000000
79,749750	-1,000000
79,895750	1,000000
80,170750	-1,000000
80,248750	1,000000
80,329750	-1,000000
80,461750	1,000000
82,720750	-1,000000
82,885750	1,000000
84,205750	-1,000000
88,198750	1,000000
88,320750	-1,000000
88,617750	1,000000
88,767750	-1,000000
89,955750	1,000000
90,023750	-1,000000
90,719750	1,000000
94,274750	-1,000000
95,057750	1,000000
95,248750	-1,000000
95,506750	1,000000
95,622750	-1,000000
95,758750	1,000000
95,841750	-1,000000
96,100750	1,000000
96,418750	-1,000000
96,556750	1,000000
97,380750	-1,000000
114,036750	1,000000
114,326750	-1,000000
115,191750	1,000000
115,801750	-1,000000
116,036750	1,000000
116,884750	-1,000000
117,291750	1,000000
117,548750	-1,000000
117,775750	1,000000
117,843750	-1,000000
118,404750	1,000000
118,560750	-1,000000
118,670750	1,000000
118,944750	-1,000000
119,486750	1,000000
120,421750	-1,000000
120,745750	1,000000
121,375750	-1,000000
121,593750	1,000000
121,796750	-1,000000
122,171750	1,000000
122,339750	-1,000000
122,684750	1,000000
128,047750	-1,000000
129,976750	1,000000
130,087750	-1,000000
130,194750	1,000000
130,478750	-1,000000
131,691750	1,000000
133,189750	-1,000000
150,962750	1,000000
152,075750	-1,000000
152,150750	1,000000
152,343750	-1,000000
152,716750	1,000000
154,034750	-1,000000
168,458750	1,000000
169,439750	-1,000000
169,581750	1,000000
173,119750	-1,000000
173,289750	1,000000
173,536750	-1,000000
182,065750	1,000000
182,670750	-1,000000
188,664750	1,000000
190,058750	-1,000000
190,188750	1,000000
190,289750	-1,000000
190,402750	1,000000
200,330750	-1,000000
201,366750	1,000000
201,432750	-1,000000
201,598750	1,000000
202,490750	-1,000000
203,851750	1,000000
203,953750	-1,000000
204,384750	1,000000
209,781750	-1,000000
217,967750	1,000000
218,078750	-1,000000
218,185750	1,000000
218,265750	-1,000000
218,689750	1,000000
219,650750	-1,000000
219,716750	1,000000
220,976750	-1,000000
221,104750	1,000000
222,724750	-1,000000
222,791750	1,000000
223,126750	-1,000000
223,325750	1,000000
223,464750	-1,000000
224,442750	1,000000
224,837750	-1,000000
225,064750	1,000000
225,625750	-1,000000
225,789750	1,000000
225,868750	-1,000000
227,886750	1,000000
228,628750	-1,000000
228,736750	1,000000
228,915750	-1,000000
229,056750	1,000000
229,271750	-1,000000
229,383750	1,000000
229,545750	-1,000000
229,852750	1,000000
230,530750	-1,000000
230,620750	1,000000
230,922750	-1,000000
231,065750	1,000000
231,316750	-1,000000
233,912750	1,000000
235,366750	-1,000000
236,570750	1,000000
236,636750	-1,000000
236,840750	1,000000
236,934750	-1,000000
237,004750	1,000000
237,480750	-1,000000
237,659750	1,000000
238,293750	-1,000000
238,809750	1,000000
241,003750	-1,000000
241,450750	1,000000
245,566750	-1,000000
245,822750	1,000000
246,095750	-1,000000
246,175750	1,000000
257,143750	-1,000000
257,212750	1,000000
257,366750	-1,000000
257,459750	1,000000
257,844750	-1,000000
259,446750	1,000000
260,743750	-1,000000
260,975750	1,000000
261,063750	-1,000000
261,883750	1,000000
262,068750	-1,000000
263,617750	1,000000
272,621750	-1,000000
272,701750	1,000000
273,503750	-1,000000
273,822750	1,000000
274,085750	-1,000000
274,438750	1,000000
275,208750	-1,000000
275,342750	1,000000
275,454750	-1,000000
275,713750	1,000000
281,846750	-1,000000
281,969750	1,000000
282,066750	-1,000000
282,131750	1,000000
283,141750	-1,000000
283,298750	1,000000
284,927750	-1,000000
285,123750	1,000000
285,343750	-1,000000
286,898750	1,000000
287,362750	-1,000000
287,571750	1,000000
287,675750	-1,000000
287,845750	1,000000
289,118750	-1,000000
289,655750	1,000000
290,650750	-1,000000
290,769750	1,000000
291,787750	-1,000000
291,855750	1,000000
293,668750	-1,000000
294,279750	1,000000
294,620750	-1,000000
294,712750	1,000000
294,835750	-1,000000
294,980750	1,000000
301,723750	-1,000000
305,979750	1,000000
306,044750	-1,000000
307,911750	1,000000
308,084750	-1,000000
308,302750	1,000000
308,668750	-1,000000
308,745750	1,000000
308,951750	-1,000000
309,069750	1,000000
309,255750	-1,000000
310,235750	1,000000
310,631750	-1,000000
310,754750	1,000000
311,372750	-1,000000
312,428750	1,000000
313,957750	-1,000000
315,162750	1,000000
315,254750	-1,000000
325,910750	1,000000
326,018750	-1,000000
327,444750	1,000000
330,760750	-1,000000
331,425750	1,000000
331,508750	-1,000000
332,043750	1,000000
332,193750	-1,000000
332,681750	1,000000
335,725750	-1,000000
335,800750	1,000000
337,062750	-1,000000
337,157750	1,000000
337,240750	-1,000000
347,021750	1,000000
347,088750	-1,000000
348,116750	1,000000
348,347750	-1,000000
351,348750	1,000000
351,435750	-1,000000
351,742750	1,000000
351,862750	-1,000000
351,927750	1,000000
352,350750	-1,000000
353,834750	1,000000
354,081750	-1,000000
356,166750	1,000000
361,259750	-1,000000
361,605750	1,000000
363,050750	-1,000000
366,522750	1,000000
367,052750	-1,000000
368,378750	1,000000
368,453750	-1,000000
368,561750	1,000000
369,254750	-1,000000
369,344750	1,000000
369,594750	-1,000000
372,695750	1,000000
372,790750	-1,000000
373,175750	1,000000
375,191750	-1,000000
375,426750	1,000000
375,597750	-1,000000
375,899750	1,000000
376,871750	-1,000000
377,560750	1,000000
381,026750	-1,000000
388,779750	1,000000
388,985750	-1,000000
389,065750	1,000000
389,209750	-1,000000
389,707750	1,000000
389,781750	-1,000000
390,228750	1,000000
390,467750	-1,000000
390,608750	1,000000
390,901750	-1,000000
390,991750	1,000000
391,957750	-1,000000
393,022750	1,000000
393,101750	-1,000000
393,177750	1,000000
393,337750	-1,000000
393,436750	1,000000
393,675750	-1,000000
395,714750	1,000000
396,122750	-1,000000
396,259750	1,000000
396,385750	-1,000000
399,928750	1,000000
400,190750	-1,000000
400,459750	1,000000
400,538750	-1,000000
400,728750	1,000000
400,840750	-1,000000
400,980750	1,000000
401,257750	-1,000000
412,059750	1,000000
412,127750	-1,000000
412,308750	1,000000
412,413750	-1,000000
412,530750	1,000000
412,737750	-1,000000
415,640750	1,000000
415,737750	-1,000000
415,812750	1,000000
425,048750	-1,000000
425,159750	1,000000
425,379750	-1,000000
432,579750	1,000000
432,811750	-1,000000
436,066750	1,000000
436,236750	-1,000000
438,577750	1,000000
438,807750	-1,000000
439,952750	1,000000
440,037750	-1,000000
440,671750	1,000000
440,826750	-1,000000
446,917750	1,000000
447,208750	-1,000000
447,352750	1,000000
447,432750	-1,000000
453,349750	1,000000
453,656750	-1,000000
458,550750	1,000000
460,412750	-1,000000
484,104750	1,000000
490,060750	-1,000000
490,488750	1,000000
490,645750	-1,000000
490,730750	1,000000
491,974750	-1,000000
492,550750	1,000000
492,814750	-1,000000
493,078750	1,000000
493,165750	-1,000000
493,991750	1,000000
494,104750	-1,000000
494,255750	1,000000
494,624750	-1,000000
495,664750	1,000000
508,076750	-1,000000
508,177750	1,000000
508,399750	-1,000000
509,663750	1,000000
521,239750	-1,000000
524,108750	1,000000
524,270750	-1,000000
526,096750	1,000000
526,195750	-1,000000
526,414750	1,000000
526,485750	-1,000000
526,831750	1,000000
527,451750	-1,000000
527,674750	1,000000
527,752750	-1,000000
527,913750	1,000000
532,240750	-1,000000
532,307750	1,000000
532,377750	-1,000000
544,098750	1,000000
544,872750	-1,000000
545,044750	1,000000
545,155750	-1,000000
545,296750	1,000000
546,588750	-1,000000
546,763750	1,000000
549,082750	-1,000000
549,351750	1,000000
549,422750	-1,000000
549,500750	1,000000
549,584750	-1,000000
558,622750	1,000000
564,084750	-1,000000
564,168750	1,000000
564,443750	-1,000000
571,619750	1,000000
571,686750	-1,000000
574,774750	1,000000
575,135750	-1,000000
575,566750	1,000000
575,660750	-1,000000
577,365750	1,000000
577,705750	-1,000000
578,198750	1,000000
578,321750	-1,000000
578,439750	1,000000
578,589750	-1,000000
578,688750	1,000000
581,729750	-1,000000
581,813750	1,000000
581,948750	-1,000000
583,243750	1,000000
583,523750	-1,000000
583,587750	1,000000
583,688750	-1,000000
583,764750	1,000000
584,113750	-1,000000
586,079750	1,000000
586,205750	-1,000000
586,414750	1,000000
586,488750	-1,000000
586,643750	1,000000
587,594750	-1,000000
587,657750	1,000000
587,772750	-1,000000
587,936750	1,000000
588,199750	-1,000000
588,584750	1,000000
588,697750	-1,000000
588,810750	1,000000
588,912750	-1,000000
590,897750	1,000000
597,596750	-1,000000
598,283750	1,000000
598,362750	-1,000000
598,507750	1,000000
598,716750	-1,000000
598,846750	1,000000
599,377750	-1,000000
600,493750	1,000000
602,008750	-1,000000
