# Supplementary material for: Moth olfactory receptor neurons adjust their encoding efficiency to temporal statistics of pheromone fluctuations
Source: PLoS Comput Biol. 2018 Nov 13;14(11):e1006586. doi: 10.1371/journal.pcbi.1006586 (PMC6258558; doi:10.1371/journal.pcbi.1006586)
Supplement: S1 Data — (ZIP) [file pcbi.1006586.s001.zip › data/16m/10pg/valve_states_04.txt]

0,354400	1,000000
0,672400	-1,000000
13,148400	1,000000
13,634400	-1,000000
13,706400	1,000000
13,817400	-1,000000
14,048400	1,000000
14,149400	-1,000000
14,320400	1,000000
14,390400	-1,000000
14,529400	1,000000
14,608400	-1,000000
15,627400	1,000000
15,707400	-1,000000
15,771400	1,000000
29,409400	-1,000000
29,492400	1,000000
31,401400	-1,000000
31,553400	1,000000
31,772400	-1,000000
32,543400	1,000000
32,622400	-1,000000
32,719400	1,000000
33,122400	-1,000000
33,535400	1,000000
33,604400	-1,000000
34,900400	1,000000
35,014400	-1,000000
35,400400	1,000000
35,513400	-1,000000
35,633400	1,000000
35,749400	-1,000000
36,624400	1,000000
37,275400	-1,000000
37,373400	1,000000
38,508400	-1,000000
38,591400	1,000000
38,670400	-1,000000
58,833400	1,000000
59,134400	-1,000000
62,535400	1,000000
63,531400	-1,000000
63,677400	1,000000
63,808400	-1,000000
63,920400	1,000000
66,847400	-1,000000
66,958400	1,000000
67,171400	-1,000000
67,241400	1,000000
67,682400	-1,000000
68,185400	1,000000
72,504400	-1,000000
72,587400	1,000000
76,911400	-1,000000
77,132400	1,000000
77,219400	-1,000000
77,347400	1,000000
77,553400	-1,000000
77,701400	1,000000
78,285400	-1,000000
78,374400	1,000000
78,441400	-1,000000
79,692400	1,000000
80,028400	-1,000000
80,136400	1,000000
80,279400	-1,000000
80,369400	1,000000
80,442400	-1,000000
80,549400	1,000000
80,662400	-1,000000
80,895400	1,000000
81,237400	-1,000000
87,208400	1,000000
88,326400	-1,000000
89,427400	1,000000
89,502400	-1,000000
89,572400	1,000000
89,960400	-1,000000
90,364400	1,000000
90,521400	-1,000000
90,638400	1,000000
91,556400	-1,000000
91,846400	1,000000
91,964400	-1,000000
105,056400	1,000000
105,121400	-1,000000
105,868400	1,000000
106,029400	-1,000000
106,401400	1,000000
106,501400	-1,000000
110,442400	1,000000
111,342400	-1,000000
113,252400	1,000000
113,822400	-1,000000
114,505400	1,000000
114,580400	-1,000000
114,860400	1,000000
114,958400	-1,000000
115,081400	1,000000
128,491400	-1,000000
130,222400	1,000000
130,551400	-1,000000
131,687400	1,000000
133,070400	-1,000000
133,184400	1,000000
133,376400	-1,000000
133,446400	1,000000
133,528400	-1,000000
133,594400	1,000000
133,713400	-1,000000
134,031400	1,000000
134,129400	-1,000000
134,406400	1,000000
134,487400	-1,000000
134,624400	1,000000
134,697400	-1,000000
134,919400	1,000000
134,990400	-1,000000
135,122400	1,000000
143,336400	-1,000000
144,504400	1,000000
144,612400	-1,000000
144,796400	1,000000
144,993400	-1,000000
145,531400	1,000000
145,635400	-1,000000
155,734400	1,000000
155,868400	-1,000000
156,497400	1,000000
156,612400	-1,000000
156,738400	1,000000
164,525400	-1,000000
164,850400	1,000000
165,199400	-1,000000
167,448400	1,000000
167,546400	-1,000000
167,638400	1,000000
168,233400	-1,000000
171,374400	1,000000
171,816400	-1,000000
171,903400	1,000000
172,270400	-1,000000
172,653400	1,000000
172,763400	-1,000000
172,849400	1,000000
173,060400	-1,000000
173,709400	1,000000
175,464400	-1,000000
176,107400	1,000000
176,446400	-1,000000
176,884400	1,000000
177,264400	-1,000000
177,588400	1,000000
179,093400	-1,000000
184,441400	1,000000
184,751400	-1,000000
186,557400	1,000000
187,017400	-1,000000
187,710400	1,000000
187,857400	-1,000000
187,944400	1,000000
188,917400	-1,000000
190,668400	1,000000
190,746400	-1,000000
190,914400	1,000000
191,032400	-1,000000
191,324400	1,000000
191,389400	-1,000000
191,470400	1,000000
191,759400	-1,000000
191,831400	1,000000
191,903400	-1,000000
192,074400	1,000000
192,175400	-1,000000
192,294400	1,000000
193,995400	-1,000000
194,199400	1,000000
194,292400	-1,000000
195,423400	1,000000
195,502400	-1,000000
209,532400	1,000000
209,690400	-1,000000
209,864400	1,000000
210,651400	-1,000000
210,847400	1,000000
211,348400	-1,000000
211,578400	1,000000
212,549400	-1,000000
212,628400	1,000000
212,910400	-1,000000
213,171400	1,000000
213,513400	-1,000000
213,589400	1,000000
213,659400	-1,000000
213,814400	1,000000
213,882400	-1,000000
214,320400	1,000000
214,403400	-1,000000
219,759400	1,000000
220,037400	-1,000000
221,898400	1,000000
222,454400	-1,000000
222,674400	1,000000
222,783400	-1,000000
223,271400	1,000000
223,433400	-1,000000
223,534400	1,000000
223,617400	-1,000000
223,711400	1,000000
223,814400	-1,000000
226,199400	1,000000
226,944400	-1,000000
230,503400	1,000000
230,952400	-1,000000
231,036400	1,000000
231,134400	-1,000000
231,421400	1,000000
232,038400	-1,000000
232,204400	1,000000
232,857400	-1,000000
232,996400	1,000000
235,386400	-1,000000
235,745400	1,000000
235,847400	-1,000000
235,961400	1,000000
236,207400	-1,000000
236,419400	1,000000
236,538400	-1,000000
236,812400	1,000000
236,920400	-1,000000
237,068400	1,000000
237,359400	-1,000000
238,344400	1,000000
238,960400	-1,000000
239,715400	1,000000
239,778400	-1,000000
239,946400	1,000000
240,123400	-1,000000
241,155400	1,000000
244,048400	-1,000000
244,123400	1,000000
244,434400	-1,000000
244,634400	1,000000
244,858400	-1,000000
245,032400	1,000000
245,221400	-1,000000
245,297400	1,000000
245,395400	-1,000000
261,160400	1,000000
261,370400	-1,000000
261,796400	1,000000
261,885400	-1,000000
261,981400	1,000000
262,077400	-1,000000
262,542400	1,000000
262,828400	-1,000000
262,977400	1,000000
263,060400	-1,000000
263,127400	1,000000
263,936400	-1,000000
264,244400	1,000000
264,356400	-1,000000
265,091400	1,000000
265,220400	-1,000000
265,286400	1,000000
265,367400	-1,000000
265,596400	1,000000
265,729400	-1,000000
271,411400	1,000000
272,337400	-1,000000
273,053400	1,000000
273,199400	-1,000000
273,326400	1,000000
273,441400	-1,000000
273,800400	1,000000
276,792400	-1,000000
276,950400	1,000000
277,209400	-1,000000
277,335400	1,000000
277,453400	-1,000000
279,233400	1,000000
279,430400	-1,000000
279,957400	1,000000
280,084400	-1,000000
280,163400	1,000000
280,669400	-1,000000
280,879400	1,000000
283,241400	-1,000000
287,377400	1,000000
290,232400	-1,000000
290,327400	1,000000
293,070400	-1,000000
294,816400	1,000000
296,617400	-1,000000
297,092400	1,000000
297,219400	-1,000000
297,310400	1,000000
298,038400	-1,000000
298,151400	1,000000
298,227400	-1,000000
299,126400	1,000000
304,453400	-1,000000
304,672400	1,000000
306,494400	-1,000000
306,789400	1,000000
306,869400	-1,000000
307,767400	1,000000
307,894400	-1,000000
308,069400	1,000000
308,567400	-1,000000
308,649400	1,000000
309,001400	-1,000000
309,197400	1,000000
309,275400	-1,000000
309,368400	1,000000
309,791400	-1,000000
310,826400	1,000000
310,926400	-1,000000
311,019400	1,000000
311,097400	-1,000000
314,814400	1,000000
314,959400	-1,000000
315,036400	1,000000
318,393400	-1,000000
318,459400	1,000000
320,980400	-1,000000
324,298400	1,000000
324,503400	-1,000000
324,737400	1,000000
324,818400	-1,000000
324,934400	1,000000
325,285400	-1,000000
325,463400	1,000000
326,582400	-1,000000
329,753400	1,000000
332,775400	-1,000000
332,854400	1,000000
333,059400	-1,000000
339,518400	1,000000
340,170400	-1,000000
340,395400	1,000000
340,920400	-1,000000
341,009400	1,000000
341,089400	-1,000000
341,179400	1,000000
345,287400	-1,000000
345,352400	1,000000
345,701400	-1,000000
346,280400	1,000000
346,450400	-1,000000
346,567400	1,000000
346,726400	-1,000000
347,420400	1,000000
347,652400	-1,000000
357,126400	1,000000
358,472400	-1,000000
358,868400	1,000000
359,415400	-1,000000
370,523400	1,000000
370,631400	-1,000000
376,158400	1,000000
376,457400	-1,000000
379,828400	1,000000
380,065400	-1,000000
380,167400	1,000000
380,785400	-1,000000
381,008400	1,000000
381,151400	-1,000000
398,384400	1,000000
398,458400	-1,000000
398,527400	1,000000
398,616400	-1,000000
398,888400	1,000000
399,283400	-1,000000
399,413400	1,000000
399,659400	-1,000000
400,608400	1,000000
400,732400	-1,000000
414,537400	1,000000
416,107400	-1,000000
416,502400	1,000000
426,348400	-1,000000
426,457400	1,000000
426,570400	-1,000000
426,845400	1,000000
427,533400	-1,000000
427,622400	1,000000
427,687400	-1,000000
427,982400	1,000000
428,842400	-1,000000
429,163400	1,000000
429,234400	-1,000000
429,422400	1,000000
429,527400	-1,000000
432,921400	1,000000
433,204400	-1,000000
433,290400	1,000000
433,429400	-1,000000
434,437400	1,000000
445,224400	-1,000000
445,866400	1,000000
446,104400	-1,000000
446,173400	1,000000
447,430400	-1,000000
455,580400	1,000000
455,717400	-1,000000
456,755400	1,000000
456,968400	-1,000000
457,188400	1,000000
460,938400	-1,000000
461,047400	1,000000
461,151400	-1,000000
461,241400	1,000000
461,306400	-1,000000
461,374400	1,000000
463,612400	-1,000000
463,676400	1,000000
464,521400	-1,000000
464,604400	1,000000
464,746400	-1,000000
464,894400	1,000000
465,212400	-1,000000
465,396400	1,000000
465,467400	-1,000000
465,583400	1,000000
465,720400	-1,000000
465,811400	1,000000
469,520400	-1,000000
469,587400	1,000000
469,760400	-1,000000
470,476400	1,000000
470,642400	-1,000000
470,821400	1,000000
471,113400	-1,000000
471,224400	1,000000
471,419400	-1,000000
471,525400	1,000000
471,592400	-1,000000
471,777400	1,000000
471,938400	-1,000000
472,037400	1,000000
472,411400	-1,000000
473,350400	1,000000
473,999400	-1,000000
476,292400	1,000000
476,383400	-1,000000
476,455400	1,000000
477,051400	-1,000000
477,283400	1,000000
479,242400	-1,000000
479,441400	1,000000
479,530400	-1,000000
480,020400	1,000000
480,125400	-1,000000
480,219400	1,000000
482,087400	-1,000000
482,316400	1,000000
482,603400	-1,000000
482,693400	1,000000
482,776400	-1,000000
482,897400	1,000000
483,508400	-1,000000
483,680400	1,000000
484,480400	-1,000000
484,617400	1,000000
484,787400	-1,000000
484,930400	1,000000
485,057400	-1,000000
494,100400	1,000000
494,345400	-1,000000
494,623400	1,000000
494,828400	-1,000000
495,497400	1,000000
495,906400	-1,000000
496,168400	1,000000
496,351400	-1,000000
498,305400	1,000000
506,897400	-1,000000
507,010400	1,000000
507,510400	-1,000000
507,597400	1,000000
507,721400	-1,000000
507,785400	1,000000
507,931400	-1,000000
510,034400	1,000000
510,521400	-1,000000
510,938400	1,000000
511,300400	-1,000000
511,376400	1,000000
511,478400	-1,000000
511,543400	1,000000
511,627400	-1,000000
511,699400	1,000000
513,373400	-1,000000
513,538400	1,000000
513,760400	-1,000000
513,880400	1,000000
514,209400	-1,000000
514,769400	1,000000
514,919400	-1,000000
518,880400	1,000000
519,744400	-1,000000
527,913400	1,000000
527,988400	-1,000000
528,082400	1,000000
528,156400	-1,000000
528,221400	1,000000
531,755400	-1,000000
533,071400	1,000000
534,064400	-1,000000
534,422400	1,000000
534,590400	-1,000000
535,167400	1,000000
535,267400	-1,000000
535,382400	1,000000
535,466400	-1,000000
535,771400	1,000000
535,857400	-1,000000
536,322400	1,000000
536,425400	-1,000000
536,663400	1,000000
537,577400	-1,000000
538,013400	1,000000
539,091400	-1,000000
539,245400	1,000000
539,795400	-1,000000
539,894400	1,000000
540,234400	-1,000000
540,791400	1,000000
540,918400	-1,000000
541,119400	1,000000
541,232400	-1,000000
541,342400	1,000000
541,864400	-1,000000
542,190400	1,000000
552,764400	-1,000000
553,270400	1,000000
553,666400	-1,000000
553,811400	1,000000
553,879400	-1,000000
553,954400	1,000000
554,028400	-1,000000
556,513400	1,000000
556,654400	-1,000000
561,608400	1,000000
562,986400	-1,000000
563,108400	1,000000
563,223400	-1,000000
563,375400	1,000000
563,641400	-1,000000
563,807400	1,000000
564,037400	-1,000000
564,139400	1,000000
564,238400	-1,000000
564,334400	1,000000
565,839400	-1,000000
566,043400	1,000000
567,041400	-1,000000
567,192400	1,000000
567,274400	-1,000000
567,343400	1,000000
567,474400	-1,000000
567,616400	1,000000
567,849400	-1,000000
567,922400	1,000000
568,222400	-1,000000
568,343400	1,000000
568,455400	-1,000000
568,529400	1,000000
568,798400	-1,000000
568,921400	1,000000
569,174400	-1,000000
569,399400	1,000000
569,572400	-1,000000
570,028400	1,000000
570,130400	-1,000000
570,214400	1,000000
571,535400	-1,000000
571,775400	1,000000
572,293400	-1,000000
572,523400	1,000000
572,665400	-1,000000
576,618400	1,000000
576,811400	-1,000000
577,078400	1,000000
577,893400	-1,000000
578,618400	1,000000
578,693400	-1,000000
578,774400	1,000000
580,889400	-1,000000
581,037400	1,000000
581,407400	-1,000000
582,006400	1,000000
582,546400	-1,000000
582,635400	1,000000
586,994400	-1,000000
587,262400	1,000000
587,350400	-1,000000
587,629400	1,000000
587,747400	-1,000000
587,813400	1,000000
587,886400	-1,000000
597,674400	1,000000
598,790400	-1,000000
599,412400	1,000000
599,475400	-1,000000
605,667400	1,000000
606,775400	-1,000000
