# Supplementary material for: Moth olfactory receptor neurons adjust their encoding efficiency to temporal statistics of pheromone fluctuations
Source: PLoS Comput Biol. 2018 Nov 13;14(11):e1006586. doi: 10.1371/journal.pcbi.1006586 (PMC6258558; doi:10.1371/journal.pcbi.1006586)
Supplement: S1 Data — (ZIP) [file pcbi.1006586.s001.zip › data/16m/10pg/valve_states_05.txt]

2,709100	1,000000
7,559100	-1,000000
7,704100	1,000000
8,125100	-1,000000
8,513100	1,000000
8,663100	-1,000000
9,915100	1,000000
10,458100	-1,000000
10,550100	1,000000
10,653100	-1,000000
13,566100	1,000000
13,682100	-1,000000
14,604100	1,000000
14,710100	-1,000000
15,335100	1,000000
22,294100	-1,000000
22,659100	1,000000
24,774100	-1,000000
24,856100	1,000000
24,947100	-1,000000
25,208100	1,000000
25,654100	-1,000000
28,022100	1,000000
28,087100	-1,000000
28,203100	1,000000
28,677100	-1,000000
28,932100	1,000000
29,077100	-1,000000
29,218100	1,000000
29,283100	-1,000000
29,520100	1,000000
29,604100	-1,000000
29,667100	1,000000
29,825100	-1,000000
30,027100	1,000000
30,091100	-1,000000
30,488100	1,000000
30,645100	-1,000000
31,484100	1,000000
31,946100	-1,000000
32,071100	1,000000
32,722100	-1,000000
32,999100	1,000000
35,827100	-1,000000
36,266100	1,000000
36,332100	-1,000000
37,196100	1,000000
37,292100	-1,000000
37,364100	1,000000
37,568100	-1,000000
49,181100	1,000000
49,372100	-1,000000
49,598100	1,000000
51,014100	-1,000000
53,845100	1,000000
63,839100	-1,000000
64,490100	1,000000
66,657100	-1,000000
66,807100	1,000000
66,883100	-1,000000
66,969100	1,000000
67,652100	-1,000000
71,009100	1,000000
71,264100	-1,000000
71,454100	1,000000
71,525100	-1,000000
71,769100	1,000000
75,724100	-1,000000
75,858100	1,000000
76,690100	-1,000000
77,058100	1,000000
79,054100	-1,000000
79,158100	1,000000
79,260100	-1,000000
79,702100	1,000000
80,406100	-1,000000
80,984100	1,000000
81,086100	-1,000000
88,857100	1,000000
88,980100	-1,000000
89,090100	1,000000
89,158100	-1,000000
89,361100	1,000000
89,557100	-1,000000
89,659100	1,000000
89,847100	-1,000000
90,183100	1,000000
90,441100	-1,000000
90,973100	1,000000
91,118100	-1,000000
91,343100	1,000000
91,423100	-1,000000
91,651100	1,000000
92,356100	-1,000000
92,484100	1,000000
94,440100	-1,000000
95,363100	1,000000
96,240100	-1,000000
96,416100	1,000000
96,760100	-1,000000
97,416100	1,000000
97,503100	-1,000000
97,659100	1,000000
97,784100	-1,000000
98,171100	1,000000
99,843100	-1,000000
103,285100	1,000000
103,362100	-1,000000
103,965100	1,000000
105,190100	-1,000000
105,326100	1,000000
111,396100	-1,000000
112,618100	1,000000
112,705100	-1,000000
115,037100	1,000000
122,765100	-1,000000
122,848100	1,000000
123,129100	-1,000000
123,222100	1,000000
124,826100	-1,000000
125,008100	1,000000
125,895100	-1,000000
126,667100	1,000000
126,769100	-1,000000
126,833100	1,000000
126,898100	-1,000000
126,964100	1,000000
127,158100	-1,000000
127,311100	1,000000
127,418100	-1,000000
131,454100	1,000000
131,585100	-1,000000
131,666100	1,000000
132,167100	-1,000000
132,891100	1,000000
134,157100	-1,000000
134,237100	1,000000
134,714100	-1,000000
136,053100	1,000000
136,208100	-1,000000
136,450100	1,000000
136,620100	-1,000000
142,585100	1,000000
142,657100	-1,000000
143,088100	1,000000
143,460100	-1,000000
143,919100	1,000000
144,789100	-1,000000
145,702100	1,000000
145,908100	-1,000000
148,279100	1,000000
149,420100	-1,000000
149,503100	1,000000
149,606100	-1,000000
149,819100	1,000000
150,293100	-1,000000
151,296100	1,000000
151,370100	-1,000000
157,685100	1,000000
163,149100	-1,000000
163,558100	1,000000
163,631100	-1,000000
163,864100	1,000000
164,095100	-1,000000
164,241100	1,000000
165,057100	-1,000000
166,273100	1,000000
166,344100	-1,000000
166,416100	1,000000
166,491100	-1,000000
166,559100	1,000000
166,639100	-1,000000
166,798100	1,000000
166,861100	-1,000000
167,134100	1,000000
167,813100	-1,000000
168,225100	1,000000
168,307100	-1,000000
169,027100	1,000000
169,881100	-1,000000
171,043100	1,000000
171,862100	-1,000000
172,260100	1,000000
172,759100	-1,000000
176,246100	1,000000
176,309100	-1,000000
176,554100	1,000000
176,652100	-1,000000
176,759100	1,000000
176,844100	-1,000000
185,872100	1,000000
186,020100	-1,000000
194,868100	1,000000
195,189100	-1,000000
195,844100	1,000000
196,040100	-1,000000
196,468100	1,000000
197,815100	-1,000000
198,060100	1,000000
198,153100	-1,000000
205,112100	1,000000
205,229100	-1,000000
205,485100	1,000000
205,587100	-1,000000
205,889100	1,000000
206,121100	-1,000000
206,585100	1,000000
206,859100	-1,000000
207,055100	1,000000
207,460100	-1,000000
207,685100	1,000000
207,816100	-1,000000
208,661100	1,000000
208,740100	-1,000000
208,956100	1,000000
209,062100	-1,000000
209,749100	1,000000
209,998100	-1,000000
210,063100	1,000000
215,712100	-1,000000
216,164100	1,000000
221,983100	-1,000000
222,195100	1,000000
222,277100	-1,000000
222,464100	1,000000
223,297100	-1,000000
223,676100	1,000000
223,810100	-1,000000
231,824100	1,000000
231,905100	-1,000000
233,498100	1,000000
233,624100	-1,000000
233,980100	1,000000
237,881100	-1,000000
238,047100	1,000000
240,778100	-1,000000
240,991100	1,000000
241,055100	-1,000000
241,635100	1,000000
242,052100	-1,000000
242,359100	1,000000
242,488100	-1,000000
242,856100	1,000000
244,831100	-1,000000
245,029100	1,000000
245,093100	-1,000000
245,639100	1,000000
247,000100	-1,000000
247,092100	1,000000
247,175100	-1,000000
247,519100	1,000000
248,537100	-1,000000
251,190100	1,000000
251,296100	-1,000000
251,416100	1,000000
251,520100	-1,000000
251,608100	1,000000
251,729100	-1,000000
251,817100	1,000000
251,987100	-1,000000
252,059100	1,000000
253,007100	-1,000000
254,279100	1,000000
254,399100	-1,000000
259,382100	1,000000
259,603100	-1,000000
260,431100	1,000000
260,529100	-1,000000
271,295100	1,000000
271,420100	-1,000000
272,037100	1,000000
274,513100	-1,000000
274,616100	1,000000
275,669100	-1,000000
275,757100	1,000000
275,858100	-1,000000
276,272100	1,000000
277,144100	-1,000000
277,232100	1,000000
277,617100	-1,000000
277,917100	1,000000
279,357100	-1,000000
288,165100	1,000000
288,720100	-1,000000
288,805100	1,000000
289,024100	-1,000000
289,124100	1,000000
289,446100	-1,000000
297,428100	1,000000
298,191100	-1,000000
298,404100	1,000000
298,499100	-1,000000
299,908100	1,000000
299,979100	-1,000000
300,067100	1,000000
300,783100	-1,000000
312,815100	1,000000
312,914100	-1,000000
313,021100	1,000000
313,090100	-1,000000
313,721100	1,000000
314,386100	-1,000000
332,232100	1,000000
332,488100	-1,000000
332,637100	1,000000
332,893100	-1,000000
347,504100	1,000000
351,343100	-1,000000
351,429100	1,000000
351,529100	-1,000000
351,599100	1,000000
351,747100	-1,000000
351,818100	1,000000
352,156100	-1,000000
352,612100	1,000000
352,924100	-1,000000
353,013100	1,000000
353,109100	-1,000000
353,300100	1,000000
353,428100	-1,000000
353,587100	1,000000
353,678100	-1,000000
357,934100	1,000000
359,197100	-1,000000
361,950100	1,000000
362,646100	-1,000000
362,896100	1,000000
362,977100	-1,000000
363,636100	1,000000
368,444100	-1,000000
368,712100	1,000000
368,995100	-1,000000
374,678100	1,000000
374,797100	-1,000000
378,710100	1,000000
379,348100	-1,000000
379,657100	1,000000
379,777100	-1,000000
379,871100	1,000000
380,554100	-1,000000
380,854100	1,000000
380,977100	-1,000000
383,899100	1,000000
384,785100	-1,000000
388,131100	1,000000
388,322100	-1,000000
388,396100	1,000000
388,530100	-1,000000
388,657100	1,000000
389,465100	-1,000000
389,550100	1,000000
390,565100	-1,000000
390,643100	1,000000
391,081100	-1,000000
391,168100	1,000000
392,625100	-1,000000
395,436100	1,000000
395,624100	-1,000000
404,483100	1,000000
404,729100	-1,000000
404,870100	1,000000
404,948100	-1,000000
405,886100	1,000000
406,520100	-1,000000
406,989100	1,000000
407,053100	-1,000000
407,238100	1,000000
407,358100	-1,000000
407,457100	1,000000
410,258100	-1,000000
416,496100	1,000000
416,631100	-1,000000
417,040100	1,000000
417,166100	-1,000000
417,237100	1,000000
417,326100	-1,000000
419,526100	1,000000
419,919100	-1,000000
420,317100	1,000000
420,384100	-1,000000
420,493100	1,000000
420,557100	-1,000000
421,847100	1,000000
422,587100	-1,000000
422,721100	1,000000
424,698100	-1,000000
424,833100	1,000000
426,733100	-1,000000
427,011100	1,000000
427,088100	-1,000000
427,171100	1,000000
427,258100	-1,000000
427,496100	1,000000
431,397100	-1,000000
431,635100	1,000000
433,840100	-1,000000
433,915100	1,000000
435,248100	-1,000000
435,802100	1,000000
436,948100	-1,000000
437,090100	1,000000
437,184100	-1,000000
437,316100	1,000000
437,408100	-1,000000
438,028100	1,000000
445,691100	-1,000000
445,799100	1,000000
447,308100	-1,000000
447,391100	1,000000
447,606100	-1,000000
449,838100	1,000000
451,459100	-1,000000
451,547100	1,000000
452,645100	-1,000000
453,639100	1,000000
453,836100	-1,000000
454,170100	1,000000
454,250100	-1,000000
454,315100	1,000000
454,397100	-1,000000
456,497100	1,000000
457,063100	-1,000000
472,913100	1,000000
474,630100	-1,000000
475,413100	1,000000
477,470100	-1,000000
477,542100	1,000000
477,920100	-1,000000
478,508100	1,000000
478,571100	-1,000000
478,661100	1,000000
479,545100	-1,000000
482,948100	1,000000
484,855100	-1,000000
485,177100	1,000000
485,280100	-1,000000
486,289100	1,000000
493,572100	-1,000000
494,187100	1,000000
508,536100	-1,000000
508,618100	1,000000
509,050100	-1,000000
509,731100	1,000000
510,226100	-1,000000
510,412100	1,000000
510,605100	-1,000000
510,682100	1,000000
511,030100	-1,000000
511,154100	1,000000
511,791100	-1,000000
511,885100	1,000000
511,953100	-1,000000
512,187100	1,000000
512,360100	-1,000000
513,642100	1,000000
514,525100	-1,000000
514,592100	1,000000
514,664100	-1,000000
517,865100	1,000000
518,330100	-1,000000
518,408100	1,000000
518,482100	-1,000000
519,551100	1,000000
519,664100	-1,000000
520,479100	1,000000
520,553100	-1,000000
520,655100	1,000000
520,816100	-1,000000
522,975100	1,000000
523,065100	-1,000000
523,544100	1,000000
523,656100	-1,000000
523,778100	1,000000
533,461100	-1,000000
533,542100	1,000000
535,846100	-1,000000
537,232100	1,000000
537,342100	-1,000000
537,498100	1,000000
537,738100	-1,000000
537,904100	1,000000
540,385100	-1,000000
543,639100	1,000000
543,757100	-1,000000
543,830100	1,000000
543,916100	-1,000000
543,995100	1,000000
544,061100	-1,000000
544,132100	1,000000
544,243100	-1,000000
544,326100	1,000000
544,461100	-1,000000
544,536100	1,000000
544,819100	-1,000000
544,921100	1,000000
545,227100	-1,000000
546,080100	1,000000
546,194100	-1,000000
553,097100	1,000000
561,631100	-1,000000
561,741100	1,000000
561,851100	-1,000000
561,926100	1,000000
562,054100	-1,000000
562,298100	1,000000
562,473100	-1,000000
562,620100	1,000000
562,730100	-1,000000
562,829100	1,000000
563,168100	-1,000000
565,936100	1,000000
566,159100	-1,000000
566,466100	1,000000
567,176100	-1,000000
569,926100	1,000000
570,017100	-1,000000
570,147100	1,000000
570,313100	-1,000000
573,375100	1,000000
573,469100	-1,000000
583,956100	1,000000
584,331100	-1,000000
584,550100	1,000000
587,259100	-1,000000
589,162100	1,000000
589,358100	-1,000000
589,435100	1,000000
