# Supplementary material for: Moth olfactory receptor neurons adjust their encoding efficiency to temporal statistics of pheromone fluctuations
Source: PLoS Comput Biol. 2018 Nov 13;14(11):e1006586. doi: 10.1371/journal.pcbi.1006586 (PMC6258558; doi:10.1371/journal.pcbi.1006586)
Supplement: S1 Data — (ZIP) [file pcbi.1006586.s001.zip › data/16m/10pg/valve_states_06.txt]

0,199450	1,000000
0,670500	-1,000000
0,780450	1,000000
0,970500	-1,000000
2,891450	1,000000
2,965500	-1,000000
3,050450	1,000000
3,136500	-1,000000
4,042450	1,000000
4,390500	-1,000000
4,674450	1,000000
4,845500	-1,000000
5,235450	1,000000
5,303500	-1,000000
6,028450	1,000000
6,394500	-1,000000
6,578450	1,000000
6,818500	-1,000000
7,388450	1,000000
7,468500	-1,000000
14,267450	1,000000
20,363500	-1,000000
21,515450	1,000000
23,564500	-1,000000
23,640450	1,000000
24,379500	-1,000000
24,578450	1,000000
24,693500	-1,000000
24,910450	1,000000
24,978500	-1,000000
25,208450	1,000000
25,289500	-1,000000
25,354450	1,000000
25,595500	-1,000000
25,743450	1,000000
26,156500	-1,000000
26,268450	1,000000
26,638500	-1,000000
26,736450	1,000000
28,764500	-1,000000
28,834450	1,000000
28,904500	-1,000000
29,727450	1,000000
29,957500	-1,000000
30,056450	1,000000
35,859500	-1,000000
36,013450	1,000000
36,333500	-1,000000
36,720450	1,000000
36,907500	-1,000000
37,011450	1,000000
40,547500	-1,000000
41,012450	1,000000
41,230500	-1,000000
41,584450	1,000000
41,658500	-1,000000
41,727450	1,000000
42,267500	-1,000000
47,481450	1,000000
47,545500	-1,000000
48,442450	1,000000
48,703500	-1,000000
48,790450	1,000000
49,725500	-1,000000
49,818450	1,000000
49,988500	-1,000000
50,053450	1,000000
50,120500	-1,000000
50,217450	1,000000
51,155500	-1,000000
51,361450	1,000000
51,546500	-1,000000
52,192450	1,000000
52,801500	-1,000000
53,274450	1,000000
53,355500	-1,000000
53,418450	1,000000
53,699500	-1,000000
54,416450	1,000000
54,484500	-1,000000
54,942450	1,000000
55,312500	-1,000000
55,405450	1,000000
55,484500	-1,000000
57,717450	1,000000
57,815500	-1,000000
58,364450	1,000000
58,626500	-1,000000
58,699450	1,000000
59,241500	-1,000000
59,623450	1,000000
59,715500	-1,000000
59,971450	1,000000
60,043500	-1,000000
61,506450	1,000000
61,793500	-1,000000
62,094450	1,000000
62,322500	-1,000000
69,063450	1,000000
69,138500	-1,000000
69,210450	1,000000
69,278500	-1,000000
69,486450	1,000000
69,583500	-1,000000
69,724450	1,000000
82,794500	-1,000000
82,964450	1,000000
84,909500	-1,000000
86,083450	1,000000
86,295500	-1,000000
86,364450	1,000000
86,428500	-1,000000
86,511450	1,000000
86,965500	-1,000000
87,426450	1,000000
87,724500	-1,000000
87,886450	1,000000
88,108500	-1,000000
88,222450	1,000000
88,451500	-1,000000
88,540450	1,000000
90,006500	-1,000000
90,183450	1,000000
91,408500	-1,000000
91,561450	1,000000
91,642500	-1,000000
100,278450	1,000000
100,402500	-1,000000
100,790450	1,000000
101,087500	-1,000000
101,157450	1,000000
101,807500	-1,000000
101,871450	1,000000
102,196500	-1,000000
102,288450	1,000000
103,356500	-1,000000
111,189450	1,000000
111,317500	-1,000000
111,558450	1,000000
111,859500	-1,000000
112,115450	1,000000
112,190500	-1,000000
114,243450	1,000000
114,561500	-1,000000
115,257450	1,000000
115,329500	-1,000000
115,507450	1,000000
115,573500	-1,000000
115,688450	1,000000
119,231500	-1,000000
119,807450	1,000000
126,849500	-1,000000
126,949450	1,000000
127,284500	-1,000000
127,408450	1,000000
127,543500	-1,000000
127,615450	1,000000
127,820500	-1,000000
127,935450	1,000000
128,199500	-1,000000
128,338450	1,000000
128,857500	-1,000000
129,098450	1,000000
131,206500	-1,000000
133,465450	1,000000
133,924500	-1,000000
140,802450	1,000000
140,940500	-1,000000
141,222450	1,000000
141,702500	-1,000000
142,098450	1,000000
142,245500	-1,000000
148,292450	1,000000
160,869500	-1,000000
160,958450	1,000000
161,242500	-1,000000
161,322450	1,000000
161,553500	-1,000000
163,588450	1,000000
164,692500	-1,000000
184,323450	1,000000
184,669500	-1,000000
185,789450	1,000000
185,894500	-1,000000
185,960450	1,000000
186,270500	-1,000000
186,355450	1,000000
186,598500	-1,000000
186,704450	1,000000
186,959500	-1,000000
187,078450	1,000000
187,751500	-1,000000
187,982450	1,000000
188,055500	-1,000000
189,339450	1,000000
189,585500	-1,000000
189,730450	1,000000
190,262500	-1,000000
190,679450	1,000000
191,098500	-1,000000
191,630450	1,000000
192,141500	-1,000000
192,257450	1,000000
193,009500	-1,000000
193,157450	1,000000
193,275500	-1,000000
193,578450	1,000000
194,231500	-1,000000
194,420450	1,000000
200,452500	-1,000000
200,662450	1,000000
200,944500	-1,000000
201,086450	1,000000
201,437500	-1,000000
201,502450	1,000000
202,573500	-1,000000
202,701450	1,000000
203,035500	-1,000000
205,461450	1,000000
210,349500	-1,000000
215,242450	1,000000
215,359500	-1,000000
216,527450	1,000000
216,605500	-1,000000
217,342450	1,000000
217,582500	-1,000000
217,800450	1,000000
217,878500	-1,000000
217,946450	1,000000
222,852500	-1,000000
222,972450	1,000000
223,276500	-1,000000
223,510450	1,000000
224,275500	-1,000000
225,639450	1,000000
225,876500	-1,000000
225,989450	1,000000
227,701500	-1,000000
227,777450	1,000000
227,908500	-1,000000
227,993450	1,000000
228,076500	-1,000000
229,089450	1,000000
230,025500	-1,000000
230,091450	1,000000
230,228500	-1,000000
238,657450	1,000000
243,772500	-1,000000
248,953450	1,000000
249,083500	-1,000000
249,328450	1,000000
249,447500	-1,000000
250,610450	1,000000
250,680500	-1,000000
251,185450	1,000000
251,535500	-1,000000
251,626450	1,000000
253,130500	-1,000000
262,675450	1,000000
263,066500	-1,000000
264,346450	1,000000
264,427500	-1,000000
264,914450	1,000000
265,007500	-1,000000
265,256450	1,000000
265,334500	-1,000000
265,426450	1,000000
265,501500	-1,000000
265,986450	1,000000
266,133500	-1,000000
266,313450	1,000000
266,389500	-1,000000
266,770450	1,000000
266,902500	-1,000000
267,172450	1,000000
267,399500	-1,000000
267,519450	1,000000
272,340500	-1,000000
272,840450	1,000000
273,143500	-1,000000
273,212450	1,000000
273,943500	-1,000000
276,670450	1,000000
276,779500	-1,000000
278,155450	1,000000
279,230500	-1,000000
279,555450	1,000000
286,413500	-1,000000
286,495450	1,000000
286,927500	-1,000000
287,015450	1,000000
287,244500	-1,000000
287,322450	1,000000
287,493500	-1,000000
287,642450	1,000000
287,708500	-1,000000
287,776450	1,000000
287,918500	-1,000000
289,062450	1,000000
295,115500	-1,000000
299,498450	1,000000
301,852500	-1,000000
302,195450	1,000000
303,114500	-1,000000
303,603450	1,000000
303,933500	-1,000000
305,015450	1,000000
305,146500	-1,000000
305,699450	1,000000
306,092500	-1,000000
306,342450	1,000000
307,112500	-1,000000
307,315450	1,000000
307,379500	-1,000000
307,514450	1,000000
307,804500	-1,000000
308,085450	1,000000
308,530500	-1,000000
309,158450	1,000000
309,260500	-1,000000
309,335450	1,000000
309,444500	-1,000000
309,579450	1,000000
309,912500	-1,000000
310,364450	1,000000
311,666500	-1,000000
312,104450	1,000000
312,822500	-1,000000
313,352450	1,000000
313,430500	-1,000000
313,979450	1,000000
314,197500	-1,000000
314,429450	1,000000
315,260500	-1,000000
316,673450	1,000000
317,709500	-1,000000
317,804450	1,000000
317,882500	-1,000000
317,974450	1,000000
318,062500	-1,000000
318,170450	1,000000
318,341500	-1,000000
320,320450	1,000000
320,495500	-1,000000
320,617450	1,000000
321,704500	-1,000000
321,840450	1,000000
321,992500	-1,000000
322,741450	1,000000
322,832500	-1,000000
323,029450	1,000000
323,836500	-1,000000
324,064450	1,000000
324,130500	-1,000000
324,295450	1,000000
324,418500	-1,000000
326,404450	1,000000
338,774500	-1,000000
341,586450	1,000000
341,706500	-1,000000
341,782450	1,000000
341,945500	-1,000000
342,229450	1,000000
342,339500	-1,000000
342,514450	1,000000
342,777500	-1,000000
350,852450	1,000000
352,199500	-1,000000
352,558450	1,000000
353,221500	-1,000000
353,316450	1,000000
353,633500	-1,000000
353,753450	1,000000
354,194500	-1,000000
354,600450	1,000000
354,677500	-1,000000
356,908450	1,000000
358,034500	-1,000000
358,199450	1,000000
358,292500	-1,000000
362,794450	1,000000
363,670500	-1,000000
363,808450	1,000000
364,004500	-1,000000
364,118450	1,000000
364,215500	-1,000000
364,283450	1,000000
364,360500	-1,000000
364,430450	1,000000
365,290500	-1,000000
365,364450	1,000000
365,612500	-1,000000
365,813450	1,000000
366,027500	-1,000000
366,101450	1,000000
366,526500	-1,000000
366,812450	1,000000
367,013500	-1,000000
367,114450	1,000000
368,278500	-1,000000
368,406450	1,000000
368,557500	-1,000000
376,419450	1,000000
376,501500	-1,000000
376,893450	1,000000
376,957500	-1,000000
377,107450	1,000000
377,722500	-1,000000
377,859450	1,000000
378,024500	-1,000000
378,139450	1,000000
378,247500	-1,000000
378,403450	1,000000
380,173500	-1,000000
380,604450	1,000000
381,166500	-1,000000
381,300450	1,000000
381,367500	-1,000000
399,966450	1,000000
400,628500	-1,000000
400,704450	1,000000
403,352500	-1,000000
403,711450	1,000000
403,996500	-1,000000
404,693450	1,000000
405,278500	-1,000000
405,441450	1,000000
405,577500	-1,000000
405,709450	1,000000
405,784500	-1,000000
405,849450	1,000000
405,912500	-1,000000
406,056450	1,000000
406,222500	-1,000000
406,644450	1,000000
406,721500	-1,000000
406,810450	1,000000
406,881500	-1,000000
408,966450	1,000000
409,203500	-1,000000
423,108450	1,000000
423,251500	-1,000000
423,385450	1,000000
423,484500	-1,000000
423,575450	1,000000
423,730500	-1,000000
424,023450	1,000000
424,467500	-1,000000
424,553450	1,000000
425,941500	-1,000000
426,334450	1,000000
426,399500	-1,000000
426,505450	1,000000
426,949500	-1,000000
427,089450	1,000000
427,173500	-1,000000
427,255450	1,000000
427,630500	-1,000000
428,340450	1,000000
428,695500	-1,000000
428,786450	1,000000
437,865500	-1,000000
437,928450	1,000000
438,652500	-1,000000
438,738450	1,000000
438,823500	-1,000000
438,960450	1,000000
439,094500	-1,000000
439,396450	1,000000
439,468500	-1,000000
441,946450	1,000000
442,044500	-1,000000
442,283450	1,000000
442,444500	-1,000000
442,538450	1,000000
444,128500	-1,000000
444,395450	1,000000
446,891500	-1,000000
446,956450	1,000000
447,178500	-1,000000
447,258450	1,000000
447,344500	-1,000000
447,426450	1,000000
447,983500	-1,000000
448,400450	1,000000
448,468500	-1,000000
450,100450	1,000000
450,194500	-1,000000
450,272450	1,000000
452,974500	-1,000000
455,774450	1,000000
457,279500	-1,000000
457,361450	1,000000
457,649500	-1,000000
458,068450	1,000000
459,844500	-1,000000
460,034450	1,000000
460,144500	-1,000000
460,278450	1,000000
460,831500	-1,000000
461,155450	1,000000
461,380500	-1,000000
461,480450	1,000000
461,567500	-1,000000
461,659450	1,000000
461,749500	-1,000000
461,824450	1,000000
461,898500	-1,000000
462,192450	1,000000
462,321500	-1,000000
462,385450	1,000000
462,910500	-1,000000
463,917450	1,000000
463,988500	-1,000000
468,004450	1,000000
469,120500	-1,000000
469,191450	1,000000
469,353500	-1,000000
470,490450	1,000000
470,787500	-1,000000
470,941450	1,000000
471,005500	-1,000000
471,914450	1,000000
474,490500	-1,000000
477,388450	1,000000
477,710500	-1,000000
477,776450	1,000000
480,661500	-1,000000
480,965450	1,000000
481,045500	-1,000000
481,619450	1,000000
481,696500	-1,000000
481,787450	1,000000
482,140500	-1,000000
482,431450	1,000000
482,795500	-1,000000
483,189450	1,000000
484,338500	-1,000000
484,746450	1,000000
484,872500	-1,000000
484,975450	1,000000
485,267500	-1,000000
485,504450	1,000000
486,016500	-1,000000
486,292450	1,000000
486,555500	-1,000000
487,968450	1,000000
488,230500	-1,000000
488,441450	1,000000
488,592500	-1,000000
488,825450	1,000000
489,111500	-1,000000
489,770450	1,000000
497,651500	-1,000000
497,724450	1,000000
497,790500	-1,000000
499,360450	1,000000
499,427500	-1,000000
499,932450	1,000000
500,000500	-1,000000
500,168450	1,000000
500,362500	-1,000000
500,489450	1,000000
500,592500	-1,000000
500,869450	1,000000
500,949500	-1,000000
501,911450	1,000000
502,117500	-1,000000
502,208450	1,000000
502,419500	-1,000000
505,962450	1,000000
506,043500	-1,000000
506,187450	1,000000
506,295500	-1,000000
506,875450	1,000000
507,165500	-1,000000
513,548450	1,000000
513,952500	-1,000000
514,086450	1,000000
514,179500	-1,000000
532,088450	1,000000
532,254500	-1,000000
532,396450	1,000000
532,463500	-1,000000
532,736450	1,000000
532,831500	-1,000000
532,967450	1,000000
533,084500	-1,000000
533,351450	1,000000
533,430500	-1,000000
534,063450	1,000000
535,044500	-1,000000
535,415450	1,000000
535,540500	-1,000000
535,764450	1,000000
537,739500	-1,000000
541,983450	1,000000
544,230500	-1,000000
545,321450	1,000000
545,849500	-1,000000
546,316450	1,000000
546,565500	-1,000000
546,876450	1,000000
546,966500	-1,000000
547,128450	1,000000
550,493500	-1,000000
550,558450	1,000000
551,404500	-1,000000
552,514450	1,000000
566,932500	-1,000000
566,997450	1,000000
567,068500	-1,000000
567,205450	1,000000
567,419500	-1,000000
568,290450	1,000000
568,385500	-1,000000
568,528450	1,000000
568,765500	-1,000000
568,864450	1,000000
568,946500	-1,000000
569,102450	1,000000
569,234500	-1,000000
569,297450	1,000000
569,415500	-1,000000
569,555450	1,000000
569,619500	-1,000000
569,831450	1,000000
569,901500	-1,000000
569,982450	1,000000
570,047500	-1,000000
570,761450	1,000000
571,291500	-1,000000
572,263450	1,000000
578,658500	-1,000000
579,039450	1,000000
579,107500	-1,000000
579,183450	1,000000
579,391500	-1,000000
579,584450	1,000000
579,834500	-1,000000
580,140450	1,000000
580,860500	-1,000000
587,745450	1,000000
588,950500	-1,000000
589,189450	1,000000
589,275500	-1,000000
589,589450	1,000000
591,537500	-1,000000
597,400450	1,000000
597,952500	-1,000000
598,117450	1,000000
598,180500	-1,000000
598,308450	1,000000
598,805500	-1,000000
598,965450	1,000000
599,036500	-1,000000
599,417450	1,000000
599,715500	-1,000000
599,818450	1,000000
599,904500	-1,000000
600,049450	1,000000
600,184500	-1,000000
