# Supplementary material for: Moth olfactory receptor neurons adjust their encoding efficiency to temporal statistics of pheromone fluctuations
Source: PLoS Comput Biol. 2018 Nov 13;14(11):e1006586. doi: 10.1371/journal.pcbi.1006586 (PMC6258558; doi:10.1371/journal.pcbi.1006586)
Supplement: S1 Data — (ZIP) [file pcbi.1006586.s001.zip › data/16m/10pg/valve_states_07.txt]

0,987150	1,000000
1,088150	-1,000000
1,283150	1,000000
1,397150	-1,000000
2,730150	1,000000
3,450150	-1,000000
3,589150	1,000000
3,696150	-1,000000
3,860150	1,000000
3,964150	-1,000000
4,066150	1,000000
4,334150	-1,000000
4,442150	1,000000
4,511150	-1,000000
5,507150	1,000000
5,575150	-1,000000
8,173150	1,000000
8,268150	-1,000000
8,344150	1,000000
9,027150	-1,000000
9,559150	1,000000
9,627150	-1,000000
10,703150	1,000000
10,789150	-1,000000
10,951150	1,000000
11,223150	-1,000000
11,618150	1,000000
11,898150	-1,000000
12,129150	1,000000
12,410150	-1,000000
12,516150	1,000000
12,708150	-1,000000
12,817150	1,000000
12,922150	-1,000000
12,989150	1,000000
13,065150	-1,000000
14,164150	1,000000
17,816150	-1,000000
18,011150	1,000000
18,126150	-1,000000
18,193150	1,000000
19,017150	-1,000000
28,139150	1,000000
28,448150	-1,000000
28,611150	1,000000
28,721150	-1,000000
29,030150	1,000000
29,159150	-1,000000
29,258150	1,000000
29,324150	-1,000000
29,605150	1,000000
29,668150	-1,000000
30,403150	1,000000
30,521150	-1,000000
30,654150	1,000000
30,750150	-1,000000
30,836150	1,000000
31,034150	-1,000000
32,350150	1,000000
33,037150	-1,000000
33,133150	1,000000
33,764150	-1,000000
33,902150	1,000000
34,044150	-1,000000
34,189150	1,000000
34,587150	-1,000000
34,800150	1,000000
35,283150	-1,000000
35,765150	1,000000
36,781150	-1,000000
36,871150	1,000000
37,678150	-1,000000
38,053150	1,000000
40,767150	-1,000000
40,987150	1,000000
41,193150	-1,000000
42,304150	1,000000
42,380150	-1,000000
43,627150	1,000000
44,960150	-1,000000
50,442150	1,000000
50,982150	-1,000000
51,689150	1,000000
51,863150	-1,000000
52,168150	1,000000
53,066150	-1,000000
53,135150	1,000000
53,228150	-1,000000
53,402150	1,000000
53,668150	-1,000000
53,932150	1,000000
54,195150	-1,000000
54,737150	1,000000
54,808150	-1,000000
55,049150	1,000000
55,130150	-1,000000
55,398150	1,000000
55,493150	-1,000000
59,874150	1,000000
59,975150	-1,000000
60,106150	1,000000
60,177150	-1,000000
60,608150	1,000000
61,389150	-1,000000
61,473150	1,000000
61,632150	-1,000000
61,875150	1,000000
65,013150	-1,000000
65,136150	1,000000
68,102150	-1,000000
68,238150	1,000000
70,442150	-1,000000
70,520150	1,000000
70,589150	-1,000000
70,714150	1,000000
70,834150	-1,000000
71,861150	1,000000
72,065150	-1,000000
72,138150	1,000000
72,269150	-1,000000
72,470150	1,000000
72,553150	-1,000000
73,763150	1,000000
73,902150	-1,000000
73,969150	1,000000
74,265150	-1,000000
79,205150	1,000000
79,316150	-1,000000
79,506150	1,000000
79,585150	-1,000000
80,625150	1,000000
80,789150	-1,000000
81,059150	1,000000
96,503150	-1,000000
96,606150	1,000000
102,129150	-1,000000
102,236150	1,000000
102,459150	-1,000000
102,641150	1,000000
108,923150	-1,000000
109,025150	1,000000
109,162150	-1,000000
109,323150	1,000000
109,649150	-1,000000
109,777150	1,000000
109,921150	-1,000000
110,428150	1,000000
110,588150	-1,000000
110,659150	1,000000
113,039150	-1,000000
114,244150	1,000000
114,548150	-1,000000
114,664150	1,000000
114,732150	-1,000000
114,930150	1,000000
115,819150	-1,000000
115,951150	1,000000
116,548150	-1,000000
117,895150	1,000000
117,962150	-1,000000
122,617150	1,000000
122,760150	-1,000000
123,052150	1,000000
123,283150	-1,000000
124,188150	1,000000
124,331150	-1,000000
124,782150	1,000000
124,908150	-1,000000
125,190150	1,000000
125,290150	-1,000000
125,449150	1,000000
125,651150	-1,000000
125,915150	1,000000
125,986150	-1,000000
126,786150	1,000000
127,191150	-1,000000
127,968150	1,000000
128,088150	-1,000000
128,209150	1,000000
128,280150	-1,000000
128,501150	1,000000
128,690150	-1,000000
128,766150	1,000000
129,619150	-1,000000
129,691150	1,000000
130,388150	-1,000000
134,434150	1,000000
136,444150	-1,000000
136,511150	1,000000
136,627150	-1,000000
136,971150	1,000000
141,166150	-1,000000
141,419150	1,000000
141,603150	-1,000000
141,746150	1,000000
142,047150	-1,000000
143,337150	1,000000
143,404150	-1,000000
143,568150	1,000000
144,439150	-1,000000
144,681150	1,000000
144,815150	-1,000000
144,899150	1,000000
145,106150	-1,000000
145,713150	1,000000
146,249150	-1,000000
146,375150	1,000000
153,878150	-1,000000
155,405150	1,000000
155,494150	-1,000000
155,947150	1,000000
156,498150	-1,000000
156,677150	1,000000
156,794150	-1,000000
156,882150	1,000000
157,099150	-1,000000
157,334150	1,000000
157,407150	-1,000000
157,481150	1,000000
158,669150	-1,000000
158,777150	1,000000
159,186150	-1,000000
159,799150	1,000000
159,909150	-1,000000
160,014150	1,000000
160,188150	-1,000000
160,685150	1,000000
161,275150	-1,000000
162,312150	1,000000
169,957150	-1,000000
185,337150	1,000000
185,746150	-1,000000
185,960150	1,000000
186,094150	-1,000000
186,348150	1,000000
188,146150	-1,000000
188,529150	1,000000
188,626150	-1,000000
188,820150	1,000000
188,914150	-1,000000
189,094150	1,000000
189,241150	-1,000000
189,315150	1,000000
189,419150	-1,000000
189,513150	1,000000
194,184150	-1,000000
204,804150	1,000000
204,939150	-1,000000
205,270150	1,000000
205,335150	-1,000000
205,525150	1,000000
205,589150	-1,000000
210,240150	1,000000
210,530150	-1,000000
210,631150	1,000000
210,701150	-1,000000
210,965150	1,000000
211,246150	-1,000000
214,950150	1,000000
215,049150	-1,000000
215,190150	1,000000
216,074150	-1,000000
216,191150	1,000000
217,262150	-1,000000
219,210150	1,000000
219,301150	-1,000000
219,366150	1,000000
219,577150	-1,000000
219,966150	1,000000
229,304150	-1,000000
229,712150	1,000000
230,531150	-1,000000
230,619150	1,000000
230,694150	-1,000000
237,669150	1,000000
237,810150	-1,000000
237,926150	1,000000
238,906150	-1,000000
239,295150	1,000000
239,516150	-1,000000
239,656150	1,000000
239,740150	-1,000000
239,843150	1,000000
244,731150	-1,000000
244,814150	1,000000
244,889150	-1,000000
244,979150	1,000000
245,250150	-1,000000
245,327150	1,000000
245,434150	-1,000000
259,301150	1,000000
259,439150	-1,000000
259,742150	1,000000
259,912150	-1,000000
260,012150	1,000000
260,261150	-1,000000
260,327150	1,000000
261,302150	-1,000000
261,454150	1,000000
261,562150	-1,000000
264,761150	1,000000
265,201150	-1,000000
265,278150	1,000000
265,401150	-1,000000
265,783150	1,000000
266,076150	-1,000000
266,208150	1,000000
266,304150	-1,000000
266,381150	1,000000
266,498150	-1,000000
266,916150	1,000000
270,333150	-1,000000
270,562150	1,000000
270,817150	-1,000000
270,912150	1,000000
271,477150	-1,000000
271,592150	1,000000
271,784150	-1,000000
271,850150	1,000000
286,080150	-1,000000
286,583150	1,000000
286,665150	-1,000000
288,087150	1,000000
292,735150	-1,000000
292,836150	1,000000
292,960150	-1,000000
294,608150	1,000000
294,711150	-1,000000
294,982150	1,000000
300,742150	-1,000000
300,823150	1,000000
300,909150	-1,000000
313,768150	1,000000
314,237150	-1,000000
314,777150	1,000000
314,847150	-1,000000
322,167150	1,000000
322,375150	-1,000000
323,830150	1,000000
324,051150	-1,000000
324,151150	1,000000
324,222150	-1,000000
324,350150	1,000000
324,766150	-1,000000
325,037150	1,000000
325,139150	-1,000000
325,284150	1,000000
329,756150	-1,000000
329,876150	1,000000
330,295150	-1,000000
331,443150	1,000000
331,903150	-1,000000
332,156150	1,000000
332,228150	-1,000000
332,346150	1,000000
332,412150	-1,000000
332,701150	1,000000
332,852150	-1,000000
335,428150	1,000000
335,818150	-1,000000
336,063150	1,000000
336,174150	-1,000000
336,281150	1,000000
338,538150	-1,000000
338,631150	1,000000
339,460150	-1,000000
343,211150	1,000000
343,826150	-1,000000
343,938150	1,000000
345,217150	-1,000000
355,791150	1,000000
355,899150	-1,000000
356,089150	1,000000
356,458150	-1,000000
357,462150	1,000000
357,531150	-1,000000
357,944150	1,000000
358,009150	-1,000000
358,282150	1,000000
358,377150	-1,000000
358,456150	1,000000
362,251150	-1,000000
362,776150	1,000000
364,339150	-1,000000
364,514150	1,000000
364,661150	-1,000000
366,143150	1,000000
367,122150	-1,000000
367,373150	1,000000
367,488150	-1,000000
367,672150	1,000000
367,998150	-1,000000
368,616150	1,000000
368,804150	-1,000000
370,407150	1,000000
370,474150	-1,000000
370,692150	1,000000
371,054150	-1,000000
371,183150	1,000000
371,354150	-1,000000
374,249150	1,000000
374,482150	-1,000000
374,641150	1,000000
376,751150	-1,000000
377,151150	1,000000
377,395150	-1,000000
377,593150	1,000000
377,680150	-1,000000
377,896150	1,000000
377,963150	-1,000000
378,100150	1,000000
378,323150	-1,000000
378,680150	1,000000
381,672150	-1,000000
384,855150	1,000000
384,952150	-1,000000
385,128150	1,000000
385,272150	-1,000000
385,451150	1,000000
387,691150	-1,000000
387,905150	1,000000
388,015150	-1,000000
388,085150	1,000000
388,258150	-1,000000
388,506150	1,000000
388,695150	-1,000000
399,954150	1,000000
400,065150	-1,000000
401,260150	1,000000
402,100150	-1,000000
405,868150	1,000000
416,575150	-1,000000
416,642150	1,000000
422,656150	-1,000000
422,798150	1,000000
423,012150	-1,000000
423,080150	1,000000
423,213150	-1,000000
425,509150	1,000000
425,575150	-1,000000
425,709150	1,000000
425,779150	-1,000000
425,871150	1,000000
425,945150	-1,000000
436,847150	1,000000
437,942150	-1,000000
438,032150	1,000000
439,353150	-1,000000
439,449150	1,000000
439,622150	-1,000000
439,708150	1,000000
439,834150	-1,000000
443,315150	1,000000
444,433150	-1,000000
444,534150	1,000000
444,639150	-1,000000
445,954150	1,000000
446,195150	-1,000000
446,602150	1,000000
446,711150	-1,000000
447,118150	1,000000
454,398150	-1,000000
455,859150	1,000000
456,050150	-1,000000
456,120150	1,000000
456,191150	-1,000000
456,406150	1,000000
456,509150	-1,000000
457,188150	1,000000
457,255150	-1,000000
457,595150	1,000000
468,953150	-1,000000
469,042150	1,000000
469,106150	-1,000000
471,869150	1,000000
483,581150	-1,000000
484,869150	1,000000
485,272150	-1,000000
485,979150	1,000000
486,054150	-1,000000
486,399150	1,000000
486,531150	-1,000000
487,376150	1,000000
492,197150	-1,000000
492,345150	1,000000
492,476150	-1,000000
492,559150	1,000000
497,909150	-1,000000
518,783150	1,000000
519,082150	-1,000000
519,153150	1,000000
520,444150	-1,000000
520,799150	1,000000
520,868150	-1,000000
521,153150	1,000000
521,428150	-1,000000
521,643150	1,000000
521,776150	-1,000000
527,680150	1,000000
527,937150	-1,000000
528,009150	1,000000
532,013150	-1,000000
532,620150	1,000000
533,523150	-1,000000
533,700150	1,000000
534,047150	-1,000000
542,258150	1,000000
542,321150	-1,000000
542,509150	1,000000
542,651150	-1,000000
542,753150	1,000000
543,065150	-1,000000
543,131150	1,000000
543,351150	-1,000000
543,463150	1,000000
543,692150	-1,000000
544,590150	1,000000
544,931150	-1,000000
544,999150	1,000000
545,084150	-1,000000
545,677150	1,000000
545,924150	-1,000000
546,011150	1,000000
546,148150	-1,000000
548,394150	1,000000
548,641150	-1,000000
548,951150	1,000000
550,145150	-1,000000
550,403150	1,000000
550,545150	-1,000000
550,679150	1,000000
550,827150	-1,000000
550,979150	1,000000
551,370150	-1,000000
551,596150	1,000000
554,009150	-1,000000
554,436150	1,000000
554,671150	-1,000000
554,766150	1,000000
555,015150	-1,000000
555,343150	1,000000
557,468150	-1,000000
563,132150	1,000000
563,228150	-1,000000
564,357150	1,000000
564,469150	-1,000000
564,535150	1,000000
564,826150	-1,000000
566,140150	1,000000
566,315150	-1,000000
566,378150	1,000000
566,533150	-1,000000
566,602150	1,000000
566,694150	-1,000000
566,782150	1,000000
566,879150	-1,000000
569,423150	1,000000
571,358150	-1,000000
571,491150	1,000000
571,608150	-1,000000
571,673150	1,000000
571,812150	-1,000000
572,118150	1,000000
572,534150	-1,000000
573,053150	1,000000
573,226150	-1,000000
573,495150	1,000000
577,107150	-1,000000
577,218150	1,000000
577,291150	-1,000000
577,372150	1,000000
577,484150	-1,000000
590,672150	1,000000
590,751150	-1,000000
605,254150	1,000000
605,552150	-1,000000
