# Supplementary material for: Moth olfactory receptor neurons adjust their encoding efficiency to temporal statistics of pheromone fluctuations
Source: PLoS Comput Biol. 2018 Nov 13;14(11):e1006586. doi: 10.1371/journal.pcbi.1006586 (PMC6258558; doi:10.1371/journal.pcbi.1006586)
Supplement: S1 Data — (ZIP) [file pcbi.1006586.s001.zip › data/16m/1fg/spikes_times_01.txt]

0	299843
0	307036
0	313512
0	319821
0	343564
0	348984
0	356285
0	362171
0	371840
0	381598
0	392858
0	400901
0	409911
0	419093
0	429252
0	437909
0	452612
0	460668
0	467128
0	474611
0	484482
0	492107
0	516943
0	562507
0	650398
0	658866
0	667707
0	679364
0	687132
0	696220
0	761244
0	768113
0	774614
0	782305
0	800890
0	814637
1	088761
1	218392
1	233788
1	245936
1	255579
1	262079
1	279813
1	288362
1	295542
1	309784
1	321144
1	338345
1	348519
1	364556
1	397951
1	406148
1	418112
1	436341
1	444970
1	456122
1	487943
1	496538
1	512985
1	524681
1	544832
1	568842
1	575836
1	585435
1	593575
1	613689
1	621784
1	673915
1	692427
1	701970
1	711968
1	718768
1	728840
1	737960
1	744736
1	750978
1	765573
1	787288
1	912838
1	920712
2	035528
2	064708
2	075314
2	089753
2	111819
2	120658
2	130570
2	142623
2	324162
2	331753
2	339940
2	351679
2	361962
2	368501
2	378552
2	386875
2	410222
2	428681
2	435032
2	441744
2	450062
2	459824
2	471097
2	505117
2	517620
2	527750
2	759808
2	777423
2	788772
2	803960
2	824657
2	842852
2	860925
2	867230
2	876142
2	910342
2	916746
2	925920
2	939628
2	947834
2	954047
3	227303
3	236622
3	247458
3	257072
3	270127
3	293011
3	302195
3	308506
3	318860
3	325008
3	336090
3	347051
3	355157
3	364287
3	374529
3	393276
3	422674
3	430608
3	461907
3	482876
4	003304
4	014531
4	052336
4	065860
4	081188
4	092333
4	103122
4	128388
4	223142
4	233152
4	479301
4	488706
4	495733
4	505856
4	514948
4	521740
4	528412
4	536786
4	543797
4	555764
4	563420
4	578615
4	594706
4	605889
4	627759
4	644311
4	665494
4	674029
4	691071
4	703371
4	715170
4	727184
4	735749
4	776454
4	809464
4	820885
4	850338
4	861596
4	886331
4	896726
4	906900
4	937917
4	954835
4	967201
4	997433
5	031609
5	040464
5	047778
5	056828
5	083660
5	099703
5	124723
5	132535
5	143328
5	153964
5	177987
5	199143
5	215201
5	244121
5	270154
5	300727
5	310329
5	319663
5	342031
5	361963
5	412505
5	426155
5	434499
5	447828
5	478312
5	490217
5	524101
5	556561
5	688612
5	696216
5	703459
5	711989
5	720789
5	798629
5	945096
5	960472
5	980116
5	986001
5	992829
6	003581
6	027264
6	035531
6	041593
6	049767
6	059728
6	074163
6	092517
7	502146
7	514088
8	992795
9	003091
9	010179
9	016758
9	023825
9	035085
9	045513
9	052883
9	061507
9	068733
9	077351
9	097246
9	106684
9	118202
9	133706
9	143811
9	169412
9	190795
9	197281
9	205289
9	222490
9	231485
9	258616
9	282739
9	298097
9	304819
9	311919
9	322676
9	332295
9	342717
9	351257
9	360110
9	373006
9	383325
9	408188
9	424375
9	435247
9	447172
9	456570
9	472626
9	515447
9	524633
9	531389
9	539961
9	549366
9	562538
9	585653
9	596749
9	616592
9	679210
9	692034
9	708985
9	754201
9	766623
9	786641
9	813245
9	965521
9	971498
9	979820
9	989666
10	010937
10	025344
10	035942
10	061483
10	093978
10	153338
10	223876
10	231634
10	243202
10	275861
10	292642
10	300774
10	312978
10	484974
10	495070
10	525179
10	532011
10	563225
10	571408
10	577946
10	584042
10	598038
10	609687
10	618961
10	675822
10	685459
10	696924
10	723960
10	735808
10	764938
10	774391
10	785286
10	795559
10	804757
10	824178
10	831389
10	840053
10	848209
10	863870
10	884876
10	965552
11	015219
11	027069
11	034444
11	040991
11	049653
11	057285
11	068983
11	081361
11	120988
11	131770
11	151136
11	159751
11	181990
11	196546
11	262061
11	277782
11	289550
11	307936
11	317037
11	324029
11	334764
11	367266
11	424454
11	446210
11	494938
11	505404
11	519025
11	524731
11	532485
11	543628
11	554359
11	572620
11	598826
11	611805
11	626139
11	659959
11	671253
11	687369
11	822696
11	829048
11	869462
11	882284
11	899623
11	933000
12	074146
12	086111
12	103480
12	121654
12	130313
12	162038
12	173726
12	190048
12	202139
12	272557
12	300341
12	313473
12	353917
12	367990
12	375440
12	383497
12	392083
12	404277
12	458183
12	494466
12	504769
12	520873
12	555231
12	593952
12	604117
12	667124
12	727811
12	791736
12	801060
12	816223
12	824577
12	831374
12	853277
12	862842
12	879079
12	888894
12	916113
12	978143
12	992720
13	010431
13	027103
13	079586
13	112020
13	132570
13	146313
13	154139
13	161251
13	174171
13	283698
13	291791
13	391473
13	417088
13	568325
13	577210
13	584378
13	591856
13	601941
13	609484
13	620228
13	639525
13	674232
13	704083
13	714749
13	779455
13	809473
13	817516
14	049644
14	058194
14	065815
14	072659
14	080890
14	108431
14	127422
14	146293
14	167114
14	174464
14	181895
14	198387
14	273963
14	285916
14	322988
14	384319
14	471824
14	486965
14	541812
14	670646
14	678193
14	720344
14	734879
14	773758
14	790582
14	828752
14	838415
15	094643
15	106619
15	120235
15	131293
15	145844
15	159135
15	523726
15	638145
15	662644
15	669800
15	683853
15	693464
15	705047
15	712263
15	721121
15	739944
15	764697
15	781378
15	835653
15	842690
15	862944
15	872032
15	873986
15	880070
15	887372
15	929274
16	101664
16	282605
16	289146
16	300465
16	313415
16	320018
16	336222
16	349495
16	359355
16	373965
16	384769
16	391943
16	422076
16	432635
16	443427
16	452878
16	482417
16	515122
16	598014
16	646263
16	670925
16	681335
16	688795
16	722376
16	729111
16	736675
16	747329
16	754775
16	764606
16	856491
16	866992
16	918829
16	926257
16	935165
16	944043
16	959467
17	027670
17	043056
17	059297
17	112179
17	120395
17	130988
17	140145
17	156368
17	168011
17	184017
17	195246
17	210457
17	351306
17	361954
17	369763
17	388707
17	400044
17	406979
17	414681
17	429659
17	440411
17	468233
17	477358
17	551553
17	572038
17	579202
17	590100
17	611471
17	649743
17	683465
17	741805
17	750608
17	777570
17	829913
17	841137
17	876682
17	925715
17	936516
18	105615
18	132615
18	145784
18	167939
18	452035
18	463328
18	474309
18	481045
18	488642
18	496492
18	504981
18	514029
18	591924
18	926544
18	940783
18	951553
18	960481
18	969865
18	977965
18	985961
18	996069
19	012721
19	021373
19	028477
19	036244
19	054819
19	094576
19	105929
19	121545
19	132364
19	167315
19	183929
19	223550
19	248056
19	260690
19	270542
19	293695
19	374387
19	425405
19	436519
19	450382
20	104029
20	117746
20	563191
20	642013
20	650322
20	661355
20	674327
20	685619
20	729905
20	741970
21	199987
21	208910
21	218737
21	228466
21	872207
22	111869
22	191903
22	222526
22	400584
22	407188
22	415470
22	422474
22	429056
22	442789
22	449227
22	456175
22	464914
22	480475
22	565004
22	900510
22	925360
22	939508
22	951866
24	036689
24	044277
24	053861
24	060600
24	066405
24	073454
24	078982
24	092433
24	100143
24	107057
24	115926
24	126302
24	136164
24	160360
24	167421
24	183166
24	194941
24	205410
24	218913
24	310669
24	317250
24	333575
24	376581
24	871940
24	877932
24	887709
24	892660
24	898739
24	907828
24	918527
24	933569
24	947196
25	018205
25	026570
25	040077
25	056813
25	098833
25	131991
25	147895
25	153675
25	162065
25	174873
25	182041
25	193203
25	201950
25	211871
25	229106
25	252582
25	261242
25	316201
25	330545
25	378787
25	387195
25	466259
25	561670
25	570587
25	577239
25	592221
25	599190
25	605518
25	613500
25	628201
25	636940
25	647391
25	654843
25	672509
25	684584
25	708459
25	717813
25	736756
25	751265
25	759182
25	777841
25	786372
25	829917
25	844580
25	854992
25	865600
25	933150
25	947887
25	962398
25	972055
25	979093
25	988915
26	016407
26	024363
26	031762
26	043281
26	053743
26	064066
26	099089
26	119331
26	148148
26	159699
26	169873
26	180780
26	202974
26	306118
26	326439
26	346061
26	381030
26	392159
26	401560
26	497175
26	547059
26	554220
26	567259
26	579441
26	589158
26	623338
26	691059
26	705481
26	712720
26	757323
26	783637
27	358440
27	373285
27	380947
27	386317
27	394101
27	407383
27	418923
27	426986
27	436453
27	443971
27	451545
27	463580
27	474897
27	489101
27	499024
27	508065
27	600550
27	648672
27	701908
27	726756
27	735988
27	747523
27	773277
27	779261
27	793828
27	800820
27	811918
27	823334
27	882384
28	118088
28	125957
28	136250
28	141763
28	151164
28	158640
28	167454
28	175281
28	183281
28	198459
28	207148
28	216167
28	224806
28	238828
28	249904
28	258494
28	288492
28	318677
28	329012
28	385468
28	392113
28	409264
28	418342
28	426918
28	439523
28	452639
28	467439
28	489351
28	502034
28	785470
28	800817
28	809442
28	816334
28	834493
28	843613
28	854767
28	868528
28	930430
28	941402
28	950480
28	968129
28	984848
29	004877
29	044595
29	065661
29	121903
29	288005
29	300588
29	680657
29	705488
29	810880
29	819665
29	832830
30	337275
30	356877
30	371612
30	381246
30	644960
30	652286
30	666528
30	676519
30	688412
30	696437
30	708237
30	721466
30	824286
30	830399
30	843491
30	855276
30	867998
30	893410
30	900440
31	037305
31	043909
31	056987
31	075709
31	082401
31	092389
31	101753
31	620535
31	628522
31	637242
31	644945
31	652010
31	663520
31	684462
31	693345
31	703482
31	710945
31	718505
31	732578
31	747727
31	776118
31	853878
31	909419
31	953774
31	961066
31	970630
31	987022
32	037629
32	047610
32	058183
32	071046
32	082055
32	111410
32	122526
32	143688
32	158501
32	168185
32	176119
32	196359
32	220005
32	392189
32	425186
32	433886
32	440210
32	449882
32	458982
32	467144
32	482922
32	490285
32	501056
32	518032
32	600094
32	620965
32	632914
32	641591
32	667417
32	676166
32	688905
32	733076
32	742610
32	748904
32	769014
32	776327
32	786585
32	838559
32	884863
32	895993
32	906196
32	918503
32	947655
32	956473
32	967581
32	975392
32	993783
33	031969
33	069196
33	090225
33	116503
33	153451
33	177373
33	188585
33	199883
33	212502
33	381414
33	401095
33	419143
33	460745
33	468944
33	679514
33	781362
33	790084
33	800186
33	809251
33	835687
33	910389
33	920260
33	934579
33	947835
33	954119
33	966056
34	004377
34	027622
34	035004
34	055926
34	070838
34	090267
34	106082
34	135034
34	192460
34	232573
34	248634
34	258327
34	269416
34	277613
34	289864
34	388584
34	397285
34	412253
34	454947
34	464048
34	488137
34	518613
34	566379
34	663778
34	682091
34	700231
34	722846
34	735656
34	787463
34	807781
34	856535
34	878832
34	897340
34	905917
34	921776
34	937634
34	945271
34	955318
34	974229
34	988366
35	000989
35	085556
35	124886
35	162166
35	174327
35	186968
35	194882
35	213732
35	224428
35	237034
35	291080
35	395119
35	450109
35	478652
35	496912
35	520765
35	539374
35	585719
35	606306
35	621583
35	636370
35	713198
35	720564
35	737463
35	787078
35	799631
35	816962
35	850006
35	898215
35	910900
35	927170
35	983420
36	076053
36	084160
36	097752
36	106295
36	122568
36	141842
36	161003
36	207222
36	281151
36	304677
36	458533
36	472255
36	484312
36	498402
36	524185
36	582578
36	597662
36	606772
36	645933
36	686245
36	693360
36	704237
36	755627
36	933930
36	949664
37	069351
37	078266
37	091084
37	167042
37	221210
37	233906
37	286805
37	318779
37	328060
37	343182
37	358062
37	441445
37	457456
37	463893
37	481162
37	556771
37	611207
37	618663
37	669063
37	681395
37	712022
37	720833
37	728861
37	741427
37	748807
37	769806
37	785889
37	808564
37	848286
38	226189
38	321638
38	340023
38	368345
38	391855
38	430653
38	449836
38	484444
39	367058
39	673092
39	698676
39	711863
39	745112
39	752961
39	779361
39	788053
39	795124
39	802354
39	809268
39	816976
39	824288
39	832043
39	840397
39	847788
39	860017
39	913211
40	277751
40	286506
40	985881
40	998368
41	032206
41	040663
41	047077
41	052692
41	058504
41	065437
41	074320
41	085258
41	093149
41	100686
41	109280
41	121780
41	134719
41	146823
41	165365
41	177580
41	187991
41	259225
41	465080
41	477441
41	496870
41	502548
41	507463
41	513919
41	519329
41	528090
41	534374
41	542187
41	566289
41	575118
41	690953
41	726533
41	813942
41	993921
42	065379
42	072784
42	081805
42	106567
42	206012
42	220467
42	230127
42	284076
42	410033
42	423233
42	434110
42	442171
42	456678
42	464193
42	472718
42	482473
42	494332
42	504215
42	541543
42	551527
42	557623
42	565861
42	574638
42	582576
42	600152
42	606870
42	616784
42	646564
42	657340
42	695499
42	876057
42	882002
42	903043
42	929080
42	935436
42	947519
42	956457
42	971329
42	980264
42	990374
42	998877
43	007858
43	017737
43	026416
43	036752
43	203604
43	219670
43	227455
43	236187
43	251981
43	262100
43	271217
43	279972
43	308202
43	314519
43	319107
43	326957
43	338885
43	346891
43	354860
43	365716
43	405890
43	414621
43	420865
43	428703
43	438689
43	450539
43	484430
43	494713
43	503653
43	601596
43	615303
43	662917
43	803174
43	811318
43	826235
43	836919
43	849448
43	855937
43	866041
43	918576
43	966038
44	005018
44	016561
44	038801
44	048052
44	087435
44	101333
44	108906
44	131378
44	166965
44	184591
44	246323
44	257534
44	272345
44	607804
44	859330
44	897023
44	908249
45	136934
45	870945
45	943844
46	386505
46	396106
46	422369
46	519829
46	527329
46	536689
47	369404
47	392220
47	419285
47	438246
47	451843
47	471458
47	487563
47	546874
47	610902
47	899638
47	921612
47	944540
47	960109
48	077509
48	088956
48	103375
48	114453
48	482769
48	499771
48	507958
48	529677
48	538481
48	555921
48	563420
48	571058
48	587157
48	616410
48	626390
48	773147
49	111946
49	119014
49	127780
49	141760
49	627546
49	641080
49	655085
49	997625
50	012140
50	037103
50	049297
50	775834
50	785006
50	846919
50	920119
50	937090
50	950752
51	300698
51	448894
51	480688
51	680309
51	691187
52	211797
52	749822
54	627017
54	639300
55	489633
55	500248
55	941930
55	951565
55	961787
55	980650
55	992858
56	272304
56	315320
56	608464
56	626416
56	698864
56	715353
56	787088
57	018922
58	543751
59	118582
60	289320
60	301416
60	340132
60	368435
60	378322
60	389410
60	411960
60	446122
61	084313
61	309158
61	319688
61	535177
61	549947
61	563870
61	576192
61	625321
62	951924
62	969129
63	328115
63	596578
63	653854
66	327194
67	007285
67	015948
68	414487
68	514116
68	537794
68	971187
68	980120
69	021284
69	034991
69	046500
69	208545
69	230868
69	245142
69	264252
69	455007
69	461046
69	469083
69	478139
69	487004
69	495477
69	506972
69	531022
69	538451
69	547866
69	567065
69	588444
69	595812
69	604363
69	613354
69	621222
69	632024
69	678027
69	695274
69	701860
69	711719
69	719043
69	887550
69	899088
72	136205
72	146217
72	154335
72	164331
72	187091
72	305827
72	321846
72	338923
72	425194
72	439456
72	547554
72	555422
72	567009
72	580492
72	590203
72	631162
72	676921
72	724596
72	872140
73	311779
73	385284
73	392602
73	399029
73	408764
73	417108
73	425046
73	431855
73	438869
73	449456
73	461507
73	478211
73	485952
73	512286
73	531936
73	539865
73	549318
73	565667
73	579829
73	594028
73	602388
73	628046
73	664042
73	672046
73	678102
73	685427
73	697465
73	719793
73	731770
73	752663
73	782106
73	791763
73	805094
73	841840
73	932755
73	946401
73	964172
73	970002
73	979527
73	991648
74	001792
74	042939
74	083969
74	214091
74	237863
74	249051
74	257338
74	329570
74	340027
74	346324
74	353372
74	359933
74	371422
74	379443
74	391807
74	399730
74	411576
74	435293
74	588820
74	604218
74	691388
74	699256
74	709470
74	715829
74	723282
74	734604
74	746206
74	755305
74	765526
74	773422
74	788858
74	805461
74	813386
74	821656
74	834121
74	841457
74	853188
74	864002
74	877709
74	963313
75	035965
75	088957
75	114997
75	128332
75	149056
75	212918
75	218952
75	384111
75	393602
75	404303
75	459208
75	471773
75	517023
75	523796
75	530256
75	546805
75	570254
75	583911
75	598053
75	617081
75	631309
75	642136
75	661629
75	676486
75	688310
75	732362
75	743771
75	756220
75	766387
75	786728
75	824401
75	876657
76	014146
76	027475
76	039426
76	076277
76	091715
76	135197
76	197008
76	231928
76	248230
76	257602
76	265305
76	278495
76	293555
76	344627
76	367497
76	391600
76	456205
76	474385
76	490629
76	511703
76	533609
76	547958
76	600343
76	660227
76	698859
76	716129
76	732735
76	838242
76	868508
76	905036
76	918276
76	929134
76	957738
76	966591
76	976780
76	983557
77	061811
77	079596
77	088914
77	097114
77	116688
77	146770
77	168485
77	403169
77	411515
77	424195
77	495495
77	503084
77	513801
77	531327
77	549562
77	573271
77	620418
77	637665
77	649775
77	673256
77	680640
77	722265
77	734857
77	809617
77	833956
77	905351
77	914826
77	951989
77	963542
78	051962
78	092351
78	105576
78	158450
78	198686
78	210196
78	596267
78	604126
78	626860
78	634042
78	644283
78	656230
78	665196
78	674233
78	681372
78	691933
78	699394
78	709968
78	718120
78	728548
78	812393
78	822000
78	871528
78	960506
78	979475
78	986737
78	999161
79	017455
79	024379
79	034671
79	058992
79	073790
79	085011
79	169635
79	208342
79	224730
79	244873
79	261689
79	331475
79	340991
79	361758
79	400779
79	452770
79	501520
79	528489
79	549389
79	559014
79	592136
79	604242
79	612117
79	670594
79	681532
79	696174
79	710901
79	836794
79	888310
79	897118
79	905675
79	922421
79	935459
79	956910
79	966648
80	042943
80	054760
80	265293
80	320587
80	341291
80	347519
80	354418
80	365614
80	527173
80	556212
80	566278
80	578289
80	590748
80	635431
80	668757
80	721123
80	727967
80	751120
80	871853
80	891514
80	937783
80	955097
80	979486
80	992724
81	062039
81	073211
81	120893
81	144081
81	178515
81	247467
81	255742
81	267441
81	378703
81	387351
81	395510
81	405088
81	501067
81	514319
81	525838
81	540745
81	553883
81	569631
81	582320
81	625831
81	657923
81	674211
81	683761
81	738442
81	765590
81	778392
81	802328
81	868659
81	954028
82	128799
82	155157
82	204619
82	218241
82	257812
82	268970
82	293815
82	305681
82	351151
82	360676
82	373015
82	420063
82	437586
82	464440
82	476114
82	624560
82	637271
82	659546
82	676621
82	700485
82	904690
82	913745
82	926120
82	973531
82	986679
83	002850
83	010401
83	026687
83	092502
83	344506
83	384823
83	431194
83	527505
83	537472
83	554560
83	564928
83	573595
83	586156
83	600004
83	613909
83	650782
83	821823
83	885009
83	920553
83	940793
83	967968
83	982982
84	030451
84	101164
84	138468
84	149687
84	263073
84	376977
84	396974
84	452842
84	469701
84	497507
84	577292
84	587892
84	595838
84	610858
84	673418
84	684055
84	720193
84	786072
84	798215
84	880204
84	939042
84	968379
84	977828
84	998975
85	017397
85	042135
85	175051
85	201638
85	214092
85	224497
85	284171
85	298264
85	418922
85	642617
85	860834
85	976653
86	017195
86	038772
86	050450
86	128186
86	150932
86	168276
86	204584
86	339905
86	351101
86	368571
86	377572
86	394039
86	417652
86	431110
86	443934
86	457519
86	484880
86	557240
86	597006
86	636106
86	648627
86	659382
86	683370
86	975773
87	187256
87	206626
87	287062
87	403899
87	424554
87	610933
87	980730
87	995594
88	005553
88	026377
88	054583
88	066198
88	194940
88	211731
88	240473
88	255715
88	266873
88	842278
88	851787
88	878162
89	069043
89	222674
89	236366
89	379815
89	644238
89	671953
89	688953
89	818106
89	842863
89	857806
89	884448
89	898950
89	923289
89	947187
90	131435
90	146505
90	155699
90	163526
90	184429
90	200380
90	210515
90	392215
90	405308
90	412882
90	420828
90	429986
90	440506
90	448221
90	463815
90	470690
90	481177
90	489227
90	498559
90	524053
90	580635
90	591814
90	637180
90	659245
90	668631
90	740201
90	751874
90	760357
90	812078
90	939419
90	980256
90	991655
90	998906
91	010154
91	020541
91	102737
91	125075
91	137444
91	148762
91	173029
91	218786
91	227694
91	238566
91	249710
91	261501
91	327861
91	370533
91	397993
91	424690
91	432942
91	439980
91	544172
91	577981
91	588573
91	603858
91	612758
91	637447
91	695377
91	707532
91	721091
91	730458
91	761243
91	857226
91	984917
92	042719
92	065215
92	104656
92	154203
92	264462
92	319625
92	336379
92	346401
92	647286
92	656252
92	662736
92	673330
92	680300
92	689731
92	698091
92	716023
92	736569
92	768583
92	808457
92	865784
92	922623
92	943471
92	989491
93	050227
93	067072
93	166135
93	175336
93	184737
93	195670
93	205004
93	214925
93	234460
93	255254
93	307568
93	379004
93	392238
93	420225
93	429867
93	448856
93	463169
93	473138
93	581586
93	629153
93	700470
93	856203
93	891472
93	958455
93	965987
93	977542
94	015035
94	023712
94	037744
94	054124
94	064615
94	088087
94	111877
94	123727
94	149618
94	198600
94	212189
94	230276
94	282705
94	305995
94	428789
94	443147
94	451793
94	500214
94	512269
94	540928
94	557173
94	632207
94	704579
94	720376
94	783704
94	791376
94	805992
94	822141
94	851752
94	890237
94	915837
95	102480
95	109664
95	120598
95	130275
95	138565
95	206614
95	303557
95	382967
95	497696
95	510637
95	603396
[truncated: 6,878 more rows]
