# Supplementary material for: Moth olfactory receptor neurons adjust their encoding efficiency to temporal statistics of pheromone fluctuations
Source: PLoS Comput Biol. 2018 Nov 13;14(11):e1006586. doi: 10.1371/journal.pcbi.1006586 (PMC6258558; doi:10.1371/journal.pcbi.1006586)
Supplement: S1 Data — (ZIP) [file pcbi.1006586.s001.zip › data/16m/1fg/spikes_times_02.txt]

0	628267
0	658814
0	678173
0	689412
0	737428
0	753871
0	797776
0	994845
1	009694
1	198647
1	555217
1	569675
1	592134
1	608178
1	753920
2	117369
2	135755
2	185273
2	209553
2	438818
2	548677
2	735539
2	750765
2	763232
2	848006
2	863925
2	876088
2	886831
3	183307
3	193324
3	205274
3	218158
3	304530
3	313487
3	564493
3	574730
3	584544
3	601759
3	673741
3	687650
4	137040
4	142471
4	149727
4	160106
4	167079
4	185998
4	975626
4	989361
5	081731
5	585526
5	592905
5	602474
5	619629
5	912112
5	953207
6	219261
6	434033
6	999408
7	017008
7	031972
7	576241
7	583992
7	600882
7	609890
7	631466
7	642435
7	657534
7	703130
7	729239
8	051942
8	074730
8	093809
8	129230
8	215709
8	223967
8	591395
8	605226
11	698962
11	730067
11	740113
11	770430
11	933989
11	949294
12	540445
12	635886
13	062931
13	078837
13	092989
13	108361
13	124039
13	214210
13	225269
13	240053
13	296485
13	864546
14	401481
14	413795
14	438674
14	448567
14	726715
14	734571
14	745843
14	756576
14	793478
14	810645
14	827762
15	007562
15	315341
15	323740
15	641226
15	651144
15	665865
15	769845
16	122763
16	131273
16	140416
17	129571
17	140115
17	182882
17	479663
17	874896
18	175152
18	203727
18	563868
18	578602
18	590324
19	588535
19	598426
19	617412
20	168246
20	185785
20	221775
20	636303
20	654345
21	126457
21	142677
21	153546
21	171031
21	184681
21	220934
21	238285
21	448991
21	458248
21	466536
21	474598
21	897035
21	908282
22	034052
22	162791
22	171065
22	274286
22	593027
22	609835
22	648946
22	666754
22	682820
22	763624
23	233142
23	248658
23	629081
23	692013
23	753943
24	018888
24	034414
25	443841
25	453733
25	545387
25	570856
25	717453
26	659871
26	669625
26	690606
26	706204
26	720357
27	431570
27	441061
27	449708
27	458840
27	466668
27	482041
27	910530
27	933396
28	271759
28	286066
28	333904
28	497761
28	681536
28	694570
28	768228
28	993536
29	029130
29	042273
29	482472
29	494240
29	760422
29	770329
29	946655
30	010713
30	036795
31	651200
31	661440
32	372864
32	555758
32	796952
33	807734
33	817420
33	828824
33	840335
33	856438
34	472132
34	487894
34	516662
35	373981
35	385303
35	927114
35	969289
36	180173
36	192314
36	206685
36	421791
36	693045
36	702055
36	778521
36	855340
41	743709
41	764017
41	779544
41	791382
42	216713
42	226456
42	235889
42	268625
42	292870
42	535990
42	547867
42	724716
42	735039
42	765038
42	789984
42	800582
43	578720
44	625425
44	635035
44	648715
45	177423
49	122375
49	136001
49	153483
49	167738
49	183523
49	238836
49	902483
49	938078
50	247683
50	259626
50	276722
50	317805
50	505013
50	667808
50	872473
50	902779
50	933259
51	445058
51	997067
52	683339
52	713369
53	129882
53	169108
53	428872
53	881737
53	900609
53	909366
53	920294
54	001596
57	278001
60	267242
60	279289
60	294116
60	321447
61	633991
61	653021
66	427719
66	838537
69	340022
69	356856
70	664827
70	677491
70	713603
70	728022
71	469251
71	482609
71	497642
71	523798
71	541378
71	554474
71	574887
71	810759
71	824074
72	148213
72	161571
72	177267
72	195461
72	320035
75	919681
75	931061
76	781550
78	156956
78	168840
78	179750
78	195484
78	484448
78	701942
78	816874
78	828564
78	838327
78	849753
79	135445
79	147695
79	214937
79	316982
79	397868
79	742343
79	751013
79	940220
79	948187
79	971142
80	608578
80	618307
80	634465
80	647917
80	657536
80	786389
80	795423
80	804653
80	862785
81	438523
81	452646
81	470383
81	481608
81	497273
81	520732
82	042017
82	051528
82	066258
82	081709
82	093824
82	423065
82	440725
82	545555
82	561142
82	579233
82	596347
83	122557
83	180032
83	201712
83	384674
83	407454
83	418083
83	473681
83	493325
83	841146
83	870350
84	056043
88	709651
88	720407
90	429041
90	456993
90	798317
90	808473
91	050165
91	301606
91	340175
91	438708
92	080357
92	390804
92	518322
92	544392
92	561025
92	574207
92	767508
92	928881
93	028361
93	042051
93	301926
93	388752
93	408052
93	471703
93	486278
93	719656
93	730739
93	747868
93	764844
93	931705
93	950085
93	970995
93	990262
94	138946
94	153032
94	287272
95	234034
95	246762
95	868976
96	392319
96	411933
96	432087
96	447924
96	457978
96	637863
97	183289
97	334786
108	029016
108	038923
108	062483
115	378509
115	410526
115	421760
115	432759
115	454172
115	559262
115	627290
116	177746
116	188228
116	324264
116	659175
116	668127
116	686810
116	696171
116	707896
116	723201
117	493679
117	505654
117	530671
117	544304
118	861117
118	874980
118	923307
118	943569
119	255678
119	637042
119	647881
119	662551
119	683687
119	865261
119	876143
119	901051
120	326161
120	336362
120	358725
121	145343
121	271245
121	281639
121	307201
121	773068
121	782542
123	223857
123	239736
123	262176
123	280684
123	529364
123	840277
124	173211
124	239480
124	529507
124	561617
124	882616
124	897241
124	947283
124	969291
124	995668
125	024042
125	281993
125	441816
125	449819
125	472318
125	498883
125	595515
125	607191
125	885623
126	154006
126	201441
126	229601
126	454639
126	504054
126	624529
126	635553
126	830330
126	900003
127	024518
127	146274
127	459955
127	486701
127	700161
127	728120
127	897290
127	921288
128	165085
128	495388
128	510229
128	548393
129	873637
130	188394
130	205206
131	772150
131	815211
131	822594
131	834052
131	848135
131	888977
132	270590
132	908192
132	928628
133	051233
133	061594
133	615370
133	624810
133	635889
133	650879
137	354437
137	373828
142	009880
147	522487
147	587021
148	863358
148	875886
148	889655
151	087522
151	097961
151	115338
151	124479
151	135766
151	147048
151	170456
151	917483
151	935966
151	945007
151	992690
152	009434
152	224009
152	238814
152	290561
152	924887
153	141033
153	221429
153	254797
153	483184
153	511374
153	524251
153	699122
153	723020
155	144095
155	175512
156	093986
156	112092
156	129301
156	805404
156	816227
156	828012
156	870743
156	887147
157	828453
157	843445
159	019917
159	033261
159	057861
161	629626
161	650382
163	212655
163	225607
164	294216
164	311051
165	182786
165	193175
166	654271
168	387161
168	412159
168	635632
168	648229
168	674416
168	933096
168	943919
169	194238
169	331443
169	343262
169	354159
169	366234
169	882445
169	895561
170	145529
170	493546
170	503520
170	512700
170	598715
170	611054
170	624303
171	270173
171	285853
171	298207
171	307972
171	326935
171	337723
171	349822
171	443524
171	702052
171	853174
171	871817
171	965135
172	017685
172	032514
172	050684
172	064439
172	194515
172	207709
172	651546
172	758055
172	913334
172	920366
172	928559
172	957565
172	973087
173	429005
173	441931
173	485841
174	649582
174	661716
174	676259
174	694944
174	959386
174	970914
174	986534
175	249176
178	010501
178	038471
181	995002
182	047366
182	263633
182	284846
182	578973
183	472510
183	836951
183	851340
183	865333
183	895378
188	092640
188	944079
188	998352
189	057640
189	102344
189	160913
189	295429
189	312833
189	331067
189	736106
189	746475
189	758304
189	782834
189	799159
189	819390
190	015666
190	040860
190	288913
190	297137
190	313768
190	478738
190	548762
190	558004
190	707571
190	744110
190	912216
190	921632
191	464719
191	472323
191	482604
191	510104
191	538514
191	547588
191	559041
191	682031
191	695816
191	930119
191	939072
191	948120
192	154053
192	165033
192	178527
192	289023
192	300189
192	315331
192	328736
192	340174
192	374780
192	385120
192	519529
192	534912
192	919606
192	926751
192	935390
192	951024
192	973091
192	988574
193	154994
193	264948
193	277478
193	284895
193	301505
193	312750
193	586663
193	597762
193	897769
194	203954
194	223165
194	244278
194	368640
194	381264
194	417137
194	524860
194	541535
194	552724
194	662586
194	676320
194	702916
194	907696
194	918786
194	934278
195	191677
195	202657
195	223571
195	370063
195	447020
195	634728
195	651936
195	709617
195	719441
195	729296
196	403539
196	555309
196	598167
196	613431
196	642859
196	908970
197	028985
197	050059
197	065842
197	332373
197	497621
197	511748
197	540136
197	556856
197	578927
197	639362
197	919519
197	953776
197	963905
197	990758
198	045255
198	231682
198	300642
198	314833
198	333907
198	695395
198	710502
198	736775
198	762604
198	773942
198	788086
198	832385
198	840557
198	851717
199	103553
199	129131
199	189310
199	425906
199	620143
199	642677
199	654496
199	835582
199	957092
199	968288
199	985589
199	997303
200	015464
200	346573
200	357762
201	414184
201	429384
201	441191
201	854792
202	142583
202	166630
202	194340
202	230855
202	470309
202	480347
202	742429
202	753763
202	763781
202	778789
203	392333
203	874365
203	883089
203	890563
203	901040
203	928774
203	974530
204	714169
205	036004
205	054881
205	124691
205	287333
205	300556
205	324142
205	355869
205	482825
205	521878
205	539793
205	742835
205	758641
205	977685
205	987947
206	029881
206	051413
206	067869
206	076010
206	087985
206	247478
206	289073
206	305097
206	315951
206	325131
206	335991
206	351918
206	585288
206	597809
206	682226
206	693719
206	749351
207	101814
207	263839
207	273960
207	565394
207	584390
207	603439
207	791703
208	177293
208	189557
208	216056
208	272566
208	323126
208	403222
208	420795
208	490932
208	504725
208	519782
208	757980
208	788394
209	185610
209	200685
209	369780
209	405422
209	615929
209	630457
209	787575
209	805936
210	404404
211	496279
211	560026
212	118907
212	131072
212	141547
212	996496
213	858654
214	069528
214	084521
214	310189
215	362517
215	373138
215	382793
215	393156
215	874280
215	884558
215	893864
215	906237
215	920090
215	929364
216	543690
216	557707
216	572170
216	846153
216	856789
216	872673
217	218779
217	237703
217	825746
218	118742
218	132740
218	151348
218	295879
218	968307
219	016685
219	222592
219	299736
219	312521
220	051774
220	211108
220	218336
220	227074
220	248407
220	322371
220	334387
220	365989
220	501284
220	510490
220	703371
220	714622
220	852327
220	864063
220	892826
220	921722
220	981868
221	609558
221	624056
221	641767
221	663218
221	674324
221	683893
221	700916
221	713925
221	807704
222	066869
222	328402
222	340039
222	352475
222	364217
222	531719
222	557022
222	689328
222	944471
223	116491
223	124362
223	132858
223	148537
223	403435
223	692846
223	712159
223	732458
223	746243
224	002639
224	672752
224	698465
224	706289
224	717807
224	728316
224	741427
224	772220
224	850788
225	473317
225	483960
225	492584
225	504903
225	546225
225	661978
226	770557
226	783076
227	290405
227	304260
228	296575
228	330324
228	556791
228	565247
228	575737
228	585210
228	596150
228	604754
228	617466
228	881971
228	890557
228	898307
228	915591
228	933555
228	949091
229	166120
229	248479
229	256395
229	275889
230	185641
230	193596
230	365666
230	380943
230	388565
230	396413
230	415004
230	711177
230	719658
230	731523
230	788626
230	797008
230	808641
230	878282
231	220230
231	304940
231	344135
231	927629
232	966457
233	378493
233	393595
233	406372
234	169925
234	192623
234	206284
234	216430
234	225019
234	234271
234	247065
234	264655
234	653260
234	681430
234	912278
234	924019
234	934781
235	189170
235	322498
235	333102
235	706375
236	357496
236	367720
236	385527
236	925996
236	935875
236	967897
236	981150
237	307209
237	318388
237	808932
237	848564
237	868779
238	045889
238	061689
238	261777
238	277670
238	287431
238	304812
238	320262
238	334675
239	031932
239	043875
239	055897
239	063801
239	075190
239	085885
239	118845
239	434190
239	449881
239	539743
239	549372
239	562370
239	597214
239	719294
239	743156
240	130122
240	140771
240	151473
240	161793
240	293236
240	301912
240	316851
240	408232
240	454780
240	693626
241	571067
241	589203
241	621379
241	882894
242	196794
242	211536
242	223262
242	276853
242	421448
242	478811
242	486227
242	505027
242	786306
242	846805
243	096788
243	108886
243	132025
243	188395
243	201801
243	323245
243	592365
243	640114
243	715780
243	731442
243	757962
243	769360
243	832187
244	152066
244	167851
244	365612
244	463336
244	480203
244	532620
244	557088
244	687411
244	888989
244	897765
244	908581
244	926971
244	942475
245	084010
245	299610
245	565401
245	959275
246	236493
246	248008
246	269427
246	510838
246	970827
246	989401
247	001806
247	031587
247	046306
247	155893
247	177584
247	371945
247	403165
247	417168
247	445305
247	665524
247	843455
247	876474
247	895346
247	908647
248	183473
248	194335
248	206063
248	224220
248	235370
248	281539
248	667214
248	675391
248	686539
248	717611
248	939455
248	952079
249	221728
249	257782
249	392714
249	675336
249	687478
249	708596
249	798246
249	917237
249	950664
250	054067
250	066346
250	135959
250	151195
250	182115
250	205488
250	215260
250	227024
250	432892
250	448230
250	459600
250	698835
250	849432
251	038150
251	059734
251	196365
251	219430
251	585173
251	753960
251	773389
251	806063
251	837320
251	991221
252	449301
252	466637
252	491845
252	500967
252	515510
252	570324
252	580715
252	692680
252	881925
252	895948
252	947953
253	245104
253	255276
253	265907
253	279404
253	395421
253	551359
253	659857
253	700768
253	800546
253	813386
253	825969
253	974982
253	984031
254	256707
254	270424
254	532647
254	544512
254	568753
254	585401
254	660064
254	680814
254	699406
254	874699
254	918235
254	929174
255	010798
255	023170
255	043776
255	226163
255	370375
255	434985
255	507435
255	699838
255	874526
255	885971
255	900308
256	243213
256	256273
256	311986
256	487479
256	503115
256	515444
256	534070
256	543495
256	684981
256	703612
256	893073
256	901341
257	027958
257	038354
257	185664
257	500994
257	512761
257	616407
257	628791
257	655988
257	679882
257	708847
257	905160
258	583718
258	635640
258	649337
258	663287
258	883730
259	444531
259	755466
259	767326
259	776456
259	798975
259	831468
260	137059
260	475337
260	495789
260	599436
260	630410
260	643431
260	868842
261	850697
262	023753
262	234583
262	620347
262	633018
262	642219
262	693296
262	703795
262	722139
263	487958
263	535977
263	843829
263	887882
263	900755
263	916655
264	203305
264	332474
264	369333
264	719127
264	797422
264	957067
264	971960
264	999266
265	036207
265	141993
265	155397
265	266201
265	347859
265	359289
265	370158
265	381754
265	548030
265	575872
265	970232
266	053640
266	118807
266	168682
266	198888
266	220284
266	240023
266	591492
266	819518
266	832637
266	842048
266	851801
266	860120
266	870815
267	032228
267	275305
267	368055
267	383181
267	414067
267	675118
267	684656
267	720306
267	878078
267	889187
268	044219
268	153386
268	261199
268	456313
268	478904
268	495713
268	880134
268	887832
268	918046
268	974705
269	069971
269	100644
269	175852
269	253527
269	427495
269	447513
269	683256
269	692542
269	706989
269	736896
269	745454
270	006580
270	016328
270	034195
270	060939
270	083142
270	390271
270	586712
270	602408
270	614419
270	637987
270	792542
270	917078
271	313674
271	390537
271	404569
271	621244
271	632831
271	745864
271	805758
271	868488
271	926150
271	950581
272	083917
272	182047
272	386359
272	396104
272	406537
272	579203
272	794777
272	959141
273	114670
273	145954
273	174973
273	197709
273	407432
273	447205
273	473847
273	508942
273	905383
274	040940
274	055131
274	377552
274	393138
274	409178
274	421954
274	433631
274	803586
274	811213
274	829058
274	839344
274	956889
275	085584
275	113735
275	283758
275	446789
275	459530
276	004336
276	018714
276	177189
276	216588
276	681392
276	695431
276	705722
276	720131
276	811330
276	849852
276	871937
276	965045
277	024184
277	298883
277	309146
277	333282
277	356245
277	370896
277	765616
277	780177
277	793734
277	830697
277	844154
277	915787
278	081083
278	095372
278	511476
278	531412
278	549003
278	591792
278	601471
278	670742
278	679558
278	690117
278	900573
279	049769
279	067255
279	384358
279	401388
279	452401
279	553348
279	702474
279	747729
279	784341
279	798487
279	828569
279	854191
279	873619
279	886433
280	011444
280	031659
280	418650
280	535125
280	557723
280	666002
280	754153
280	777876
280	880377
280	954887
281	062319
281	290252
281	377203
281	543115
281	660568
281	674792
281	685061
281	737810
282	072965
282	124756
282	141657
282	151504
282	185597
282	281478
282	532822
282	546571
282	644481
282	705340
282	720785
282	903756
282	919454
283	073828
283	192671
283	383364
283	398224
283	494050
283	508466
283	522089
283	592716
283	901989
283	918288
284	017108
284	056676
284	066223
284	075847
284	318254
284	466436
284	667562
284	680592
284	848924
284	884523
285	192019
285	226727
285	246908
285	677751
286	006910
286	262129
286	686928
286	705821
286	983644
286	998391
287	350350
288	018578
288	401061
288	413336
288	541284
288	564461
288	821632
288	948961
289	257826
289	285970
289	316279
289	932071
289	962187
289	976306
289	999982
290	034402
290	081380
290	321614
290	334155
290	341762
290	366038
290	543872
290	556547
290	590873
290	607091
290	846396
290	883778
290	952751
290	972783
291	071104
291	267128
291	285470
291	308251
291	429202
291	772260
291	782725
291	821939
292	018338
292	036048
292	338983
292	348365
292	361835
292	397485
292	479851
292	490896
292	564267
292	576290
292	597655
292	827425
292	844808
292	861968
293	011443
293	080418
293	115460
293	137151
293	161814
293	265066
293	276843
293	295612
293	538154
293	611289
294	135940
294	493447
294	531586
294	631267
294	642234
295	126664
295	145156
295	176018
295	189123
295	462608
295	479250
295	498885
295	511301
295	525869
295	555970
295	575801
295	676719
295	849387
296	153257
296	177928
296	203506
296	316890
296	522014
296	572561
296	936171
296	951587
297	142520
297	415861
297	433117
297	534167
297	545943
297	558705
297	760625
297	982128
298	000072
298	026555
298	145494
298	178224
298	220795
298	416977
298	426550
298	470712
298	481836
298	865178
298	938302
299	203981
299	291289
299	396366
299	410179
299	719778
299	733593
299	748872
299	823033
299	846497
299	937444
299	949856
299	965113
299	973215
299	981628
299	995389
300	362657
300	383748
300	611937
300	895619
300	919632
300	932688
300	948502
300	996568
301	145096
301	159062
301	240003
301	252623
301	296915
301	375626
301	442468
301	757315
301	788732
301	831876
301	929401
301	941559
301	960758
302	010781
302	274178
302	865923
303	229894
303	246666
303	260736
303	294671
303	534653
303	831276
303	865384
305	205938
305	242779
305	254797
305	335980
306	169889
307	047061
307	068557
307	079747
307	106226
308	429824
308	442046
308	454733
308	474432
308	573939
308	681350
309	041764
309	062922
309	077595
309	088265
309	443295
309	456161
309	478246
310	097886
310	132876
310	163817
310	439615
310	600316
310	708503
310	817444
310	980226
310	999631
311	013954
311	039320
311	059104
311	094351
311	329551
311	340652
311	353603
311	801646
312	655744
312	730377
312	823645
312	858389
313	115579
313	144741
313	221489
313	487603
313	514616
313	532763
313	856637
313	977754
315	811939
316	257555
316	288674
316	566956
316	627746
317	172679
318	570126
318	945544
319	357263
319	372178
319	950926
320	235633
320	253477
320	560917
320	578182
321	474862
321	515857
321	559893
321	787079
321	997567
322	470047
322	953729
322	987179
323	526043
323	546654
324	378328
324	392505
324	406568
324	783333
326	809737
327	621367
327	635637
327	734840
327	999541
328	021005
328	067917
328	440871
328	562794
328	570175
328	578045
328	592436
328	603031
328	696918
328	711640
328	718478
328	738383
328	786075
328	795441
328	821953
329	099372
329	120620
329	350856
329	362284
329	374788
329	386437
329	453272
329	699287
329	712094
329	727693
329	744106
329	753396
329	767539
329	791542
330	149837
330	193388
330	223104
330	249041
330	266735
330	451151
330	526569
330	539013
330	556411
330	793335
330	969291
331	015714
331	404692
331	756189
331	776132
331	809784
331	839671
332	721114
332	737316
332	751133
332	771251
332	972103
332	990069
333	097503
333	193509
333	203481
333	211692
333	231898
333	264394
333	317056
333	333429
333	819377
333	914135
333	927828
333	944085
334	056540
334	072629
334	196441
334	209823
334	264741
334	289728
334	395958
334	408545
334	427078
334	438832
334	450678
334	483361
334	531806
334	546698
334	769539
334	805252
334	831047
334	974774
334	989274
335	003620
335	221787
335	256980
335	275601
335	354966
335	385855
335	410685
335	451960
335	461702
335	491002
335	508764
335	740781
335	864732
335	879541
335	888931
336	092143
336	175419
336	186143
336	200305
336	335704
336	346036
336	373925
336	457552
336	487853
336	515208
336	679276
336	737645
336	771459
336	793783
337	108547
337	327016
337	339637
337	354383
337	647482
337	985227
338	581917
338	862066
338	879513
338	925774
340	055052
340	108333
340	126176
340	817374
340	828061
340	849191
342	012927
342	043863
342	556342
343	302933
343	462930
343	508954
343	518406
343	527966
343	541935
343	688640
343	700395
344	614345
345	521697
345	839679
345	883596
346	433879
346	449619
349	046540
349	056930
349	070952
349	503383
350	943917
350	957281
351	418308
352	171397
352	347571
352	361628
352	419143
352	442747
353	201044
353	679256
354	068918
354	084451
354	114415
355	249667
355	324178
355	343332
356	380852
356	511091
356	522547
356	533977
356	546296
356	563581
356	578398
356	665045
356	678654
356	687215
357	009752
357	024345
357	098878
357	208752
357	218283
357	228640
357	264501
357	347445
357	367282
357	622758
357	797709
357	810819
357	907709
357	921738
358	007504
358	021689
358	034040
358	061753
358	124774
358	133755
358	198741
358	248233
358	267914
358	277605
358	429078
358	483224
358	638685
358	648336
358	656978
358	664702
358	712753
358	737712
358	769067
358	873492
358	906662
359	194834
359	314510
359	349517
359	503241
359	511927
359	524182
359	696712
359	713138
359	726177
359	875210
359	887588
359	973537
359	982429
359	993626
360	014310
360	050917
360	151229
360	206191
360	239118
360	435503
360	451341
360	480821
360	585055
360	603242
360	815289
360	826231
360	848077
361	042257
361	056214
361	165770
361	771156
362	056181
362	112991
362	122562
362	135990
362	151715
362	197735
362	236115
362	341341
362	455561
362	478634
362	491845
362	519525
362	557621
362	569350
362	587065
[truncated: 790 more rows]
