# Supplementary material for: Moth olfactory receptor neurons adjust their encoding efficiency to temporal statistics of pheromone fluctuations
Source: PLoS Comput Biol. 2018 Nov 13;14(11):e1006586. doi: 10.1371/journal.pcbi.1006586 (PMC6258558; doi:10.1371/journal.pcbi.1006586)
Supplement: S1 Data — (ZIP) [file pcbi.1006586.s001.zip › data/16m/1fg/spikes_times_03.txt]

0	418265
0	436278
0	501053
0	508536
0	516119
0	531735
0	562373
0	617931
0	632678
1	170819
1	501292
10	852419
10	871327
10	897812
10	915866
11	275708
13	237407
13	250008
13	443534
13	454395
13	469734
13	505611
13	637186
13	644112
13	655247
13	669105
13	839916
13	852994
14	216076
14	224801
15	492707
15	675670
15	683367
15	702111
15	709344
15	718936
15	728460
15	745510
15	966602
15	975723
16	031495
16	231551
16	240129
16	249959
16	358043
16	603031
16	617031
16	636323
16	808240
17	267223
17	288228
17	298596
17	308951
17	325925
17	337017
17	496919
17	997154
18	010900
18	038134
18	049632
18	087527
18	196663
18	207139
18	216276
18	814474
18	821439
18	834010
18	863990
19	073595
19	084679
19	113446
19	152230
19	298441
19	336745
19	488630
19	632150
19	664863
20	026755
20	035451
20	049992
20	126166
20	492265
20	608859
20	628685
21	010522
21	070180
21	080178
21	431966
21	787432
21	825532
22	113063
22	125342
22	191324
22	608407
22	619770
22	628861
22	735635
23	097502
23	130394
23	167775
23	174635
23	427829
23	440263
23	824537
23	846535
23	860053
23	879812
24	068727
24	415619
24	510452
24	796773
24	804707
24	811707
24	821905
24	831228
24	847139
25	148737
25	288188
25	296398
25	388014
25	920061
25	943000
25	963642
25	995861
26	005164
26	089572
26	098116
26	653765
26	689765
26	725416
26	808582
26	922278
27	103070
27	120430
27	301158
27	314841
27	417376
27	810800
27	820031
27	830156
28	063232
28	077507
28	087975
28	097879
28	283668
28	298370
28	346580
28	367078
28	790824
29	018533
29	024612
29	038683
29	118407
29	140868
29	255680
29	376212
29	627302
29	863227
29	872300
30	101970
30	806839
30	818970
30	828719
30	838568
30	854594
31	307587
31	613686
31	756501
31	783710
31	875988
32	755370
32	897363
32	905675
33	167973
33	592818
34	685507
34	695451
35	007170
35	065197
35	538885
35	551856
35	562195
36	674116
36	694837
36	703763
36	712982
36	740795
36	866958
37	116679
37	129068
37	547538
37	587958
37	986442
38	054530
38	063833
38	138505
38	313002
38	559384
39	166045
39	178945
39	198059
39	592505
39	941716
39	957710
40	067824
40	803503
40	817712
40	849865
41	203752
42	323785
42	335027
42	411013
42	832713
45	406388
45	418768
46	877724
47	619844
50	087428
50	154089
50	176714
50	191616
50	517203
50	994854
51	004740
51	036827
51	106136
52	852596
52	867530
55	512346
57	540645
57	555463
57	801461
57	808147
57	817205
57	826554
57	836403
58	989515
59	002233
59	013843
59	022015
59	048754
59	057846
59	083702
59	092145
61	138156
61	153141
61	163604
61	178197
61	987606
62	005270
62	022243
62	092738
62	645238
62	657917
62	838280
63	005266
63	021454
63	060302
63	325706
63	350941
63	794046
64	031701
64	052984
64	068616
64	435640
64	443126
64	450584
64	460635
64	471471
64	498607
64	515609
64	567768
64	596682
65	415821
65	440944
65	451930
65	464029
65	473062
65	486119
65	495971
65	781792
65	796957
65	893290
66	299281
66	460167
66	652195
66	661566
66	680366
66	753321
67	036773
67	050447
67	058492
67	067991
67	091110
67	622840
67	642273
67	659064
67	676639
68	293129
68	316386
68	482718
68	490802
68	501956
68	512145
68	522434
68	820841
68	829251
68	857894
68	868777
69	020809
69	162890
69	254330
69	263755
69	278043
69	333279
69	366345
69	557276
69	605533
69	626242
69	641379
70	127652
70	223236
70	395239
70	544479
71	058617
71	067937
71	089188
71	105806
71	117489
71	343103
71	690338
71	697787
71	704858
71	722291
73	343667
73	353350
73	490190
73	625280
73	665942
73	813584
73	828065
74	145152
74	177598
74	366894
74	985755
75	067472
75	237379
75	247117
75	562431
75	578631
75	787415
76	024381
76	038111
76	105975
76	117240
76	143754
76	405029
76	587187
76	598983
76	929018
76	941471
77	885294
77	953442
79	380290
79	391938
79	403432
79	800476
80	149152
80	169803
80	308313
80	318377
80	663825
81	127314
81	136678
81	148585
81	164161
81	192332
81	222635
81	471694
82	015536
82	307604
82	334905
82	371977
82	440777
82	457868
82	890425
82	906568
84	270487
84	286577
84	312102
86	416722
87	343785
87	355790
87	454761
87	464841
87	678040
87	687340
87	706722
87	716571
87	738352
87	751574
87	851047
88	122408
88	139254
88	223788
88	248539
89	559508
89	695140
89	705517
89	850067
90	463450
90	472262
90	500336
90	514212
90	536175
90	800293
90	894960
90	929622
90	939058
90	951674
91	123643
91	135459
91	286493
91	572808
91	581677
91	598427
91	610452
91	628128
91	636519
91	674080
93	116398
94	412538
96	904106
97	575050
97	596388
97	763188
102	413127
102	456583
102	480940
104	704370
104	732278
105	977926
105	988234
106	025187
106	040009
106	062959
106	088147
108	982880
109	026425
110	569292
110	665156
110	677356
110	687132
110	718509
110	765616
111	189522
111	212301
111	224897
111	292846
111	314436
111	957461
111	975990
113	314853
113	325463
113	352877
113	417712
113	700295
113	802340
114	559013
114	569070
114	591004
114	610428
114	936559
114	951145
114	959469
114	991225
115	177336
115	202987
115	382670
115	401253
115	417266
115	467655
115	747385
115	851817
115	926663
116	597314
116	611163
116	647150
116	661151
116	923359
117	039363
117	064270
117	081358
117	121411
117	178700
117	187728
117	214621
117	229046
117	776654
117	808069
117	883710
118	460965
118	902722
118	928129
119	045815
119	086378
119	094077
119	120580
119	762748
119	782053
119	800078
120	004619
120	018873
120	035368
120	056536
120	637395
120	854981
120	882278
121	168319
121	184602
121	385727
121	716119
122	008400
122	129601
122	139931
122	258672
122	292028
122	350681
122	836343
123	236495
123	247481
123	432162
123	479045
123	878696
123	898066
124	024982
124	276320
124	292862
124	340826
124	607176
124	931347
124	938951
125	644895
125	661819
125	682442
125	712768
125	747425
125	771093
126	296518
126	309586
127	062582
127	300763
127	475947
127	496355
127	774961
128	458264
128	473333
129	200331
129	423666
130	159953
130	339456
130	355405
130	445233
131	058154
131	890677
131	933378
131	952840
132	368107
132	400543
133	077697
134	383664
134	578816
134	588997
134	604814
134	874184
135	532587
135	562572
135	600858
135	706522
135	826094
136	310997
136	696131
136	709923
136	919294
136	935696
136	944671
136	958774
137	384124
137	652870
137	664780
137	677264
137	694443
137	713411
138	032183
138	047224
138	066801
138	113648
138	869163
139	155560
139	166865
139	185686
139	788825
140	159852
140	199454
140	364274
140	399738
140	407926
140	436891
140	607785
140	617751
140	628465
140	641775
141	210155
141	221558
141	259189
141	430546
142	096180
142	449327
142	462638
143	086142
143	098192
143	740189
144	034223
144	058123
144	630091
144	641465
145	590445
145	602282
145	630781
146	535962
148	051913
148	062068
148	157855
148	535605
148	820752
151	361688
153	223288
156	633679
156	646039
156	653237
156	665258
156	679561
157	133390
157	143900
157	543090
157	585515
157	646384
157	667733
158	015922
158	028729
158	149524
158	263622
158	280663
158	297501
158	311684
158	325581
158	517544
158	527093
159	171641
159	182382
159	199506
159	212311
159	223594
159	242315
159	515642
159	550984
159	975370
160	206575
161	201817
161	327881
161	707492
161	718563
161	955914
161	993017
162	006078
162	040797
162	055262
162	086971
162	357925
162	825610
162	851536
162	863614
162	900996
163	351565
163	553454
163	560777
165	113791
165	169389
166	919259
167	759169
168	224009
168	236301
168	294601
168	318161
168	485742
170	699601
170	712897
170	740889
171	642511
171	664528
171	926419
172	066824
172	084155
172	271752
172	747231
173	368845
173	416639
173	842489
173	878279
173	886072
173	896312
174	338691
174	354895
174	436278
174	445805
174	455753
176	333803
176	857477
177	534308
177	765026
177	960185
178	494278
178	521226
178	549307
183	363781
183	387910
183	833555
183	847482
183	898983
183	911584
183	962409
184	634416
184	648102
186	035058
186	820806
186	840560
187	610703
187	622991
187	644947
188	100328
188	318434
188	755565
188	766574
188	798071
188	821329
188	834935
190	365333
190	375788
190	390631
191	048846
191	060572
191	413076
191	571686
191	729869
191	739685
191	753089
191	854471
192	963967
193	174681
193	585627
193	596572
193	638919
193	655983
193	696859
193	833455
193	996771
194	006811
194	020610
196	754924
196	893119
198	306062
198	318308
198	328012
198	383857
199	368059
199	502721
199	521470
199	662198
199	785229
201	047133
201	060646
204	108055
204	130712
204	156831
204	543642
204	587441
204	614482
206	359243
207	568204
207	595373
207	713762
208	628461
208	641190
208	765259
208	774668
208	792422
209	940681
209	960539
209	999723
210	853607
210	881536
212	201117
212	286059
212	296126
213	319659
213	334532
213	494510
213	506759
213	522001
213	535097
213	561007
213	595403
214	418094
217	093782
219	373927
219	835062
219	856455
219	869958
220	027145
222	240182
222	820952
222	833158
223	278239
223	370265
223	660431
226	408557
226	459159
226	473947
226	488617
226	694944
226	726469
226	750690
226	784322
226	791347
226	800254
226	946937
226	964620
227	156706
229	173409
229	191015
229	410970
229	422276
230	343332
230	366465
230	629570
230	704582
230	990418
231	077241
231	269482
231	307763
231	974218
231	983447
231	992367
232	000717
232	029842
232	351206
232	370536
232	386051
232	521818
232	537481
232	784603
232	803368
232	969968
232	978591
232	990438
233	000442
233	064886
233	073822
233	526164
233	655380
233	664737
233	680019
233	707174
234	331247
234	819098
234	838852
234	854722
234	995680
235	009325
235	022240
235	133467
235	144084
235	252254
235	808777
236	053924
236	178458
236	587688
236	759473
236	771466
236	782192
237	328990
237	339271
237	407197
238	539756
238	799291
238	806235
238	846205
238	861603
238	991491
239	024417
241	175207
241	539225
241	550177
241	567124
241	584334
241	839691
241	851816
241	869857
242	000814
242	619011
242	627408
242	635919
243	280851
243	602107
243	610706
243	623472
243	632791
243	642496
243	664725
243	989653
244	096507
244	455980
244	840865
244	856555
245	490770
245	899310
247	356229
247	370793
247	502298
249	129207
249	145559
249	173542
249	204963
251	509838
251	523853
251	538930
252	188252
253	655405
253	669112
254	553094
254	586112
254	598134
254	617344
256	176239
257	265728
257	288905
258	167019
258	971389
258	983264
259	998131
260	007673
260	021925
260	033479
260	050208
260	062026
261	271451
261	285580
261	311053
261	486787
261	514675
261	532197
261	835807
262	963345
262	976098
262	997341
263	024422
263	632266
263	641356
263	655461
263	773238
264	379156
264	388190
264	399977
265	329044
267	355766
267	368009
267	621638
267	795127
268	050442
268	677342
269	678572
269	727097
271	883793
271	906116
271	932485
272	368701
272	378087
272	396030
272	406346
273	100790
273	117018
273	518416
273	561359
273	930636
273	956084
274	272765
274	295939
274	348253
274	747154
274	963481
275	768369
275	787762
275	825954
276	398293
276	636075
276	647318
276	668905
276	701028
277	086104
277	154609
277	175632
277	288010
278	399358
279	213073
279	229479
279	243145
280	302521
280	887392
280	909220
281	156004
281	433412
281	443124
281	450964
281	483015
282	048615
282	061836
282	075789
282	085930
282	555801
282	564659
283	540005
284	839052
285	312022
285	422612
285	503628
285	780880
285	790003
285	801600
285	819886
287	545505
287	555469
287	591053
287	602160
287	618455
287	645132
287	657115
288	059384
288	072055
288	392729
288	414545
288	617405
288	635116
289	074978
289	278521
289	287422
289	301886
290	002645
290	025026
290	037690
290	952486
291	123947
291	330887
291	392061
291	429077
291	722644
291	741362
291	753007
292	138084
292	573637
292	935521
292	954020
292	968232
295	501982
295	518212
296	000956
296	233515
296	239666
296	248106
296	532443
296	544013
296	557074
296	584322
296	770176
297	086839
297	107007
297	370319
298	051278
298	058604
299	041678
299	083114
299	538360
299	552687
299	563252
300	389404
300	708785
300	736143
300	744634
300	752027
300	783764
300	932170
300	944717
301	510170
301	544338
301	929364
301	946655
302	587136
302	618129
302	644838
303	231040
304	024212
305	043503
305	055215
305	985550
306	848793
307	349730
307	376544
308	256977
308	331574
309	336272
309	351654
311	035213
314	044060
314	071951
314	091925
315	079906
315	092253
315	257503
315	273610
316	077646
317	081889
318	173129
318	301087
318	310762
318	419415
318	623001
319	572251
319	585546
321	497870
323	996016
324	024673
324	564289
325	102907
325	164625
325	307906
325	330812
325	925129
325	952680
325	960761
326	260187
326	733477
328	282558
329	974517
330	381953
330	394144
330	404629
330	417819
330	644000
331	046931
331	107604
331	391529
331	509547
332	403778
332	717875
337	533365
339	645934
339	658956
339	687482
339	705457
339	728604
340	236316
340	248552
341	359279
341	368697
341	378289
341	389673
341	409297
341	780391
341	799356
341	846454
342	015544
342	030250
342	054243
342	098287
342	186536
342	200847
342	512044
342	527242
342	852633
343	213402
343	245826
343	819644
343	840631
344	224957
344	244352
344	255223
344	526945
344	807894
346	677327
346	702181
348	716869
348	742855
349	610197
349	681973
349	695305
349	707386
350	905185
351	696337
351	731430
353	982305
354	641853
355	038435
355	787359
355	819201
357	261197
357	276568
357	565074
357	583331
357	610930
357	618304
357	632423
357	782993
357	860407
357	874826
357	932218
357	950296
357	965346
359	039481
361	257558
361	518612
362	226040
362	249797
363	222016
363	237337
363	269233
365	979418
365	992567
366	017609
369	413945
369	426497
369	437513
370	055394
370	069603
370	079292
370	097956
371	730204
371	740961
371	776675
371	788472
371	820129
376	477152
376	494737
376	732809
377	628388
377	724155
379	970405
379	985421
380	008397
380	247451
380	412584
380	496239
380	512429
380	670858
380	680162
382	926981
382	938566
383	275814
383	285462
383	297927
383	309417
383	376079
383	385524
383	702127
384	064303
384	077035
384	428977
384	439147
385	106146
389	402345
389	442226
389	470827
390	575453
390	588470
391	484804
391	498229
391	510290
393	608716
398	443736
398	452558
398	461194
398	473328
398	505326
399	022829
399	032304
399	039716
399	051362
399	122204
399	134161
399	456683
399	481752
400	509665
400	557377
404	175910
404	190166
404	203265
404	925302
404	937812
405	512759
405	596760
405	950395
406	775645
407	786138
407	996284
408	006902
408	283848
408	316009
408	410610
410	827029
410	838395
410	850711
411	598176
411	735768
413	037227
413	052243
413	579817
414	287950
414	297103
414	308841
414	322003
414	656220
414	670240
414	800987
414	842286
415	142938
415	553247
415	866301
415	884168
416	051705
416	691581
416	712044
417	060466
417	356775
417	608362
417	639738
417	688661
418	158786
418	186102
418	287685
418	297137
418	307330
418	334004
418	621175
418	632452
418	655995
418	885375
419	106685
419	115434
419	128874
419	235575
419	511962
419	641212
419	653056
419	675179
420	186002
420	197070
420	208098
420	277929
420	302247
421	043837
421	061412
421	260921
421	809964
422	340418
422	555876
422	570188
422	953638
422	965076
422	975014
422	989938
423	824254
423	901920
424	256472
424	472871
424	487540
424	504147
424	853373
425	552957
425	809506
425	847676
427	133621
427	403797
427	438232
427	480074
427	560653
428	372656
428	389462
428	397873
428	407366
428	445093
429	182346
429	192510
431	794842
433	431868
434	227082
434	248139
434	550855
434	728103
435	013963
435	368734
435	384938
435	417020
435	835233
436	547156
436	698024
436	767839
436	781401
436	870868
437	771920
437	779782
437	794581
438	401609
438	412588
438	425511
438	531473
438	542906
438	708093
438	722951
438	739196
439	062389
439	074928
440	085181
440	098661
440	296206
440	305894
441	586830
442	054337
443	721586
443	737757
443	746363
443	763094
443	777285
444	479176
444	498051
444	573303
444	600551
444	613010
444	765358
444	783538
444	805397
444	853573
444	862026
444	877365
444	886410
446	744123
447	046304
447	103974
447	303266
448	994989
449	020054
449	041597
452	006927
452	021030
452	038093
452	049565
453	784883
454	898563
455	718615
455	728634
455	740040
457	535002
457	555894
457	576142
457	960476
457	974617
458	003623
458	019313
458	740330
458	749106
459	545988
459	556655
459	672651
460	656885
460	669109
460	685688
461	299465
461	312440
461	323535
461	338725
461	425765
461	463237
462	192777
462	218821
462	654923
462	711535
463	200812
463	208398
463	214824
463	231739
463	296183
463	321673
464	135216
464	353196
464	466256
465	154655
465	684039
466	055582
466	794029
466	804103
467	200976
467	410332
467	766216
469	039970
469	049807
469	749681
469	770678
471	071110
471	949970
472	866261
472	899810
472	931336
474	167438
474	181364
474	251821
476	707737
476	715460
476	723052
476	769294
477	723212
478	806909
478	814773
478	835666
478	854093
479	065902
480	198223
480	446495
480	456739
481	082160
482	496317
483	055245
483	063607
483	072231
483	083271
483	406051
483	513888
483	938664
484	854258
484	864688
485	065467
486	458270
488	234236
488	243597
488	253789
488	263673
488	277873
490	181378
490	192280
494	223848
494	621888
494	632174
494	666301
494	679974
494	699211
494	710780
495	952438
495	970008
495	991753
496	017308
496	775411
498	273931
498	282212
498	324131
498	366700
498	408368
498	561251
498	592578
498	953751
499	533405
499	545519
499	558844
499	568053
499	577496
499	589878
500	582313
501	038337
501	843516
501	850186
501	861392
502	018926
502	209705
502	647269
505	261923
505	273005
505	286363
505	297412
505	548084
505	707207
506	117806
506	169920
506	757865
507	715460
507	767936
508	901292
510	086485
511	794370
512	992388
513	011217
513	653400
514	081277
514	092953
514	166133
517	559102
517	578939
517	931696
517	938292
517	947896
517	956275
519	383341
520	769073
520	788209
520	803765
522	618528
528	062825
528	077120
528	312728
528	337528
528	685996
528	810801
529	141855
529	152956
529	164787
529	900553
529	914040
529	955291
529	970623
530	008865
530	030889
530	065365
531	080360
531	106676
531	371076
531	548634
531	560468
531	728034
531	745184
533	462916
533	893883
534	139270
534	157166
534	198180
534	358839
535	292643
535	304546
535	634885
536	327663
537	209319
537	221330
537	232429
537	249477
537	397015
538	303970
538	339993
538	708476
538	781795
538	799735
538	810956
539	059689
539	156980
540	109831
540	119740
540	146125
542	006270
542	595792
542	679721
542	735075
542	941688
542	961603
543	845886
544	346258
545	518635
546	944927
546	954630
547	803896
547	831278
548	420809
548	433947
549	050213
549	063038
549	258573
549	275597
549	306468
550	067755
550	391940
550	445995
550	457325
550	472740
551	861221
554	746086
561	889108
561	910240
561	921117
562	435903
562	463187
562	474264
562	484087
562	500058
562	783579
563	472804
563	539645
564	433259
565	171921
566	362720
566	376741
566	440552
567	269788
568	222542
568	236086
568	328141
569	525206
570	617340
573	605205
573	631743
573	891631
574	081842
574	263307
574	612511
577	162783
577	193940
577	407296
577	419193
579	663175
579	679243
579	689731
579	781779
579	790788
579	803548
580	385064
580	510902
580	522456
580	534066
580	919896
581	051643
581	392232
581	458141
581	486591
583	573369
583	655090
583	688008
584	272494
584	290506
584	662657
585	544366
585	566669
585	912079
585	929255
586	649527
587	776178
587	787661
587	807126
587	837628
587	856134
588	082683
588	472623
588	487853
590	257927
591	580809
594	048167
595	225943
595	910719
597	514038
597	527387
597	800828
597	820006
598	476589
598	489516
598	726721
598	738020
598	776041
598	789739
598	807714
598	831658
599	039030
600	205965
600	237924
603	519481
605	950804
605	959885
605	973828
606	117729
606	138569
606	906104
607	986559
607	996585
608	723129
608	734700
608	754871
608	785546
611	431557
612	135944
612	147619
612	228739
612	239620
612	336852
614	000656
614	940745
614	951633
614	969358
