# Supplementary material for: Moth olfactory receptor neurons adjust their encoding efficiency to temporal statistics of pheromone fluctuations
Source: PLoS Comput Biol. 2018 Nov 13;14(11):e1006586. doi: 10.1371/journal.pcbi.1006586 (PMC6258558; doi:10.1371/journal.pcbi.1006586)
Supplement: S1 Data — (ZIP) [file pcbi.1006586.s001.zip › data/16m/1fg/spikes_times_04.txt]

0	224754
0	231194
0	238915
0	244473
0	250653
0	257451
0	263795
0	271196
0	280408
0	313353
0	322735
0	334568
0	359953
0	388430
0	442077
0	454658
0	463076
0	479160
0	491372
0	509492
0	847152
0	880606
0	891578
0	917235
0	923721
0	936461
0	947557
1	518217
1	531556
1	555792
1	597442
1	617260
2	918776
2	923806
2	929208
2	935817
2	942916
2	948830
2	955732
2	961377
2	970570
2	984138
2	994744
3	011513
3	075637
3	083058
3	088911
3	095317
3	106520
3	114531
3	127820
3	785575
4	074505
4	080851
4	091215
4	100022
4	106582
4	115224
4	124686
4	135156
4	145680
4	218888
4	224490
4	232870
4	279776
4	297145
4	307390
4	712566
4	720692
4	731714
4	740734
4	748627
4	755879
4	776704
4	835444
4	846673
4	861414
4	929346
5	291361
5	299242
5	309689
5	325333
5	336334
6	058019
6	063529
6	068888
6	073611
6	078416
6	083908
6	090053
6	098702
6	106785
6	119822
6	128645
6	168905
6	196606
6	232129
6	327777
6	352628
6	365196
6	375077
6	641135
6	716709
6	736120
6	744871
6	760872
6	792326
6	806802
7	489839
8	558503
11	565270
11	607021
14	211276
14	231955
14	300205
14	305534
14	310240
14	315192
14	320878
14	327104
14	332440
14	343246
14	356629
14	369460
14	390354
14	403215
14	433296
14	481765
14	502322
14	510730
14	520814
14	532111
14	554739
14	582268
14	715235
14	723427
14	733853
14	870217
14	954489
15	107809
15	129373
15	271435
15	284684
15	295601
15	538580
15	550954
15	739758
15	751061
15	904612
16	006936
16	153987
16	179128
16	196934
16	545534
16	629587
16	639946
17	114425
17	299279
17	323162
17	332167
17	560470
17	585845
17	610081
17	912113
17	928137
17	942416
17	950917
17	977025
17	986320
18	557433
18	569031
18	582108
18	733768
18	823770
18	832063
18	880912
19	342926
19	458678
19	512797
19	575652
19	729575
19	738557
19	749134
20	314994
21	563452
21	572321
21	582789
21	593740
21	602075
21	610413
21	629820
21	656889
21	692754
21	699633
21	771891
21	780734
21	815439
21	968460
21	980756
21	993262
22	012492
22	025144
22	038062
22	153014
22	161110
22	357657
22	376381
22	578019
22	607950
22	831289
22	852663
23	039827
23	051588
23	388653
23	760126
23	797975
23	815195
23	824759
23	859878
23	871041
23	890490
24	050573
24	683240
24	698134
24	955381
25	002292
25	461074
25	574215
25	854756
25	973654
26	164507
26	173180
26	522344
26	833918
26	848384
26	903005
27	030287
27	323495
27	332319
27	573280
27	656732
27	974955
28	133904
28	405022
28	420694
28	435017
28	447797
28	706297
29	802541
29	823665
29	840306
29	857802
29	873695
30	291384
30	341790
30	687781
30	716462
30	863795
31	245020
31	384077
31	780442
32	127396
32	529051
32	763130
33	438503
33	491208
33	614782
33	625045
33	768788
34	129460
34	140154
34	175354
34	186961
34	202584
34	465309
34	580530
34	619633
34	631046
34	640082
35	048202
35	288328
35	488815
35	724144
35	816866
36	232051
36	274153
36	290720
36	301706
36	784015
37	077235
37	433742
37	442303
37	546434
37	720835
37	754411
37	776887
37	820601
38	017375
38	126910
38	493855
38	850511
38	865297
39	095806
39	625970
39	644546
39	713573
39	778026
40	537755
40	551721
40	568791
40	583494
41	231064
42	094365
42	136165
45	961155
46	169334
47	180457
47	551093
47	571823
48	553007
48	565380
48	596706
48	621358
48	645654
48	708575
48	731537
48	904669
48	916034
49	019372
49	074260
49	254572
49	278612
49	413730
49	953834
49	965750
49	974238
49	983908
49	995205
50	317141
50	705436
50	723791
50	927458
50	939170
50	950737
51	090747
51	473870
51	525931
51	541037
52	323639
52	333756
52	433803
52	608366
52	646820
52	661118
52	677624
53	573587
53	621653
53	705474
53	734286
53	780738
55	469132
55	488309
56	572853
56	590738
57	495717
57	508678
57	793827
57	819428
58	486469
58	506854
58	519739
58	547396
58	556535
58	564851
58	582317
58	753259
58	779826
58	790183
58	801447
58	821757
58	836773
59	166487
59	182302
59	192155
59	714257
59	766366
61	597890
61	628007
62	191651
62	199560
62	206527
62	215855
62	229614
63	458179
63	468640
64	883740
66	752828
66	768125
66	799617
66	834741
66	843329
67	478157
69	107351
69	117295
69	130685
69	858884
69	871293
69	879223
69	911312
70	166386
70	270070
70	593851
70	919933
70	953940
71	031059
71	050720
71	072931
71	097870
71	263309
71	860956
71	873970
71	889370
72	042210
72	056067
72	173226
72	185230
72	196980
72	434915
72	445145
72	937035
73	639506
73	666292
73	772984
74	086061
74	101097
74	301693
74	465036
74	629636
74	797872
74	820261
74	844100
75	063462
75	082714
75	169924
76	165519
76	191007
76	664943
76	682064
76	719194
76	730110
77	016978
77	031717
77	051031
77	129060
77	374779
77	461826
77	917351
78	028664
78	433292
78	587451
78	848752
78	901126
79	091055
79	102577
79	304551
79	324464
79	479363
79	638116
80	060739
80	218947
80	256077
80	653416
81	104865
81	165976
81	460759
81	503183
81	527275
81	760874
81	926930
82	083739
82	097495
82	367059
82	808940
83	197587
83	253673
83	641295
83	751412
84	231146
84	798457
86	175687
86	281984
86	391926
86	493845
86	805421
87	488350
87	515005
87	538419
88	140922
88	330417
89	070001
89	297590
90	093628
90	604322
90	930865
90	950118
90	987027
91	005770
91	147015
91	420862
91	443155
94	293768
94	883864
96	020532
96	042927
98	404496
99	888722
100	358740
100	378565
100	393605
100	886338
100	942105
100	957315
101	004806
101	012561
101	375694
101	398043
101	502794
102	421508
102	516438
102	670665
102	689355
102	833673
102	862572
102	872282
102	882430
102	894341
102	948507
103	356383
104	843087
104	873678
105	104553
108	051626
108	084709
109	324473
109	607371
109	623576
109	731008
110	117929
110	245569
110	916157
110	945186
111	269570
111	282773
111	293737
111	634628
111	642339
111	654341
111	679734
111	700715
114	337419
114	344973
114	371851
114	383094
114	395613
114	409875
114	515724
114	576667
114	593572
115	618577
115	628760
115	824326
115	883416
115	894003
115	908084
116	014061
116	023607
116	038765
116	392395
116	419512
116	618588
116	681480
116	692307
117	050669
117	272766
117	284558
117	444196
117	923275
117	941273
118	140075
118	293241
118	443641
118	691168
118	816089
119	035982
119	084546
119	152794
119	776724
119	967648
119	989261
120	279437
120	295760
120	521160
120	710940
120	733439
121	050851
121	227222
121	753070
121	934811
121	961610
121	973730
121	996581
122	183130
122	197618
122	403921
122	412905
122	433205
122	476251
122	730335
123	037145
123	401624
123	418345
123	429019
123	894186
123	906262
124	342732
125	148341
125	562577
125	573787
125	851612
125	887319
126	106816
127	491063
127	791568
127	807057
128	303376
128	515170
129	244132
129	715333
130	052429
130	226715
130	338179
130	487507
130	553555
130	787925
130	802118
131	179104
133	020725
133	587231
133	814532
133	937405
134	433114
136	406527
136	417985
136	507544
136	519178
136	657614
139	397318
140	946578
140	967291
141	000393
141	445604
141	459096
141	473463
141	522747
141	533121
141	542608
141	602240
142	263952
145	555259
147	739378
147	762684
148	363705
148	374533
148	391686
148	403907
148	415207
148	430180
148	521086
148	545442
148	559710
148	572873
148	580846
148	612083
149	173505
149	321844
149	724738
149	879215
150	291554
150	311031
150	335810
150	353035
150	371211
150	557737
150	701147
150	713161
150	945007
151	107814
151	529870
151	685443
151	881506
151	896001
152	150179
152	439740
152	515860
152	589543
153	035989
153	047976
153	058031
153	829858
153	979785
154	040073
154	051385
154	277765
154	313391
154	338228
154	479977
154	779826
154	831424
155	562595
155	591216
155	937929
156	015766
156	284520
156	554094
156	645364
156	662709
156	676438
156	910295
156	919135
156	942917
157	172846
157	591152
157	599603
157	614535
157	745987
157	913144
158	027779
158	182045
158	458154
158	635032
159	062589
159	207071
159	735821
159	810155
159	840501
160	164443
160	234395
160	264034
160	442317
160	527613
160	646568
161	059455
161	092843
161	350359
163	692612
163	919928
164	185810
164	324091
164	345672
164	442127
165	248958
165	274643
166	368904
167	403179
167	431335
167	887111
168	631236
170	012760
171	183578
172	759776
174	803468
178	146183
180	240677
180	980646
183	199253
184	374885
184	395209
184	404523
184	417281
184	433420
184	456123
184	490685
184	499244
184	506855
184	516185
184	528984
184	539359
184	647479
185	855157
185	881404
185	910261
186	010761
186	027962
186	040890
186	085344
186	093916
186	120172
186	137484
186	165247
186	221272
186	248351
186	630131
186	774932
186	974823
187	163262
187	384439
187	471869
187	495058
187	579615
187	592618
187	601091
187	615546
187	640958
187	654245
188	079424
188	109852
189	395388
189	409142
189	418152
189	426037
189	433051
189	497974
189	571391
189	585895
189	609675
189	622926
189	846482
189	859911
189	877179
189	888246
190	040584
190	142512
190	153591
190	819434
190	855093
190	865572
190	878718
190	948836
191	065766
191	749104
191	998283
192	108732
192	123458
192	161209
192	348116
192	398603
192	486093
192	557285
192	571927
192	589104
192	941601
193	235635
193	257271
193	274719
193	283814
193	635796
193	655973
193	669830
193	681236
193	909611
193	924301
193	939242
193	966219
194	103368
194	126957
194	519246
194	580392
194	609168
194	747786
195	063493
195	073369
195	095388
195	365247
195	390464
195	423747
195	587220
195	605725
195	620467
195	682176
195	865125
195	887105
195	996031
196	018816
196	502458
196	659207
196	939612
196	963421
197	428011
197	478767
197	490869
197	624957
197	907382
198	158375
198	176890
198	473234
198	618130
198	637368
199	069875
199	224954
199	261318
199	647881
199	667136
199	692583
199	822023
199	906478
199	930002
199	944345
200	056014
200	379426
200	391879
200	400927
200	721884
200	737591
201	573991
201	592265
201	676762
202	049681
202	181096
202	508641
202	550480
202	996394
203	513676
205	220132
205	548814
205	785202
205	805861
206	037784
206	453873
206	487983
206	512214
206	539264
206	730170
206	908082
206	926870
207	409336
207	508187
207	591054
207	685712
207	949611
208	005902
208	355751
208	560685
208	643873
208	992028
209	176923
209	446891
209	468221
209	686705
209	745829
210	095632
210	134657
210	347429
210	374085
210	712042
210	913581
210	934073
211	572100
212	246473
214	163563
215	350966
215	373959
215	389800
215	746553
215	798631
216	547332
216	609150
216	621771
216	635391
216	650132
216	848897
217	093066
217	433955
217	447222
217	456594
217	475979
217	500176
217	574553
217	615150
217	630545
217	640968
217	965945
218	060341
218	100996
218	240679
218	249142
218	476076
218	486278
218	496075
218	523195
218	533845
218	542742
218	553986
218	578785
218	977042
219	082009
219	223746
219	243833
219	390853
219	408530
219	543871
219	557394
219	919911
220	020353
220	042158
220	195684
220	216585
220	546885
220	563955
221	093385
221	297103
221	429559
221	603159
221	844843
221	946476
222	502037
222	721877
222	745789
222	773925
222	818867
222	831961
222	863152
223	141641
223	267071
223	410411
223	587078
223	606169
223	645421
223	833913
223	850038
224	115651
224	747446
225	722282
225	736379
225	825521
225	929963
226	096293
226	102986
226	110653
226	126958
226	165890
226	267981
226	279321
226	298175
226	488263
226	593791
226	774555
226	787984
227	008346
227	068619
227	098343
227	122021
227	726332
227	838872
228	034443
228	100773
228	731276
229	222102
229	243201
229	478067
229	531160
229	853303
229	883918
229	928860
229	970736
230	019089
230	216476
230	223420
230	236181
230	618466
230	960916
234	049522
234	476232
234	711090
235	441578
235	667916
235	726034
236	308666
236	417650
237	127333
237	146996
237	162103
237	178175
237	410083
238	746942
238	754957
238	767686
238	782334
238	791221
238	804712
238	816071
238	827262
238	874747
239	064721
239	145423
239	277678
239	449917
239	482306
239	491924
239	515005
239	553404
239	584990
239	671645
240	106423
240	121420
240	180790
240	217403
240	434175
240	451924
240	463930
240	483078
240	499490
240	607261
240	627368
240	642757
240	665881
241	009573
241	430220
241	462074
241	736597
241	762293
241	783554
241	978635
241	988516
242	200315
242	220219
242	247462
242	359143
242	470629
242	819809
243	071490
243	291926
243	394716
243	477902
243	597746
244	103714
244	624823
245	210226
246	282664
246	356647
246	398172
246	937821
247	145958
247	488018
247	736033
248	134288
248	669316
248	713287
249	071115
249	095861
249	399289
249	417916
249	456012
249	494086
249	512784
249	539693
249	822737
249	833005
250	658532
251	247328
251	320426
251	330305
251	343730
251	355639
251	370385
251	385438
251	399397
251	407618
251	418060
251	541582
251	551859
251	794308
251	854935
251	871191
251	895395
251	995945
252	003894
252	015774
252	028019
252	052228
252	064651
252	310033
252	590607
252	600553
252	617360
253	353776
254	293679
254	856206
255	069385
256	236791
256	961820
257	107073
257	124997
257	143120
257	574029
258	309604
258	848352
258	936220
259	675863
259	704372
261	246574
261	621613
262	250633
262	261458
262	518781
262	765604
262	789582
262	840321
262	861073
262	903489
262	917523
263	029681
263	042211
263	050934
263	427685
263	449407
264	419635
264	438662
264	458776
264	468373
264	482860
265	014182
265	025416
265	055700
265	302195
265	357068
265	374270
265	411689
265	423211
265	490588
265	498255
266	077715
266	095612
266	116462
266	351816
266	383116
266	391444
267	226377
267	288863
267	296060
267	308169
267	420990
267	604218
267	626091
267	637290
267	672387
267	686279
267	699367
267	706925
267	780233
267	799731
267	867264
268	121653
268	346853
268	448461
268	459097
268	475291
268	496320
268	612907
268	820653
268	903465
268	914723
268	925539
269	180845
269	690160
269	699981
269	832807
269	874480
269	883808
269	898439
269	912172
269	926092
270	357562
270	569021
270	620370
270	672586
270	861686
270	876894
270	906694
270	976689
271	066980
271	073926
271	371558
271	386141
271	798596
271	820683
271	976348
272	229366
272	273216
272	319378
273	130189
273	308361
273	381466
273	577080
273	725094
273	900482
273	914280
275	033245
275	941087
276	638046
276	798579
276	808946
276	904174
276	920775
278	155992
278	189569
278	232686
278	244366
278	254794
278	271585
278	299672
278	750091
278	768552
278	778304
278	914142
278	949518
279	046375
279	059609
279	104189
279	114332
279	133453
279	144709
279	196551
279	785344
279	808261
279	835309
279	842495
279	853295
280	007281
280	024358
280	041111
280	090558
280	333740
280	398890
280	540848
280	853520
281	063356
281	293857
281	303034
281	344643
281	356495
281	671681
281	716041
282	209063
282	369496
282	384126
282	596824
282	653764
283	161390
283	173648
283	185563
283	215681
283	234347
283	335320
283	456635
283	472913
283	485071
283	509237
283	521162
283	539096
283	622452
283	653081
283	664114
283	792597
283	805693
284	297567
284	311825
284	353990
284	567113
284	933308
284	944252
285	002122
285	042486
285	138171
285	437904
285	539071
285	717015
285	730695
285	880464
286	067205
286	138395
286	151230
286	191175
286	969128
287	049174
287	138485
287	170486
287	196175
287	225801
287	438432
287	470644
287	867195
287	897063
287	911730
288	141282
288	189951
288	352350
288	760736
288	774664
288	793926
288	833362
289	436161
289	646721
289	656735
289	667646
289	930746
290	026806
290	054801
290	228125
290	293620
290	358522
290	840872
290	851785
290	941660
291	312501
291	477754
291	504594
291	617951
291	767460
291	837712
291	893107
292	379706
292	398861
292	442921
292	529424
292	844451
292	855253
293	100833
293	766234
293	980611
293	995238
294	207431
294	352517
294	387044
294	496330
294	524388
294	551215
295	526038
295	835336
295	995980
296	045598
296	783051
297	255511
297	264543
297	538826
298	290814
299	207718
299	540169
299	556543
299	575281
299	588532
299	603820
299	652273
299	665211
299	676940
299	721313
299	823360
299	839638
300	204135
300	221801
300	228707
300	251793
300	378280
300	566543
300	590904
300	668068
301	237135
301	254356
301	274740
301	369607
301	383883
301	562208
301	576405
301	585575
301	598483
301	865241
302	436702
302	697857
302	898531
303	046016
303	113555
303	288558
303	350190
303	853159
304	322126
304	660914
304	818976
305	130803
305	819011
305	867206
305	881569
305	906472
305	922871
306	004442
306	054240
306	472091
306	497720
306	587048
306	681524
306	805374
306	815341
306	831428
306	850223
306	912533
307	228228
307	239389
307	544545
307	639692
307	950487
308	086422
308	312372
309	014618
309	279374
309	388774
309	401853
309	596707
309	651595
309	668360
309	694471
309	865957
310	395459
310	410290
310	473514
310	496348
310	509606
310	637232
311	091602
311	393857
311	559890
311	573519
311	598147
311	616609
311	642688
311	924875
312	148360
312	208615
312	561214
312	574778
312	586535
312	825958
312	840040
313	760371
314	077167
314	203466
314	476908
314	535519
314	691978
314	752586
314	770628
314	837295
314	880848
314	897263
314	911464
315	191376
315	205626
315	863631
316	523331
316	824148
316	845743
316	862478
316	875059
316	895985
316	912874
317	032091
317	087535
317	494282
318	067368
318	086241
318	304211
318	314429
318	381252
318	394469
318	415214
319	458437
319	512519
320	436220
320	448593
320	464016
320	481697
320	489634
320	713509
320	726364
320	739792
320	752479
320	762535
320	788385
320	973293
321	314761
321	351022
321	469207
321	480516
321	550558
321	584475
321	621810
322	020075
322	474712
322	485023
323	076483
323	195631
323	228068
323	254379
323	299079
323	724395
323	737129
324	164340
324	189661
324	349139
325	123513
325	560211
326	550489
326	557862
326	568340
326	591093
326	605030
326	615343
326	732917
326	745496
326	869902
327	189844
327	203613
327	245682
327	286765
327	368923
327	442868
327	481060
327	646853
327	662235
327	674359
327	956097
328	086937
328	157540
328	174455
328	190060
328	198396
328	333439
328	786084
328	808323
328	848111
329	267968
329	277189
329	302064
329	503328
329	520507
329	608243
329	876264
329	911778
329	922294
329	997264
330	307101
330	342833
330	358541
330	367418
330	392860
330	421581
330	836221
330	886827
330	897088
330	905264
331	033235
331	101446
331	366280
331	474029
331	513018
331	725742
331	928993
331	944925
331	967670
331	986067
332	092743
332	329085
332	491228
332	522874
332	532292
332	553146
332	571205
333	009383
333	167189
333	175340
333	223332
333	234885
333	517285
333	768973
333	841715
333	861760
333	882579
333	955182
334	385678
334	476210
334	540677
334	589863
334	670951
334	794214
334	967764
334	988255
335	021003
335	086885
335	488626
335	510629
335	700887
335	784244
335	796388
335	823066
336	287119
336	305805
336	767859
336	778867
337	209942
337	404523
337	448710
337	540240
337	909841
338	272649
338	287707
338	385461
338	545835
338	698213
339	248380
339	261563
341	025090
341	766139
341	882460
341	892765
342	682032
343	420782
344	091685
344	113879
344	332241
345	618593
345	750055
347	220103
347	307834
347	999195
348	030001
350	411702
350	438131
350	940638
350	968373
350	990973
351	002134
351	024229
351	044767
351	057089
351	227963
351	402012
351	413567
351	425564
351	440512
351	454290
351	473688
351	661066
351	672556
351	695311
352	040122
352	052334
352	084214
352	107410
352	438408
352	688707
352	778943
352	788212
352	911486
352	936294
353	429442
353	454229
353	521396
353	579735
353	779967
353	947871
354	044358
354	079120
354	492962
354	519326
354	722090
355	169936
355	681032
355	695786
355	793918
355	804706
355	842662
356	461867
356	965592
357	176462
357	215731
357	254686
357	426335
357	633807
357	652432
357	678828
357	774251
357	867255
357	894680
358	432794
359	378983
361	297033
362	898927
362	969595
362	983390
363	002648
363	016313
363	026496
363	069522
363	156296
363	170497
363	217713
363	260076
363	273624
363	286171
363	875673
364	177931
364	237074
364	248537
364	391451
364	429098
364	473526
364	495865
364	504840
364	519153
364	760936
364	988973
364	996575
365	006724
365	305608
365	592902
365	626191
365	682154
365	927994
366	043140
366	054353
366	121426
366	133537
366	144874
366	208762
366	382762
366	955590
366	966334
367	000007
367	027759
367	040755
367	101903
367	410273
367	677095
367	854525
367	873174
368	059297
368	086437
368	211109
368	547742
370	178733
370	750077
370	775159
371	947294
371	994337
372	007083
372	400093
372	471170
373	618103
373	928327
373	940729
375	027507
375	115333
375	469941
375	491560
376	322070
376	506317
376	516381
376	932807
377	098486
377	181325
377	272081
377	284685
377	340415
377	349864
377	375471
377	385196
377	439289
377	460711
377	550802
377	560062
377	957113
377	968822
377	990107
378	554957
378	667694
378	908166
379	158136
379	201304
379	372065
379	380272
379	394578
379	424756
379	558368
379	582732
379	658079
379	669551
379	836623
379	936095
379	960068
380	156438
380	203711
380	705066
380	733737
380	836515
380	853429
380	865195
380	917665
380	938981
381	081650
381	104989
381	146228
381	508902
382	026081
383	512757
384	307362
385	304042
386	254220
386	279688
386	301645
387	371053
388	419479
388	432595
390	113115
392	551461
392	567151
394	312290
394	787084
397	090365
397	104319
397	851945
397	866277
399	563701
400	113795
400	126315
400	145638
400	152438
400	171366
400	192644
400	228619
400	271166
400	280707
400	294836
400	306956
400	357047
400	373825
400	381174
400	421401
400	609294
400	617253
400	625141
400	798482
400	924673
400	938534
400	953477
400	966193
401	185807
401	225255
401	472975
401	487424
401	515139
401	554674
401	720068
401	830739
401	842415
401	849415
402	073628
402	100925
402	182572
402	306014
402	330116
402	537371
402	825508
402	853692
402	882818
402	907251
402	967912
403	056173
403	114703
403	305226
403	374780
403	842137
403	849999
403	962180
404	400679
404	562002
404	580841
404	743302
404	752959
404	764332
404	811289
404	901074
404	911136
404	958126
405	049418
405	069177
405	083126
405	105450
405	193419
405	621593
405	784005
406	107445
406	274005
406	542282
[truncated: 910 more rows]
