# Supplementary material for: Moth olfactory receptor neurons adjust their encoding efficiency to temporal statistics of pheromone fluctuations
Source: PLoS Comput Biol. 2018 Nov 13;14(11):e1006586. doi: 10.1371/journal.pcbi.1006586 (PMC6258558; doi:10.1371/journal.pcbi.1006586)
Supplement: S1 Data — (ZIP) [file pcbi.1006586.s001.zip › data/16m/1fg/spikes_times_05.txt]

1	048232
1	056891
1	074931
1	091086
1	493524
1	862207
2	935552
2	991307
3	141297
3	167433
3	177502
3	189055
3	259070
3	452644
3	464657
3	473390
3	482627
3	685745
3	695202
3	769900
3	983183
4	160647
4	192542
4	216769
4	348991
4	365970
4	985714
5	003332
5	613255
5	630193
5	700522
5	711933
6	337162
6	362155
6	376890
8	159978
8	175645
8	196035
8	275804
8	344101
8	751378
8	760802
8	811029
8	823160
8	844761
8	948086
9	070963
9	245761
9	340886
9	633682
9	644987
10	636766
10	647014
10	660445
10	677710
10	991005
11	252683
11	403659
11	776526
11	786223
11	794117
11	804341
11	821851
11	847971
11	871472
11	895606
12	275594
12	485587
12	760687
12	775441
12	787643
13	012555
13	436410
14	283458
14	304187
14	318951
14	356284
14	678245
14	690156
14	701721
14	874781
14	884655
14	904287
15	115346
15	274496
15	488028
15	503323
15	526119
15	661855
15	673714
15	691392
15	951620
16	042488
16	070010
16	419369
16	429422
16	439427
16	457170
16	469375
16	483921
16	624926
16	978817
16	998584
17	026270
17	152392
17	251210
17	259677
17	269169
17	410880
17	420543
17	432857
17	469189
17	506407
17	560473
17	975167
18	102483
18	119591
18	326645
18	461284
18	565364
18	920844
18	953296
18	969130
19	070779
19	366959
19	591558
19	820172
20	133542
20	147787
20	168348
20	328039
20	381442
20	458712
21	229485
22	345619
22	370631
22	389653
23	619295
23	634757
23	651247
23	663930
23	773918
24	842357
24	948826
25	133737
25	423923
25	713852
26	547683
26	589947
26	620250
27	619889
27	871173
27	958410
28	053680
28	378022
28	620930
28	669818
28	686821
29	719262
29	753036
29	995619
30	592624
30	609965
30	619253
30	639373
30	657595
31	392796
31	899783
31	912701
32	638459
32	692326
32	820843
32	846038
32	943889
33	236385
33	252407
33	364105
33	376722
33	650179
33	660863
33	675718
33	690271
33	718687
33	903931
34	476572
34	487126
34	497654
34	507610
34	542289
34	956460
34	980480
35	026112
35	038610
35	107076
35	731652
35	745434
35	776814
36	050825
36	073866
36	403365
36	470309
36	489340
36	675927
36	687068
36	722082
36	814225
37	062880
37	095442
37	343958
37	354770
37	385620
37	437614
37	451544
37	626557
37	945235
38	344995
38	354174
38	367469
38	389595
38	615187
38	787194
38	797358
38	813466
38	913617
38	935898
39	352302
39	429345
39	595992
39	611017
39	629893
39	719341
39	733270
39	800621
39	935434
40	232475
40	371359
40	381588
40	393932
40	403341
40	500367
40	685884
40	760012
40	964221
41	328061
42	277891
42	966558
42	992976
43	363661
44	061533
44	339801
44	383268
44	633638
44	868775
44	890875
44	909959
45	157178
45	647232
45	719186
45	736467
45	764779
46	264136
46	651273
46	668254
47	018375
47	248077
47	276272
47	493991
47	521974
47	799180
48	521142
48	800181
48	827763
49	477304
50	219991
50	453777
50	639843
50	679124
51	029836
51	044783
52	456225
52	469502
52	774766
52	812233
53	102638
53	362441
53	638512
53	651919
53	668839
53	684762
53	705358
53	729667
53	794293
53	891491
53	918116
54	043484
54	439063
55	039390
55	126070
56	817687
57	606262
58	582422
58	669503
58	987840
60	834867
61	074933
61	097430
61	383757
61	448393
61	649587
61	663039
61	682694
62	311852
62	631057
62	860804
62	913227
63	058964
63	241822
63	616338
63	631401
63	900532
63	933572
64	067272
64	097246
64	430919
64	496862
64	673894
64	690359
65	076272
65	204257
65	692718
65	936216
66	021310
66	109654
66	121583
66	128509
66	138224
66	296466
66	411543
66	554894
66	688276
66	779533
66	957810
67	013045
67	032108
67	045316
67	111042
67	215234
67	252992
67	269172
67	569426
67	997914
68	209952
68	265120
68	353831
68	402578
68	722914
68	732291
68	747544
68	910259
68	942307
69	097623
69	119655
69	423124
69	478464
69	496015
69	802580
70	003043
70	019463
70	483878
71	001727
71	962013
72	075763
72	651891
72	661018
72	675528
72	704462
72	857928
73	324061
73	479154
73	730017
73	750578
74	353229
75	047626
75	109544
76	517453
76	982913
77	124151
77	183715
77	330844
77	787414
78	868344
79	546924
79	602775
80	111672
80	538689
80	996442
81	648896
81	794902
81	855987
81	940785
82	265010
82	393393
82	490768
82	507284
83	245487
83	638388
83	809368
83	943406
83	964643
84	046712
84	096002
84	259123
84	758064
84	947230
85	158645
85	234386
85	372747
85	576722
85	784048
85	799370
85	882145
85	913214
86	177677
86	199219
86	225959
86	716393
86	741017
87	004841
87	054011
87	074486
87	211196
87	253935
87	287288
87	310092
87	323296
87	472316
87	483566
87	630581
87	656024
87	929090
87	972171
87	992569
88	026744
88	359673
88	671623
88	688934
89	025491
89	195815
89	219478
89	242368
89	341623
89	542489
89	614487
89	905260
90	124229
90	176172
90	196721
90	230074
90	451951
90	501371
90	684635
90	698263
90	896645
91	035173
91	241163
91	274551
91	289774
91	401488
91	431443
92	077049
92	102785
92	159494
92	190962
92	205008
92	405190
92	512709
92	540243
92	668797
92	815732
92	830862
92	842463
93	186152
93	203862
93	301767
93	327959
93	338182
93	351799
93	449892
93	461044
93	560623
93	882375
93	996534
94	015474
94	325052
94	474317
94	496224
94	554028
94	569178
94	645767
94	656241
95	063251
95	082721
95	128943
95	414277
95	526087
95	554835
95	566190
95	779208
95	808857
96	072429
96	432009
96	442904
96	461186
96	497224
96	743759
96	971728
97	098052
97	230972
97	556457
97	575006
97	718760
97	735629
97	874714
98	031007
98	048460
98	076947
98	266939
98	281285
98	310495
98	702377
98	721686
98	760865
99	129409
99	230023
99	292480
99	515734
99	528281
99	589103
100	202652
100	215816
100	236857
100	345718
100	520853
100	538335
100	807159
100	886243
100	907405
100	925009
101	099802
101	130654
101	729457
101	984007
102	293056
102	306232
102	340003
102	664704
103	055164
103	286571
103	474214
103	625786
103	869888
103	881491
104	000946
104	312815
104	333903
104	346001
104	747071
104	771343
105	257236
105	504644
105	521194
105	745084
105	768765
105	795656
105	958740
105	989025
106	007047
106	086600
106	257695
106	268387
106	725564
106	746962
106	771956
106	965491
106	990723
107	242796
107	360508
108	313132
108	442315
108	493825
108	775513
109	169134
109	196973
109	290796
109	381009
109	562741
109	606720
109	966773
110	144777
110	731755
110	950626
111	036429
111	057403
111	116757
111	490802
111	851429
112	107355
112	199654
112	530737
112	565482
112	580175
112	846538
112	946775
113	275454
113	300095
113	446475
113	499169
113	656323
113	840494
114	112535
114	165761
114	384911
114	399043
114	419287
115	277726
116	268820
116	279653
116	298597
116	656772
117	445338
117	487264
117	645660
119	101135
120	072864
120	176342
120	241162
120	273474
120	405336
120	799665
121	126908
121	141691
121	369374
122	261731
122	832292
122	895384
122	920797
123	451327
123	511146
124	035209
124	236816
124	577158
124	619941
124	799465
125	193617
125	679341
126	125292
127	080320
127	337316
127	400649
127	415386
127	786394
128	538241
128	628846
128	641105
128	955908
129	060516
129	112795
129	212547
129	378190
129	400107
129	533203
130	106391
130	761609
130	941813
131	730041
132	746694
134	300635
134	646825
135	004124
135	040630
135	073972
135	139779
135	159401
135	360157
135	430577
135	470771
135	792968
136	253140
136	401931
136	471134
136	484604
136	968327
137	000320
137	055889
138	000168
138	482259
138	801462
138	834426
138	861307
139	168129
139	211504
140	237927
140	412551
140	432117
140	513158
140	546577
140	569075
140	939559
141	410490
141	446023
141	490483
141	797265
142	027004
142	324531
142	589099
142	613520
142	697843
143	106582
143	205282
143	504702
143	847932
144	004583
144	299143
144	721189
145	658863
145	885373
146	201219
147	461787
147	799419
147	891784
147	908911
147	957168
148	474326
149	056331
149	105987
149	307561
149	514697
149	526956
149	546258
149	570463
149	900167
149	915926
150	190339
150	303928
150	428511
150	582752
150	598074
150	899849
150	921850
151	101574
151	293934
151	480381
152	275116
153	029962
153	127213
153	649562
153	771205
153	809409
154	151230
154	635112
155	053074
155	251329
155	715115
156	499196
156	679521
156	848942
156	925110
157	044341
157	498580
157	867653
158	167481
158	493086
158	511269
158	530016
158	590078
159	276640
159	343551
159	555537
159	639370
159	662494
159	952432
159	978377
160	394747
160	822958
161	189779
161	220266
161	913689
162	268426
162	369427
163	437368
163	890561
164	208103
164	221603
164	234975
164	315237
164	791897
164	951206
164	968735
164	993654
165	068560
165	382277
165	393279
165	667066
165	970014
166	072667
166	801243
167	126343
167	455831
168	185962
168	202983
168	360982
168	572591
168	613298
168	675739
168	876311
169	279518
169	313187
169	330115
169	964970
170	030416
170	209377
170	787103
171	455039
172	242277
172	490904
173	263704
173	687862
173	700248
173	712348
173	734267
173	781401
173	795417
173	830408
173	846494
174	052359
174	486968
174	641060
175	449033
175	890905
176	120494
176	340201
177	085626
177	302263
177	554088
178	403131
178	635758
179	121841
179	168546
179	189804
179	631500
181	347634
181	772136
181	904141
181	934332
181	965080
182	004647
183	893463
185	351203
185	549666
185	578307
185	676603
185	785174
185	824522
187	136265
187	216968
187	238824
187	354154
187	792169
187	863091
188	077255
188	104378
188	118243
188	151329
188	234220
188	255310
189	393787
189	540958
190	763589
191	412836
191	534615
192	053387
192	084658
192	329759
192	653563
193	259795
193	552144
193	667694
193	972462
194	244728
194	365174
194	559777
195	086721
195	598757
195	622117
195	759497
195	900300
195	966242
195	988948
196	134375
196	210176
197	531982
197	551372
198	168893
198	305226
198	332569
199	565006
201	230113
201	328512
201	864006
202	099253
202	707415
203	294659
203	960401
203	998929
204	286427
204	308641
206	154703
206	194589
206	539854
208	194303
208	338309
209	883295
210	331941
210	677062
211	210505
211	469991
211	628675
211	900288
211	913935
211	974393
211	995104
212	239936
212	267200
212	314402
212	392582
212	555014
212	763570
213	137430
213	170166
213	620132
213	656180
214	294636
214	327752
215	209791
215	361819
215	985176
216	029690
216	199627
216	518263
216	784590
216	795090
216	812055
216	833512
216	928050
217	101822
217	116368
217	725730
217	749761
217	984857
218	000092
218	026194
218	127126
218	567397
218	605930
218	932757
219	128155
219	139515
219	156987
219	198097
219	534960
219	662423
220	259539
220	403219
220	417130
220	426918
220	510969
220	531608
220	549243
220	806090
220	823916
221	571576
221	592896
222	082353
222	121677
222	475030
222	492589
222	703512
222	773387
222	971765
223	056074
223	066432
223	471069
223	790754
223	821364
224	335697
224	471651
224	690522
224	794558
225	172223
225	201857
225	241585
225	371069
225	715013
225	969565
226	280904
226	474768
226	691484
226	705632
226	750524
226	791654
226	882596
226	894232
226	931952
226	970925
227	058636
227	085950
227	272539
227	474717
227	970316
227	986056
228	020008
228	300893
228	411353
228	514289
228	546396
228	572982
228	589690
228	629843
229	125245
229	255524
229	297066
229	316096
229	420188
229	536904
229	970237
230	255514
230	543696
230	565840
230	582034
230	613356
230	664997
230	737243
230	861596
230	951079
231	030517
231	193629
231	213574
231	317781
231	840689
231	874369
232	243567
232	991665
233	397329
233	430610
233	772742
233	794724
234	005444
234	215848
234	473346
234	815760
235	214324
235	461135
235	667040
235	837405
235	861126
236	269562
236	511926
236	837508
236	855514
236	892268
236	984770
237	546191
237	749073
237	780425
237	799092
237	929441
238	741850
238	986732
239	278485
239	665394
239	734144
240	266063
240	278979
240	331711
240	442695
240	484609
240	693091
240	771350
240	805318
241	622820
241	991290
242	016722
242	319326
242	335956
242	434225
242	564404
242	922923
243	206692
243	469821
243	572185
243	611186
243	854647
244	066756
244	235039
244	383992
244	398422
244	749468
245	099238
245	272239
245	630461
245	732462
245	751020
245	898262
245	915433
246	199984
246	217094
246	963859
247	009329
247	254258
247	294935
247	472230
247	947206
248	731955
248	747031
248	948233
249	555404
249	945587
250	199891
250	332451
250	362935
250	986475
251	609789
251	647565
252	007942
252	523156
252	667688
253	338976
253	506457
253	589291
253	764724
253	789376
254	050067
254	677871
255	220546
255	382197
255	394582
256	353429
256	715356
257	115500
257	909120
257	961878
258	304054
258	481835
259	181292
259	397741
259	723763
259	763287
260	015339
260	456792
261	168752
261	768208
262	259868
262	754878
262	863089
262	901498
262	920521
262	975009
263	034428
263	341251
263	777739
264	077440
264	128152
264	163226
264	763623
265	174329
266	207681
266	296821
266	439597
266	510280
266	619180
266	652619
266	811041
266	864138
266	894294
266	913044
266	925477
267	009195
267	234419
268	044924
268	189128
268	211347
268	562125
269	240413
269	463112
269	648674
270	088160
270	685759
270	749623
270	769379
271	306351
271	491446
271	625287
271	675491
271	841536
271	931207
272	244343
272	616425
273	027728
273	625875
273	748021
273	997157
274	134105
274	482995
274	515301
274	549511
274	678140
274	838343
274	888964
274	978081
275	218721
275	413176
275	663262
276	031217
276	598695
276	716093
276	790646
277	004328
277	113440
277	326367
277	406770
277	488677
277	586426
277	620680
277	985003
278	008190
278	135305
278	262030
278	663195
279	088097
279	171101
279	196191
279	437333
279	572191
279	604316
279	629208
280	194232
280	212537
280	242291
280	268609
280	641007
280	667577
280	824459
280	902552
281	625540
281	642620
282	085999
282	169529
282	422866
282	447743
282	813335
282	858678
283	269912
283	430647
283	509086
283	544822
283	563486
283	584631
284	099578
284	412763
284	611961
284	720529
284	793228
285	235169
285	279856
285	593916
285	843319
285	954265
286	043194
286	090909
286	247488
286	397926
286	600130
286	611066
286	672836
286	847065
286	963039
287	117356
287	151547
287	372471
287	415194
287	439211
287	521490
287	603746
287	844937
288	001565
288	038488
288	061840
288	125337
288	145646
288	448663
288	560519
288	971983
289	176336
289	492784
289	887648
289	992462
290	005469
290	161545
290	333104
290	365963
290	379764
290	595259
290	636350
290	691594
290	815225
291	175710
291	382808
291	512416
291	792255
292	768995
292	819475
293	094466
293	109913
293	204507
293	798581
293	862928
294	123859
294	741859
295	619039
296	168780
296	228600
296	263997
296	348486
297	301313
297	334884
298	086091
298	101529
298	123539
298	202954
298	756114
298	846033
299	298655
300	084675
300	629715
300	841922
300	863580
301	135590
301	149296
301	276963
301	524432
301	582896
301	616352
301	697884
301	921070
302	046744
302	160019
302	175059
302	204995
302	272260
302	552087
302	922438
303	452726
303	481111
303	514261
303	665498
303	913628
304	027278
304	039251
304	194283
304	788664
304	964060
304	993276
305	031343
305	081485
305	221319
305	293091
305	519701
305	539866
305	586936
305	957010
305	991183
306	117320
306	539565
307	054551
307	322374
307	420553
307	498910
307	635735
307	984952
308	067002
308	147612
308	182956
308	252868
308	360563
308	425977
308	623339
308	772884
309	424080
310	082076
310	455308
310	936061
311	265684
311	347562
311	477959
312	672639
312	811019
313	343081
314	424995
314	779259
314	892262
315	034462
315	116056
315	328084
316	733917
317	273382
317	598424
317	619191
318	127913
318	291521
318	311527
318	366870
318	392918
318	739277
318	821639
319	067791
319	102822
319	257815
319	456777
319	504394
319	744310
320	963451
322	090848
322	106692
322	142885
322	580009
322	807196
322	965639
323	263459
323	468468
324	338955
324	357654
324	391492
324	935863
325	569161
325	610896
326	003129
326	472700
326	489979
327	286880
327	377744
327	419970
327	469511
327	816085
327	993072
328	018558
328	038962
328	117040
328	156650
328	341130
328	417288
328	600413
328	642644
328	659274
328	905954
329	149115
329	424215
329	465803
329	813965
329	871150
330	220094
330	640939
330	664330
330	682176
330	812664
330	920724
330	957895
331	041006
331	988234
332	595652
332	916569
332	936953
332	950066
332	975727
333	168650
333	489991
333	593711
333	815922
334	213356
334	427690
334	783074
334	992872
335	843525
336	079115
336	111362
337	353265
337	491792
337	523126
337	548325
338	278767
338	806158
339	199703
339	365622
340	125642
340	594435
340	868422
340	885045
341	143145
341	168231
341	402452
341	508355
341	826740
341	942105
342	172479
342	327876
342	352827
342	633393
342	654282
342	676515
342	709279
342	729903
342	769835
342	803435
342	840019
343	169266
343	585673
344	440995
344	463685
344	725425
345	193709
345	554026
345	639699
346	164067
346	452638
346	759162
346	828586
347	030291
347	301282
347	400250
347	876734
348	215690
348	453512
348	967080
349	266060
350	396884
350	779378
350	805046
351	023819
351	093391
352	217869
352	675063
353	107758
353	196115
353	297669
353	537080
353	556078
353	567338
353	578013
353	590479
353	602363
353	612773
353	622404
353	632608
353	645600
353	651303
353	657379
353	664102
353	673018
353	682102
353	693297
353	705554
353	718177
353	730886
353	741829
353	765468
353	775409
353	788099
353	800541
353	810383
353	823700
353	842690
353	853586
353	863641
353	883734
353	895582
353	911815
353	958816
353	981791
354	003109
354	033691
354	056717
354	069627
354	083293
354	105570
354	122448
354	151201
354	170282
354	184523
354	212850
354	224090
354	234372
354	248739
354	261337
354	270564
354	288355
354	306982
354	343583
354	361069
354	398374
354	411709
354	425042
354	437566
354	451179
354	462129
354	520939
354	544815
354	569338
354	591018
356	894385
356	923944
357	104892
357	131244
357	982485
358	265400
359	908178
360	031389
360	192555
360	627860
360	927291
361	065823
361	165053
361	253976
361	476066
361	504575
361	697490
361	736406
362	076091
362	153885
362	556898
362	587511
362	629687
363	150192
363	269384
363	703463
363	966784
364	166034
364	193016
364	360161
364	387799
364	612198
365	117458
365	370701
366	074249
366	730520
366	751174
366	833619
367	101783
367	319566
367	508367
367	597496
367	764373
367	865480
368	046942
368	882818
369	164740
369	186319
369	351521
370	076556
370	376813
371	143305
371	472574
371	494684
371	583553
371	602405
371	645679
371	686215
371	932209
372	139241
372	347462
372	375395
372	565784
372	603418
372	850881
372	882168
373	642831
373	691185
375	343890
375	360981
