# Supplementary material for: Moth olfactory receptor neurons adjust their encoding efficiency to temporal statistics of pheromone fluctuations
Source: PLoS Comput Biol. 2018 Nov 13;14(11):e1006586. doi: 10.1371/journal.pcbi.1006586 (PMC6258558; doi:10.1371/journal.pcbi.1006586)
Supplement: S1 Data — (ZIP) [file pcbi.1006586.s001.zip › data/16m/1fg/spikes_times_06.txt]

0	608970
0	618556
0	625585
0	633207
0	643696
0	654088
0	691294
0	733628
0	741764
0	753051
0	774882
0	782670
0	792211
0	825817
0	932179
0	939384
0	945982
0	960969
0	971865
1	103919
1	133009
1	144104
1	155556
1	239785
1	249131
1	262444
1	275809
1	339239
1	351078
1	370919
1	462279
1	468499
1	586481
1	641820
1	652142
1	673255
1	681194
1	688456
1	900702
1	909121
1	916052
1	928424
1	934426
1	977629
1	990437
2	017353
2	114937
2	133598
2	176394
2	432433
2	516332
2	528225
2	836835
2	845843
2	856511
2	885359
2	892770
2	961119
3	006825
3	101621
3	111904
3	185601
3	198108
3	206163
3	326339
3	335301
3	542926
3	562761
3	576855
3	599674
3	629839
3	644115
3	651626
3	660439
3	668152
3	696307
3	756349
3	785722
3	792711
3	879193
3	886614
3	916181
3	947544
3	973664
3	982489
4	142681
4	267746
4	279164
4	294851
4	305017
4	312950
4	327705
4	386184
4	399274
4	427588
4	500805
4	603053
4	635838
4	660774
4	678366
4	689444
4	798588
4	841754
4	976707
4	988261
5	004987
5	032471
5	044419
5	059450
5	073288
5	081587
5	238287
5	388461
5	400920
5	469708
5	482311
5	491747
5	504345
5	690627
5	698178
5	731707
5	744933
5	833267
6	054254
6	240743
6	248989
6	255887
6	304312
6	311556
6	321055
6	330552
6	444187
6	463037
6	491295
6	498203
6	730947
6	739297
6	841766
6	861616
6	895325
6	903055
6	910351
6	919635
6	960719
7	097419
7	108034
7	211198
7	219069
7	225640
7	240385
7	437343
7	446230
7	452110
7	465982
7	534325
7	603632
7	641803
7	687803
7	695689
7	741419
7	762324
7	968924
7	976217
7	992621
8	320996
8	329851
8	338929
8	346473
8	404857
8	566679
8	575261
8	723861
8	730841
8	740730
8	748262
8	772776
8	784410
8	874224
8	997679
9	011884
9	018804
9	027859
9	040321
9	321713
9	337875
9	347694
9	355197
9	364074
9	514586
9	692336
9	722390
9	749965
9	947063
9	955196
9	976114
9	989193
10	130230
10	385397
10	407164
10	429531
10	509151
10	519006
10	724757
10	737702
10	746744
10	858330
10	969536
11	016509
11	026969
11	035509
11	052747
11	263395
11	271926
11	316170
11	368915
11	377962
11	724928
11	989324
11	997736
12	086354
12	095376
12	358524
12	583173
12	607284
12	817774
12	826302
12	901616
13	051104
13	124359
13	134976
13	218227
13	224698
13	439482
13	495955
13	524006
13	597028
13	650419
13	740027
14	009101
14	025967
14	036354
14	053944
14	105479
14	210818
14	311985
14	320995
14	404591
14	808098
14	898781
14	905691
14	920742
14	935277
15	063105
15	074527
15	314451
15	324401
15	333728
15	341516
15	351136
15	435138
15	445275
15	455838
15	767454
15	830814
15	838788
16	011994
16	022454
16	040297
16	213684
16	224796
16	395753
16	402332
16	411980
16	419777
16	503101
16	615515
16	628915
16	683707
16	694308
16	702367
16	712096
16	723311
16	857160
17	289922
17	307707
17	315014
17	323503
17	353350
17	383574
17	395431
17	657407
17	669856
17	679983
17	733940
18	314854
18	322518
18	335853
18	344642
18	355610
18	374692
18	460004
18	685412
18	971684
18	979787
19	191566
19	198793
19	304795
19	485372
19	493688
19	501351
19	508451
19	518482
19	906687
19	995329
20	002965
20	009359
20	110893
20	122917
20	134855
20	386745
20	395939
20	404325
20	451493
20	459511
20	596423
20	604182
20	895740
20	904116
20	959847
20	970743
20	977332
20	989993
21	055855
21	062326
21	345117
21	363133
21	376152
21	390109
21	763177
22	139974
22	152255
22	164962
22	619995
22	629537
22	638491
22	654642
23	434638
23	447699
23	470999
23	492158
23	708019
23	738130
23	747770
23	834618
23	840825
23	849845
23	890016
24	005586
24	012013
24	019778
24	101369
24	109178
24	122159
24	131025
24	355197
24	364448
24	621472
24	750035
24	758862
24	885261
24	894303
24	904206
25	059777
25	148533
25	164753
25	184178
25	192324
25	200342
25	657858
25	930619
26	065286
26	078994
26	092286
26	364276
26	541286
26	548327
26	555054
26	564098
26	577073
26	769033
26	778310
26	790715
26	951527
27	022380
27	033513
27	059100
27	262030
27	272083
27	416471
27	428216
27	579783
27	591988
27	710434
27	720103
27	728723
27	935402
28	124558
28	130160
28	138113
28	327728
28	343710
28	360513
28	555012
28	597366
28	613190
29	057464
29	105831
29	504285
29	522063
29	591954
29	599128
29	608457
29	617443
30	177337
30	498782
30	507340
30	515215
30	523305
30	533495
30	816921
30	975028
30	990416
31	390831
31	403691
31	434575
32	430645
32	442804
32	717041
33	277320
33	285108
33	395140
33	423161
33	430060
33	436572
33	445723
33	456232
33	761915
33	769033
33	777082
33	802010
33	812948
33	820096
33	828693
33	840755
34	245325
34	253810
34	262098
34	276289
34	472009
34	481469
34	530616
34	540853
34	550825
34	597433
34	614798
34	702008
34	717360
34	728968
34	764710
35	031469
35	039891
35	060730
35	358534
35	373320
35	391291
35	442849
35	452571
35	459448
35	468931
35	477155
35	598242
35	604529
35	612870
35	621491
35	668338
35	680066
35	689687
36	017075
36	029424
36	065637
36	074960
36	317307
36	347793
36	505433
36	625822
36	633258
36	645896
36	656806
36	734845
36	838707
37	051469
37	061923
37	174487
37	328340
37	344073
37	604328
37	617806
37	701494
37	712383
37	721218
38	210794
38	231090
38	416556
38	425480
38	436039
38	487404
38	595214
39	335466
39	349278
39	358026
39	366904
39	962773
39	971161
39	979722
39	990053
40	300298
40	820789
40	830824
41	263970
41	278055
41	970372
42	122703
42	517240
42	645903
42	653436
43	257775
43	265762
43	274906
43	418183
43	425369
43	432750
43	491001
43	499666
43	509188
43	632942
43	641700
43	651348
43	666855
43	883908
43	890528
43	902979
44	080457
44	091482
44	107133
44	374477
44	386973
44	652783
44	663208
44	675376
45	125927
45	135119
45	250413
46	265856
46	275177
46	576272
46	586243
46	991784
47	000144
47	008426
47	027025
47	036781
47	044479
47	528396
47	541077
47	865271
47	880512
48	468226
48	477395
48	548782
48	560924
48	569545
48	578297
48	951866
48	962226
49	017304
49	028924
49	037177
49	173036
49	184334
49	197809
49	384538
49	394998
49	427081
49	530185
49	557504
49	954748
49	967217
49	975563
50	153201
50	594136
50	601605
51	048977
51	063738
51	301945
51	518692
51	531183
51	918533
52	376064
52	390129
52	406074
52	419913
52	754887
53	748374
53	757156
53	765982
53	779007
54	512867
59	379454
59	388359
59	960418
59	967076
59	976308
60	163057
60	173713
60	188571
60	589215
60	606573
61	963625
61	975260
61	991189
63	093750
63	104092
63	249231
63	263328
63	453909
63	463697
63	949514
63	957490
63	965218
63	979758
64	058017
64	415852
66	164531
66	603981
66	611270
66	618437
66	712848
66	723671
67	257420
67	266196
67	501482
67	511274
67	899725
68	075047
68	085640
68	105093
68	116411
68	127132
68	571342
68	582501
68	595812
69	391638
69	406056
69	643855
69	655156
69	667442
69	685856
71	024109
71	450581
71	458107
72	116696
72	124575
72	136738
72	144712
72	161385
72	814782
72	823475
72	842395
72	855703
73	308220
73	334941
73	540927
74	539365
74	569163
74	580629
74	591984
74	754107
74	849901
75	059069
75	075777
75	299701
75	311786
75	626922
76	122256
76	129590
76	143932
76	351827
76	640616
76	879868
77	039907
78	173584
78	181312
78	207213
78	216877
78	475133
78	490287
78	510907
78	821919
79	104275
79	120368
80	246963
80	257610
81	075560
81	086255
81	097416
81	247014
81	750363
83	617110
85	229530
85	236864
85	461908
85	955509
86	407336
89	218900
89	352295
89	364857
91	261834
91	278844
92	287038
94	723048
97	010102
97	036771
97	946766
97	956206
97	967582
98	001827
98	536352
98	548602
98	633353
98	759435
98	777936
98	880987
99	335730
99	344903
99	362318
99	589121
100	008689
100	016117
100	030869
101	231369
101	240272
101	253372
102	200947
102	220231
102	366633
102	389920
102	976081
103	110166
103	126158
103	264004
103	753435
104	073171
104	089879
104	515677
104	529910
110	974903
111	298813
111	310097
111	327405
111	344457
112	264525
112	523710
113	727709
113	741121
113	757328
113	766487
115	195188
115	206414
115	267448
116	550852
116	799136
116	809216
116	819238
116	943817
117	482245
117	498145
117	742017
117	755432
117	776360
117	787903
118	357353
118	365410
118	379246
118	710580
118	978628
118	988532
118	999264
119	012489
119	027302
120	259713
120	270526
120	575698
120	597685
120	981951
120	991999
120	999227
121	007525
121	021318
121	034640
121	195548
121	510422
122	400326
122	409118
122	417276
122	428190
122	439501
122	454130
124	222568
124	229816
124	238376
124	246462
124	257721
125	639451
125	652106
126	927834
127	101320
127	122473
130	251261
132	626486
132	637037
133	570297
133	584401
133	594098
133	873817
135	314925
135	425700
135	436363
135	768980
137	816483
140	965868
141	535282
141	549156
141	561670
143	172809
144	258191
144	268676
144	280477
145	976441
146	093457
147	139183
147	152740
150	252829
150	271504
150	282124
150	840850
150	859609
152	858807
158	573971
158	586554
158	723621
158	738090
158	962912
159	757028
159	786222
159	798400
163	390484
163	419744
166	980975
167	665095
167	677441
174	866532
177	243265
177	253712
177	772457
183	390921
183	403040
183	416110
186	766726
186	775426
186	784401
188	465056
189	736726
189	747697
191	614343
191	625251
196	340048
197	734266
197	984596
202	766157
204	965593
207	263218
207	284237
207	321529
209	544754
209	556190
209	567112
220	493494
220	503594
221	867253
221	875192
221	888110
222	216928
222	231742
223	062649
224	411697
229	990340
230	009779
231	278674
235	600880
238	379710
238	617380
240	413586
240	923412
241	851163
242	753177
243	395908
244	329953
244	606596
248	199047
248	410552
248	649910
251	268358
251	288402
252	181937
253	002730
254	912919
255	392109
263	899070
268	217373
274	549761
274	559033
274	569874
278	994937
286	840331
287	992034
297	474165
302	964451
303	637853
303	770936
305	064953
305	081751
305	288673
305	628664
305	643534
305	848996
306	354983
306	960612
306	972108
307	118282
308	341724
310	810404
314	217579
315	498675
315	644349
315	657571
316	470846
316	492284
317	260835
317	898571
318	223806
319	077197
323	188653
323	863808
323	895818
324	775010
324	920613
325	495109
327	850899
329	643362
331	683838
332	138956
332	306433
334	811428
337	883138
338	153736
338	710722
340	255069
341	001333
341	016166
341	167964
341	653104
341	667803
341	795930
343	638732
346	730316
354	428657
356	034876
360	360765
363	003669
363	325504
370	400809
370	434332
371	160142
371	194113
371	626893
372	282805
373	016317
377	408056
378	220844
378	232551
378	242268
378	280701
378	291756
379	320079
380	349157
386	391451
388	373423
392	742992
392	945217
393	830240
395	291437
395	991094
396	008702
396	996499
397	282727
398	071271
398	087017
398	597653
400	820768
400	918623
400	946120
401	872950
403	579742
403	610553
404	809498
414	497478
414	508605
415	196370
417	037720
417	985388
419	704717
419	756325
419	912079
420	035685
428	520466
428	558602
429	296087
429	306627
431	212561
431	228675
433	419916
433	450085
434	244289
439	233723
441	208209
441	717904
443	422836
444	305405
445	165361
445	189921
446	449201
447	726586
447	740662
447	751160
448	999215
449	009934
449	027173
451	537148
451	554219
453	554985
457	862584
457	897986
457	915078
457	928956
459	329441
459	343047
459	353423
459	877967
459	897336
461	448658
461	464588
461	717288
462	970941
463	327964
464	870768
464	883616
464	906344
464	920548
464	934166
465	109192
465	122273
465	744484
468	936756
468	949351
469	312934
469	791970
470	029989
470	126071
471	288987
471	855118
471	876647
472	284627
473	469156
477	505293
477	515511
477	530475
478	993626
483	137951
483	172115
487	637051
489	238396
489	251096
491	545429
492	124593
492	143319
492	857857
492	872806
493	000868
497	882798
498	497960
498	599271
499	688295
501	101934
505	665690
505	686672
507	762712
510	715809
512	292048
516	572400
516	586555
518	528871
519	117554
519	728068
519	743501
519	839506
520	788539
521	273159
528	909928
534	601699
534	933384
534	945645
534	970696
535	559441
535	678150
536	546295
537	047789
539	505959
539	896701
539	906677
540	895235
541	689813
543	555307
543	590021
543	610400
546	069470
549	254256
551	490594
555	330603
559	373296
560	732960
560	783652
565	282877
565	942505
566	486846
566	745190
567	360497
567	388016
568	570682
568	586878
569	683878
569	705414
569	911930
571	480193
580	960934
580	969086
580	985037
581	042292
581	938539
583	941207
585	245733
588	710656
588	729230
589	285987
589	483761
590	398638
591	965655
594	388808
594	561633
594	574485
595	748514
595	764154
595	777017
595	820913
599	774933
600	950547
602	163220
602	797707
603	108669
604	687910
604	708904
604	875367
605	105691
608	127266
608	150783
610	952613
612	270658
612	680196
