# Supplementary material for: Moth olfactory receptor neurons adjust their encoding efficiency to temporal statistics of pheromone fluctuations
Source: PLoS Comput Biol. 2018 Nov 13;14(11):e1006586. doi: 10.1371/journal.pcbi.1006586 (PMC6258558; doi:10.1371/journal.pcbi.1006586)
Supplement: S1 Data — (ZIP) [file pcbi.1006586.s001.zip › data/16m/1fg/spikes_times_07.txt]

0	483983
0	491873
0	500848
0	509392
0	688782
0	981198
1	504552
1	718999
1	855253
1	864404
1	883924
2	452317
2	525158
3	094448
3	157863
3	164403
3	173487
3	638990
3	651912
3	663874
4	237464
4	551844
4	765976
5	066162
5	259288
5	267626
5	569081
5	636782
5	648411
5	876103
5	884338
5	893265
5	903423
6	435864
6	469127
6	652035
6	662556
6	680434
6	854157
7	190157
7	439575
7	743478
8	886141
9	321882
9	329567
9	336718
9	348431
9	361443
9	399915
9	412261
9	531923
9	543873
9	714967
9	724320
9	736285
10	729751
10	784875
10	801163
10	813031
10	838062
11	176515
11	469369
11	478181
11	714624
11	867317
12	051164
12	075191
12	403390
12	661297
12	677159
12	690027
12	701210
12	735446
13	423952
13	436592
14	236967
14	424078
14	437772
14	906586
15	345892
15	915659
15	924665
15	932717
16	085381
17	097990
17	109161
17	206992
17	306982
17	393503
17	897473
17	913900
18	033014
18	166126
18	179440
18	242568
18	254006
18	266209
18	637485
18	900450
18	910046
19	382191
19	440996
20	157269
20	173017
20	208785
20	218862
23	232663
23	410453
23	738747
23	756066
24	354066
24	376546
24	453273
25	048650
26	068902
26	430341
26	684566
27	042296
27	057996
27	369988
27	408639
27	708209
27	716294
27	966335
27	977051
28	870994
30	015577
32	067369
32	279295
32	289902
33	155227
33	173060
33	271721
33	314055
34	468982
34	482585
34	495711
35	265162
35	277313
35	288792
35	300814
35	324332
35	525315
36	062550
36	473573
36	486804
36	940565
36	961816
37	033042
37	044505
37	053105
38	599514
38	769169
38	789137
38	816704
39	702598
39	921384
40	069036
40	083831
42	063463
42	104368
43	152032
43	494582
43	616184
43	725718
43	740056
43	942189
45	518822
45	534842
45	581670
46	562422
46	582562
46	734234
46	774497
46	784939
46	800530
47	391709
47	639768
47	651443
48	412885
49	223062
50	590371
51	463977
51	481121
51	498488
51	693121
51	708680
51	727128
51	811142
51	846545
51	976755
51	998303
53	262836
53	311246
53	326250
53	994847
54	021948
54	038864
55	052382
56	312934
56	323598
58	376207
59	201493
59	248763
59	264644
59	989423
60	015488
60	044905
60	056265
60	358744
60	846328
61	840159
61	857870
62	094323
63	582463
65	144469
67	300392
67	593390
68	793112
68	903069
68	915787
69	519569
69	532207
69	542384
69	608955
69	632969
69	647400
69	951341
70	247052
70	250904
70	255283
70	259743
70	264887
70	270086
70	274989
70	280944
70	286298
70	415578
70	421009
70	604486
71	218558
71	240912
71	274719
71	320234
71	438939
71	454986
71	599222
71	610390
71	648558
72	725769
72	912216
73	661986
75	555645
76	720162
76	738041
76	751729
76	779901
76	837191
76	854266
76	892327
76	993921
77	004179
77	185776
77	299710
78	199641
79	377111
79	403973
79	629146
79	642041
81	344328
82	083858
82	430242
82	469606
83	450046
83	469889
83	480850
83	515135
83	557142
83	609660
83	677431
84	390216
84	525132
84	609266
85	038790
85	113282
86	483082
86	492027
86	805355
86	820653
86	898978
86	911656
87	291518
87	407374
88	061844
88	074864
88	135265
90	474203
91	008715
91	019248
91	030711
91	183301
91	193344
91	524804
91	788773
91	997675
92	194870
94	281701
94	817861
94	869631
94	876180
94	974781
95	044573
95	729979
95	746167
96	119760
96	801507
96	838241
96	851878
96	870222
97	488995
97	611886
97	804647
100	365468
100	428568
100	462889
100	691525
100	809029
100	987501
101	150117
101	239492
101	900928
103	048226
103	598934
104	921483
104	998523
105	016055
105	092884
105	841791
106	202100
106	233186
106	556371
106	850129
106	866541
106	898613
107	456861
107	477505
107	745627
107	788524
107	977016
108	010452
109	650942
110	198601
110	214810
110	309170
110	513831
111	000755
112	020336
112	046207
112	089533
113	604683
113	680374
113	724628
113	734062
114	313946
114	377835
114	398384
114	608418
115	121320
115	932304
116	416075
116	664015
116	923083
116	935592
116	966653
117	875327
119	673553
119	707980
120	075891
120	115026
120	948272
120	995545
121	159579
121	301320
122	004681
122	372813
122	652784
123	355267
123	377642
123	873456
124	180163
124	190507
124	208097
124	272770
124	494177
125	029580
125	268470
125	480700
126	181710
126	282759
126	912343
126	955037
127	010052
127	039320
127	702584
129	111627
129	143958
129	175391
129	198120
130	806780
131	081256
131	157042
131	176214
134	903805
134	929938
135	137385
135	451097
135	463434
135	512097
136	136465
136	199624
136	229397
136	751894
136	877423
137	256696
137	708268
137	749554
137	815261
137	836310
138	281938
138	310528
138	626378
138	643939
138	720652
138	941111
139	500920
139	774890
140	140270
140	272807
140	440902
140	557694
140	889410
141	530284
141	792899
142	040297
142	071715
142	194109
142	210491
142	309875
142	336322
142	389602
142	554661
143	750371
143	909237
143	931617
143	954615
144	010806
144	222888
144	720712
144	768581
145	392463
145	567173
145	830291
145	847920
145	885522
145	914505
146	260223
146	417206
146	431530
146	720093
146	981681
147	352415
148	038165
148	079892
148	191094
148	435893
148	643113
149	569506
149	678844
150	739085
151	709261
151	882045
152	418705
153	858480
153	957172
154	049722
154	713860
156	320592
156	346381
156	362325
156	382428
156	753467
156	834444
157	860688
159	087250
159	124393
159	496508
160	485754
160	874572
161	484958
161	758880
161	918417
162	450652
162	849946
163	416978
163	722633
164	255182
164	390693
165	929283
166	136469
167	046375
168	536449
169	899471
170	153453
172	443800
173	906436
174	145843
180	592857
180	876423
186	847977
187	082903
191	937895
194	350639
199	960477
200	696212
200	743582
200	813281
202	613496
203	029899
204	136881
204	897191
205	545732
206	926322
206	939540
207	127567
209	563656
209	763151
209	897814
210	193627
211	758780
213	960807
214	012911
215	334489
216	438660
218	466312
219	000533
219	410956
220	918128
222	033414
222	742311
222	907386
223	595763
224	259879
232	909452
239	243639
242	782007
246	553522
246	896745
247	276427
248	774431
248	790519
249	048070
252	012418
252	860855
261	807924
261	818146
262	676607
264	906606
265	193663
267	060459
267	093769
267	309938
267	322579
267	334496
270	779896
270	811672
272	195828
273	340866
274	785637
278	138984
278	173529
278	194172
279	010064
280	183725
281	592790
284	888598
287	127734
294	240154
295	479958
299	092825
299	968559
300	407468
301	687435
303	343948
304	009878
305	657488
306	213029
307	806842
309	384637
310	800748
311	491289
313	160490
313	885610
315	722036
315	746112
316	080878
316	278058
316	290478
316	595264
316	923385
318	040198
318	099704
318	564872
318	624268
318	672498
318	684778
321	299989
321	988591
322	984579
323	644582
324	674971
324	749579
327	315847
328	489639
328	896761
330	114232
331	655825
332	132504
334	238825
336	094501
336	567128
336	733246
336	741486
336	973924
337	897324
340	442584
342	801016
342	934016
345	548699
346	642585
347	401455
347	567624
349	083154
349	093655
349	216894
349	281975
349	776839
350	341981
350	820568
352	616988
353	063105
354	191229
354	372473
354	438903
354	453614
354	467790
354	508215
354	622679
354	843041
354	883013
354	906642
355	860829
358	420235
359	196889
360	385180
360	412534
360	809154
361	320901
361	390404
361	406728
361	420836
361	434851
361	452651
361	482336
361	515788
361	800179
363	347665
363	363437
364	287788
364	825078
365	742212
365	883590
367	498280
368	386016
369	621877
370	037989
370	273605
371	041423
371	113268
371	128313
371	171878
371	303244
372	262957
372	352409
372	434852
372	772227
373	445217
373	487775
373	545978
374	581877
375	129833
375	352070
375	372096
375	435778
375	855105
375	881333
375	919444
375	945970
376	756929
377	927126
378	348410
378	515428
378	932658
379	151047
379	509801
379	739025
379	934674
380	203374
380	263653
380	850984
381	103353
381	416604
381	633933
381	669843
381	878721
381	905299
381	946367
382	064535
382	355868
382	483352
382	935151
383	287463
383	670501
383	775410
384	208590
384	404539
384	822964
385	484205
387	557931
388	263835
388	664266
389	572062
390	409052
391	177350
391	236652
391	428992
391	548632
394	966027
395	220743
395	235752
396	723348
398	637955
400	841386
403	376736
405	707029
405	756508
405	827141
406	862742
407	620836
407	822834
409	076229
409	774122
410	890618
411	112638
411	835311
412	062564
412	234644
412	411020
412	565945
414	845528
420	329515
420	481034
420	690015
421	154384
422	438195
423	727419
424	367932
425	588797
426	686325
427	054925
429	402236
429	650030
431	916902
433	612859
433	641127
434	244652
434	490877
436	133052
436	931058
438	922883
438	938461
440	327479
440	748388
441	311469
441	392873
443	340546
443	390540
443	494705
443	524594
443	867091
443	915994
447	757885
456	233710
457	957885
457	974368
459	149429
460	105748
460	854164
460	879931
461	870164
462	420413
463	198794
465	826072
466	194796
467	840621
467	854067
467	908125
468	163524
471	013097
471	504805
472	044895
472	069595
472	118377
472	149033
473	003350
475	289282
475	554883
475	593423
475	629564
478	673502
483	359164
483	377187
485	763654
491	491421
491	879072
492	216391
495	002532
496	194582
496	498913
496	584038
497	656428
497	846388
499	793215
500	237154
500	331547
502	711610
503	075456
506	110545
506	123648
507	095874
509	867038
509	942316
510	054412
511	651165
511	834480
513	931178
517	052233
517	074893
517	265417
519	181819
519	952759
519	968517
522	821716
529	512525
529	526076
529	601034
529	617203
529	638295
529	933608
531	181011
532	838040
534	317940
535	089936
535	383732
536	791985
537	815272
538	306494
538	684060
539	753215
540	028708
540	170748
540	235744
540	282487
541	126882
541	528757
541	538756
541	550388
541	562367
543	130523
543	446245
543	890000
543	898414
543	929056
544	441164
546	327156
546	346107
547	102688
549	920539
549	930395
549	942825
550	076511
550	094705
550	104223
550	945022
551	002427
551	053736
552	590541
553	220562
553	254265
553	299474
553	316592
553	363943
553	798571
554	214912
554	727418
554	954201
555	148306
555	175700
555	206401
555	219105
555	520750
557	185775
557	587835
558	092734
558	147915
558	374600
558	389659
558	407107
558	423816
558	444624
558	523384
558	939154
559	088009
559	380321
559	913083
559	930989
560	095233
560	720956
560	750822
560	760500
560	770850
560	782850
560	802350
560	822779
560	882696
560	898585
560	936900
561	045404
561	065973
561	076400
562	751521
562	832818
563	850161
563	863677
564	139767
564	265476
564	659763
564	934605
564	962669
564	963918
565	105556
568	107947
569	025775
569	091888
569	472145
569	483184
569	767311
570	133474
572	208253
572	261620
573	581275
574	870316
577	117244
578	347326
578	380989
578	442299
580	577717
580	629278
580	687637
580	697811
581	004296
581	095431
582	243619
582	799236
584	447126
584	949938
585	095113
585	514188
586	279883
586	303107
586	335658
586	349375
586	831806
587	523344
588	556629
588	645181
588	658123
588	692104
589	241518
589	260774
591	785922
592	014560
595	438715
595	444924
595	619144
596	048033
598	294783
598	411107
598	974819
599	705273
599	728421
600	220286
600	318517
600	750390
600	830604
601	673707
602	820195
603	686739
603	696184
603	710386
606	035673
606	117050
606	343362
607	210737
607	221373
608	021112
608	424677
608	722439
609	134343
610	119769
610	731860
611	025300
611	221462
611	232742
613	502377
613	638872
615	004266
615	732284
616	001732
616	009670
616	022976
616	030699
617	912473
617	990014
618	220040
618	253004
618	287579
618	536427
618	867937
620	452700
620	657586
620	954635
624	596227
624	602117
625	266554
626	265015
629	002846
629	417458
629	426216
629	581960
629	589057
629	598804
629	608630
630	144202
630	700199
630	714500
630	906566
630	917604
630	949961
631	235246
631	585794
631	611097
631	762361
631	774030
631	786783
633	913610
633	950387
634	477794
635	119608
635	313156
635	326076
635	538025
636	506132
637	168898
638	354830
