# Supplementary material for: Moth olfactory receptor neurons adjust their encoding efficiency to temporal statistics of pheromone fluctuations
Source: PLoS Comput Biol. 2018 Nov 13;14(11):e1006586. doi: 10.1371/journal.pcbi.1006586 (PMC6258558; doi:10.1371/journal.pcbi.1006586)
Supplement: S1 Data — (ZIP) [file pcbi.1006586.s001.zip › data/16m/1fg/valve_states_01.txt]

0,203350	1,000000
0,473350	-1,000000
0,607350	1,000000
0,778350	-1,000000
1,175350	1,000000
2,100350	-1,000000
2,210350	1,000000
2,493350	-1,000000
2,657350	1,000000
2,942350	-1,000000
3,178350	1,000000
3,422350	-1,000000
4,444350	1,000000
5,535350	-1,000000
5,616350	1,000000
5,685350	-1,000000
5,914350	1,000000
6,071350	-1,000000
8,962350	1,000000
9,694350	-1,000000
9,911350	1,000000
10,280350	-1,000000
10,436350	1,000000
13,405350	-1,000000
13,513350	1,000000
14,800350	-1,000000
14,994350	1,000000
15,105350	-1,000000
15,598350	1,000000
15,861350	-1,000000
15,974350	1,000000
16,040350	-1,000000
16,178350	1,000000
17,836350	-1,000000
18,063350	1,000000
18,148350	-1,000000
18,403350	1,000000
18,480350	-1,000000
18,889350	1,000000
19,223350	-1,000000
19,326350	1,000000
19,414350	-1,000000
22,301350	1,000000
22,409350	-1,000000
24,007350	1,000000
24,131350	-1,000000
24,793350	1,000000
26,740350	-1,000000
27,314350	1,000000
27,496350	-1,000000
27,582350	1,000000
27,834350	-1,000000
28,050350	1,000000
28,957350	-1,000000
30,768350	1,000000
30,867350	-1,000000
30,992350	1,000000
31,077350	-1,000000
31,532350	1,000000
31,715350	-1,000000
31,828350	1,000000
32,152350	-1,000000
32,285350	1,000000
37,839350	-1,000000
39,621350	1,000000
39,843350	-1,000000
40,934350	1,000000
41,063350	-1,000000
41,396350	1,000000
41,579350	-1,000000
41,697350	1,000000
41,760350	-1,000000
41,941350	1,000000
42,199350	-1,000000
42,370350	1,000000
43,603350	-1,000000
43,667350	1,000000
44,210350	-1,000000
48,401350	1,000000
48,524350	-1,000000
69,412350	1,000000
69,629350	-1,000000
73,332350	1,000000
74,424350	-1,000000
74,524350	1,000000
78,249350	-1,000000
78,489350	1,000000
86,965350	-1,000000
88,123350	1,000000
88,269350	-1,000000
88,335350	1,000000
88,434350	-1,000000
88,814350	1,000000
88,890350	-1,000000
89,947350	1,000000
90,013350	-1,000000
90,083350	1,000000
90,159350	-1,000000
90,269350	1,000000
90,846350	-1,000000
90,912350	1,000000
97,874350	-1,000000
97,974350	1,000000
98,077350	-1,000000
98,228350	1,000000
98,342350	-1,000000
98,606350	1,000000
98,766350	-1,000000
99,475350	1,000000
100,078350	-1,000000
100,256350	1,000000
100,412350	-1,000000
101,271350	1,000000
101,378350	-1,000000
101,627350	1,000000
101,778350	-1,000000
101,866350	1,000000
102,067350	-1,000000
102,590350	1,000000
102,925350	-1,000000
103,076350	1,000000
108,736350	-1,000000
108,934350	1,000000
109,031350	-1,000000
109,141350	1,000000
109,240350	-1,000000
109,317350	1,000000
109,397350	-1,000000
109,540350	1,000000
109,697350	-1,000000
114,954350	1,000000
115,332350	-1,000000
115,606350	1,000000
116,061350	-1,000000
116,274350	1,000000
116,351350	-1,000000
116,492350	1,000000
117,472350	-1,000000
119,153350	1,000000
119,348350	-1,000000
119,540350	1,000000
119,609350	-1,000000
120,025350	1,000000
120,420350	-1,000000
120,533350	1,000000
120,733350	-1,000000
120,809350	1,000000
120,881350	-1,000000
121,045350	1,000000
121,314350	-1,000000
121,383350	1,000000
122,209350	-1,000000
122,277350	1,000000
122,686350	-1,000000
123,333350	1,000000
123,412350	-1,000000
123,709350	1,000000
126,247350	-1,000000
126,619350	1,000000
126,699350	-1,000000
126,762350	1,000000
126,941350	-1,000000
127,620350	1,000000
127,792350	-1,000000
127,984350	1,000000
128,108350	-1,000000
132,854350	1,000000
132,921350	-1,000000
145,044350	1,000000
145,711350	-1,000000
145,801350	1,000000
146,544350	-1,000000
146,660350	1,000000
146,826350	-1,000000
146,926350	1,000000
147,034350	-1,000000
150,180350	1,000000
151,217350	-1,000000
155,255350	1,000000
161,905350	-1,000000
162,076350	1,000000
162,241350	-1,000000
162,307350	1,000000
162,635350	-1,000000
162,702350	1,000000
162,787350	-1,000000
163,513350	1,000000
165,806350	-1,000000
165,931350	1,000000
166,583350	-1,000000
186,471350	1,000000
186,913350	-1,000000
186,996350	1,000000
188,245350	-1,000000
189,820350	1,000000
189,906350	-1,000000
190,729350	1,000000
194,807350	-1,000000
194,905350	1,000000
195,159350	-1,000000
197,308350	1,000000
197,494350	-1,000000
199,183350	1,000000
199,582350	-1,000000
199,664350	1,000000
200,409350	-1,000000
200,513350	1,000000
201,214350	-1,000000
201,305350	1,000000
201,386350	-1,000000
201,567350	1,000000
201,661350	-1,000000
201,798350	1,000000
202,041350	-1,000000
202,172350	1,000000
202,703350	-1,000000
204,849350	1,000000
205,120350	-1,000000
205,251350	1,000000
205,505350	-1,000000
206,038350	1,000000
207,180350	-1,000000
207,395350	1,000000
207,918350	-1,000000
209,101350	1,000000
209,292350	-1,000000
210,981350	1,000000
211,398350	-1,000000
211,470350	1,000000
211,821350	-1,000000
212,078350	1,000000
216,779350	-1,000000
218,245350	1,000000
218,469350	-1,000000
218,580350	1,000000
219,219350	-1,000000
219,595350	1,000000
220,213350	-1,000000
221,456350	1,000000
221,538350	-1,000000
221,607350	1,000000
221,691350	-1,000000
221,984350	1,000000
227,360350	-1,000000
227,518350	1,000000
227,646350	-1,000000
229,418350	1,000000
229,518350	-1,000000
229,587350	1,000000
229,711350	-1,000000
229,784350	1,000000
229,927350	-1,000000
230,422350	1,000000
230,513350	-1,000000
232,404350	1,000000
233,450350	-1,000000
233,621350	1,000000
233,766350	-1,000000
234,382350	1,000000
234,473350	-1,000000
234,657350	1,000000
234,736350	-1,000000
245,331350	1,000000
245,810350	-1,000000
245,902350	1,000000
246,063350	-1,000000
246,507350	1,000000
249,107350	-1,000000
249,192350	1,000000
249,257350	-1,000000
251,058350	1,000000
251,327350	-1,000000
251,407350	1,000000
251,689350	-1,000000
255,513350	1,000000
255,611350	-1,000000
255,715350	1,000000
256,002350	-1,000000
256,687350	1,000000
256,816350	-1,000000
257,109350	1,000000
257,630350	-1,000000
257,712350	1,000000
257,792350	-1,000000
257,954350	1,000000
258,286350	-1,000000
258,455350	1,000000
258,523350	-1,000000
258,587350	1,000000
258,912350	-1,000000
259,042350	1,000000
259,162350	-1,000000
259,965350	1,000000
260,155350	-1,000000
260,360350	1,000000
260,582350	-1,000000
260,718350	1,000000
260,794350	-1,000000
260,899350	1,000000
261,301350	-1,000000
261,840350	1,000000
261,984350	-1,000000
263,457350	1,000000
263,591350	-1,000000
263,777350	1,000000
264,113350	-1,000000
264,408350	1,000000
264,597350	-1,000000
264,817350	1,000000
266,088350	-1,000000
271,768350	1,000000
271,974350	-1,000000
272,461350	1,000000
272,992350	-1,000000
273,166350	1,000000
273,311350	-1,000000
273,617350	1,000000
274,039350	-1,000000
274,369350	1,000000
274,642350	-1,000000
274,835350	1,000000
275,177350	-1,000000
275,298350	1,000000
275,493350	-1,000000
275,578350	1,000000
276,811350	-1,000000
277,457350	1,000000
277,646350	-1,000000
277,731350	1,000000
278,076350	-1,000000
278,140350	1,000000
278,308350	-1,000000
278,505350	1,000000
278,718350	-1,000000
280,616350	1,000000
280,781350	-1,000000
282,980350	1,000000
283,426350	-1,000000
283,618350	1,000000
285,705350	-1,000000
286,545350	1,000000
287,024350	-1,000000
287,099350	1,000000
287,172350	-1,000000
287,312350	1,000000
287,644350	-1,000000
289,366350	1,000000
289,958350	-1,000000
291,933350	1,000000
292,325350	-1,000000
292,495350	1,000000
294,123350	-1,000000
294,198350	1,000000
294,289350	-1,000000
294,965350	1,000000
295,230350	-1,000000
295,613350	1,000000
309,642350	-1,000000
309,712350	1,000000
313,782350	-1,000000
314,088350	1,000000
317,281350	-1,000000
318,063350	1,000000
322,941350	-1,000000
323,020350	1,000000
323,594350	-1,000000
325,155350	1,000000
325,304350	-1,000000
325,575350	1,000000
325,661350	-1,000000
326,563350	1,000000
326,651350	-1,000000
327,096350	1,000000
327,185350	-1,000000
327,256350	1,000000
327,652350	-1,000000
327,824350	1,000000
327,985350	-1,000000
328,081350	1,000000
328,184350	-1,000000
329,517350	1,000000
329,598350	-1,000000
337,105350	1,000000
338,129350	-1,000000
338,193350	1,000000
338,403350	-1,000000
338,626350	1,000000
339,886350	-1,000000
345,010350	1,000000
345,261350	-1,000000
345,355350	1,000000
345,454350	-1,000000
345,601350	1,000000
346,160350	-1,000000
348,684350	1,000000
348,759350	-1,000000
349,000350	1,000000
349,304350	-1,000000
349,373350	1,000000
353,922350	-1,000000
354,188350	1,000000
354,493350	-1,000000
354,627350	1,000000
355,108350	-1,000000
355,508350	1,000000
356,602350	-1,000000
365,235350	1,000000
365,319350	-1,000000
365,507350	1,000000
365,791350	-1,000000
366,149350	1,000000
366,966350	-1,000000
367,037350	1,000000
367,242350	-1,000000
368,227350	1,000000
371,612350	-1,000000
371,704350	1,000000
375,256350	-1,000000
381,874350	1,000000
382,375350	-1,000000
383,571350	1,000000
384,151350	-1,000000
384,250350	1,000000
384,450350	-1,000000
384,624350	1,000000
384,698350	-1,000000
385,869350	1,000000
385,945350	-1,000000
387,594350	1,000000
387,806350	-1,000000
389,366350	1,000000
393,058350	-1,000000
396,613350	1,000000
396,869350	-1,000000
397,775350	1,000000
397,854350	-1,000000
397,926350	1,000000
410,474350	-1,000000
410,595350	1,000000
410,786350	-1,000000
413,435350	1,000000
413,663350	-1,000000
413,755350	1,000000
413,957350	-1,000000
414,912350	1,000000
420,367350	-1,000000
420,472350	1,000000
420,667350	-1,000000
421,197350	1,000000
421,900350	-1,000000
422,086350	1,000000
422,164350	-1,000000
440,818350	1,000000
448,070350	-1,000000
448,440350	1,000000
448,506350	-1,000000
448,619350	1,000000
449,570350	-1,000000
449,727350	1,000000
449,890350	-1,000000
449,994350	1,000000
450,606350	-1,000000
450,876350	1,000000
453,101350	-1,000000
453,294350	1,000000
453,410350	-1,000000
453,523350	1,000000
453,722350	-1,000000
453,951350	1,000000
454,037350	-1,000000
454,222350	1,000000
454,379350	-1,000000
460,017350	1,000000
460,100350	-1,000000
460,449350	1,000000
467,442350	-1,000000
468,836350	1,000000
468,905350	-1,000000
469,158350	1,000000
469,502350	-1,000000
469,984350	1,000000
470,326350	-1,000000
470,441350	1,000000
475,105350	-1,000000
475,396350	1,000000
475,477350	-1,000000
475,583350	1,000000
475,870350	-1,000000
475,936350	1,000000
476,006350	-1,000000
476,073350	1,000000
476,943350	-1,000000
477,234350	1,000000
477,315350	-1,000000
477,418350	1,000000
477,549350	-1,000000
477,757350	1,000000
477,848350	-1,000000
478,667350	1,000000
478,741350	-1,000000
478,854350	1,000000
478,969350	-1,000000
479,109350	1,000000
479,328350	-1,000000
479,772350	1,000000
482,272350	-1,000000
483,566350	1,000000
483,701350	-1,000000
483,807350	1,000000
484,424350	-1,000000
485,230350	1,000000
485,704350	-1,000000
485,851350	1,000000
486,304350	-1,000000
488,615350	1,000000
488,685350	-1,000000
488,910350	1,000000
489,382350	-1,000000
489,539350	1,000000
489,682350	-1,000000
489,773350	1,000000
489,953350	-1,000000
490,119350	1,000000
490,195350	-1,000000
490,294350	1,000000
490,391350	-1,000000
490,816350	1,000000
490,922350	-1,000000
491,039350	1,000000
491,182350	-1,000000
491,310350	1,000000
491,380350	-1,000000
491,667350	1,000000
494,311350	-1,000000
494,423350	1,000000
495,273350	-1,000000
495,612350	1,000000
495,818350	-1,000000
496,044350	1,000000
496,831350	-1,000000
498,013350	1,000000
502,412350	-1,000000
502,536350	1,000000
503,421350	-1,000000
503,578350	1,000000
503,756350	-1,000000
503,843350	1,000000
504,291350	-1,000000
505,015350	1,000000
505,670350	-1,000000
505,982350	1,000000
507,562350	-1,000000
507,642350	1,000000
507,969350	-1,000000
508,133350	1,000000
510,005350	-1,000000
510,085350	1,000000
510,289350	-1,000000
510,832350	1,000000
512,384350	-1,000000
512,484350	1,000000
513,404350	-1,000000
514,544350	1,000000
514,654350	-1,000000
515,640350	1,000000
517,774350	-1,000000
521,777350	1,000000
522,007350	-1,000000
522,192350	1,000000
522,470350	-1,000000
522,573350	1,000000
522,645350	-1,000000
522,824350	1,000000
524,052350	-1,000000
524,153350	1,000000
524,243350	-1,000000
524,647350	1,000000
524,788350	-1,000000
525,099350	1,000000
527,159350	-1,000000
527,377350	1,000000
527,495350	-1,000000
531,724350	1,000000
531,814350	-1,000000
531,890350	1,000000
531,997350	-1,000000
532,191350	1,000000
532,848350	-1,000000
539,248350	1,000000
540,339350	-1,000000
540,452350	1,000000
541,124350	-1,000000
548,007350	1,000000
548,099350	-1,000000
548,921350	1,000000
551,374350	-1,000000
551,450350	1,000000
563,203350	-1,000000
563,313350	1,000000
563,428350	-1,000000
564,883350	1,000000
566,170350	-1,000000
566,330350	1,000000
566,410350	-1,000000
566,474350	1,000000
566,554350	-1,000000
567,192350	1,000000
567,775350	-1,000000
571,681350	1,000000
571,754350	-1,000000
571,926350	1,000000
571,999350	-1,000000
572,267350	1,000000
572,341350	-1,000000
572,423350	1,000000
572,577350	-1,000000
572,899350	1,000000
576,067350	-1,000000
576,222350	1,000000
576,463350	-1,000000
576,530350	1,000000
577,046350	-1,000000
577,248350	1,000000
578,113350	-1,000000
579,565350	1,000000
579,629350	-1,000000
579,780350	1,000000
579,846350	-1,000000
580,218350	1,000000
580,608350	-1,000000
581,877350	1,000000
582,469350	-1,000000
583,342350	1,000000
583,597350	-1,000000
583,718350	1,000000
585,540350	-1,000000
587,850350	1,000000
588,050350	-1,000000
590,784350	1,000000
592,382350	-1,000000
592,519350	1,000000
592,855350	-1,000000
592,929350	1,000000
593,019350	-1,000000
593,284350	1,000000
593,413350	-1,000000
593,726350	1,000000
593,842350	-1,000000
593,938350	1,000000
594,015350	-1,000000
603,814350	1,000000
603,921350	-1,000000
