# Supplementary material for: Moth olfactory receptor neurons adjust their encoding efficiency to temporal statistics of pheromone fluctuations
Source: PLoS Comput Biol. 2018 Nov 13;14(11):e1006586. doi: 10.1371/journal.pcbi.1006586 (PMC6258558; doi:10.1371/journal.pcbi.1006586)
Supplement: S1 Data — (ZIP) [file pcbi.1006586.s001.zip › data/16m/1fg/valve_states_02.txt]

0,562400	1,000000
0,721400	-1,000000
0,817400	1,000000
0,987400	-1,000000
1,450400	1,000000
1,538400	-1,000000
1,925400	1,000000
3,671400	-1,000000
4,108400	1,000000
4,187400	-1,000000
4,429400	1,000000
4,510400	-1,000000
4,897400	1,000000
5,090400	-1,000000
5,505400	1,000000
5,596400	-1,000000
5,766400	1,000000
5,878400	-1,000000
5,977400	1,000000
6,041400	-1,000000
6,109400	1,000000
6,237400	-1,000000
6,922400	1,000000
8,897400	-1,000000
11,578400	1,000000
11,721400	-1,000000
11,913400	1,000000
11,994400	-1,000000
12,454400	1,000000
12,779400	-1,000000
12,893400	1,000000
13,295400	-1,000000
13,761400	1,000000
13,858400	-1,000000
14,290400	1,000000
15,160400	-1,000000
15,225400	1,000000
15,508400	-1,000000
15,586400	1,000000
15,669400	-1,000000
15,732400	1,000000
15,838400	-1,000000
15,911400	1,000000
15,983400	-1,000000
16,076400	1,000000
16,255400	-1,000000
16,938400	1,000000
17,218400	-1,000000
17,407400	1,000000
17,473400	-1,000000
17,879400	1,000000
18,583400	-1,000000
18,958400	1,000000
19,039400	-1,000000
19,275400	1,000000
19,360400	-1,000000
19,428400	1,000000
19,735400	-1,000000
19,839400	1,000000
24,053400	-1,000000
24,122400	1,000000
24,303400	-1,000000
24,741400	1,000000
24,841400	-1,000000
25,093400	1,000000
25,679400	-1,000000
25,821400	1,000000
26,751400	-1,000000
27,340400	1,000000
27,558400	-1,000000
27,682400	1,000000
27,925400	-1,000000
28,069400	1,000000
29,752400	-1,000000
29,836400	1,000000
30,200400	-1,000000
30,274400	1,000000
30,392400	-1,000000
31,499400	1,000000
31,744400	-1,000000
31,887400	1,000000
33,158400	-1,000000
33,272400	1,000000
33,420400	-1,000000
33,708400	1,000000
34,495400	-1,000000
35,074400	1,000000
35,177400	-1,000000
35,250400	1,000000
35,338400	-1,000000
35,406400	1,000000
35,607400	-1,000000
35,722400	1,000000
36,538400	-1,000000
36,643400	1,000000
36,783400	-1,000000
37,040400	1,000000
37,201400	-1,000000
37,988400	1,000000
38,064400	-1,000000
38,145400	1,000000
38,214400	-1,000000
38,282400	1,000000
38,348400	-1,000000
40,746400	1,000000
40,816400	-1,000000
41,121400	1,000000
42,002400	-1,000000
42,095400	1,000000
42,807400	-1,000000
44,279400	1,000000
44,622400	-1,000000
44,837400	1,000000
45,051400	-1,000000
47,962400	1,000000
48,258400	-1,000000
48,687400	1,000000
51,030400	-1,000000
51,156400	1,000000
51,390400	-1,000000
51,493400	1,000000
51,561400	-1,000000
51,676400	1,000000
51,801400	-1,000000
52,532400	1,000000
53,943400	-1,000000
54,349400	1,000000
54,463400	-1,000000
55,025400	1,000000
55,109400	-1,000000
55,207400	1,000000
55,420400	-1,000000
60,119400	1,000000
60,281400	-1,000000
60,472400	1,000000
60,649400	-1,000000
60,741400	1,000000
60,868400	-1,000000
61,552400	1,000000
61,870400	-1,000000
62,755400	1,000000
62,825400	-1,000000
66,554400	1,000000
66,708400	-1,000000
66,839400	1,000000
66,934400	-1,000000
68,418400	1,000000
68,506400	-1,000000
70,656400	1,000000
72,352400	-1,000000
72,598400	1,000000
72,763400	-1,000000
73,013400	1,000000
73,167400	-1,000000
75,717400	1,000000
75,804400	-1,000000
76,644400	1,000000
76,761400	-1,000000
77,791400	1,000000
79,561400	-1,000000
79,671400	1,000000
79,745400	-1,000000
79,891400	1,000000
80,166400	-1,000000
80,244400	1,000000
80,325400	-1,000000
80,457400	1,000000
82,716400	-1,000000
82,881400	1,000000
84,201400	-1,000000
88,194400	1,000000
88,316400	-1,000000
88,613400	1,000000
88,763400	-1,000000
89,951400	1,000000
90,019400	-1,000000
90,715400	1,000000
94,270400	-1,000000
95,053400	1,000000
95,244400	-1,000000
95,502400	1,000000
95,618400	-1,000000
95,754400	1,000000
95,837400	-1,000000
96,096400	1,000000
96,414400	-1,000000
96,552400	1,000000
97,376400	-1,000000
114,032400	1,000000
114,322400	-1,000000
115,187400	1,000000
115,797400	-1,000000
116,032400	1,000000
116,880400	-1,000000
117,287400	1,000000
117,544400	-1,000000
117,771400	1,000000
117,839400	-1,000000
118,400400	1,000000
118,556400	-1,000000
118,666400	1,000000
118,940400	-1,000000
119,482400	1,000000
120,417400	-1,000000
120,741400	1,000000
121,371400	-1,000000
121,589400	1,000000
121,792400	-1,000000
122,167400	1,000000
122,335400	-1,000000
122,680400	1,000000
128,043400	-1,000000
129,972400	1,000000
130,083400	-1,000000
130,190400	1,000000
130,474400	-1,000000
131,687400	1,000000
133,185400	-1,000000
150,958400	1,000000
152,071400	-1,000000
152,146400	1,000000
152,339400	-1,000000
152,712400	1,000000
154,030400	-1,000000
168,454400	1,000000
169,435400	-1,000000
169,577400	1,000000
173,115400	-1,000000
173,285400	1,000000
173,532400	-1,000000
182,061400	1,000000
182,666400	-1,000000
188,660400	1,000000
190,054400	-1,000000
190,184400	1,000000
190,285400	-1,000000
190,398400	1,000000
200,326400	-1,000000
201,362400	1,000000
201,428400	-1,000000
201,594400	1,000000
202,486400	-1,000000
203,847400	1,000000
203,949400	-1,000000
204,380400	1,000000
209,777400	-1,000000
217,963400	1,000000
218,074400	-1,000000
218,181400	1,000000
218,261400	-1,000000
218,685400	1,000000
219,646400	-1,000000
219,712400	1,000000
220,972400	-1,000000
221,100400	1,000000
222,720400	-1,000000
222,787400	1,000000
223,122400	-1,000000
223,321400	1,000000
223,460400	-1,000000
224,438400	1,000000
224,833400	-1,000000
225,060400	1,000000
225,621400	-1,000000
225,785400	1,000000
225,864400	-1,000000
227,882400	1,000000
228,624400	-1,000000
228,732400	1,000000
228,911400	-1,000000
229,052400	1,000000
229,267400	-1,000000
229,379400	1,000000
229,541400	-1,000000
229,848400	1,000000
230,526400	-1,000000
230,616400	1,000000
230,918400	-1,000000
231,061400	1,000000
231,312400	-1,000000
233,908400	1,000000
235,362400	-1,000000
236,566400	1,000000
236,632400	-1,000000
236,836400	1,000000
236,930400	-1,000000
237,000400	1,000000
237,476400	-1,000000
237,655400	1,000000
238,289400	-1,000000
238,805400	1,000000
240,999400	-1,000000
241,446400	1,000000
245,562400	-1,000000
245,818400	1,000000
246,091400	-1,000000
246,171400	1,000000
257,139400	-1,000000
257,208400	1,000000
257,362400	-1,000000
257,455400	1,000000
257,840400	-1,000000
259,442400	1,000000
260,739400	-1,000000
260,971400	1,000000
261,059400	-1,000000
261,879400	1,000000
262,064400	-1,000000
263,613400	1,000000
272,617400	-1,000000
272,697400	1,000000
273,499400	-1,000000
273,818400	1,000000
274,081400	-1,000000
274,434400	1,000000
275,204400	-1,000000
275,338400	1,000000
275,450400	-1,000000
275,709400	1,000000
281,842400	-1,000000
281,965400	1,000000
282,062400	-1,000000
282,127400	1,000000
283,137400	-1,000000
283,294400	1,000000
284,923400	-1,000000
285,119400	1,000000
285,339400	-1,000000
286,894400	1,000000
287,358400	-1,000000
287,567400	1,000000
287,671400	-1,000000
287,841400	1,000000
289,114400	-1,000000
289,651400	1,000000
290,646400	-1,000000
290,765400	1,000000
291,783400	-1,000000
291,851400	1,000000
293,664400	-1,000000
294,275400	1,000000
294,616400	-1,000000
294,708400	1,000000
294,831400	-1,000000
294,976400	1,000000
301,719400	-1,000000
305,975400	1,000000
306,040400	-1,000000
307,907400	1,000000
308,080400	-1,000000
308,298400	1,000000
308,664400	-1,000000
308,741400	1,000000
308,947400	-1,000000
309,065400	1,000000
309,251400	-1,000000
310,231400	1,000000
310,627400	-1,000000
310,750400	1,000000
311,368400	-1,000000
312,424400	1,000000
313,953400	-1,000000
315,158400	1,000000
315,250400	-1,000000
325,906400	1,000000
326,014400	-1,000000
327,440400	1,000000
330,756400	-1,000000
331,421400	1,000000
331,504400	-1,000000
332,039400	1,000000
332,189400	-1,000000
332,677400	1,000000
335,721400	-1,000000
335,796400	1,000000
337,058400	-1,000000
337,153400	1,000000
337,236400	-1,000000
347,017400	1,000000
347,084400	-1,000000
348,112400	1,000000
348,343400	-1,000000
351,344400	1,000000
351,431400	-1,000000
351,738400	1,000000
351,858400	-1,000000
351,923400	1,000000
352,346400	-1,000000
353,830400	1,000000
354,077400	-1,000000
356,162400	1,000000
361,255400	-1,000000
361,601400	1,000000
363,046400	-1,000000
366,518400	1,000000
367,048400	-1,000000
368,374400	1,000000
368,449400	-1,000000
368,557400	1,000000
369,250400	-1,000000
369,340400	1,000000
369,590400	-1,000000
372,691400	1,000000
372,786400	-1,000000
373,171400	1,000000
375,187400	-1,000000
375,422400	1,000000
375,593400	-1,000000
375,895400	1,000000
376,867400	-1,000000
377,556400	1,000000
381,022400	-1,000000
388,775400	1,000000
388,981400	-1,000000
389,061400	1,000000
389,205400	-1,000000
389,703400	1,000000
389,777400	-1,000000
390,224400	1,000000
390,463400	-1,000000
390,604400	1,000000
390,897400	-1,000000
390,987400	1,000000
391,953400	-1,000000
393,018400	1,000000
393,097400	-1,000000
393,173400	1,000000
393,333400	-1,000000
393,432400	1,000000
393,671400	-1,000000
395,710400	1,000000
396,118400	-1,000000
396,255400	1,000000
396,381400	-1,000000
399,924400	1,000000
400,186400	-1,000000
400,455400	1,000000
400,534400	-1,000000
400,724400	1,000000
400,836400	-1,000000
400,976400	1,000000
401,253400	-1,000000
412,055400	1,000000
412,123400	-1,000000
412,304400	1,000000
412,409400	-1,000000
412,526400	1,000000
412,733400	-1,000000
415,636400	1,000000
415,733400	-1,000000
415,808400	1,000000
425,044400	-1,000000
425,155400	1,000000
425,375400	-1,000000
432,575400	1,000000
432,807400	-1,000000
436,062400	1,000000
436,232400	-1,000000
438,573400	1,000000
438,803400	-1,000000
439,948400	1,000000
440,033400	-1,000000
440,667400	1,000000
440,822400	-1,000000
446,913400	1,000000
447,204400	-1,000000
447,348400	1,000000
447,428400	-1,000000
453,345400	1,000000
453,652400	-1,000000
458,546400	1,000000
460,408400	-1,000000
484,100400	1,000000
490,056400	-1,000000
490,484400	1,000000
490,641400	-1,000000
490,726400	1,000000
491,970400	-1,000000
492,546400	1,000000
492,810400	-1,000000
493,074400	1,000000
493,161400	-1,000000
493,987400	1,000000
494,100400	-1,000000
494,251400	1,000000
494,620400	-1,000000
495,660400	1,000000
