# Supplementary material for: Moth olfactory receptor neurons adjust their encoding efficiency to temporal statistics of pheromone fluctuations
Source: PLoS Comput Biol. 2018 Nov 13;14(11):e1006586. doi: 10.1371/journal.pcbi.1006586 (PMC6258558; doi:10.1371/journal.pcbi.1006586)
Supplement: S1 Data — (ZIP) [file pcbi.1006586.s001.zip › data/16m/1fg/valve_states_03.txt]

0,359300	1,000000
0,677300	-1,000000
13,153300	1,000000
13,639300	-1,000000
13,711300	1,000000
13,822300	-1,000000
14,053300	1,000000
14,154300	-1,000000
14,325300	1,000000
14,395300	-1,000000
14,534300	1,000000
14,613300	-1,000000
15,632300	1,000000
15,712300	-1,000000
15,776300	1,000000
29,414300	-1,000000
29,497300	1,000000
31,406300	-1,000000
31,558300	1,000000
31,777300	-1,000000
32,548300	1,000000
32,627300	-1,000000
32,724300	1,000000
33,127300	-1,000000
33,540300	1,000000
33,609300	-1,000000
34,905300	1,000000
35,019300	-1,000000
35,405300	1,000000
35,518300	-1,000000
35,638300	1,000000
35,754300	-1,000000
36,629300	1,000000
37,280300	-1,000000
37,378300	1,000000
38,513300	-1,000000
38,596300	1,000000
38,675300	-1,000000
58,838300	1,000000
59,139300	-1,000000
62,540300	1,000000
63,536300	-1,000000
63,682300	1,000000
63,813300	-1,000000
63,925300	1,000000
66,852300	-1,000000
66,963300	1,000000
67,176300	-1,000000
67,246300	1,000000
67,687300	-1,000000
68,190300	1,000000
72,509300	-1,000000
72,592300	1,000000
76,916300	-1,000000
77,137300	1,000000
77,224300	-1,000000
77,352300	1,000000
77,558300	-1,000000
77,706300	1,000000
78,290300	-1,000000
78,379300	1,000000
78,446300	-1,000000
79,697300	1,000000
80,033300	-1,000000
80,141300	1,000000
80,284300	-1,000000
80,374300	1,000000
80,447300	-1,000000
80,554300	1,000000
80,667300	-1,000000
80,900300	1,000000
81,242300	-1,000000
87,213300	1,000000
88,331300	-1,000000
89,432300	1,000000
89,507300	-1,000000
89,577300	1,000000
89,965300	-1,000000
90,369300	1,000000
90,526300	-1,000000
90,643300	1,000000
91,561300	-1,000000
91,851300	1,000000
91,969300	-1,000000
105,061300	1,000000
105,126300	-1,000000
105,873300	1,000000
106,034300	-1,000000
106,406300	1,000000
106,506300	-1,000000
110,447300	1,000000
111,347300	-1,000000
113,257300	1,000000
113,827300	-1,000000
114,510300	1,000000
114,585300	-1,000000
114,865300	1,000000
114,963300	-1,000000
115,086300	1,000000
128,496300	-1,000000
130,227300	1,000000
130,556300	-1,000000
131,692300	1,000000
133,075300	-1,000000
133,189300	1,000000
133,381300	-1,000000
133,451300	1,000000
133,533300	-1,000000
133,599300	1,000000
133,718300	-1,000000
134,036300	1,000000
134,134300	-1,000000
134,411300	1,000000
134,492300	-1,000000
134,629300	1,000000
134,702300	-1,000000
134,924300	1,000000
134,995300	-1,000000
135,127300	1,000000
143,341300	-1,000000
144,509300	1,000000
144,617300	-1,000000
144,801300	1,000000
144,998300	-1,000000
145,536300	1,000000
145,640300	-1,000000
155,739300	1,000000
155,873300	-1,000000
156,502300	1,000000
156,617300	-1,000000
156,743300	1,000000
164,530300	-1,000000
164,855300	1,000000
165,204300	-1,000000
167,453300	1,000000
167,551300	-1,000000
167,643300	1,000000
168,238300	-1,000000
171,379300	1,000000
171,821300	-1,000000
171,908300	1,000000
172,275300	-1,000000
172,658300	1,000000
172,768300	-1,000000
172,854300	1,000000
173,065300	-1,000000
173,714300	1,000000
175,469300	-1,000000
176,112300	1,000000
176,451300	-1,000000
176,889300	1,000000
177,269300	-1,000000
177,593300	1,000000
179,098300	-1,000000
184,446300	1,000000
184,756300	-1,000000
186,562300	1,000000
187,022300	-1,000000
187,715300	1,000000
187,862300	-1,000000
187,949300	1,000000
188,922300	-1,000000
190,673300	1,000000
190,751300	-1,000000
190,919300	1,000000
191,037300	-1,000000
191,329300	1,000000
191,394300	-1,000000
191,475300	1,000000
191,764300	-1,000000
191,836300	1,000000
191,908300	-1,000000
192,079300	1,000000
192,180300	-1,000000
192,299300	1,000000
194,000300	-1,000000
194,204300	1,000000
194,297300	-1,000000
195,428300	1,000000
195,507300	-1,000000
209,537300	1,000000
209,695300	-1,000000
209,869300	1,000000
210,656300	-1,000000
210,852300	1,000000
211,353300	-1,000000
211,583300	1,000000
212,554300	-1,000000
212,633300	1,000000
212,915300	-1,000000
213,176300	1,000000
213,518300	-1,000000
213,594300	1,000000
213,664300	-1,000000
213,819300	1,000000
213,887300	-1,000000
214,325300	1,000000
214,408300	-1,000000
219,764300	1,000000
220,042300	-1,000000
221,903300	1,000000
222,459300	-1,000000
222,679300	1,000000
222,788300	-1,000000
223,276300	1,000000
223,438300	-1,000000
223,539300	1,000000
223,622300	-1,000000
223,716300	1,000000
223,819300	-1,000000
226,204300	1,000000
226,949300	-1,000000
230,508300	1,000000
230,957300	-1,000000
231,041300	1,000000
231,139300	-1,000000
231,426300	1,000000
232,043300	-1,000000
232,209300	1,000000
232,862300	-1,000000
233,001300	1,000000
235,391300	-1,000000
235,750300	1,000000
235,852300	-1,000000
235,966300	1,000000
236,212300	-1,000000
236,424300	1,000000
236,543300	-1,000000
236,817300	1,000000
236,925300	-1,000000
237,073300	1,000000
237,364300	-1,000000
238,349300	1,000000
238,965300	-1,000000
239,720300	1,000000
239,783300	-1,000000
239,951300	1,000000
240,128300	-1,000000
241,160300	1,000000
244,053300	-1,000000
244,128300	1,000000
244,439300	-1,000000
244,639300	1,000000
244,863300	-1,000000
245,037300	1,000000
245,226300	-1,000000
245,302300	1,000000
245,400300	-1,000000
261,165300	1,000000
261,375300	-1,000000
261,801300	1,000000
261,890300	-1,000000
261,986300	1,000000
262,082300	-1,000000
262,547300	1,000000
262,833300	-1,000000
262,982300	1,000000
263,065300	-1,000000
263,132300	1,000000
263,941300	-1,000000
264,249300	1,000000
264,361300	-1,000000
265,096300	1,000000
265,225300	-1,000000
265,291300	1,000000
265,372300	-1,000000
265,601300	1,000000
265,734300	-1,000000
271,416300	1,000000
272,342300	-1,000000
273,058300	1,000000
273,204300	-1,000000
273,331300	1,000000
273,446300	-1,000000
273,805300	1,000000
276,797300	-1,000000
276,955300	1,000000
277,214300	-1,000000
277,340300	1,000000
277,458300	-1,000000
279,238300	1,000000
279,435300	-1,000000
279,962300	1,000000
280,089300	-1,000000
280,168300	1,000000
280,674300	-1,000000
280,884300	1,000000
283,246300	-1,000000
287,382300	1,000000
290,237300	-1,000000
290,332300	1,000000
293,075300	-1,000000
294,821300	1,000000
296,622300	-1,000000
297,097300	1,000000
297,224300	-1,000000
297,315300	1,000000
298,043300	-1,000000
298,156300	1,000000
298,232300	-1,000000
299,131300	1,000000
304,458300	-1,000000
304,677300	1,000000
306,499300	-1,000000
306,794300	1,000000
306,874300	-1,000000
307,772300	1,000000
307,899300	-1,000000
308,074300	1,000000
308,572300	-1,000000
308,654300	1,000000
309,006300	-1,000000
309,202300	1,000000
309,280300	-1,000000
309,373300	1,000000
309,796300	-1,000000
310,831300	1,000000
310,931300	-1,000000
311,024300	1,000000
311,102300	-1,000000
314,819300	1,000000
314,964300	-1,000000
315,041300	1,000000
318,398300	-1,000000
318,464300	1,000000
320,985300	-1,000000
324,303300	1,000000
324,508300	-1,000000
324,742300	1,000000
324,823300	-1,000000
324,939300	1,000000
325,290300	-1,000000
325,468300	1,000000
326,587300	-1,000000
329,758300	1,000000
332,780300	-1,000000
332,859300	1,000000
333,064300	-1,000000
339,523300	1,000000
340,175300	-1,000000
340,400300	1,000000
340,925300	-1,000000
341,014300	1,000000
341,094300	-1,000000
341,184300	1,000000
345,292300	-1,000000
345,357300	1,000000
345,706300	-1,000000
346,285300	1,000000
346,455300	-1,000000
346,572300	1,000000
346,731300	-1,000000
347,425300	1,000000
347,657300	-1,000000
357,131300	1,000000
358,477300	-1,000000
358,873300	1,000000
359,420300	-1,000000
370,528300	1,000000
370,636300	-1,000000
376,163300	1,000000
376,462300	-1,000000
379,833300	1,000000
380,070300	-1,000000
380,172300	1,000000
380,790300	-1,000000
381,013300	1,000000
381,156300	-1,000000
398,389300	1,000000
398,463300	-1,000000
398,532300	1,000000
398,621300	-1,000000
398,893300	1,000000
399,288300	-1,000000
399,418300	1,000000
399,664300	-1,000000
400,613300	1,000000
400,737300	-1,000000
414,542300	1,000000
416,112300	-1,000000
416,507300	1,000000
426,353300	-1,000000
426,462300	1,000000
426,575300	-1,000000
426,850300	1,000000
427,538300	-1,000000
427,627300	1,000000
427,692300	-1,000000
427,987300	1,000000
428,847300	-1,000000
429,168300	1,000000
429,239300	-1,000000
429,427300	1,000000
429,532300	-1,000000
432,926300	1,000000
433,209300	-1,000000
433,295300	1,000000
433,434300	-1,000000
434,442300	1,000000
445,229300	-1,000000
445,871300	1,000000
446,109300	-1,000000
446,178300	1,000000
447,435300	-1,000000
455,585300	1,000000
455,722300	-1,000000
456,760300	1,000000
456,973300	-1,000000
457,193300	1,000000
460,943300	-1,000000
461,052300	1,000000
461,156300	-1,000000
461,246300	1,000000
461,311300	-1,000000
461,379300	1,000000
463,617300	-1,000000
463,681300	1,000000
464,526300	-1,000000
464,609300	1,000000
464,751300	-1,000000
464,899300	1,000000
465,217300	-1,000000
465,401300	1,000000
465,472300	-1,000000
465,588300	1,000000
465,725300	-1,000000
465,816300	1,000000
469,525300	-1,000000
469,592300	1,000000
469,765300	-1,000000
470,481300	1,000000
470,647300	-1,000000
470,826300	1,000000
471,118300	-1,000000
471,229300	1,000000
471,424300	-1,000000
471,530300	1,000000
471,597300	-1,000000
471,782300	1,000000
471,943300	-1,000000
472,042300	1,000000
472,416300	-1,000000
473,355300	1,000000
474,004300	-1,000000
476,297300	1,000000
476,388300	-1,000000
476,460300	1,000000
477,056300	-1,000000
477,288300	1,000000
479,247300	-1,000000
479,446300	1,000000
479,535300	-1,000000
480,025300	1,000000
480,130300	-1,000000
480,224300	1,000000
482,092300	-1,000000
482,321300	1,000000
482,608300	-1,000000
482,698300	1,000000
482,781300	-1,000000
482,902300	1,000000
483,513300	-1,000000
483,685300	1,000000
484,485300	-1,000000
484,622300	1,000000
484,792300	-1,000000
484,935300	1,000000
485,062300	-1,000000
494,105300	1,000000
494,350300	-1,000000
494,628300	1,000000
494,833300	-1,000000
495,502300	1,000000
495,911300	-1,000000
496,173300	1,000000
496,356300	-1,000000
498,310300	1,000000
506,902300	-1,000000
507,015300	1,000000
507,515300	-1,000000
507,602300	1,000000
507,726300	-1,000000
507,790300	1,000000
507,936300	-1,000000
510,039300	1,000000
510,526300	-1,000000
510,943300	1,000000
511,305300	-1,000000
511,381300	1,000000
511,483300	-1,000000
511,548300	1,000000
511,632300	-1,000000
511,704300	1,000000
513,378300	-1,000000
513,543300	1,000000
513,765300	-1,000000
513,885300	1,000000
514,214300	-1,000000
514,774300	1,000000
514,924300	-1,000000
518,885300	1,000000
519,749300	-1,000000
527,918300	1,000000
527,993300	-1,000000
528,087300	1,000000
528,161300	-1,000000
528,226300	1,000000
531,760300	-1,000000
533,076300	1,000000
534,069300	-1,000000
534,427300	1,000000
534,595300	-1,000000
535,172300	1,000000
535,272300	-1,000000
535,387300	1,000000
535,471300	-1,000000
535,776300	1,000000
535,862300	-1,000000
536,327300	1,000000
536,430300	-1,000000
536,668300	1,000000
537,582300	-1,000000
538,018300	1,000000
539,096300	-1,000000
539,250300	1,000000
539,800300	-1,000000
539,899300	1,000000
540,239300	-1,000000
540,796300	1,000000
540,923300	-1,000000
541,124300	1,000000
541,237300	-1,000000
541,347300	1,000000
541,869300	-1,000000
542,195300	1,000000
552,769300	-1,000000
553,275300	1,000000
553,671300	-1,000000
553,816300	1,000000
553,884300	-1,000000
553,959300	1,000000
554,033300	-1,000000
556,518300	1,000000
556,659300	-1,000000
561,613300	1,000000
562,991300	-1,000000
563,113300	1,000000
563,228300	-1,000000
563,380300	1,000000
563,646300	-1,000000
563,812300	1,000000
564,042300	-1,000000
564,144300	1,000000
564,243300	-1,000000
564,339300	1,000000
565,844300	-1,000000
566,048300	1,000000
567,046300	-1,000000
567,197300	1,000000
567,279300	-1,000000
567,348300	1,000000
567,479300	-1,000000
567,621300	1,000000
567,854300	-1,000000
567,927300	1,000000
568,227300	-1,000000
568,348300	1,000000
568,460300	-1,000000
568,534300	1,000000
568,803300	-1,000000
568,926300	1,000000
569,179300	-1,000000
569,404300	1,000000
569,577300	-1,000000
570,033300	1,000000
570,135300	-1,000000
570,219300	1,000000
571,540300	-1,000000
571,780300	1,000000
572,298300	-1,000000
572,528300	1,000000
572,670300	-1,000000
576,623300	1,000000
576,816300	-1,000000
577,083300	1,000000
577,898300	-1,000000
578,623300	1,000000
578,698300	-1,000000
578,779300	1,000000
580,894300	-1,000000
581,042300	1,000000
581,412300	-1,000000
582,011300	1,000000
582,551300	-1,000000
582,640300	1,000000
586,999300	-1,000000
587,267300	1,000000
587,355300	-1,000000
587,634300	1,000000
587,752300	-1,000000
587,818300	1,000000
587,891300	-1,000000
597,679300	1,000000
598,795300	-1,000000
599,417300	1,000000
599,480300	-1,000000
605,672300	1,000000
606,780300	-1,000000
