# Supplementary material for: Moth olfactory receptor neurons adjust their encoding efficiency to temporal statistics of pheromone fluctuations
Source: PLoS Comput Biol. 2018 Nov 13;14(11):e1006586. doi: 10.1371/journal.pcbi.1006586 (PMC6258558; doi:10.1371/journal.pcbi.1006586)
Supplement: S1 Data — (ZIP) [file pcbi.1006586.s001.zip › data/16m/1fg/valve_states_04.txt]

0,200050	1,000000
0,671050	-1,000000
0,781050	1,000000
0,971050	-1,000000
2,892050	1,000000
2,966050	-1,000000
3,051050	1,000000
3,137050	-1,000000
4,043050	1,000000
4,391050	-1,000000
4,675050	1,000000
4,846050	-1,000000
5,236050	1,000000
5,304050	-1,000000
6,029050	1,000000
6,395050	-1,000000
6,579050	1,000000
6,819050	-1,000000
7,389050	1,000000
7,469050	-1,000000
14,268050	1,000000
20,364050	-1,000000
21,516050	1,000000
23,565050	-1,000000
23,641050	1,000000
24,380050	-1,000000
24,579050	1,000000
24,694050	-1,000000
24,911050	1,000000
24,979050	-1,000000
25,209050	1,000000
25,290050	-1,000000
25,355050	1,000000
25,596050	-1,000000
25,744050	1,000000
26,157050	-1,000000
26,269050	1,000000
26,639050	-1,000000
26,737050	1,000000
28,765050	-1,000000
28,835050	1,000000
28,905050	-1,000000
29,728050	1,000000
29,958050	-1,000000
30,057050	1,000000
35,860050	-1,000000
36,014050	1,000000
36,334050	-1,000000
36,721050	1,000000
36,908050	-1,000000
37,012050	1,000000
40,548050	-1,000000
41,013050	1,000000
41,231050	-1,000000
41,585050	1,000000
41,659050	-1,000000
41,728050	1,000000
42,268050	-1,000000
47,482050	1,000000
47,546050	-1,000000
48,443050	1,000000
48,704050	-1,000000
48,791050	1,000000
49,726050	-1,000000
49,819050	1,000000
49,989050	-1,000000
50,054050	1,000000
50,121050	-1,000000
50,218050	1,000000
51,156050	-1,000000
51,362050	1,000000
51,547050	-1,000000
52,193050	1,000000
52,802050	-1,000000
53,275050	1,000000
53,356050	-1,000000
53,419050	1,000000
53,700050	-1,000000
54,417050	1,000000
54,485050	-1,000000
54,943050	1,000000
55,313050	-1,000000
55,406050	1,000000
55,485050	-1,000000
57,718050	1,000000
57,816050	-1,000000
58,365050	1,000000
58,627050	-1,000000
58,700050	1,000000
59,242050	-1,000000
59,624050	1,000000
59,716050	-1,000000
59,972050	1,000000
60,044050	-1,000000
61,507050	1,000000
61,794050	-1,000000
62,095050	1,000000
62,323050	-1,000000
69,064050	1,000000
69,139050	-1,000000
69,211050	1,000000
69,279050	-1,000000
69,487050	1,000000
69,584050	-1,000000
69,725050	1,000000
82,795050	-1,000000
82,965050	1,000000
84,910050	-1,000000
86,084050	1,000000
86,296050	-1,000000
86,365050	1,000000
86,429050	-1,000000
86,512050	1,000000
86,966050	-1,000000
87,427050	1,000000
87,725050	-1,000000
87,887050	1,000000
88,109050	-1,000000
88,223050	1,000000
88,452050	-1,000000
88,541050	1,000000
90,007050	-1,000000
90,184050	1,000000
91,409050	-1,000000
91,562050	1,000000
91,643050	-1,000000
100,279050	1,000000
100,403050	-1,000000
100,791050	1,000000
101,088050	-1,000000
101,158050	1,000000
101,808050	-1,000000
101,872050	1,000000
102,197050	-1,000000
102,289050	1,000000
103,357050	-1,000000
111,190050	1,000000
111,318050	-1,000000
111,559050	1,000000
111,860050	-1,000000
112,116050	1,000000
112,191050	-1,000000
114,244050	1,000000
114,562050	-1,000000
115,258050	1,000000
115,330050	-1,000000
115,508050	1,000000
115,574050	-1,000000
115,689050	1,000000
119,232050	-1,000000
119,808050	1,000000
126,850050	-1,000000
126,950050	1,000000
127,285050	-1,000000
127,409050	1,000000
127,544050	-1,000000
127,616050	1,000000
127,821050	-1,000000
127,936050	1,000000
128,200050	-1,000000
128,339050	1,000000
128,858050	-1,000000
129,099050	1,000000
131,207050	-1,000000
133,466050	1,000000
133,925050	-1,000000
140,803050	1,000000
140,941050	-1,000000
141,223050	1,000000
141,703050	-1,000000
142,099050	1,000000
142,246050	-1,000000
148,293050	1,000000
160,870050	-1,000000
160,959050	1,000000
161,243050	-1,000000
161,323050	1,000000
161,554050	-1,000000
163,589050	1,000000
164,693050	-1,000000
184,324050	1,000000
184,670050	-1,000000
185,790050	1,000000
185,895050	-1,000000
185,961050	1,000000
186,271050	-1,000000
186,356050	1,000000
186,599050	-1,000000
186,705050	1,000000
186,960050	-1,000000
187,079050	1,000000
187,752050	-1,000000
187,983050	1,000000
188,056050	-1,000000
189,340050	1,000000
189,586050	-1,000000
189,731050	1,000000
190,263050	-1,000000
190,680050	1,000000
191,099050	-1,000000
191,631050	1,000000
192,142050	-1,000000
192,258050	1,000000
193,010050	-1,000000
193,158050	1,000000
193,276050	-1,000000
193,579050	1,000000
194,232050	-1,000000
194,421050	1,000000
200,453050	-1,000000
200,663050	1,000000
200,945050	-1,000000
201,087050	1,000000
201,438050	-1,000000
201,503050	1,000000
202,574050	-1,000000
202,702050	1,000000
203,036050	-1,000000
205,462050	1,000000
210,350050	-1,000000
215,243050	1,000000
215,360050	-1,000000
216,528050	1,000000
216,606050	-1,000000
217,343050	1,000000
217,583050	-1,000000
217,801050	1,000000
217,879050	-1,000000
217,947050	1,000000
222,853050	-1,000000
222,973050	1,000000
223,277050	-1,000000
223,511050	1,000000
224,276050	-1,000000
225,640050	1,000000
225,877050	-1,000000
225,990050	1,000000
227,702050	-1,000000
227,778050	1,000000
227,909050	-1,000000
227,994050	1,000000
228,077050	-1,000000
229,090050	1,000000
230,026050	-1,000000
230,092050	1,000000
230,229050	-1,000000
238,658050	1,000000
243,773050	-1,000000
248,954050	1,000000
249,084050	-1,000000
249,329050	1,000000
249,448050	-1,000000
250,611050	1,000000
250,681050	-1,000000
251,186050	1,000000
251,536050	-1,000000
251,627050	1,000000
253,131050	-1,000000
262,676050	1,000000
263,067050	-1,000000
264,347050	1,000000
264,428050	-1,000000
264,915050	1,000000
265,008050	-1,000000
265,257050	1,000000
265,335050	-1,000000
265,427050	1,000000
265,502050	-1,000000
265,987050	1,000000
266,134050	-1,000000
266,314050	1,000000
266,390050	-1,000000
266,771050	1,000000
266,903050	-1,000000
267,173050	1,000000
267,400050	-1,000000
267,520050	1,000000
272,341050	-1,000000
272,841050	1,000000
273,144050	-1,000000
273,213050	1,000000
273,944050	-1,000000
276,671050	1,000000
276,780050	-1,000000
278,156050	1,000000
279,231050	-1,000000
279,556050	1,000000
286,414050	-1,000000
286,496050	1,000000
286,928050	-1,000000
287,016050	1,000000
287,245050	-1,000000
287,323050	1,000000
287,494050	-1,000000
287,643050	1,000000
287,709050	-1,000000
287,777050	1,000000
287,919050	-1,000000
289,063050	1,000000
295,116050	-1,000000
299,499050	1,000000
301,853050	-1,000000
302,196050	1,000000
303,115050	-1,000000
303,604050	1,000000
303,934050	-1,000000
305,016050	1,000000
305,147050	-1,000000
305,700050	1,000000
306,093050	-1,000000
306,343050	1,000000
307,113050	-1,000000
307,316050	1,000000
307,380050	-1,000000
307,515050	1,000000
307,805050	-1,000000
308,086050	1,000000
308,531050	-1,000000
309,159050	1,000000
309,261050	-1,000000
309,336050	1,000000
309,445050	-1,000000
309,580050	1,000000
309,913050	-1,000000
310,365050	1,000000
311,667050	-1,000000
312,105050	1,000000
312,823050	-1,000000
313,353050	1,000000
313,431050	-1,000000
313,980050	1,000000
314,198050	-1,000000
314,430050	1,000000
315,261050	-1,000000
316,674050	1,000000
317,710050	-1,000000
317,805050	1,000000
317,883050	-1,000000
317,975050	1,000000
318,063050	-1,000000
318,171050	1,000000
318,342050	-1,000000
320,321050	1,000000
320,496050	-1,000000
320,618050	1,000000
321,705050	-1,000000
321,841050	1,000000
321,993050	-1,000000
322,742050	1,000000
322,833050	-1,000000
323,030050	1,000000
323,837050	-1,000000
324,065050	1,000000
324,131050	-1,000000
324,296050	1,000000
324,419050	-1,000000
326,405050	1,000000
338,775050	-1,000000
341,587050	1,000000
341,707050	-1,000000
341,783050	1,000000
341,946050	-1,000000
342,230050	1,000000
342,340050	-1,000000
342,515050	1,000000
342,778050	-1,000000
350,853050	1,000000
352,200050	-1,000000
352,559050	1,000000
353,222050	-1,000000
353,317050	1,000000
353,634050	-1,000000
353,754050	1,000000
354,195050	-1,000000
354,601050	1,000000
354,678050	-1,000000
356,909050	1,000000
358,035050	-1,000000
358,200050	1,000000
358,293050	-1,000000
362,795050	1,000000
363,671050	-1,000000
363,809050	1,000000
364,005050	-1,000000
364,119050	1,000000
364,216050	-1,000000
364,284050	1,000000
364,361050	-1,000000
364,431050	1,000000
365,291050	-1,000000
365,365050	1,000000
365,613050	-1,000000
365,814050	1,000000
366,028050	-1,000000
366,102050	1,000000
366,527050	-1,000000
366,813050	1,000000
367,014050	-1,000000
367,115050	1,000000
368,279050	-1,000000
368,407050	1,000000
368,558050	-1,000000
376,420050	1,000000
376,502050	-1,000000
376,894050	1,000000
376,958050	-1,000000
377,108050	1,000000
377,723050	-1,000000
377,860050	1,000000
378,025050	-1,000000
378,140050	1,000000
378,248050	-1,000000
378,404050	1,000000
380,174050	-1,000000
380,605050	1,000000
381,167050	-1,000000
381,301050	1,000000
381,368050	-1,000000
399,967050	1,000000
400,629050	-1,000000
400,705050	1,000000
403,353050	-1,000000
403,712050	1,000000
403,997050	-1,000000
404,694050	1,000000
405,279050	-1,000000
405,442050	1,000000
405,578050	-1,000000
405,710050	1,000000
405,785050	-1,000000
405,850050	1,000000
405,913050	-1,000000
406,057050	1,000000
406,223050	-1,000000
406,645050	1,000000
406,722050	-1,000000
406,811050	1,000000
406,882050	-1,000000
408,967050	1,000000
409,204050	-1,000000
423,109050	1,000000
423,252050	-1,000000
423,386050	1,000000
423,485050	-1,000000
423,576050	1,000000
423,731050	-1,000000
424,024050	1,000000
424,468050	-1,000000
424,554050	1,000000
425,942050	-1,000000
426,335050	1,000000
426,400050	-1,000000
426,506050	1,000000
426,950050	-1,000000
427,090050	1,000000
427,174050	-1,000000
427,256050	1,000000
427,631050	-1,000000
428,341050	1,000000
428,696050	-1,000000
428,787050	1,000000
437,866050	-1,000000
437,929050	1,000000
438,653050	-1,000000
438,739050	1,000000
438,824050	-1,000000
438,961050	1,000000
439,095050	-1,000000
439,397050	1,000000
439,469050	-1,000000
441,947050	1,000000
442,045050	-1,000000
442,284050	1,000000
442,445050	-1,000000
442,539050	1,000000
444,129050	-1,000000
444,396050	1,000000
446,892050	-1,000000
446,957050	1,000000
447,179050	-1,000000
447,259050	1,000000
447,345050	-1,000000
447,427050	1,000000
447,984050	-1,000000
448,401050	1,000000
448,469050	-1,000000
450,101050	1,000000
450,195050	-1,000000
450,273050	1,000000
452,975050	-1,000000
455,775050	1,000000
457,280050	-1,000000
457,362050	1,000000
457,650050	-1,000000
458,069050	1,000000
459,845050	-1,000000
460,035050	1,000000
460,145050	-1,000000
460,279050	1,000000
460,832050	-1,000000
461,156050	1,000000
461,381050	-1,000000
461,481050	1,000000
461,568050	-1,000000
461,660050	1,000000
461,750050	-1,000000
461,825050	1,000000
461,899050	-1,000000
462,193050	1,000000
462,322050	-1,000000
462,386050	1,000000
462,911050	-1,000000
463,918050	1,000000
463,989050	-1,000000
468,005050	1,000000
469,121050	-1,000000
469,192050	1,000000
469,354050	-1,000000
470,491050	1,000000
470,788050	-1,000000
470,942050	1,000000
471,006050	-1,000000
471,915050	1,000000
474,491050	-1,000000
477,389050	1,000000
477,711050	-1,000000
477,777050	1,000000
480,662050	-1,000000
480,966050	1,000000
481,046050	-1,000000
481,620050	1,000000
481,697050	-1,000000
481,788050	1,000000
482,141050	-1,000000
482,432050	1,000000
482,796050	-1,000000
483,190050	1,000000
484,339050	-1,000000
484,747050	1,000000
484,873050	-1,000000
484,976050	1,000000
485,268050	-1,000000
485,505050	1,000000
486,017050	-1,000000
486,293050	1,000000
486,556050	-1,000000
487,969050	1,000000
488,231050	-1,000000
488,442050	1,000000
488,593050	-1,000000
488,826050	1,000000
489,112050	-1,000000
489,771050	1,000000
497,652050	-1,000000
497,725050	1,000000
497,791050	-1,000000
499,361050	1,000000
499,428050	-1,000000
499,933050	1,000000
500,001050	-1,000000
500,169050	1,000000
500,363050	-1,000000
500,490050	1,000000
500,593050	-1,000000
500,870050	1,000000
500,950050	-1,000000
501,912050	1,000000
502,118050	-1,000000
502,209050	1,000000
502,420050	-1,000000
505,963050	1,000000
506,044050	-1,000000
506,188050	1,000000
506,296050	-1,000000
506,876050	1,000000
507,166050	-1,000000
513,549050	1,000000
513,953050	-1,000000
514,087050	1,000000
514,180050	-1,000000
532,089050	1,000000
532,255050	-1,000000
532,397050	1,000000
532,464050	-1,000000
532,737050	1,000000
532,832050	-1,000000
532,968050	1,000000
533,085050	-1,000000
533,352050	1,000000
533,431050	-1,000000
534,064050	1,000000
535,045050	-1,000000
535,416050	1,000000
535,541050	-1,000000
535,765050	1,000000
537,740050	-1,000000
541,984050	1,000000
544,231050	-1,000000
545,322050	1,000000
545,850050	-1,000000
546,317050	1,000000
546,566050	-1,000000
546,877050	1,000000
546,967050	-1,000000
547,129050	1,000000
550,494050	-1,000000
550,559050	1,000000
551,405050	-1,000000
552,515050	1,000000
566,933050	-1,000000
566,998050	1,000000
567,069050	-1,000000
567,206050	1,000000
567,420050	-1,000000
568,291050	1,000000
568,386050	-1,000000
568,529050	1,000000
568,766050	-1,000000
568,865050	1,000000
568,947050	-1,000000
569,103050	1,000000
569,235050	-1,000000
569,298050	1,000000
569,416050	-1,000000
569,556050	1,000000
569,620050	-1,000000
569,832050	1,000000
569,902050	-1,000000
569,983050	1,000000
570,048050	-1,000000
570,762050	1,000000
571,292050	-1,000000
572,264050	1,000000
578,659050	-1,000000
579,040050	1,000000
579,108050	-1,000000
579,184050	1,000000
579,392050	-1,000000
579,585050	1,000000
579,835050	-1,000000
580,141050	1,000000
580,861050	-1,000000
587,746050	1,000000
588,951050	-1,000000
589,190050	1,000000
589,276050	-1,000000
589,590050	1,000000
591,538050	-1,000000
597,401050	1,000000
597,953050	-1,000000
598,118050	1,000000
598,181050	-1,000000
598,309050	1,000000
598,806050	-1,000000
598,966050	1,000000
599,037050	-1,000000
599,418050	1,000000
599,716050	-1,000000
599,819050	1,000000
599,905050	-1,000000
600,050050	1,000000
600,185050	-1,000000
