# Supplementary material for: Moth olfactory receptor neurons adjust their encoding efficiency to temporal statistics of pheromone fluctuations
Source: PLoS Comput Biol. 2018 Nov 13;14(11):e1006586. doi: 10.1371/journal.pcbi.1006586 (PMC6258558; doi:10.1371/journal.pcbi.1006586)
Supplement: S1 Data — (ZIP) [file pcbi.1006586.s001.zip › data/16m/1fg/valve_states_05.txt]

0,985650	1,000000
1,086650	-1,000000
1,281650	1,000000
1,395650	-1,000000
2,728650	1,000000
3,448650	-1,000000
3,587650	1,000000
3,694650	-1,000000
3,858650	1,000000
3,962650	-1,000000
4,064650	1,000000
4,332650	-1,000000
4,440650	1,000000
4,509650	-1,000000
5,505650	1,000000
5,573650	-1,000000
8,171650	1,000000
8,266650	-1,000000
8,342650	1,000000
9,025650	-1,000000
9,557650	1,000000
9,625650	-1,000000
10,701650	1,000000
10,787650	-1,000000
10,949650	1,000000
11,221650	-1,000000
11,616650	1,000000
11,896650	-1,000000
12,127650	1,000000
12,408650	-1,000000
12,514650	1,000000
12,706650	-1,000000
12,815650	1,000000
12,920650	-1,000000
12,987650	1,000000
13,063650	-1,000000
14,162650	1,000000
17,814650	-1,000000
18,009650	1,000000
18,124650	-1,000000
18,191650	1,000000
19,015650	-1,000000
28,137650	1,000000
28,446650	-1,000000
28,609650	1,000000
28,719650	-1,000000
29,028650	1,000000
29,157650	-1,000000
29,256650	1,000000
29,322650	-1,000000
29,603650	1,000000
29,666650	-1,000000
30,401650	1,000000
30,519650	-1,000000
30,652650	1,000000
30,748650	-1,000000
30,834650	1,000000
31,032650	-1,000000
32,348650	1,000000
33,035650	-1,000000
33,131650	1,000000
33,762650	-1,000000
33,900650	1,000000
34,042650	-1,000000
34,187650	1,000000
34,585650	-1,000000
34,798650	1,000000
35,281650	-1,000000
35,763650	1,000000
36,779650	-1,000000
36,869650	1,000000
37,676650	-1,000000
38,051650	1,000000
40,765650	-1,000000
40,985650	1,000000
41,191650	-1,000000
42,302650	1,000000
42,378650	-1,000000
43,625650	1,000000
44,958650	-1,000000
50,440650	1,000000
50,980650	-1,000000
51,687650	1,000000
51,861650	-1,000000
52,166650	1,000000
53,064650	-1,000000
53,133650	1,000000
53,226650	-1,000000
53,400650	1,000000
53,666650	-1,000000
53,930650	1,000000
54,193650	-1,000000
54,735650	1,000000
54,806650	-1,000000
55,047650	1,000000
55,128650	-1,000000
55,396650	1,000000
55,491650	-1,000000
59,872650	1,000000
59,973650	-1,000000
60,104650	1,000000
60,175650	-1,000000
60,606650	1,000000
61,387650	-1,000000
61,471650	1,000000
61,630650	-1,000000
61,873650	1,000000
65,011650	-1,000000
65,134650	1,000000
68,100650	-1,000000
68,236650	1,000000
70,440650	-1,000000
70,518650	1,000000
70,587650	-1,000000
70,712650	1,000000
70,832650	-1,000000
71,859650	1,000000
72,063650	-1,000000
72,136650	1,000000
72,267650	-1,000000
72,468650	1,000000
72,551650	-1,000000
73,761650	1,000000
73,900650	-1,000000
73,967650	1,000000
74,263650	-1,000000
79,203650	1,000000
79,314650	-1,000000
79,504650	1,000000
79,583650	-1,000000
80,623650	1,000000
80,787650	-1,000000
81,057650	1,000000
96,501650	-1,000000
96,604650	1,000000
102,127650	-1,000000
102,234650	1,000000
102,457650	-1,000000
102,639650	1,000000
108,921650	-1,000000
109,023650	1,000000
109,160650	-1,000000
109,321650	1,000000
109,647650	-1,000000
109,775650	1,000000
109,919650	-1,000000
110,426650	1,000000
110,586650	-1,000000
110,657650	1,000000
113,037650	-1,000000
114,242650	1,000000
114,546650	-1,000000
114,662650	1,000000
114,730650	-1,000000
114,928650	1,000000
115,817650	-1,000000
115,949650	1,000000
116,546650	-1,000000
117,893650	1,000000
117,960650	-1,000000
122,615650	1,000000
122,758650	-1,000000
123,050650	1,000000
123,281650	-1,000000
124,186650	1,000000
124,329650	-1,000000
124,780650	1,000000
124,906650	-1,000000
125,188650	1,000000
125,288650	-1,000000
125,447650	1,000000
125,649650	-1,000000
125,913650	1,000000
125,984650	-1,000000
126,784650	1,000000
127,189650	-1,000000
127,966650	1,000000
128,086650	-1,000000
128,207650	1,000000
128,278650	-1,000000
128,499650	1,000000
128,688650	-1,000000
128,764650	1,000000
129,617650	-1,000000
129,689650	1,000000
130,386650	-1,000000
134,432650	1,000000
136,442650	-1,000000
136,509650	1,000000
136,625650	-1,000000
136,969650	1,000000
141,164650	-1,000000
141,417650	1,000000
141,601650	-1,000000
141,744650	1,000000
142,045650	-1,000000
143,335650	1,000000
143,402650	-1,000000
143,566650	1,000000
144,437650	-1,000000
144,679650	1,000000
144,813650	-1,000000
144,897650	1,000000
145,104650	-1,000000
145,711650	1,000000
146,247650	-1,000000
146,373650	1,000000
153,876650	-1,000000
155,403650	1,000000
155,492650	-1,000000
155,945650	1,000000
156,496650	-1,000000
156,675650	1,000000
156,792650	-1,000000
156,880650	1,000000
157,097650	-1,000000
157,332650	1,000000
157,405650	-1,000000
157,479650	1,000000
158,667650	-1,000000
158,775650	1,000000
159,184650	-1,000000
159,797650	1,000000
159,907650	-1,000000
160,012650	1,000000
160,186650	-1,000000
160,683650	1,000000
161,273650	-1,000000
162,310650	1,000000
169,955650	-1,000000
185,335650	1,000000
185,744650	-1,000000
185,958650	1,000000
186,092650	-1,000000
186,346650	1,000000
188,144650	-1,000000
188,527650	1,000000
188,624650	-1,000000
188,818650	1,000000
188,912650	-1,000000
189,092650	1,000000
189,239650	-1,000000
189,313650	1,000000
189,417650	-1,000000
189,511650	1,000000
194,182650	-1,000000
204,802650	1,000000
204,937650	-1,000000
205,268650	1,000000
205,333650	-1,000000
205,523650	1,000000
205,587650	-1,000000
210,238650	1,000000
210,528650	-1,000000
210,629650	1,000000
210,699650	-1,000000
210,963650	1,000000
211,244650	-1,000000
214,948650	1,000000
215,047650	-1,000000
215,188650	1,000000
216,072650	-1,000000
216,189650	1,000000
217,260650	-1,000000
219,208650	1,000000
219,299650	-1,000000
219,364650	1,000000
219,575650	-1,000000
219,964650	1,000000
229,302650	-1,000000
229,710650	1,000000
230,529650	-1,000000
230,617650	1,000000
230,692650	-1,000000
237,667650	1,000000
237,808650	-1,000000
237,924650	1,000000
238,904650	-1,000000
239,293650	1,000000
239,514650	-1,000000
239,654650	1,000000
239,738650	-1,000000
239,841650	1,000000
244,729650	-1,000000
244,812650	1,000000
244,887650	-1,000000
244,977650	1,000000
245,248650	-1,000000
245,325650	1,000000
245,432650	-1,000000
259,299650	1,000000
259,437650	-1,000000
259,740650	1,000000
259,910650	-1,000000
260,010650	1,000000
260,259650	-1,000000
260,325650	1,000000
261,300650	-1,000000
261,452650	1,000000
261,560650	-1,000000
264,759650	1,000000
265,199650	-1,000000
265,276650	1,000000
265,399650	-1,000000
265,781650	1,000000
266,074650	-1,000000
266,206650	1,000000
266,302650	-1,000000
266,379650	1,000000
266,496650	-1,000000
266,914650	1,000000
270,331650	-1,000000
270,560650	1,000000
270,815650	-1,000000
270,910650	1,000000
271,475650	-1,000000
271,590650	1,000000
271,782650	-1,000000
271,848650	1,000000
286,078650	-1,000000
286,581650	1,000000
286,663650	-1,000000
288,085650	1,000000
292,733650	-1,000000
292,834650	1,000000
292,958650	-1,000000
294,606650	1,000000
294,709650	-1,000000
294,980650	1,000000
300,740650	-1,000000
300,821650	1,000000
300,907650	-1,000000
313,766650	1,000000
314,235650	-1,000000
314,775650	1,000000
314,845650	-1,000000
322,165650	1,000000
322,373650	-1,000000
323,828650	1,000000
324,049650	-1,000000
324,149650	1,000000
324,220650	-1,000000
324,348650	1,000000
324,764650	-1,000000
325,035650	1,000000
325,137650	-1,000000
325,282650	1,000000
329,754650	-1,000000
329,874650	1,000000
330,293650	-1,000000
331,441650	1,000000
331,901650	-1,000000
332,154650	1,000000
332,226650	-1,000000
332,344650	1,000000
332,410650	-1,000000
332,699650	1,000000
332,850650	-1,000000
335,426650	1,000000
335,816650	-1,000000
336,061650	1,000000
336,172650	-1,000000
336,279650	1,000000
338,536650	-1,000000
338,629650	1,000000
339,458650	-1,000000
343,209650	1,000000
343,824650	-1,000000
343,936650	1,000000
345,215650	-1,000000
355,789650	1,000000
355,897650	-1,000000
356,087650	1,000000
356,456650	-1,000000
357,460650	1,000000
357,529650	-1,000000
357,942650	1,000000
358,007650	-1,000000
358,280650	1,000000
358,375650	-1,000000
358,454650	1,000000
362,249650	-1,000000
362,774650	1,000000
364,337650	-1,000000
364,512650	1,000000
364,659650	-1,000000
366,141650	1,000000
367,120650	-1,000000
367,371650	1,000000
367,486650	-1,000000
367,670650	1,000000
367,996650	-1,000000
368,614650	1,000000
368,802650	-1,000000
370,405650	1,000000
370,472650	-1,000000
370,690650	1,000000
371,052650	-1,000000
371,181650	1,000000
371,352650	-1,000000
374,247650	1,000000
374,480650	-1,000000
374,639650	1,000000
376,749650	-1,000000
377,149650	1,000000
377,393650	-1,000000
377,591650	1,000000
377,678650	-1,000000
377,894650	1,000000
377,961650	-1,000000
378,098650	1,000000
378,321650	-1,000000
378,678650	1,000000
381,670650	-1,000000
