# Supplementary material for: Moth olfactory receptor neurons adjust their encoding efficiency to temporal statistics of pheromone fluctuations
Source: PLoS Comput Biol. 2018 Nov 13;14(11):e1006586. doi: 10.1371/journal.pcbi.1006586 (PMC6258558; doi:10.1371/journal.pcbi.1006586)
Supplement: S1 Data — (ZIP) [file pcbi.1006586.s001.zip › data/16m/1fg/valve_states_06.txt]

0,375050	1,000000
2,132050	-1,000000
2,666050	1,000000
16,648050	-1,000000
16,858050	1,000000
18,240050	-1,000000
23,076050	1,000000
24,996050	-1,000000
26,398050	1,000000
26,561050	-1,000000
26,764050	1,000000
27,040050	-1,000000
27,114050	1,000000
27,788050	-1,000000
30,704050	1,000000
30,820050	-1,000000
31,043050	1,000000
31,132050	-1,000000
33,222050	1,000000
33,379050	-1,000000
33,535050	1,000000
38,077050	-1,000000
43,210050	1,000000
44,737050	-1,000000
45,592050	1,000000
45,758050	-1,000000
45,921050	1,000000
46,180050	-1,000000
46,343050	1,000000
46,575050	-1,000000
47,250050	1,000000
47,440050	-1,000000
47,745050	1,000000
47,876050	-1,000000
47,979050	1,000000
48,950050	-1,000000
49,053050	1,000000
50,159050	-1,000000
50,376050	1,000000
50,443050	-1,000000
50,566050	1,000000
50,756050	-1,000000
62,754050	1,000000
62,826050	-1,000000
62,923050	1,000000
64,326050	-1,000000
66,389050	1,000000
78,062050	-1,000000
78,829050	1,000000
79,088050	-1,000000
79,166050	1,000000
79,237050	-1,000000
97,478050	1,000000
97,546050	-1,000000
97,673050	1,000000
97,756050	-1,000000
97,819050	1,000000
103,513050	-1,000000
104,277050	1,000000
104,469050	-1,000000
110,467050	1,000000
111,276050	-1,000000
111,348050	1,000000
111,411050	-1,000000
111,720050	1,000000
111,840050	-1,000000
111,910050	1,000000
113,102050	-1,000000
115,750050	1,000000
115,891050	-1,000000
115,970050	1,000000
116,121050	-1,000000
116,370050	1,000000
116,473050	-1,000000
116,807050	1,000000
116,960050	-1,000000
117,045050	1,000000
118,442050	-1,000000
118,547050	1,000000
119,301050	-1,000000
119,492050	1,000000
119,694050	-1,000000
119,846050	1,000000
119,979050	-1,000000
120,237050	1,000000
120,314050	-1,000000
121,003050	1,000000
121,303050	-1,000000
121,886050	1,000000
121,998050	-1,000000
123,832050	1,000000
123,955050	-1,000000
124,055050	1,000000
124,130050	-1,000000
124,250050	1,000000
125,817050	-1,000000
125,927050	1,000000
126,040050	-1,000000
126,191050	1,000000
126,483050	-1,000000
126,591050	1,000000
126,717050	-1,000000
128,387050	1,000000
128,631050	-1,000000
128,930050	1,000000
129,038050	-1,000000
129,369050	1,000000
129,809050	-1,000000
129,908050	1,000000
130,003050	-1,000000
130,337050	1,000000
130,426050	-1,000000
130,491050	1,000000
130,617050	-1,000000
130,836050	1,000000
135,381050	-1,000000
135,661050	1,000000
135,739050	-1,000000
137,564050	1,000000
140,886050	-1,000000
140,957050	1,000000
143,555050	-1,000000
145,214050	1,000000
145,399050	-1,000000
145,466050	1,000000
145,570050	-1,000000
145,648050	1,000000
145,829050	-1,000000
146,127050	1,000000
146,225050	-1,000000
146,302050	1,000000
146,710050	-1,000000
146,782050	1,000000
147,097050	-1,000000
152,439050	1,000000
152,540050	-1,000000
152,618050	1,000000
152,909050	-1,000000
153,276050	1,000000
153,477050	-1,000000
153,548050	1,000000
153,689050	-1,000000
153,762050	1,000000
153,884050	-1,000000
154,016050	1,000000
154,181050	-1,000000
157,508050	1,000000
157,846050	-1,000000
158,081050	1,000000
158,533050	-1,000000
159,267050	1,000000
159,485050	-1,000000
159,605050	1,000000
159,732050	-1,000000
159,817050	1,000000
160,701050	-1,000000
162,334050	1,000000
162,499050	-1,000000
165,190050	1,000000
165,951050	-1,000000
166,339050	1,000000
170,217050	-1,000000
176,169050	1,000000
176,246050	-1,000000
176,443050	1,000000
176,528050	-1,000000
176,844050	1,000000
177,240050	-1,000000
177,442050	1,000000
190,467050	-1,000000
190,814050	1,000000
190,949050	-1,000000
204,539050	1,000000
214,938050	-1,000000
216,437050	1,000000
216,638050	-1,000000
216,711050	1,000000
232,325050	-1,000000
232,603050	1,000000
233,325050	-1,000000
233,791050	1,000000
233,880050	-1,000000
234,300050	1,000000
234,375050	-1,000000
234,514050	1,000000
234,694050	-1,000000
235,328050	1,000000
236,088050	-1,000000
236,156050	1,000000
236,220050	-1,000000
236,483050	1,000000
239,494050	-1,000000
239,602050	1,000000
239,701050	-1,000000
243,402050	1,000000
244,111050	-1,000000
244,480050	1,000000
244,552050	-1,000000
244,673050	1,000000
245,970050	-1,000000
249,040050	1,000000
249,123050	-1,000000
266,580050	1,000000
267,449050	-1,000000
267,615050	1,000000
267,679050	-1,000000
267,806050	1,000000
268,001050	-1,000000
268,861050	1,000000
268,934050	-1,000000
270,720050	1,000000
270,805050	-1,000000
271,882050	1,000000
271,963050	-1,000000
279,785050	1,000000
280,024050	-1,000000
280,131050	1,000000
280,572050	-1,000000
280,948050	1,000000
281,056050	-1,000000
281,433050	1,000000
281,798050	-1,000000
281,916050	1,000000
295,998050	-1,000000
296,256050	1,000000
296,341050	-1,000000
296,458050	1,000000
296,637050	-1,000000
296,768050	1,000000
296,890050	-1,000000
297,222050	1,000000
297,319050	-1,000000
297,392050	1,000000
300,269050	-1,000000
313,828050	1,000000
314,052050	-1,000000
314,204050	1,000000
317,317050	-1,000000
317,896050	1,000000
319,166050	-1,000000
319,689050	1,000000
319,807050	-1,000000
319,937050	1,000000
320,061050	-1,000000
333,552050	1,000000
333,884050	-1,000000
334,074050	1,000000
334,144050	-1,000000
335,016050	1,000000
335,120050	-1,000000
337,021050	1,000000
337,210050	-1,000000
337,285050	1,000000
340,698050	-1,000000
344,976050	1,000000
345,290050	-1,000000
364,879050	1,000000
364,955050	-1,000000
366,162050	1,000000
368,838050	-1,000000
369,261050	1,000000
369,430050	-1,000000
369,498050	1,000000
371,189050	-1,000000
371,383050	1,000000
371,446050	-1,000000
371,574050	1,000000
371,720050	-1,000000
371,927050	1,000000
372,117050	-1,000000
372,257050	1,000000
374,612050	-1,000000
375,062050	1,000000
375,485050	-1,000000
376,901050	1,000000
377,005050	-1,000000
377,085050	1,000000
378,818050	-1,000000
389,170050	1,000000
390,556050	-1,000000
390,628050	1,000000
390,767050	-1,000000
391,767050	1,000000
397,568050	-1,000000
397,720050	1,000000
398,851050	-1,000000
399,097050	1,000000
399,201050	-1,000000
399,267050	1,000000
399,421050	-1,000000
399,853050	1,000000
399,962050	-1,000000
400,063050	1,000000
400,189050	-1,000000
410,023050	1,000000
410,216050	-1,000000
410,339050	1,000000
413,778050	-1,000000
413,850050	1,000000
417,575050	-1,000000
417,703050	1,000000
418,086050	-1,000000
418,195050	1,000000
418,433050	-1,000000
421,318050	1,000000
421,552050	-1,000000
436,050050	1,000000
436,252050	-1,000000
437,411050	1,000000
447,711050	-1,000000
447,804050	1,000000
447,992050	-1,000000
448,092050	1,000000
448,171050	-1,000000
448,361050	1,000000
459,214050	-1,000000
459,282050	1,000000
467,777050	-1,000000
468,636050	1,000000
468,768050	-1,000000
469,769050	1,000000
472,238050	-1,000000
472,439050	1,000000
479,562050	-1,000000
488,490050	1,000000
488,764050	-1,000000
488,925050	1,000000
489,431050	-1,000000
489,671050	1,000000
489,745050	-1,000000
490,037050	1,000000
490,111050	-1,000000
491,319050	1,000000
495,681050	-1,000000
496,751050	1,000000
496,863050	-1,000000
497,245050	1,000000
502,397050	-1,000000
503,133050	1,000000
503,204050	-1,000000
503,518050	1,000000
504,110050	-1,000000
504,188050	1,000000
504,555050	-1,000000
509,205050	1,000000
509,460050	-1,000000
509,780050	1,000000
509,847050	-1,000000
509,925050	1,000000
510,018050	-1,000000
510,117050	1,000000
511,915050	-1,000000
512,051050	1,000000
515,054050	-1,000000
530,119050	1,000000
530,536050	-1,000000
530,751050	1,000000
531,031050	-1,000000
532,632050	1,000000
533,096050	-1,000000
533,180050	1,000000
533,810050	-1,000000
534,104050	1,000000
535,396050	-1,000000
535,648050	1,000000
536,098050	-1,000000
536,165050	1,000000
536,267050	-1,000000
536,904050	1,000000
537,097050	-1,000000
537,203050	1,000000
539,511050	-1,000000
539,749050	1,000000
539,881050	-1,000000
540,167050	1,000000
540,350050	-1,000000
542,006050	1,000000
542,114050	-1,000000
542,263050	1,000000
542,739050	-1,000000
542,879050	1,000000
543,086050	-1,000000
543,172050	1,000000
543,686050	-1,000000
557,056050	1,000000
557,763050	-1,000000
557,873050	1,000000
559,089050	-1,000000
559,998050	1,000000
560,141050	-1,000000
560,228050	1,000000
560,308050	-1,000000
560,386050	1,000000
562,911050	-1,000000
563,029050	1,000000
564,647050	-1,000000
564,888050	1,000000
565,201050	-1,000000
565,295050	1,000000
565,425050	-1,000000
565,515050	1,000000
565,843050	-1,000000
566,006050	1,000000
567,774050	-1,000000
567,869050	1,000000
568,203050	-1,000000
569,534050	1,000000
570,144050	-1,000000
570,315050	1,000000
578,366050	-1,000000
578,557050	1,000000
581,903050	-1,000000
582,224050	1,000000
583,040050	-1,000000
583,131050	1,000000
584,153050	-1,000000
584,359050	1,000000
586,329050	-1,000000
586,436050	1,000000
586,561050	-1,000000
586,686050	1,000000
587,438050	-1,000000
587,522050	1,000000
588,267050	-1,000000
589,836050	1,000000
590,034050	-1,000000
590,178050	1,000000
590,485050	-1,000000
590,728050	1,000000
591,064050	-1,000000
591,131050	1,000000
591,238050	-1,000000
591,747050	1,000000
592,133050	-1,000000
592,372050	1,000000
592,553050	-1,000000
592,724050	1,000000
592,848050	-1,000000
592,948050	1,000000
598,542050	-1,000000
612,587050	1,000000
612,686050	-1,000000
