# Supplementary material for: Moth olfactory receptor neurons adjust their encoding efficiency to temporal statistics of pheromone fluctuations
Source: PLoS Comput Biol. 2018 Nov 13;14(11):e1006586. doi: 10.1371/journal.pcbi.1006586 (PMC6258558; doi:10.1371/journal.pcbi.1006586)
Supplement: S1 Data — (ZIP) [file pcbi.1006586.s001.zip › data/16m/1fg/valve_states_07.txt]

0,073000	1,000000
0,135000	-1,000000
0,148000	1,000000
0,235000	-1,000000
0,248000	1,000000
0,402000	-1,000000
0,414000	1,000000
2,154000	-1,000000
2,190000	1,000000
18,875000	-1,000000
19,277000	1,000000
19,301000	-1,000000
19,313000	1,000000
19,348000	-1,000000
19,660000	1,000000
19,681000	-1,000000
19,864000	1,000000
20,970000	-1,000000
21,005000	1,000000
21,027000	-1,000000
21,035000	1,000000
21,727000	-1,000000
21,750000	1,000000
21,800000	-1,000000
35,806000	1,000000
35,845000	-1,000000
35,921000	1,000000
35,938000	-1,000000
35,949000	1,000000
35,985000	-1,000000
36,042000	1,000000
36,708000	-1,000000
36,722000	1,000000
36,770000	-1,000000
36,794000	1,000000
36,975000	-1,000000
37,052000	1,000000
37,084000	-1,000000
39,957000	1,000000
39,980000	-1,000000
39,995000	1,000000
40,011000	-1,000000
40,023000	1,000000
40,032000	-1,000000
40,042000	1,000000
40,065000	-1,000000
40,083000	1,000000
40,105000	-1,000000
40,269000	1,000000
40,300000	-1,000000
41,271000	1,000000
41,488000	-1,000000
41,640000	1,000000
41,706000	-1,000000
41,822000	1,000000
44,769000	-1,000000
44,806000	1,000000
44,850000	-1,000000
45,675000	1,000000
45,688000	-1,000000
46,298000	1,000000
46,329000	-1,000000
47,956000	1,000000
47,966000	-1,000000
47,978000	1,000000
47,998000	-1,000000
48,019000	1,000000
48,045000	-1,000000
48,104000	1,000000
48,137000	-1,000000
48,278000	1,000000
48,298000	-1,000000
52,387000	1,000000
52,395000	-1,000000
52,504000	1,000000
52,792000	-1,000000
52,800000	1,000000
52,831000	-1,000000
52,841000	1,000000
52,866000	-1,000000
52,892000	1,000000
52,927000	-1,000000
90,342000	1,000000
90,353000	-1,000000
90,365000	1,000000
90,546000	-1,000000
90,635000	1,000000
90,647000	-1,000000
90,666000	1,000000
90,708000	-1,000000
91,434000	1,000000
103,999000	-1,000000
104,024000	1,000000
104,042000	-1,000000
104,167000	1,000000
104,341000	-1,000000
104,416000	1,000000
104,467000	-1,000000
104,511000	1,000000
104,521000	-1,000000
104,582000	1,000000
104,591000	-1,000000
104,656000	1,000000
105,043000	-1,000000
105,158000	1,000000
105,198000	-1,000000
105,227000	1,000000
106,258000	-1,000000
106,961000	1,000000
107,031000	-1,000000
107,040000	1,000000
107,075000	-1,000000
108,345000	1,000000
108,394000	-1,000000
108,414000	1,000000
108,506000	-1,000000
108,558000	1,000000
108,583000	-1,000000
108,753000	1,000000
108,866000	-1,000000
108,876000	1,000000
108,890000	-1,000000
109,315000	1,000000
109,997000	-1,000000
110,026000	1,000000
110,035000	-1,000000
110,408000	1,000000
110,419000	-1,000000
122,174000	1,000000
122,208000	-1,000000
122,219000	1,000000
122,229000	-1,000000
122,265000	1,000000
122,276000	-1,000000
122,288000	1,000000
122,324000	-1,000000
122,539000	1,000000
122,742000	-1,000000
122,759000	1,000000
122,875000	-1,000000
122,893000	1,000000
122,927000	-1,000000
122,944000	1,000000
122,956000	-1,000000
122,966000	1,000000
123,024000	-1,000000
123,933000	1,000000
124,002000	-1,000000
124,011000	1,000000
124,039000	-1,000000
124,092000	1,000000
124,115000	-1,000000
124,630000	1,000000
124,643000	-1,000000
124,654000	1,000000
124,688000	-1,000000
124,761000	1,000000
124,780000	-1,000000
124,800000	1,000000
124,958000	-1,000000
124,977000	1,000000
124,987000	-1,000000
124,996000	1,000000
125,008000	-1,000000
125,017000	1,000000
125,563000	-1,000000
125,674000	1,000000
125,694000	-1,000000
125,704000	1,000000
125,754000	-1,000000
125,779000	1,000000
125,809000	-1,000000
125,818000	1,000000
125,879000	-1,000000
125,919000	1,000000
125,931000	-1,000000
125,944000	1,000000
125,970000	-1,000000
126,042000	1,000000
126,087000	-1,000000
126,118000	1,000000
126,128000	-1,000000
126,789000	1,000000
126,809000	-1,000000
126,865000	1,000000
126,882000	-1,000000
132,625000	1,000000
137,794000	-1,000000
137,820000	1,000000
137,832000	-1,000000
137,864000	1,000000
138,049000	-1,000000
138,093000	1,000000
138,103000	-1,000000
138,263000	1,000000
146,384000	-1,000000
146,398000	1,000000
146,416000	-1,000000
146,442000	1,000000
146,733000	-1,000000
146,848000	1,000000
146,858000	-1,000000
146,896000	1,000000
146,905000	-1,000000
146,920000	1,000000
146,935000	-1,000000
146,960000	1,000000
146,972000	-1,000000
146,995000	1,000000
147,005000	-1,000000
147,072000	1,000000
147,129000	-1,000000
147,261000	1,000000
147,285000	-1,000000
147,299000	1,000000
147,323000	-1,000000
147,368000	1,000000
147,397000	-1,000000
156,066000	1,000000
156,089000	-1,000000
156,111000	1,000000
156,126000	-1,000000
156,307000	1,000000
156,335000	-1,000000
156,370000	1,000000
156,382000	-1,000000
156,454000	1,000000
161,834000	-1,000000
161,851000	1,000000
161,861000	-1,000000
161,941000	1,000000
161,995000	-1,000000
162,011000	1,000000
162,020000	-1,000000
162,100000	1,000000
162,142000	-1,000000
164,501000	1,000000
164,511000	-1,000000
164,523000	1,000000
164,836000	-1,000000
165,285000	1,000000
165,300000	-1,000000
165,310000	1,000000
165,339000	-1,000000
165,370000	1,000000
165,379000	-1,000000
165,519000	1,000000
165,535000	-1,000000
165,547000	1,000000
165,559000	-1,000000
165,646000	1,000000
165,668000	-1,000000
165,685000	1,000000
165,706000	-1,000000
165,715000	1,000000
165,750000	-1,000000
165,822000	1,000000
165,834000	-1,000000
165,849000	1,000000
165,864000	-1,000000
166,024000	1,000000
166,038000	-1,000000
196,330000	1,000000
196,350000	-1,000000
196,373000	1,000000
196,896000	-1,000000
197,218000	1,000000
197,262000	-1,000000
197,403000	1,000000
197,436000	-1,000000
197,450000	1,000000
197,901000	-1,000000
197,910000	1,000000
197,993000	-1,000000
198,013000	1,000000
199,459000	-1,000000
199,478000	1,000000
199,496000	-1,000000
199,553000	1,000000
199,562000	-1,000000
199,587000	1,000000
199,640000	-1,000000
199,894000	1,000000
199,913000	-1,000000
199,925000	1,000000
199,994000	-1,000000
200,022000	1,000000
200,030000	-1,000000
200,047000	1,000000
200,098000	-1,000000
200,345000	1,000000
200,355000	-1,000000
200,391000	1,000000
200,745000	-1,000000
200,754000	1,000000
200,770000	-1,000000
200,788000	1,000000
200,991000	-1,000000
201,039000	1,000000
203,511000	-1,000000
206,700000	1,000000
207,039000	-1,000000
207,150000	1,000000
207,160000	-1,000000
207,216000	1,000000
207,252000	-1,000000
207,328000	1,000000
207,519000	-1,000000
207,528000	1,000000
207,538000	-1,000000
207,583000	1,000000
209,586000	-1,000000
209,913000	1,000000
209,931000	-1,000000
209,976000	1,000000
210,057000	-1,000000
210,066000	1,000000
210,118000	-1,000000
210,189000	1,000000
210,237000	-1,000000
210,262000	1,000000
211,028000	-1,000000
211,037000	1,000000
211,046000	-1,000000
211,131000	1,000000
211,141000	-1,000000
211,153000	1,000000
211,164000	-1,000000
211,175000	1,000000
211,185000	-1,000000
211,229000	1,000000
211,312000	-1,000000
211,343000	1,000000
212,384000	-1,000000
212,774000	1,000000
213,042000	-1,000000
213,055000	1,000000
213,066000	-1,000000
213,585000	1,000000
213,630000	-1,000000
213,645000	1,000000
217,341000	-1,000000
217,882000	1,000000
217,960000	-1,000000
218,108000	1,000000
218,147000	-1,000000
218,169000	1,000000
218,188000	-1,000000
218,274000	1,000000
218,286000	-1,000000
218,349000	1,000000
218,363000	-1,000000
272,304000	1,000000
272,318000	-1,000000
272,332000	1,000000
272,367000	-1,000000
280,908000	1,000000
280,950000	-1,000000
280,980000	1,000000
281,028000	-1,000000
281,041000	1,000000
281,052000	-1,000000
281,064000	1,000000
281,479000	-1,000000
281,490000	1,000000
281,513000	-1,000000
284,144000	1,000000
284,561000	-1,000000
299,347000	1,000000
299,405000	-1,000000
299,416000	1,000000
299,451000	-1,000000
299,470000	1,000000
302,029000	-1,000000
304,605000	1,000000
304,620000	-1,000000
304,696000	1,000000
304,780000	-1,000000
304,799000	1,000000
308,747000	-1,000000
308,874000	1,000000
310,739000	-1,000000
310,748000	1,000000
310,757000	-1,000000
310,796000	1,000000
310,806000	-1,000000
312,992000	1,000000
313,017000	-1,000000
313,032000	1,000000
313,061000	-1,000000
313,137000	1,000000
313,718000	-1,000000
313,737000	1,000000
313,810000	-1,000000
313,838000	1,000000
313,875000	-1,000000
313,968000	1,000000
314,230000	-1,000000
314,291000	1,000000
314,606000	-1,000000
314,623000	1,000000
314,633000	-1,000000
314,907000	1,000000
314,918000	-1,000000
314,937000	1,000000
314,958000	-1,000000
314,966000	1,000000
315,036000	-1,000000
315,044000	1,000000
315,142000	-1,000000
315,157000	1,000000
316,679000	-1,000000
316,717000	1,000000
316,732000	-1,000000
316,762000	1,000000
316,771000	-1,000000
316,859000	1,000000
316,874000	-1,000000
317,054000	1,000000
317,069000	-1,000000
317,078000	1,000000
317,097000	-1,000000
317,157000	1,000000
317,224000	-1,000000
317,659000	1,000000
317,712000	-1,000000
318,346000	1,000000
318,368000	-1,000000
318,377000	1,000000
318,410000	-1,000000
318,430000	1,000000
318,453000	-1,000000
318,486000	1,000000
318,545000	-1,000000
318,554000	1,000000
318,753000	-1,000000
318,914000	1,000000
318,948000	-1,000000
319,102000	1,000000
319,122000	-1,000000
345,690000	1,000000
345,754000	-1,000000
345,768000	1,000000
345,793000	-1,000000
345,815000	1,000000
345,844000	-1,000000
345,908000	1,000000
346,292000	-1,000000
346,328000	1,000000
346,373000	-1,000000
346,386000	1,000000
348,358000	-1,000000
348,432000	1,000000
348,543000	-1,000000
348,557000	1,000000
348,636000	-1,000000
348,662000	1,000000
348,860000	-1,000000
348,902000	1,000000
348,912000	-1,000000
349,125000	1,000000
349,172000	-1,000000
349,184000	1,000000
349,193000	-1,000000
349,209000	1,000000
349,232000	-1,000000
349,253000	1,000000
349,468000	-1,000000
365,024000	1,000000
365,053000	-1,000000
365,086000	1,000000
365,133000	-1,000000
365,158000	1,000000
371,950000	-1,000000
372,528000	1,000000
383,574000	-1,000000
383,584000	1,000000
383,610000	-1,000000
383,714000	1,000000
383,758000	-1,000000
383,777000	1,000000
383,969000	-1,000000
384,473000	1,000000
384,496000	-1,000000
384,513000	1,000000
384,706000	-1,000000
384,719000	1,000000
384,897000	-1,000000
385,067000	1,000000
385,076000	-1,000000
385,494000	1,000000
385,503000	-1,000000
385,519000	1,000000
385,529000	-1,000000
385,538000	1,000000
385,556000	-1,000000
391,502000	1,000000
391,511000	-1,000000
397,566000	1,000000
397,576000	-1,000000
397,597000	1,000000
397,647000	-1,000000
397,656000	1,000000
397,706000	-1,000000
398,062000	1,000000
398,080000	-1,000000
398,106000	1,000000
398,132000	-1,000000
398,148000	1,000000
398,157000	-1,000000
398,213000	1,000000
398,225000	-1,000000
400,620000	1,000000
401,398000	-1,000000
401,441000	1,000000
401,465000	-1,000000
401,477000	1,000000
402,020000	-1,000000
402,686000	1,000000
402,869000	-1,000000
402,882000	1,000000
403,051000	-1,000000
403,064000	1,000000
403,095000	-1,000000
403,124000	1,000000
403,235000	-1,000000
403,244000	1,000000
403,316000	-1,000000
403,325000	1,000000
403,336000	-1,000000
403,457000	1,000000
403,468000	-1,000000
403,546000	1,000000
404,190000	-1,000000
404,207000	1,000000
405,909000	-1,000000
405,919000	1,000000
406,664000	-1,000000
408,397000	1,000000
408,738000	-1,000000
408,758000	1,000000
408,770000	-1,000000
408,897000	1,000000
409,204000	-1,000000
409,222000	1,000000
409,232000	-1,000000
409,321000	1,000000
409,354000	-1,000000
409,412000	1,000000
409,440000	-1,000000
409,619000	1,000000
409,822000	-1,000000
409,847000	1,000000
409,886000	-1,000000
409,929000	1,000000
410,042000	-1,000000
410,059000	1,000000
410,176000	-1,000000
410,187000	1,000000
410,343000	-1,000000
410,352000	1,000000
410,362000	-1,000000
410,371000	1,000000
410,418000	-1,000000
410,440000	1,000000
410,450000	-1,000000
410,462000	1,000000
410,503000	-1,000000
423,723000	1,000000
423,756000	-1,000000
423,826000	1,000000
423,946000	-1,000000
423,974000	1,000000
424,005000	-1,000000
424,018000	1,000000
424,032000	-1,000000
424,051000	1,000000
424,068000	-1,000000
424,113000	1,000000
424,171000	-1,000000
424,283000	1,000000
425,221000	-1,000000
425,238000	1,000000
425,291000	-1,000000
425,304000	1,000000
425,317000	-1,000000
425,366000	1,000000
425,967000	-1,000000
523,088000	1,000000
523,104000	-1,000000
523,112000	1,000000
523,122000	-1,000000
523,156000	1,000000
523,165000	-1,000000
523,176000	1,000000
523,266000	-1,000000
530,505000	1,000000
530,546000	-1,000000
530,585000	1,000000
530,653000	-1,000000
530,734000	1,000000
530,743000	-1,000000
530,798000	1,000000
530,820000	-1,000000
530,835000	1,000000
530,853000	-1,000000
530,868000	1,000000
531,222000	-1,000000
531,544000	1,000000
531,583000	-1,000000
531,598000	1,000000
531,720000	-1,000000
531,750000	1,000000
531,926000	-1,000000
531,957000	1,000000
532,668000	-1,000000
532,691000	1,000000
532,701000	-1,000000
532,739000	1,000000
532,779000	-1,000000
532,818000	1,000000
532,995000	-1,000000
533,205000	1,000000
533,837000	-1,000000
533,849000	1,000000
534,191000	-1,000000
534,200000	1,000000
534,211000	-1,000000
534,678000	1,000000
534,698000	-1,000000
534,718000	1,000000
534,730000	-1,000000
534,745000	1,000000
534,756000	-1,000000
534,772000	1,000000
534,800000	-1,000000
535,927000	1,000000
535,939000	-1,000000
535,949000	1,000000
535,968000	-1,000000
535,981000	1,000000
536,177000	-1,000000
536,191000	1,000000
536,405000	-1,000000
536,438000	1,000000
536,450000	-1,000000
538,135000	1,000000
538,146000	-1,000000
538,159000	1,000000
538,173000	-1,000000
539,074000	1,000000
539,100000	-1,000000
539,202000	1,000000
539,225000	-1,000000
539,240000	1,000000
539,286000	-1,000000
539,524000	1,000000
539,542000	-1,000000
539,801000	1,000000
539,831000	-1,000000
539,871000	1,000000
540,055000	-1,000000
540,114000	1,000000
540,123000	-1,000000
540,630000	1,000000
540,640000	-1,000000
540,705000	1,000000
541,571000	-1,000000
541,584000	1,000000
541,615000	-1,000000
542,785000	1,000000
542,808000	-1,000000
542,826000	1,000000
542,844000	-1,000000
542,855000	1,000000
542,865000	-1,000000
542,886000	1,000000
542,894000	-1,000000
542,918000	1,000000
543,257000	-1,000000
543,273000	1,000000
543,283000	-1,000000
543,299000	1,000000
543,328000	-1,000000
543,405000	1,000000
543,421000	-1,000000
543,619000	1,000000
543,631000	-1,000000
543,644000	1,000000
543,830000	-1,000000
543,871000	1,000000
543,889000	-1,000000
543,914000	1,000000
544,736000	-1,000000
545,635000	1,000000
545,655000	-1,000000
545,698000	1,000000
545,723000	-1,000000
545,737000	1,000000
545,748000	-1,000000
545,884000	1,000000
545,894000	-1,000000
546,038000	1,000000
546,047000	-1,000000
546,084000	1,000000
546,164000	-1,000000
546,185000	1,000000
546,197000	-1,000000
546,244000	1,000000
546,260000	-1,000000
546,296000	1,000000
546,318000	-1,000000
546,433000	1,000000
546,442000	-1,000000
546,464000	1,000000
546,815000	-1,000000
546,835000	1,000000
547,310000	-1,000000
547,327000	1,000000
547,389000	-1,000000
547,438000	1,000000
547,520000	-1,000000
547,529000	1,000000
547,542000	-1,000000
547,558000	1,000000
547,575000	-1,000000
547,608000	1,000000
547,649000	-1,000000
547,659000	1,000000
547,675000	-1,000000
547,685000	1,000000
550,816000	-1,000000
550,834000	1,000000
555,650000	-1,000000
555,713000	1,000000
556,202000	-1,000000
556,211000	1,000000
556,233000	-1,000000
556,242000	1,000000
556,368000	-1,000000
556,378000	1,000000
557,419000	-1,000000
557,526000	1,000000
557,535000	-1,000000
562,989000	1,000000
563,245000	-1,000000
563,418000	1,000000
563,696000	-1,000000
563,714000	1,000000
563,739000	-1,000000
563,760000	1,000000
564,332000	-1,000000
564,340000	1,000000
564,367000	-1,000000
564,388000	1,000000
564,622000	-1,000000
564,633000	1,000000
564,647000	-1,000000
565,296000	1,000000
565,310000	-1,000000
565,424000	1,000000
565,434000	-1,000000
566,311000	1,000000
566,408000	-1,000000
566,463000	1,000000
566,561000	-1,000000
568,326000	1,000000
568,364000	-1,000000
568,375000	1,000000
568,482000	-1,000000
568,493000	1,000000
568,535000	-1,000000
568,551000	1,000000
568,566000	-1,000000
