# Supplementary material for: Moth olfactory receptor neurons adjust their encoding efficiency to temporal statistics of pheromone fluctuations
Source: PLoS Comput Biol. 2018 Nov 13;14(11):e1006586. doi: 10.1371/journal.pcbi.1006586 (PMC6258558; doi:10.1371/journal.pcbi.1006586)
Supplement: S1 Data — (ZIP) [file pcbi.1006586.s001.zip › data/16m/1ng/spikes_times_01.txt]

0	211904
0	214250
0	216800
0	219233
0	221537
0	223970
0	226318
0	228751
0	231126
0	233607
0	236161
0	238702
0	241142
0	243894
0	246500
0	249344
0	252166
0	255200
0	258307
0	261219
0	264550
0	268251
0	272016
0	275746
0	279188
0	282950
0	286519
0	290424
0	294753
0	299000
0	304750
0	309496
0	313800
0	318865
0	323511
0	328380
0	333437
0	338637
0	344065
0	349831
0	354907
0	360794
0	367089
0	373363
0	380388
0	386600
0	392592
0	400101
0	407408
0	414670
0	421763
0	428162
0	434784
0	445305
0	452659
0	460704
0	468642
0	479604
0	488741
0	497211
0	509111
0	620924
0	625498
0	630109
0	634512
0	639206
0	644189
0	649275
0	654588
0	659366
0	663903
0	669480
0	675238
0	680916
0	687203
0	692379
0	699200
0	706642
0	713600
0	719350
0	726634
0	735850
0	744781
0	751675
0	758509
0	767344
0	774102
0	785079
0	795688
0	804553
1	126035
1	185780
1	189445
1	192781
1	196077
1	199201
1	202391
1	208835
1	212133
1	215474
1	218874
1	222829
1	227700
1	231938
1	236018
1	239850
1	244800
1	249837
1	260214
1	265781
1	270850
1	277094
1	288782
1	295355
1	301726
1	307650
1	314851
1	321346
1	329368
1	335856
1	340950
1	349293
1	363589
1	373391
1	381800
1	390168
1	398551
1	404898
1	412690
1	421625
1	430629
1	438000
1	450764
1	458900
1	468750
1	478050
1	487487
1	497150
1	506084
1	515527
1	522350
1	533350
1	546006
1	555364
1	568100
1	576250
1	585736
1	595678
1	609250
1	620550
1	632450
1	644357
1	652411
1	671290
1	681010
1	693100
1	704413
1	714850
1	726555
1	740050
1	751103
1	762350
1	772756
1	786700
1	797883
1	808700
1	817188
1	831600
1	846301
1	854750
1	870115
1	879753
1	890300
1	900524
1	915550
1	925167
1	939000
1	956400
1	968366
1	977817
1	990550
2	001850
2	011150
2	021335
2	039541
2	051700
2	065759
2	077252
2	088489
2	101996
2	120900
2	223222
2	229644
2	237650
2	245330
2	254246
2	261903
2	269250
2	277690
2	285750
2	294322
2	303424
2	312996
2	323309
2	338750
2	350950
2	360750
2	370760
2	380787
2	394950
2	406832
2	418314
2	440654
2	456900
2	475450
2	487950
2	518050
2	669830
2	675207
2	680168
2	686450
2	692500
2	699714
2	709050
2	718300
2	725126
2	743500
2	758442
2	767013
2	782050
2	791600
2	803111
2	812750
2	828770
2	843150
2	872676
2	885813
2	907239
2	920550
2	931605
2	955900
3	189847
3	194742
3	199523
3	203460
3	207950
3	212600
3	217250
3	223532
3	230250
3	236050
3	242150
3	247350
3	256809
3	270430
3	278950
3	287350
3	298225
3	306733
3	316000
3	328750
3	338642
3	352800
3	367850
3	384681
3	398600
3	408415
3	420900
3	429732
3	450251
3	846634
3	879468
3	890140
3	926038
4	013274
4	095799
4	128693
4	139350
4	167829
4	193403
4	221418
4	318475
4	362857
4	429270
4	453509
4	457667
4	461303
4	464637
4	468450
4	472055
4	475700
4	479389
4	483500
4	487550
4	491372
4	502432
4	508000
4	516500
4	521550
4	530050
4	539350
4	548250
4	559750
4	569565
4	576650
4	585386
4	596734
4	613050
4	624761
4	636950
4	651489
4	662150
4	684393
4	700150
4	717850
4	730500
4	740800
4	756334
4	771523
4	788805
4	804400
4	817625
4	830236
4	845890
4	860173
4	873495
4	892500
4	905150
4	938590
4	958750
4	982111
4	996000
5	008900
5	024613
5	038708
5	054519
5	070742
5	092850
5	128537
5	153950
5	173200
5	190984
5	213358
5	234109
5	265730
5	286081
5	311550
5	334680
5	350290
5	369350
5	427036
5	448743
5	468100
5	485250
5	508750
5	563342
5	630130
5	647826
5	659051
5	689015
5	926577
5	931668
5	935600
5	940580
5	945434
5	950550
5	955976
5	961395
5	969950
5	977496
5	990405
6	000900
6	016046
6	025800
6	053480
6	069943
6	520238
6	677287
6	695077
6	751439
6	805604
6	882280
6	937909
6	958866
6	989989
7	082127
7	109473
7	142435
7	157306
7	196504
7	209476
7	263284
7	335062
7	459024
7	468123
7	519954
7	599938
7	615983
7	762033
7	802286
7	824231
7	834578
7	891434
7	981751
8	051427
8	096462
8	146214
8	178979
8	256428
8	346942
8	380038
8	485944
8	497396
8	512484
8	616882
8	639935
8	674744
8	761507
8	874833
8	904306
8	915889
8	925918
8	972346
8	975952
8	979050
8	982128
8	985259
8	988597
8	991692
8	994976
8	998900
9	002300
9	009150
9	014200
9	018208
9	022550
9	027217
9	033400
9	040450
9	046142
9	052450
9	061400
9	066650
9	075100
9	085318
9	095350
9	108854
9	117400
9	124582
9	135039
9	145550
9	157250
9	173400
9	190500
9	203940
9	215787
9	227250
9	237950
9	261255
9	275600
9	285250
9	305200
9	326150
9	340850
9	352100
9	360700
9	374800
9	396750
9	407219
9	425334
9	443315
9	469513
9	484733
9	498100
9	512700
9	526359
9	539250
9	552307
9	565100
9	584050
9	610500
9	632000
9	642350
9	655500
9	678650
9	694250
9	705886
9	923522
9	928406
9	933773
9	938235
9	944250
9	952050
9	957100
9	967650
9	973159
9	978200
9	989250
9	998900
10	010350
10	019050
10	031000
10	045200
10	052550
10	064950
10	076900
10	095700
10	109450
10	120259
10	137450
10	148617
10	163509
10	187864
10	209500
10	219595
10	232900
10	257813
10	274300
10	449705
10	455850
10	463050
10	471300
10	480925
10	491595
10	501141
10	510400
10	519700
10	531050
10	541350
10	551875
10	569150
10	599000
10	624750
10	639422
10	659530
10	682531
10	702776
10	723062
10	744250
10	798850
10	833850
10	875510
10	892701
10	923500
10	962280
10	984250
11	009044
11	057400
11	124350
11	154200
11	194400
11	236444
11	283265
11	307700
11	339327
11	354258
11	429888
11	496915
11	618450
11	664443
11	730896
11	802850
11	843963
11	961996
12	007618
12	041850
12	166450
12	333350
12	478050
12	574831
12	723250
13	528005
13	546234
13	568300
13	590950
13	613578
13	959622
14	264963
14	678300
15	007754
15	019250
15	046050
15	610035
15	614150
15	620350
15	625500
15	631650
15	645050
15	665650
15	683150
15	707900
15	720250
15	750100
15	825300
15	989246
16	014334
16	025150
16	042650
16	056050
16	191768
16	200250
16	233200
16	251750
16	273400
16	541300
16	786850
16	977123
17	194000
17	320900
17	673017
18	076427
18	097000
18	124700
18	417623
18	440550
18	451800
18	466200
18	477450
18	901413
18	907123
18	914300
18	919450
18	935850
18	947150
18	969700
18	999450
19	344400
19	359632
19	772190
19	861450
20	327469
20	470859
20	521339
20	713206
20	899048
21	159368
21	197850
21	301687
21	434524
21	501451
21	540625
21	603341
21	646849
21	763170
21	863817
21	883655
21	939785
22	126189
22	246707
22	273188
22	308665
22	313487
22	317783
22	322750
22	326850
22	337100
22	346350
22	363800
22	376441
22	387750
22	408900
22	453000
22	831563
22	998975
23	049535
23	099081
23	250667
23	318809
23	419219
23	477831
23	564051
23	588936
23	624111
23	708109
23	737729
23	784806
23	882147
23	901828
24	001557
24	018302
24	022260
24	026107
24	028900
24	033250
24	037215
24	041100
24	046350
24	059450
24	065550
24	077800
24	083900
24	092650
24	098750
24	114159
24	122300
24	133650
24	149400
24	170350
24	706620
24	717950
24	802508
24	806753
24	810612
24	814200
24	817594
24	821350
24	825103
24	828850
24	832750
24	845950
24	851300
24	860591
24	866209
24	873588
24	879850
24	885900
24	892232
24	898426
24	906125
24	915500
24	923000
24	933700
24	939800
24	954050
24	964050
24	974750
24	982200
24	993650
25	003650
25	019430
25	033600
25	046800
25	055685
25	071050
25	084250
25	104950
25	119300
25	133000
25	147650
25	160100
25	172250
25	180650
25	204365
25	222700
25	242000
25	253389
25	273450
25	286456
25	302050
25	319200
25	339750
25	357500
25	373465
25	391350
25	406950
25	419102
25	441200
25	452700
25	492850
25	507236
25	520550
25	533650
25	573500
25	596550
25	611500
25	634500
25	675200
25	684250
25	700100
25	788850
25	810650
25	842050
25	863192
25	883800
25	918800
25	948400
25	966150
26	010050
26	044900
26	078850
26	095950
26	110427
26	123877
26	141870
26	155400
26	189500
26	208500
26	227800
26	351800
26	370700
26	411700
26	480050
26	494750
26	551000
26	639200
26	684750
27	325643
27	331750
27	336600
27	342500
27	350000
27	354850
27	372000
27	388050
27	410600
27	424000
27	438450
27	476718
27	493150
27	598972
27	613817
27	641150
27	704400
27	740900
27	762350
27	777450
27	832300
28	063727
28	071450
28	084250
28	107150
28	136950
28	158250
28	307550
28	333209
28	351000
28	411050
28	443200
28	688200
28	746650
28	826000
29	382095
29	530400
29	665962
30	098183
30	171986
30	352390
30	493339
30	716670
30	779186
30	784121
30	788815
30	806450
30	827250
30	861950
31	006150
31	019450
31	033300
31	041850
31	543844
31	549374
31	553850
31	559750
31	574250
31	580650
31	600500
31	618750
31	658080
31	691150
31	702900
31	843973
31	853050
31	868050
31	875550
31	897443
31	961665
31	975100
32	032450
32	078050
32	299762
32	309583
32	324150
32	339700
32	372574
32	384200
32	402450
32	426550
32	460300
32	574000
32	724583
32	755200
32	929566
38	752624
40	660235
40	926184
40	946343
41	409528
41	547182
41	714050
41	755600
41	958381
41	997091
42	379050
42	428950
42	564700
46	423708
47	471928
47	866234
48	410702
48	416851
48	490600
49	306480
49	360572
49	507557
49	557984
49	836574
49	853686
49	930724
50	324878
50	381974
50	539677
50	713923
50	792740
50	856621
51	063982
51	100014
51	166155
51	429953
51	468087
51	581237
51	641943
51	673857
51	765702
52	030367
52	126802
52	394053
52	643900
52	693145
52	955887
52	991986
53	065358
53	174820
53	234570
53	483815
53	617688
53	641147
53	681204
53	819597
54	020960
54	099822
54	164095
54	311021
54	483077
54	517128
54	608084
54	799182
54	825774
54	885028
54	962030
55	046784
55	162503
55	230132
55	256598
55	283592
55	378784
55	455171
55	499356
55	733474
55	870966
55	884960
56	015325
56	197726
56	253985
56	330168
56	361014
56	393612
56	418418
56	624204
56	638316
56	715014
56	872456
56	896730
56	970385
57	008656
57	266939
57	276474
57	421676
57	526071
57	559588
57	578222
57	634042
57	727939
57	817944
57	883844
57	944027
58	087269
58	160939
58	217476
58	232658
58	482927
58	552545
58	630781
58	772958
58	986906
59	023971
59	294811
59	472622
59	588194
59	613292
59	635860
59	694955
59	813568
59	838726
59	882803
59	943917
60	145018
60	177038
60	257496
60	337664
60	433581
60	673075
60	729811
60	791846
60	806204
60	858683
60	881441
60	976116
60	997279
61	125841
61	255135
61	476387
61	570718
61	587613
61	613909
61	658432
61	676373
61	852925
62	009548
62	032712
62	040529
62	133081
62	145449
62	157468
62	174735
62	316580
62	367067
62	548314
62	597411
62	753264
62	789676
62	865250
62	881506
63	151029
63	166829
63	184464
63	337922
63	450892
63	459583
63	471392
63	485477
63	589834
63	601024
63	702635
63	808418
63	820360
63	927248
63	985263
64	057905
64	074930
64	126179
64	296913
64	311974
64	399483
64	498756
64	594236
64	816772
64	993211
65	041882
65	054796
65	378092
65	387155
65	408428
65	520277
65	618936
65	631695
65	639018
65	804642
65	868271
65	953810
66	034726
66	050956
66	136612
66	262653
66	578408
66	670233
66	764726
66	929654
66	947094
67	229024
67	392563
67	418147
67	440778
67	567300
67	684316
67	691695
67	808055
67	817702
67	896059
68	130109
68	204883
68	274257
68	341921
68	410714
68	604190
68	615522
68	716412
68	770818
68	939013
68	951931
68	977214
69	179119
69	273931
69	305605
69	421715
69	425116
69	428301
69	431345
69	434280
69	437469
69	440581
69	443936
69	447075
69	450585
69	454077
69	457559
69	461063
69	464688
69	468520
69	473050
69	477650
69	483451
69	487773
69	492350
69	497491
69	503300
69	511455
69	517576
69	523390
69	529000
69	535416
69	541968
69	548450
69	555215
69	563400
69	571356
69	577900
69	588542
69	594922
69	601100
69	606784
69	613768
69	625074
69	635302
69	641564
69	653577
69	665363
69	685452
70	312504
70	322869
70	335818
70	406119
70	469115
70	777888
70	808989
70	903174
70	914132
71	032374
71	062174
71	073727
71	158005
71	199493
71	263067
71	320186
71	340579
71	397876
71	458327
71	543557
71	640923
71	648589
71	681418
71	733360
71	879363
71	955663
72	013407
72	207367
72	221172
72	261533
72	312123
72	363655
72	375870
72	478538
72	525161
72	543144
72	581497
72	694729
72	972937
72	994428
73	065763
73	085306
73	165432
73	192287
73	342479
73	345945
73	349176
73	352289
73	355272
73	358354
73	361300
73	364774
73	368145
73	371341
73	374750
73	378216
73	381430
73	385454
73	389164
73	393308
73	397550
73	402224
73	406316
73	411150
73	417800
73	423578
73	428041
73	432954
73	439301
73	445341
73	452550
73	458272
73	465920
73	473371
73	479150
73	487682
73	493859
73	503306
73	509842
73	515831
73	523644
73	536694
73	542357
73	551171
73	559411
73	569140
73	576050
73	584463
73	594390
73	602045
73	610371
73	619900
73	630065
73	641558
73	656041
73	662872
73	680866
73	689066
73	698454
73	708100
73	718218
73	727850
73	737127
73	747800
73	755924
73	769200
73	786105
73	796610
73	809146
73	820071
73	828126
73	839471
73	848609
73	859750
73	878400
73	889593
73	901787
73	917080
73	928000
73	942809
73	957693
73	967680
73	978100
73	987400
73	997292
74	007144
74	020110
74	031250
74	046553
74	059426
74	070564
74	087009
74	099750
74	116145
74	136350
74	151900
74	164052
74	174073
74	188000
74	199926
74	213351
74	226425
74	243750
74	259050
74	271965
74	288945
74	310258
74	325750
74	344119
74	361300
74	373250
74	388000
74	414500
74	424070
74	539174
74	547944
74	557733
74	567878
74	581450
74	591195
74	604677
74	629475
74	644000
74	656631
74	666550
74	677203
74	703150
74	718447
74	735550
74	749400
74	775100
74	796407
74	809600
74	834103
74	854425
74	872100
74	888453
74	926685
74	951500
74	963786
74	987400
75	033643
75	058171
75	090995
75	121300
75	139059
75	209400
75	244807
75	259183
75	284381
75	303489
75	329787
75	359900
75	379589
75	419950
75	464700
75	485700
75	529169
75	596500
75	641350
75	663835
75	733350
75	855779
75	873200
75	908162
75	953600
75	997827
76	022100
76	055214
76	082300
76	268100
76	404390
76	448450
76	600346
76	657824
76	676913
76	896900
76	997400
77	066945
77	126700
77	771654
78	507394
78	518310
78	708567
78	998266
79	094500
79	653765
83	073250
89	335750
89	967660
114	972950
116	514529
120	054050
120	486500
130	231238
132	872327
133	535455
133	584458
134	408033
135	538535
135	945932
136	113565
136	442741
136	659516
137	088408
137	349672
137	444262
137	729740
138	221182
138	303022
138	527979
138	625025
138	642895
138	965035
139	044223
139	229834
139	367441
139	540069
139	944377
139	993906
140	300526
140	589251
141	088823
141	103938
141	678045
142	134633
142	154061
142	257829
142	432935
142	631353
142	759173
142	825934
142	866005
143	617998
143	881129
144	029696
144	082059
144	101209
144	237651
144	256358
144	420447
144	613750
144	745572
144	827239
144	882311
145	057497
145	062146
145	066136
145	069817
145	073442
145	077540
145	081292
145	085029
145	088879
145	093045
145	097504
145	103350
145	108200
145	114300
145	120150
145	131900
145	140700
145	162800
145	173200
145	178181
145	197263
145	209400
145	216850
145	229391
145	236785
145	246662
145	256100
145	264057
145	279396
145	291083
145	306418
145	320750
145	338107
145	362800
145	378506
145	388381
145	399538
145	409946
145	426300
145	446297
145	478917
145	491650
145	503954
145	528500
145	546300
145	565297
145	591400
145	605963
145	626616
145	651050
145	676500
145	693301
145	711797
145	725982
145	821871
145	832919
145	842392
145	855100
145	866050
145	878107
145	897371
145	909100
145	922850
145	935600
145	948360
145	971405
146	019767
146	033062
146	046000
146	088982
146	108700
146	153200
146	180670
146	199800
146	222450
146	298952
146	324000
146	341200
146	383200
146	398944
146	460171
146	543050
146	565900
146	685666
146	706350
146	722683
146	761750
146	780150
146	803600
146	846420
146	949450
146	963242
146	975607
146	989100
147	503527
147	618894
147	658712
147	838804
147	949574
148	050622
148	144064
148	170775
148	222557
148	242650
148	278805
148	372663
148	707744
148	787635
148	818948
149	032191
149	179898
149	486476
149	589113
149	691526
149	707606
149	910569
150	093331
150	151488
150	194808
150	200517
150	205470
150	210786
150	225800
150	256300
150	275600
150	319250
150	366000
150	478750
150	503100
150	529550
150	556969
150	569150
150	723550
150	737750
150	825150
151	044550
151	089250
152	433585
152	536170
152	657072
152	850826
153	179806
153	388727
154	606528
154	630797
154	996421
155	269462
155	274341
155	279243
155	283702
155	287994
155	291850
155	297650
155	301627
155	305950
155	310628
155	315050
155	320000
155	338250
155	358950
155	423243
155	455800
155	469900
155	506350
155	549172
155	614441
155	702600
155	715850
155	859900
155	905470
156	046200
156	097590
156	739400
157	513400
160	710300
171	327500
174	281833
174	652695
175	120236
175	391710
175	655561
175	698267
175	951261
176	429212
176	762102
176	868423
177	094170
177	469072
177	553235
178	360895
178	629691
178	895279
179	021662
179	126013
179	438344
179	612846
179	891087
180	097538
180	184808
180	393765
180	470219
180	713581
180	826727
181	323734
181	393619
181	416042
181	433152
181	533897
181	555462
181	829115
182	040921
182	224221
182	265810
182	289025
182	304380
182	438158
182	634824
182	901306
183	044443
183	106605
183	615241
183	816495
183	898574
183	930712
184	291714
184	378380
184	404115
184	585379
184	868690
184	963592
184	985651
185	134800
185	355382
185	507216
185	923059
185	948844
186	018206
186	341501
186	483237
186	488180
186	492025
186	495631
186	499415
186	502962
186	506504
186	510294
186	513994
186	517806
186	521656
186	525981
186	530288
186	534543
186	538977
186	543282
186	547929
186	552950
186	557626
186	567067
186	574275
186	581750
186	587217
186	593050
186	602328
186	610341
186	625341
186	635885
186	642250
186	650725
186	667348
186	678043
186	701556
186	708817
186	719058
186	729642
186	739673
186	754126
186	762700
186	770363
186	795513
186	804939
186	825267
186	834500
186	843511
186	859184
186	868400
186	895361
186	908306
186	919728
187	017230
187	029506
187	037965
187	046585
187	056074
187	062860
187	071950
187	080510
187	092470
187	100367
187	111624
187	120550
187	129309
187	140090
187	150862
187	162950
187	179453
187	187300
187	202225
187	218583
187	252850
187	265397
187	278238
187	295850
187	309400
187	329345
187	340500
187	360300
187	376747
187	397050
187	414000
187	430400
187	457831
187	473350
187	486461
187	501767
187	522450
187	540060
187	567018
187	599777
187	628844
187	642621
187	680254
187	698300
187	710750
187	726000
187	739000
187	760323
187	789696
187	803450
187	830600
187	845122
187	903500
187	940025
187	963108
188	007513
188	054300
188	136850
188	191100
188	227850
188	727345
188	805251
188	908704
189	224233
189	273376
189	349902
189	544287
189	805298
189	835192
189	841357
189	847167
189	898708
189	907709
189	960691
190	369218
190	743097
190	748864
190	753501
190	758626
190	763514
190	768637
190	773600
190	777883
190	806650
190	822200
190	827850
190	842750
190	858550
190	866779
190	896550
190	962429
190	978458
191	018113
191	032585
191	046418
191	072876
191	129400
191	169750
191	179500
191	196150
191	225727
191	299540
191	348245
191	370900
191	412000
191	499406
191	592600
191	623013
191	671950
191	870400
192	051150
192	069200
192	115346
192	594390
192	683950
193	113234
197	326776
198	828289
199	199210
199	222305
201	360150
204	866274
204	878315
206	039150
206	148000
211	044600
239	662700
240	478300
240	541550
240	609050
241	296450
242	757142
242	958000
243	009969
243	059200
243	599000
243	704400
243	839350
244	108050
244	515100
244	937447
245	347400
245	351600
245	356809
245	366025
245	370658
245	375314
245	379914
245	384700
245	388800
245	393400
245	434700
245	507050
245	584550
245	664550
245	677800
245	711450
245	928450
245	940100
245	964900
246	065150
246	522450
246	529900
246	537350
246	544800
246	551250
246	557200
246	565150
246	572100
246	589450
246	618750
246	631650
246	684750
246	724500
246	802900
246	821300
246	879850
246	962050
247	071650
247	112400
247	182250
247	272950
247	352000
247	697400
247	785600
251	088150
253	754100
255	495100
256	692050
257	135574
257	943400
258	487500
259	984450
260	010900
261	857479
263	476900
263	483550
263	797900
263	811150
263	828750
269	622900
271	110150
271	488339
271	783228
271	788400
271	795257
271	800250
271	880350
272	477107
272	483200
272	489256
272	496050
272	502000
272	507900
272	555350
272	647900
272	794150
272	829750
273	189500
273	200400
273	632700
273	718700
273	733550
274	384850
274	394700
274	407750
274	575800
274	858410
275	172750
277	476350
280	634462
282	647019
331	501650
337	107250
337	126226
337	134600
337	148250
337	157350
337	473250
345	033700
345	385600
345	620876
347	877250
348	386854
348	712450
349	022987
364	901400
364	960005
365	256308
365	263203
365	269819
365	277800
365	291300
365	530764
365	540080
366	169480
366	178902
366	245292
366	270824
366	420400
366	759300
366	882800
366	977550
368	247935
368	476150
381	898850
381	911500
381	925250
383	600950
383	611919
[truncated: 237 more rows]
