# Supplementary material for: Moth olfactory receptor neurons adjust their encoding efficiency to temporal statistics of pheromone fluctuations
Source: PLoS Comput Biol. 2018 Nov 13;14(11):e1006586. doi: 10.1371/journal.pcbi.1006586 (PMC6258558; doi:10.1371/journal.pcbi.1006586)
Supplement: S1 Data — (ZIP) [file pcbi.1006586.s001.zip › data/16m/1ng/spikes_times_02.txt]

0	578812
0	582025
0	585068
0	587978
0	590767
0	593645
0	596485
0	599331
0	602178
0	604971
0	607821
0	610825
0	613836
0	617053
0	620169
0	623422
0	626809
0	630425
0	634664
0	638254
0	642565
0	646361
0	650631
0	654817
0	661273
0	665519
0	673146
0	678695
0	683129
0	691332
0	698859
0	705706
0	712083
0	727993
0	739989
0	750915
0	761744
0	770827
0	779742
0	787289
0	799361
0	815722
0	835410
0	845289
0	858107
0	864904
0	872516
0	881475
0	888290
0	899140
0	911176
0	920424
0	929576
0	941526
0	949451
0	958423
0	970980
0	984721
0	995991
1	016351
1	058479
1	471274
1	475327
1	479116
1	482583
1	486126
1	489433
1	492790
1	496228
1	499838
1	503396
1	507069
1	511065
1	514958
1	518808
1	523431
1	527746
1	533194
1	538460
1	543384
1	549335
1	555210
1	561112
1	567265
1	575419
1	582216
1	597776
1	609037
1	630130
1	929270
1	945678
1	950341
1	954220
1	958120
1	961966
1	965733
1	969624
1	973446
1	977471
1	981238
1	985695
1	990159
1	994594
1	998985
2	003505
2	007691
2	012856
2	017855
2	023589
2	028725
2	034339
2	044902
2	055243
2	061508
2	067594
2	078603
2	084789
2	099459
2	109990
2	125442
2	144552
2	152135
2	163905
2	178216
2	189780
2	204290
2	214168
2	237743
2	259216
2	276812
2	289237
2	308501
2	325477
2	334222
2	347431
2	367877
2	385148
2	402827
2	416879
2	433805
2	446397
2	466328
2	486622
2	505625
2	524214
2	542082
2	574928
2	590413
2	600089
2	614052
2	635736
2	668549
2	695092
2	709744
2	739882
2	766065
2	782552
2	802111
2	820578
2	844240
2	882844
2	892820
2	927192
2	949376
2	965529
2	983075
3	015615
3	036998
3	057856
3	094073
3	152337
3	179553
3	241921
3	261554
3	282047
3	309987
3	345490
3	360729
3	427630
3	446109
3	482887
3	496260
3	510542
3	536389
3	599881
4	130541
4	135158
4	139239
4	143527
4	147435
4	151367
4	155542
4	159994
4	164337
4	168153
4	172743
4	177871
4	183017
4	188376
4	193165
4	199963
4	205603
4	212563
4	222439
4	230298
4	260205
4	450782
4	456946
4	461666
4	466145
4	470629
4	475038
4	479710
4	484390
4	489101
4	494456
4	499195
4	504448
4	510120
4	515352
4	521122
4	527745
4	543338
4	556290
4	567941
4	583951
4	592925
4	604662
4	690923
4	705003
4	919379
4	924201
4	928265
4	932432
4	936453
4	940445
4	944416
4	948412
4	952662
4	956743
4	961420
4	965974
4	970610
4	976122
4	981162
4	987260
4	992267
4	997810
5	007130
5	018030
5	028504
5	045594
5	051669
5	067478
5	078367
5	085658
5	095715
5	108920
5	132156
5	526753
5	531408
5	535657
5	539704
5	543754
5	547668
5	551774
5	555647
5	559560
5	563711
5	568022
5	572555
5	577466
5	581953
5	587721
5	593305
5	599795
5	604831
5	612072
5	618493
5	629868
5	645254
5	790458
5	795809
5	800666
5	805666
5	811102
5	816351
5	821522
5	826776
5	832821
5	838345
5	845222
5	850576
5	857307
5	863303
5	874181
5	882261
5	896823
5	906909
6	003372
6	011263
6	017558
6	024332
6	035667
6	042673
6	057236
6	132560
6	146237
6	156718
6	166501
6	182534
6	191994
6	200857
6	214909
6	238812
6	245460
6	916344
6	943210
6	947832
6	951789
6	955561
6	959336
6	963135
6	967067
6	971149
6	974977
6	979032
6	983103
6	987308
6	991678
6	996106
7	000281
7	009744
7	015507
7	020564
7	026221
7	032077
7	048893
7	054661
7	060095
7	066779
7	080879
7	090725
7	105716
7	112256
7	128723
7	136793
7	148842
7	159606
7	175082
7	194602
7	215297
7	228859
7	245187
7	257994
7	277889
7	294155
7	312777
7	322391
7	341915
7	362732
7	384089
7	410859
7	441515
7	456836
7	476292
7	490915
7	509610
7	526170
7	549471
7	574630
7	610157
7	635952
7	657925
7	677156
7	694643
7	743775
7	768301
7	809544
7	837223
7	867854
7	916750
7	946971
7	988502
8	213654
8	237743
8	285836
8	305227
8	368153
8	400022
8	492175
8	518312
8	568375
8	773403
9	986757
10	036597
10	276430
10	285791
10	381024
10	453888
10	857842
10	906351
10	931972
10	949422
11	042513
11	268934
11	371119
11	387910
11	585434
11	596001
11	601626
11	605730
11	609636
11	613773
11	617774
11	621543
11	625307
11	629305
11	633413
11	637608
11	641467
11	645687
11	650149
11	654903
11	659571
11	664262
11	668814
11	673558
11	683489
11	689500
11	696346
11	701754
11	714846
11	723774
11	736775
11	743502
11	756751
11	770869
11	779216
11	937222
11	943182
11	948117
11	952904
11	957701
11	962333
11	966526
11	970629
11	975338
11	980028
11	984779
11	989907
11	995511
12	001583
12	007281
12	012430
12	018356
12	025282
12	036211
12	044714
12	474852
12	479339
12	483521
12	487556
12	491363
12	494942
12	498642
12	502356
12	506112
12	509925
12	513631
12	517561
12	521500
12	525663
12	529739
12	533981
12	538297
12	542872
12	547984
12	552509
12	557325
12	563875
12	572268
12	577870
12	583143
12	590191
12	596104
12	607932
12	613968
12	625532
12	632143
12	643462
12	650801
12	675031
12	687424
12	697307
12	709281
12	723097
12	732770
12	746640
12	754185
12	772165
12	790628
12	920479
12	927910
12	934926
12	942092
12	950844
12	958559
12	965742
12	972891
12	980427
12	987052
12	993643
13	001162
13	016572
13	034491
13	050304
13	066096
13	078234
13	091027
13	104630
13	114511
13	123676
13	134712
13	153984
13	176718
13	195304
13	241583
13	272139
13	285654
13	306352
13	784524
13	789659
13	793703
13	797863
13	801894
13	806396
13	810442
13	815005
13	819485
13	823791
13	828225
13	832552
13	837091
13	841314
13	846506
13	851497
13	857442
13	863033
13	868305
13	874789
13	880189
13	886575
13	894277
13	904042
13	917834
13	932332
13	942114
14	311437
14	316304
14	320941
14	325307
14	329365
14	333693
14	337839
14	342132
14	346075
14	350113
14	354517
14	359083
14	363710
14	368126
14	372980
14	377918
14	382770
14	387452
14	393875
14	398891
14	404870
14	410869
14	416951
14	426779
14	436492
14	444285
14	453889
14	472857
14	485531
14	499767
14	513358
14	519938
14	537506
14	553303
14	565790
14	580340
14	589411
14	601573
14	609238
14	622344
14	636721
14	655123
14	677167
14	697976
14	711132
14	724793
14	735898
14	748309
14	769407
14	781552
14	796305
14	819185
14	831313
14	848336
14	870369
14	904895
14	923028
14	971525
14	991407
15	027295
15	046970
15	067294
15	087633
15	147183
15	183593
15	203762
15	260784
15	272814
15	288116
15	300683
15	315074
15	336607
15	362611
15	425082
15	440774
15	616819
15	627114
15	694150
15	763080
15	780407
15	801441
15	847145
15	946370
15	981779
16	106348
16	130984
16	138201
16	148273
16	165144
16	186917
16	201856
16	245603
16	268895
16	959925
16	965780
16	970036
16	974250
16	978707
16	982534
16	986747
16	990758
16	994775
16	998892
17	002982
17	007313
17	011770
17	016306
17	020910
17	025711
17	030212
17	035175
17	040764
17	045834
17	050564
17	057160
17	062944
17	068047
17	079564
17	086077
17	093067
17	106364
17	113220
17	119732
17	128405
17	138831
17	147315
17	157962
17	165971
17	181685
17	201461
17	214986
17	227613
17	432564
17	438276
17	443894
17	449360
17	454483
17	459489
17	465281
17	470976
17	476525
17	482216
17	487601
17	493824
17	500824
17	507809
17	901070
17	905957
17	910336
17	914789
17	919079
17	923018
17	927033
17	931358
17	935649
17	939999
17	944871
17	949886
17	954696
17	959523
17	964389
17	969194
17	974140
17	979292
17	984488
17	991255
17	997357
18	002920
18	009592
18	015561
18	021790
18	033816
18	049353
18	065100
18	074927
18	089073
18	104473
18	115024
18	129713
18	141250
18	150308
18	182534
18	190536
18	206987
18	217119
18	249543
18	261648
18	279917
18	292606
18	313347
18	328180
18	344728
18	353302
18	376870
18	386578
18	398143
18	419944
18	449084
18	477913
18	502218
18	515923
18	533387
18	562428
18	572872
18	983076
18	989360
18	994581
18	999154
19	004311
19	008815
19	013244
19	017703
19	022339
19	027041
19	031958
19	037680
19	042780
19	049685
19	056366
19	075996
19	085632
19	298834
19	305627
19	311010
19	316165
19	321127
19	325846
19	331058
19	335417
19	340358
19	345595
19	350834
19	377931
19	384920
19	391236
19	398584
19	413440
19	452497
19	463729
19	472093
19	479664
19	492741
19	499866
19	511622
19	525269
19	542359
19	560462
19	583182
19	596498
19	617741
19	628123
19	643528
19	676095
19	696908
19	722428
19	748848
19	872290
19	881427
19	890131
19	906030
19	917268
19	936607
19	948643
20	001963
20	026890
20	073701
20	131677
20	149890
20	190516
20	212920
20	232102
20	334807
20	356787
20	387683
20	422907
20	497104
20	563681
20	586289
20	604118
20	653173
20	813607
20	939769
20	983884
21	088381
21	242564
21	384590
22	066996
23	896753
24	167570
24	403822
24	764562
24	772090
24	777876
24	783287
24	788524
24	793769
24	798917
24	804921
24	812316
24	817425
24	823388
24	842739
24	849528
24	856267
24	869310
25	120080
25	127454
25	133471
25	139211
25	145367
25	151375
25	157332
25	163767
25	170037
25	176615
25	198235
25	204681
25	213638
25	222140
25	228645
25	249283
25	269638
25	282322
25	301733
25	341141
25	376670
25	401146
25	413523
25	431330
25	491918
25	519866
25	568807
25	599712
25	648844
25	855316
25	861814
25	863223
25	897949
25	939265
25	967735
25	984200
25	998177
26	026917
26	079503
26	138064
27	365218
27	370551
27	375918
27	380750
27	385688
27	390984
27	395764
27	401079
27	406109
27	411539
27	416335
27	421661
27	426603
27	432960
27	438362
27	444572
27	450338
27	458620
27	475191
27	486341
27	492414
27	499484
27	512002
27	536324
27	551550
27	561347
27	577347
27	710240
27	721341
27	728609
27	737835
27	746651
27	755148
27	765019
27	782750
27	789683
27	801655
27	809750
27	837043
27	861307
27	873800
27	927065
27	954610
28	099655
28	110189
28	116869
28	125258
28	134250
28	143904
28	160000
28	170300
28	178900
28	209200
28	228750
28	249601
28	261635
28	293360
28	311460
28	330963
28	386350
28	411053
28	542619
28	605093
28	683626
29	006150
29	288555
29	878230
30	369050
31	524752
31	530738
31	535681
31	541013
31	546670
31	551479
31	556621
31	561424
31	566647
31	571783
31	576740
31	582741
31	588266
31	618022
31	623795
31	629271
31	635635
31	646451
31	654046
31	672383
31	679144
31	697606
31	706450
31	721578
31	737725
31	748171
31	919326
31	927594
31	934917
31	941204
31	948344
31	956332
31	964970
31	976897
32	005800
32	014900
32	032053
32	054683
32	064967
32	096133
32	134626
32	143900
32	161512
32	191403
32	236494
32	248321
32	263292
32	349897
32	421126
32	446108
32	575362
32	591811
32	630871
32	848057
33	019728
33	036006
33	119079
33	313731
33	337050
33	375875
33	425950
33	738048
33	746022
33	753453
33	760108
33	767359
33	774100
33	782465
33	799742
33	808350
33	815068
33	822925
33	904358
33	966750
34	108526
34	132324
34	395969
35	100045
35	105752
35	112562
35	117985
35	123334
35	128456
35	135885
35	141276
35	147676
35	172812
35	189334
35	208175
35	281944
35	348321
35	433850
35	450245
35	467919
35	479247
35	492077
35	519192
35	759302
35	771612
35	783727
35	801125
35	812892
35	887975
36	039392
36	120311
36	159715
36	451172
36	463654
36	682388
36	700275
36	767030
37	070313
37	080017
37	089894
37	105707
37	112819
37	168365
37	183221
37	204169
38	015872
38	022175
38	027509
38	032741
38	038161
38	043491
38	048268
38	053831
38	059495
38	064746
38	070086
38	075572
38	081741
38	088057
38	095779
38	104545
38	113209
38	170523
38	179161
38	186035
38	194904
38	204091
38	210097
38	218804
38	226657
38	250873
38	305481
38	314500
38	325927
38	334446
38	347329
38	358846
38	392598
39	229639
39	236245
39	244025
39	252133
39	260904
39	268464
40	767342
40	772449
40	777529
40	781840
40	786186
40	790619
40	794841
40	799087
40	803092
40	807409
40	811677
40	816018
40	820474
40	824832
40	829231
40	833844
40	838905
40	843877
40	849171
40	854420
40	860424
40	867489
40	876470
40	885088
40	897259
41	144690
41	150229
41	154991
41	159672
41	164252
41	169116
41	173500
41	177564
41	181741
41	186050
41	190292
41	194608
41	199908
41	204442
41	209401
41	214202
41	219154
41	223815
41	228891
41	235037
41	240601
41	246230
41	252328
41	257671
41	263347
41	270110
41	276431
41	282531
41	288227
41	295807
41	301462
41	309724
41	315722
41	321862
41	329782
41	335851
41	343474
41	353036
41	372318
41	380685
41	387850
41	402164
41	413139
41	438482
41	467442
41	477891
41	488997
41	507152
41	515620
41	526084
41	545177
41	585545
41	614556
41	637766
41	650963
41	671018
41	690336
41	699819
41	708287
41	735159
41	749663
41	794910
41	824203
41	836150
41	898859
41	912972
41	934905
41	967217
41	983236
42	136446
42	149777
42	160541
42	179436
42	254932
42	300624
42	325091
42	343156
42	389885
42	410619
42	448917
42	551223
42	560948
42	613836
42	671982
42	724531
42	757926
44	018860
44	301321
44	307559
44	312262
44	316975
44	321653
44	325986
44	330456
44	334933
44	339066
44	343255
44	347659
44	352195
44	356661
44	361287
44	365983
44	371320
44	376363
44	381064
44	386088
44	391609
44	396533
44	402295
44	407732
44	412957
44	418607
44	424585
44	431027
44	437692
44	448614
44	455746
44	462654
44	469255
44	476230
44	483352
44	489121
44	495943
44	503741
44	511141
44	518007
44	534042
44	556916
44	566118
44	575914
44	584586
44	592991
44	601322
44	617630
44	628934
44	656614
44	673439
44	863410
44	870296
44	879402
44	884715
44	891753
44	897736
44	903412
44	909398
44	915774
44	922086
44	929101
44	938268
44	945483
44	952746
44	960689
44	969586
44	978372
44	992252
44	999095
45	009142
45	029158
45	042655
45	051502
45	063928
45	080640
46	550086
46	939746
47	159182
47	177832
47	196647
47	572970
47	590015
47	983627
47	989592
47	994389
47	998673
48	002913
48	006792
48	010993
48	015130
48	019164
48	023085
48	027106
48	031305
48	035629
48	039827
48	044114
48	048309
48	052572
48	057061
48	061312
48	066106
48	070584
48	075279
48	080312
48	085447
48	090167
48	095443
48	101179
48	106192
48	111617
48	117462
48	124201
48	130627
48	135969
48	141764
48	148225
48	154383
48	160581
48	174373
48	180098
48	187154
48	192261
48	199043
48	211867
48	219102
48	225560
48	238579
48	245330
48	255498
48	265851
48	271786
48	285735
48	295617
48	711805
48	717722
48	722722
48	727457
48	731967
48	736553
48	741022
48	745623
48	750076
48	755046
48	759773
48	764423
48	769253
48	773965
48	779095
48	784018
48	789202
48	794328
48	799162
48	804141
48	809263
48	813965
48	819396
48	825378
48	830510
48	836445
48	845180
48	851854
48	858012
48	867083
48	876766
48	883839
48	892642
48	899574
48	912601
48	919211
48	926751
48	941538
48	953648
48	966282
48	972764
48	987742
49	004601
49	018352
49	028794
49	041642
49	048675
49	060678
49	079725
49	096175
49	106025
49	117550
49	129923
49	138745
49	146994
49	163445
49	170584
49	181959
49	209366
49	245984
49	264565
49	277762
49	294174
49	305746
49	316863
49	327108
49	354970
49	368897
49	385744
49	408092
49	427762
49	451945
49	473355
49	484527
49	531456
49	555288
49	566057
49	582481
49	618130
49	636717
49	672210
49	722078
49	757250
49	783769
49	830202
49	849094
49	864605
49	888498
49	940139
50	032810
50	049332
50	116157
50	147689
50	194394
50	223283
50	256802
50	271370
50	456832
51	198869
51	226813
51	263202
51	297367
51	543144
51	557730
51	709385
51	726868
51	800827
52	556421
52	563787
52	569595
52	575281
52	580544
52	585334
52	590217
52	595353
52	600281
52	605438
52	611069
52	616302
52	622080
52	627964
52	634323
52	640091
52	645959
52	664679
52	672603
52	701251
52	711989
52	720013
52	735573
52	745888
52	770472
52	779747
52	799964
52	811249
52	829282
52	854360
52	882533
52	895168
52	912415
52	933119
52	950107
52	998871
53	036633
53	066674
53	139638
53	156419
53	228012
53	254285
53	265482
53	302029
53	332409
53	348941
53	416864
53	479654
53	626341
53	660816
53	677566
53	737943
54	377687
54	385495
54	392416
54	398751
54	404462
54	410464
54	416566
54	422392
54	428581
54	435376
54	465876
55	051452
55	058388
55	064637
55	070287
55	076050
55	081155
55	086436
55	091393
55	096971
55	102697
55	108291
55	114624
55	120620
55	126846
55	133594
55	145079
55	153175
55	235095
55	244330
55	253858
55	261914
55	268408
55	275576
55	282571
55	291140
55	302663
55	310027
55	319398
55	332911
55	343668
55	367047
55	374876
55	387921
55	407770
55	429791
57	340243
58	624840
58	639780
59	247922
60	127222
60	133877
60	138707
60	145405
60	150274
60	154609
60	158904
60	163030
60	167158
60	171274
60	175422
60	179622
60	184059
60	188357
60	192568
60	196907
60	200843
60	205504
60	209903
60	214522
60	219749
60	224474
60	229432
60	234694
60	239797
60	244911
60	250912
60	256173
60	261330
60	266584
60	271852
60	277855
60	283332
60	289294
60	295080
60	301830
60	307433
60	315457
60	325310
60	336755
60	349835
60	497735
60	504084
60	509360
60	514931
60	520226
60	525231
60	530469
60	535442
60	540418
60	545588
60	550447
60	556360
60	562935
60	569061
60	574265
60	580708
60	586893
60	593271
60	599413
60	605468
60	612054
60	624263
60	631265
60	646097
60	652250
60	658638
60	665929
60	682929
60	767230
60	775515
60	785036
60	794933
60	801965
60	809225
60	815917
60	823491
60	829735
60	838543
60	852997
60	860537
60	867869
60	884787
61	575852
61	581967
61	587293
61	592062
61	596515
61	600993
61	605435
61	609648
61	613807
61	618495
61	622959
61	627600
61	632617
61	637044
61	641830
61	646888
61	651421
61	656604
61	662292
61	667654
61	673509
61	678777
61	684282
61	690238
61	698775
61	705845
61	714101
61	720783
61	726737
61	733504
61	742700
61	749142
61	761633
61	768426
61	775138
61	783207
61	791866
61	800307
61	807495
61	820915
61	828301
61	838530
61	846554
61	855842
61	868735
61	887367
62	777721
62	783493
62	788217
62	793228
62	797944
62	802504
62	806755
62	810966
62	815286
62	819782
62	824105
62	828590
62	833014
62	837332
62	841989
62	847195
62	852295
62	857977
62	864182
62	870436
62	877291
62	884954
62	894526
63	584670
64	831077
65	321658
65	441744
66	448837
66	576074
66	580922
66	585203
66	589508
66	593601
66	597481
66	601322
66	605202
66	609401
66	613261
66	617059
66	620976
66	625055
66	629137
66	633096
66	637139
66	641358
66	645761
66	650221
66	654773
66	659436
66	664070
66	668734
66	673767
66	678596
66	683666
66	688768
66	693942
66	700216
66	705945
66	711120
66	716842
66	722635
66	727864
66	740515
66	747480
66	754154
66	783971
66	801309
66	864564
66	870256
66	875172
66	880413
66	886579
66	892206
66	897291
66	902637
66	908445
66	914818
66	920035
66	926921
66	934722
66	941776
66	947453
66	958332
66	980862
68	441557
68	446795
68	450892
68	454884
68	459023
68	462786
68	466492
68	470369
68	474434
68	478346
68	482235
68	486256
68	490316
68	494395
68	498509
68	502854
68	507263
68	511704
68	515932
68	520490
68	524923
68	529811
68	535330
68	541433
68	546905
68	553044
68	559984
68	567823
68	579308
69	411076
69	743457
69	952032
70	056425
70	451230
70	508721
70	677923
70	682602
70	686938
70	690919
70	694905
70	698635
70	702337
70	706167
70	709957
70	713806
70	717780
70	721739
70	725643
70	729641
70	733700
70	738195
70	742566
70	746800
70	751454
70	756075
70	760738
70	765312
70	770591
70	775743
70	781180
70	786387
70	791464
70	797524
70	802758
70	807995
70	814281
70	819699
70	824906
70	832112
70	837848
70	843904
70	855579
70	861644
70	870792
70	877023
70	884237
70	890369
70	897610
70	907472
70	917314
70	932070
70	942569
70	949820
70	956318
70	964901
70	972811
70	979784
70	988200
70	998289
71	012553
71	021293
71	032990
71	041149
71	050147
71	061330
71	069715
71	078766
71	097772
71	109002
71	118299
71	125793
71	135326
71	152243
71	172769
71	183988
71	192278
71	205330
71	212894
71	231072
71	239254
71	251722
71	262564
71	274805
71	289766
71	300931
71	311931
71	319886
71	354543
71	377740
71	393610
71	405452
71	445852
71	460948
71	486693
71	504066
71	518644
71	562993
71	591675
71	602992
71	629711
71	642307
71	669114
71	704148
71	744771
71	758028
71	783859
71	827721
71	850960
71	884063
71	914571
71	945015
71	960628
71	985416
72	001387
72	062433
72	080577
72	105756
72	126509
72	178531
72	195356
72	240814
72	290316
72	328656
72	624245
72	631115
72	639205
72	649158
72	656330
72	663428
72	670631
72	682128
72	689697
72	696648
72	703543
72	715106
72	730227
72	737688
72	745163
72	755788
72	777989
73	042292
73	049834
73	056913
73	064304
73	069985
73	075714
73	081703
73	088193
73	095089
73	101414
73	118118
73	124789
73	132164
73	145645
73	153697
73	170608
73	189311
74	711303
75	437455
75	445535
75	461056
75	469224
75	516494
75	652145
75	739893
75	745165
75	749900
75	754613
75	758931
75	763135
75	767680
75	771820
75	776042
[truncated: 4,327 more rows]
