# Supplementary material for: Moth olfactory receptor neurons adjust their encoding efficiency to temporal statistics of pheromone fluctuations
Source: PLoS Comput Biol. 2018 Nov 13;14(11):e1006586. doi: 10.1371/journal.pcbi.1006586 (PMC6258558; doi:10.1371/journal.pcbi.1006586)
Supplement: S1 Data — (ZIP) [file pcbi.1006586.s001.zip › data/16m/1ng/spikes_times_03.txt]

0	369904
0	372550
0	375300
0	377836
0	380405
0	383119
0	385853
0	388674
0	391524
0	394612
0	397831
0	401571
0	404988
0	408740
0	413019
0	418469
0	426656
0	432903
0	441726
0	454236
0	477755
0	488978
0	497228
0	535793
0	550719
0	569930
0	589095
0	614694
0	648322
0	664951
0	697521
0	731194
0	952928
0	984397
1	017837
1	063750
1	113833
1	179044
1	191530
1	237768
1	253617
1	277441
1	336654
1	418628
1	446407
1	513353
1	540675
1	569950
1	619082
1	670134
1	691559
1	753430
1	772232
1	847510
1	866765
1	911021
1	949440
1	972769
2	007165
2	047410
2	098286
2	119012
2	235632
2	271926
2	349962
2	364056
2	422839
2	463019
2	505924
2	539300
2	590179
2	641875
2	654154
2	674101
2	752234
2	813506
2	831944
2	913019
2	931756
3	008742
3	081920
3	117504
3	135089
3	167329
3	248043
3	304950
3	373341
3	407474
3	436634
3	539263
3	625110
3	700946
3	765687
3	817545
3	845192
3	900647
4	056976
4	130864
4	161055
4	207030
4	240408
4	286502
4	415601
4	545332
4	589936
4	687451
4	702918
4	779340
4	812611
4	828980
5	002637
5	075300
5	090830
5	163130
5	177544
5	212646
5	383396
5	403270
5	476476
5	488502
5	507239
5	556743
5	687943
5	719179
5	864532
5	970360
6	082278
6	221524
6	310928
6	338882
6	405714
6	470578
6	562067
6	674609
6	705788
6	796631
6	819894
6	952136
7	035610
7	070260
7	297352
7	312992
7	346701
7	517403
7	563118
7	595623
7	718747
7	886547
8	100123
8	154228
8	348321
8	418562
8	526416
8	557901
8	617360
8	646587
8	663440
8	981444
9	117347
9	303570
9	379934
9	652406
9	822002
9	901088
10	100846
10	145395
10	460626
10	551982
10	648394
10	725855
10	755475
10	770421
10	867071
11	042813
11	140288
11	229963
11	434546
11	452481
11	611713
11	892111
11	944895
12	061553
12	081253
12	229377
12	496983
12	522765
12	557690
12	658645
12	786051
12	972859
13	093417
13	107153
13	146794
13	165476
13	169127
13	172501
13	175914
13	179394
13	183054
13	186836
13	191162
13	195769
13	200237
13	206879
13	217194
13	223846
13	238662
13	247943
13	266590
13	280866
13	321889
13	339519
13	364680
13	403669
13	421037
13	442197
13	469980
13	515293
13	529112
13	543412
13	560958
13	608816
13	631014
13	646457
13	730831
13	754320
13	779275
13	797204
13	822169
14	066441
14	072763
14	079002
14	085039
14	091036
14	097027
14	109683
14	125472
14	165273
14	182205
14	338058
14	345289
14	351560
14	361645
14	378275
14	421373
14	546958
14	555578
14	564493
14	578531
14	590016
14	600340
14	620101
14	951414
15	056288
15	127763
15	149532
15	203640
15	362960
15	451391
15	536033
15	646867
15	652603
15	658046
15	664481
15	673726
15	704984
15	725587
15	803992
15	832754
15	887995
16	079743
16	322346
17	018866
