# Supplementary material for: Moth olfactory receptor neurons adjust their encoding efficiency to temporal statistics of pheromone fluctuations
Source: PLoS Comput Biol. 2018 Nov 13;14(11):e1006586. doi: 10.1371/journal.pcbi.1006586 (PMC6258558; doi:10.1371/journal.pcbi.1006586)
Supplement: S1 Data — (ZIP) [file pcbi.1006586.s001.zip › data/16m/1ng/spikes_times_04.txt]

0	109553
0	262260
0	277053
0	338147
0	375519
0	380056
0	383759
0	387404
0	390990
0	394474
0	397843
0	401382
0	404967
0	408793
0	412382
0	416436
0	420867
0	426175
0	430756
0	435315
0	440597
0	447213
0	456576
0	461727
0	473581
0	480140
0	486676
0	495307
0	503498
0	513935
0	526647
0	532858
0	543853
0	555917
0	574422
0	592008
0	614670
0	630290
0	640395
0	658357
0	671439
1	262843
1	406619
1	577392
1	665742
1	675110
1	759240
1	864091
1	879126
1	904971
2	081012
2	112900
2	189222
2	369073
2	378160
2	409772
2	563808
2	703476
2	880321
3	048317
3	063295
3	301191
3	320425
3	339929
3	420403
3	429629
3	465167
3	647084
3	667266
3	743739
3	958878
4	202317
4	210315
4	292680
4	326442
4	455958
4	760010
4	787711
4	798426
5	020533
5	201295
5	213479
5	530865
5	539224
5	550932
5	570846
5	581965
5	606763
6	011084
6	023865
6	039062
6	123284
6	289918
6	320804
6	351761
6	580955
6	591108
6	617388
6	818290
6	967705
6	982937
7	055444
7	292391
7	376605
7	594723
7	658629
7	903664
7	913071
7	967062
8	234943
8	244206
8	421410
8	510763
8	557496
8	727704
8	992760
9	016831
9	149394
9	171745
9	371436
9	525552
9	548163
9	555997
9	636075
9	645925
9	825111
9	908577
10	028163
10	039055
10	284437
10	385092
10	395836
10	404010
10	413168
10	528379
10	619155
10	813242
10	830823
10	839515
10	855502
11	225586
11	249819
11	258921
11	306094
11	322013
11	368459
11	500411
11	760637
12	006880
12	094286
12	113641
12	130069
12	159023
12	213582
12	458294
12	616433
12	665508
12	710294
12	871738
12	948730
13	016101
13	106421
13	169882
13	174510
13	178513
13	182265
13	185863
13	189578
13	193022
13	196559
13	200361
13	204128
13	207745
13	212603
13	216831
13	222022
13	232503
13	237071
13	241946
13	252006
13	256817
13	262208
13	267862
13	276162
13	283414
13	289530
13	304485
13	310617
13	321070
13	331818
13	341765
13	351845
13	362646
13	378302
13	396841
13	408384
13	427233
13	446902
13	462774
13	489665
13	500644
13	527968
13	541497
13	551794
13	573998
13	593871
13	611752
13	623904
13	637039
13	666658
13	741973
13	751945
13	766290
13	782744
13	791101
13	804479
13	812994
13	832458
13	846044
14	082670
14	088906
14	095108
14	100542
14	105623
14	111108
14	117112
14	122173
14	127880
14	133519
14	145436
14	151149
14	165976
14	352707
14	360177
14	365884
14	371558
14	377109
14	382448
14	388098
14	393862
14	399527
14	407418
14	418541
14	427931
14	560408
14	569316
14	576573
14	582354
14	588678
14	595812
14	603835
14	610440
14	622053
14	628782
14	640216
15	202770
15	218156
15	263064
15	302461
15	429279
15	482240
15	650321
15	654530
15	659122
15	662976
15	667025
15	670907
15	674569
15	678274
15	682505
15	686584
15	691037
15	695758
15	706767
15	711357
15	720710
15	728468
15	739540
15	746279
15	758675
15	777260
15	796942
15	812218
15	821746
15	837082
15	845780
15	855965
15	864670
15	886323
15	896590
15	904689
15	915996
15	961035
15	981163
16	009291
16	017984
16	036687
16	054621
16	078634
16	102940
16	122343
16	153489
16	171647
16	212779
16	264869
16	281558
16	311734
16	337030
16	354535
16	372716
16	452160
16	488143
16	535152
16	568988
16	601825
16	645129
16	692176
16	776972
16	827364
16	850137
17	139773
17	359167
17	386631
32	573037
32	580253
32	586685
32	592568
32	599081
33	361951
33	565942
33	572924
33	580302
33	586926
33	593363
33	600918
34	263718
34	562795
34	640058
34	928394
34	935186
34	943062
34	949258
34	954440
34	959743
34	965900
34	971600
34	977972
35	002000
35	432988
35	439188
35	446034
35	455197
35	461015
35	468837
35	476511
35	484242
35	505987
35	513790
35	666129
35	679143
35	691074
35	702144
35	749973
36	410201
36	423451
36	526273
36	624073
36	638093
36	651527
36	658076
36	664439
36	669739
36	676027
36	681259
36	687585
36	693941
36	701859
36	709021
36	715872
36	745960
36	775558
36	818182
36	831757
36	886670
36	945933
36	997285
37	065286
37	136756
37	206440
37	431844
37	441287
37	517074
37	577021
37	590200
37	642532
37	787619
37	921839
38	013668
38	158531
38	353414
38	660147
38	685035
39	317025
39	664247
39	944680
40	022551
40	399511
40	539143
40	596039
40	642908
40	832060
40	906861
41	147616
41	160292
41	455719
41	633738
41	986341
41	998977
42	052264
42	441672
42	607660
42	790817
42	942505
42	976347
43	294104
43	638919
43	651722
43	688957
43	819117
44	392841
44	714123
44	722894
44	747609
44	775293
44	964610
45	200166
45	324403
45	501551
45	595754
45	805905
45	813827
45	831331
46	164566
46	214805
46	390848
46	414942
46	685728
46	822745
46	992339
47	048505
47	165043
47	214205
47	292815
47	472979
47	506279
47	669909
47	729713
47	769162
48	010691
48	136615
48	352285
48	386180
48	540795
48	640994
48	659287
48	666696
49	081755
49	090679
49	119939
49	132076
49	149284
49	211794
49	281128
49	436808
49	784516
49	856421
49	868777
49	883127
49	958902
50	270884
50	279101
50	460311
50	732515
51	017615
51	120589
51	333563
51	352894
51	631189
51	657166
51	866438
51	876626
52	011743
52	100511
52	234932
52	250190
52	482436
52	490823
52	509311
52	656097
52	694722
52	894710
52	915262
53	059760
53	092774
53	110389
53	604567
53	628341
53	779641
53	815306
53	913021
54	092033
54	251662
54	540417
54	661082
54	870179
54	884102
54	987589
55	226365
55	265174
55	328424
55	471878
55	681175
55	700213
55	807131
55	827835
55	873758
55	885345
56	223027
56	233846
56	289744
56	411143
56	620993
56	650178
56	704563
56	723456
56	751394
57	040074
57	333865
57	374617
57	391857
57	670695
57	724021
57	949893
58	021293
58	426376
58	576233
58	718439
58	735596
58	758850
58	779259
58	855104
58	860522
58	865664
58	870610
58	874831
58	879283
58	883653
58	888219
58	892309
58	896937
58	901334
58	905928
58	910650
58	915677
58	922376
58	928937
58	935061
58	947184
58	953637
58	971134
58	978080
58	993354
59	001252
59	017511
59	028170
59	037322
59	051756
59	067255
59	088326
59	113955
59	146838
59	764579
59	866191
59	908852
60	436000
60	494470
60	553390
60	571104
60	581982
60	791839
60	908354
61	074287
61	122808
61	307113
61	433355
61	479202
61	707131
62	003974
62	044679
62	058413
62	080703
62	271127
62	294847
62	360379
62	397930
62	557928
62	563338
62	567972
62	572516
62	576376
62	580345
62	584513
62	588615
62	593010
62	597232
62	602146
62	607019
62	612305
62	618310
62	624655
62	632407
62	643043
62	650075
62	659182
62	665594
62	676915
62	699310
62	714184
62	737956
62	745450
62	753544
62	767060
62	795632
62	814581
62	851584
62	868653
62	880362
62	901905
62	932217
63	002130
63	022477
63	033061
63	042511
63	070086
63	099453
63	151068
63	177555
63	206845
63	219240
63	266692
63	288603
63	327082
63	380517
63	425538
63	498544
63	707190
63	721195
63	732958
63	746724
63	752996
63	760849
63	767463
63	785742
63	794424
63	822789
63	955127
63	967104
63	982400
63	989983
64	011429
64	023272
64	072394
64	112799
64	122628
64	188911
64	297834
64	315223
64	337187
64	383442
64	426456
64	513114
64	565504
64	636457
64	902895
65	208765
65	302111
65	466596
67	003989
68	210991
68	219133
68	227121
68	232287
68	237670
68	243122
68	248544
68	263162
68	469657
68	857232
77	164241
79	489459
79	511331
79	725425
79	733604
79	741450
80	938677
80	950125
80	977278
82	856331
82	976944
83	417434
83	455898
83	680291
84	014676
84	057306
84	253109
84	321185
84	525191
84	628711
84	665102
84	910946
85	158019
85	245741
85	303354
85	626913
85	809506
85	869166
86	086314
86	121328
86	269723
86	405739
86	569765
86	723268
86	787952
86	818397
86	906572
87	062722
87	166142
87	238945
87	244741
87	249600
87	254442
87	259579
87	264560
87	269894
87	275089
87	281471
87	286805
87	292771
87	298443
87	307146
87	325290
87	343134
87	399181
87	421247
87	526764
87	581011
87	592307
87	795638
87	884030
88	178992
89	156023
89	195026
89	317151
89	419424
89	458115
89	464088
89	469106
89	474195
89	479421
89	484780
89	490391
89	495873
89	501754
89	515756
89	542358
89	606237
89	615630
89	635214
89	643592
89	659490
89	674535
89	903619
90	395489
90	401793
90	408287
90	414706
90	421341
90	427606
90	434037
90	439893
90	448600
90	455943
90	463150
90	501459
90	513047
90	520730
90	681814
90	696595
90	709721
90	722138
90	733229
90	787250
91	057639
91	192145
91	877628
91	889313
91	899752
91	908011
91	915946
91	923460
91	931383
92	607843
92	959301
93	050523
93	069470
93	156666
93	294369
93	660336
93	839757
94	127604
94	225075
94	984767
95	642391
95	773484
95	915443
96	024153
96	036021
96	052957
96	419929
96	760691
96	884928
97	236356
97	494966
97	712456
97	732420
98	075111
98	129918
98	257831
98	303224
98	335672
98	543277
98	592617
98	811440
98	821483
99	004951
99	016262
99	250951
99	284002
99	333353
99	428871
99	549218
99	614488
99	715445
100	035166
100	043761
100	324335
100	338062
100	347738
100	356884
100	535101
100	642509
100	868073
101	348272
101	446255
101	475038
101	489494
101	577304
101	742368
101	941740
102	140107
102	411815
102	440018
102	581176
102	718416
102	794952
102	816996
102	903878
103	305670
103	331029
103	563240
103	721985
103	761101
103	809241
104	105052
104	257683
104	286005
104	562621
104	612506
104	766195
104	866832
104	898158
105	027262
105	082218
105	086984
105	091425
105	096031
105	100490
105	104988
105	109319
105	113547
105	117883
105	122082
105	126825
105	135056
105	142901
105	148346
105	157120
105	168106
105	183433
105	195123
105	892890
105	899321
105	903711
105	908680
105	912751
105	917394
105	921882
105	926368
105	930827
105	935421
105	940592
105	945978
105	952608
105	958272
105	967887
105	978573
105	986261
105	993570
106	001128
106	017070
106	029422
106	040571
106	064152
106	427168
106	435086
106	440361
106	445195
106	450598
106	455416
106	460170
106	465292
106	470057
106	476037
106	481776
106	488708
106	495074
106	500742
106	508176
106	523989
106	532021
106	569360
107	463615
107	499640
107	571031
107	605039
107	644611
107	781042
108	187811
108	200159
108	313509
108	411238
108	434424
108	656515
108	808402
109	025963
109	040014
109	088308
109	285541
109	432192
109	548054
109	786678
109	796444
109	848336
109	998261
110	014790
110	079453
110	147642
110	253965
110	352760
110	382490
110	467212
110	472921
110	477453
110	481945
110	486144
110	490707
110	495015
110	499762
110	504618
110	508833
110	514294
110	519770
110	525264
110	534115
110	545426
110	555283
110	570673
110	602604
110	615768
110	632675
110	639842
110	668410
110	692335
110	718356
110	737236
110	772315
110	790324
110	806546
110	821392
110	879078
110	904298
110	931138
110	962972
111	024910
111	063208
111	109575
111	155952
111	181348
111	194912
111	212108
111	230596
111	285480
111	353272
112	315330
112	547165
112	693758
112	735874
112	783481
112	998903
113	137904
113	196507
113	273941
113	280043
113	285516
113	290603
113	295373
113	299729
113	304274
113	308715
113	313617
113	319477
113	326861
113	332106
113	356353
113	362232
113	373471
113	385196
113	395591
113	408793
113	429007
113	479839
113	511911
113	526125
113	577694
113	611278
113	644277
113	695351
113	752021
114	438307
114	530334
114	537006
114	542504
114	547054
114	552369
114	557309
114	562398
114	567061
114	572687
114	578424
114	583903
114	590089
114	601916
114	616459
114	624278
114	889159
114	896469
114	902805
114	908184
114	913026
114	918053
114	922798
114	928206
114	934266
114	940207
114	948074
114	953825
114	972661
115	111322
115	119415
115	127273
115	135010
115	146050
115	153601
115	162546
115	186077
115	194552
115	207405
115	223638
115	312850
115	360411
115	427475
115	451268
115	505319
115	541758
115	632741
115	667700
116	022476
116	237473
116	342090
131	719118
131	729580
134	065936
134	441782
134	961984
134	972179
147	773177
148	555424
150	251932
150	537477
150	856053
150	939388
150	950428
151	364371
152	429207
152	863834
153	453452
153	472220
153	589084
153	787023
153	911072
153	929076
154	336519
154	351428
154	653895
154	864961
155	164625
155	405984
155	433087
155	653467
155	765017
155	772121
155	777317
155	782759
155	787861
155	793044
155	798769
155	803542
155	808984
155	814901
155	820841
155	832841
155	867710
156	476126
156	523563
156	531059
156	536238
156	541780
156	546868
156	552443
156	558256
156	564381
156	571058
156	577507
156	584390
156	595726
156	610286
156	667037
156	782366
156	791615
156	799517
156	808505
156	816554
156	823393
156	830429
156	837955
156	854596
156	869153
156	901683
156	940725
156	958857
157	042152
157	066265
157	172687
157	212253
157	236490
157	266141
157	320056
157	705740
164	889483
167	485117
167	497113
168	986738
169	539712
169	819146
171	404118
171	414320
171	421915
171	427938
171	433525
171	439211
171	447375
171	465509
171	474981
172	685544
172	696641
172	704991
172	710892
172	717940
172	896641
172	924422
172	933122
173	737236
173	748490
173	755977
173	762376
173	768284
173	774176
176	137317
176	143840
176	150293
176	157529
176	165879
176	913520
176	923772
176	930954
177	623664
177	632754
177	639682
177	648122
177	654174
180	284567
180	825207
180	868715
181	636309
181	659804
181	977718
182	155476
182	204960
182	593073
182	607975
182	776728
183	223767
183	803562
183	827220
184	166828
184	297488
184	470293
184	475943
184	481901
184	487705
184	493452
184	499295
184	506254
184	512307
184	518952
185	346139
185	490867
185	928117
185	962821
186	112337
186	413229
186	530380
186	550950
186	587893
186	593538
186	599333
186	605568
186	611918
186	617379
186	625238
186	631785
186	640352
186	656203
186	663923
186	697276
186	707162
186	747131
186	829772
187	741628
187	749548
187	754953
187	760008
187	765914
187	771338
187	778404
187	784263
187	790561
187	797381
187	805186
187	812396
187	819288
187	873442
187	988387
187	998688
188	033760
188	073208
188	091556
188	099485
188	161479
188	177630
188	204528
188	257080
189	566523
190	011257
190	218093
190	361525
190	402514
190	419487
190	458806
190	626319
190	703545
190	709293
190	714476
190	720141
190	725255
190	731341
190	737682
190	743818
190	750019
190	761063
190	774957
190	955781
190	963761
190	972006
190	981828
191	037028
191	357694
191	369089
191	374988
191	381986
191	390151
191	396964
191	419968
191	506700
191	516145
191	527021
191	548237
191	556459
191	598902
191	907321
192	117411
192	125305
192	133572
192	140237
192	147600
192	155692
192	167741
192	188638
192	338557
192	353130
192	364952
192	373133
192	381424
192	466843
192	731654
193	131520
194	243909
195	450924
195	457029
195	463379
195	469906
195	477387
195	482983
195	489755
196	308090
196	439042
196	453741
196	462446
196	564059
196	646355
196	922085
197	332028
197	379456
198	770140
199	132578
199	600863
199	834983
199	859639
199	913925
199	992974
200	258978
200	284761
200	473060
200	642620
201	342627
201	432016
201	485414
201	695058
201	746056
201	880610
202	188157
202	438826
202	450031
202	459913
202	468576
202	552417
202	629833
203	043278
203	096323
203	944652
203	957042
204	076768
204	198663
204	412590
204	558004
204	610528
204	851996
204	875344
205	211963
205	536006
205	543975
206	008200
206	103869
206	124845
206	215047
206	226491
206	360267
206	372693
206	747370
206	756423
206	990663
207	003376
207	177147
207	191496
207	315154
207	351729
207	668439
207	833817
207	855596
208	233652
208	330505
208	512133
208	639838
208	772722
208	903491
209	095927
209	231892
209	289979
209	446964
209	555550
209	562151
209	567382
209	571725
209	575942
209	580306
209	584636
209	589025
209	593608
209	598654
209	604016
209	609155
209	620787
209	634581
209	640480
209	650343
209	664266
209	688197
209	698103
209	704561
209	898226
209	905325
209	911746
209	919454
209	926886
209	934247
209	940480
209	947945
209	954837
209	962862
209	969773
209	976346
209	983989
209	996631
210	020919
210	046906
210	062654
210	093324
210	105807
210	138727
210	171058
210	196304
210	238689
210	265363
210	307296
210	395687
210	453108
210	483843
210	544488
210	587485
210	666564
210	891902
210	898712
210	905871
210	914859
210	921547
210	929031
210	936791
210	943741
210	951014
210	972077
210	986843
210	997295
211	028052
211	057270
211	182185
211	611991
211	618102
211	625460
211	631482
211	639855
211	647805
211	655925
211	663811
211	670815
211	690515
211	701143
211	728558
211	741144
211	779442
212	076923
212	105138
212	388617
212	691259
212	705653
213	204825
213	215169
213	221732
213	229158
213	234941
213	242218
213	258281
213	271596
213	293525
213	422303
213	657756
213	857413
213	868784
213	889302
214	349905
214	356916
214	362146
214	369013
214	373732
214	379597
214	386217
214	393836
214	401411
214	406589
215	120870
215	134371
215	144397
215	313731
215	480230
215	605311
215	944508
216	333287
216	350393
216	782811
216	937990
216	995839
217	334057
217	345859
217	414814
217	515468
217	688393
217	896266
217	928467
217	995507
218	148884
218	642444
218	848622
218	932665
218	976864
219	303707
219	541313
219	784225
219	791277
219	796478
219	800677
219	805223
219	810518
219	815704
219	820913
219	825706
219	832540
219	849759
219	901814
219	918644
219	924950
219	957056
219	992732
220	012820
220	051896
220	070407
220	805653
220	878391
221	221653
221	729528
221	922714
221	928419
221	933424
221	938705
221	943753
221	948629
221	953032
221	957914
221	963056
221	968376
221	973145
221	978789
221	985077
222	000131
222	011632
222	028834
222	037344
222	063855
222	088989
222	104273
222	119385
222	133729
222	163717
222	199001
222	217075
222	248071
222	304894
222	336748
222	377396
222	398391
222	432728
222	446471
222	712801
222	720817
222	727611
222	734067
222	740174
222	746208
222	754312
222	760857
222	768079
222	777084
222	785481
222	829385
223	297451
223	304347
223	310548
223	315539
223	320458
223	325733
223	330686
223	336635
223	341983
223	347924
223	354685
223	361470
223	368566
223	375352
223	381760
223	394296
223	411196
223	445857
223	567248
223	575161
223	585191
223	592154
223	599492
223	612014
223	620796
223	640422
223	752227
223	767105
223	791845
223	817329
223	827304
224	695973
224	833618
224	931009
224	937438
225	522556
225	533492
225	590235
225	888324
226	089202
226	224138
226	231453
226	237056
226	241727
226	246751
226	251714
226	256905
226	261972
226	267367
226	272623
226	278781
226	285331
226	292246
226	305477
226	312811
226	321952
226	333035
226	367033
226	440821
226	489245
226	511553
226	542371
226	556779
226	573556
226	742912
226	808555
226	900561
226	953142
227	749476
227	796451
227	930338
228	176076
228	187932
228	211954
228	246053
228	684941
228	962109
229	376888
229	399708
229	513693
229	742544
230	093694
230	160416
230	232985
230	360125
230	470405
230	532987
230	538114
230	542421
230	547088
230	551918
230	556491
230	561469
230	566181
230	571407
230	576543
230	581999
230	589513
230	596871
230	603443
230	613713
230	640849
230	654266
230	692420
230	714976
230	785937
230	848011
230	882426
230	909651
230	968478
231	082955
231	106675
231	144782
231	458586
231	464541
231	470413
231	476146
231	481489
231	487085
231	493279
231	499188
231	505191
231	512407
231	525632
231	533182
231	547380
231	600860
231	620163
231	635471
231	691204
231	724332
231	764997
232	240481
232	249237
232	289221
232	296662
232	302877
232	311923
232	339562
232	366755
232	407683
232	514082
232	772937
233	037049
233	056418
233	066957
233	076811
233	125384
233	195233
235	775723
235	784270
235	792527
235	800340
235	806671
236	458492
236	481903
236	840136
236	847577
236	855255
236	862343
236	869161
237	114942
237	127347
237	190304
238	371498
238	377930
238	384660
238	390609
238	396957
238	402757
238	408628
238	414406
238	421774
238	445517
238	545592
239	743537
239	751534
239	758329
239	763866
239	769673
239	774672
239	780813
239	786803
239	793366
239	800990
239	842025
239	983386
239	992327
240	001959
240	009647
240	019488
240	026771
240	033697
240	741817
241	180256
241	190724
241	196692
241	202979
241	209050
241	214432
241	220886
241	226462
241	232371
241	238841
241	265359
241	358543
241	506567
244	668645
245	071289
245	220017
247	131958
247	327781
247	379873
247	595799
248	501464
248	975760
248	990229
249	050808
249	408292
249	466657
249	738345
250	462437
250	875278
250	914189
251	170865
251	708805
251	891758
252	093445
252	156256
252	501311
252	882958
253	072672
253	128769
253	276397
253	671354
253	718444
253	876561
254	099380
254	221265
254	626316
254	770825
254	801089
254	828842
255	353081
255	372291
255	566993
256	084015
256	147946
256	290844
256	360236
256	479776
256	551487
256	734990
256	742542
256	754002
257	004457
257	403395
257	597664
257	727383
257	776686
257	787990
257	898493
257	930456
257	946496
258	307445
258	363477
258	714375
258	755767
258	904972
258	918930
258	927970
259	192888
259	311954
259	321522
259	352395
259	510524
259	698733
259	864315
260	202758
260	256455
260	387604
260	554134
260	768094
260	797429
261	185838
261	190874
261	195309
261	199954
261	204263
261	208383
261	212623
261	217263
261	221924
261	226539
261	231455
261	236590
261	242465
261	248869
261	255664
261	274609
261	281235
261	298507
261	304823
261	315889
261	350823
261	372012
261	385460
261	400873
261	822631
261	830144
261	836104
261	842339
261	847396
261	852703
261	857200
261	862627
261	867989
261	873544
261	879801
261	886070
261	892477
261	899044
261	905437
261	914118
261	942161
262	019722
262	026014
262	033086
262	041889
262	048340
262	054995
262	062673
262	069619
262	077110
262	087263
262	096025
262	114133
262	573280
262	578452
262	583973
262	589609
262	594857
262	600061
262	604774
262	609771
262	614942
262	621198
262	627996
262	634296
262	639454
262	646551
262	653893
262	665333
262	675795
262	682360
262	690043
262	704919
262	720736
[truncated: 2,370 more rows]
