# Supplementary material for: Moth olfactory receptor neurons adjust their encoding efficiency to temporal statistics of pheromone fluctuations
Source: PLoS Comput Biol. 2018 Nov 13;14(11):e1006586. doi: 10.1371/journal.pcbi.1006586 (PMC6258558; doi:10.1371/journal.pcbi.1006586)
Supplement: S1 Data — (ZIP) [file pcbi.1006586.s001.zip › data/16m/1ng/spikes_times_05.txt]

2	721152
2	723781
2	726342
2	728864
2	731363
2	733944
2	736535
2	739234
2	741876
2	744645
2	747186
2	750011
2	752805
2	755608
2	758855
2	761958
2	765289
2	769061
2	772822
2	777617
2	783371
2	790611
2	796370
2	801760
2	810984
2	821133
2	836293
2	845970
2	856308
2	868169
2	878287
2	900259
2	921093
2	957313
2	968925
2	996644
3	011031
3	037462
3	067333
3	079097
3	119176
3	139859
3	163706
3	186536
3	217609
3	229337
3	251481
3	266636
3	285323
3	321085
3	344306
3	356104
3	399452
3	416981
3	437989
3	450317
3	466742
3	506314
3	527233
3	542168
3	550930
3	569126
3	603290
3	629658
3	670407
3	710243
3	742486
3	757677
3	770794
3	781177
3	826461
3	846494
3	860247
3	886365
3	898518
3	933605
3	957402
3	999742
4	012267
4	037335
4	075161
4	096753
4	135690
4	153528
4	174641
4	213286
4	239803
4	283538
4	301011
4	323538
4	382418
4	422094
4	492642
4	503645
4	518619
4	561439
4	610293
4	640654
4	658152
4	704407
4	747111
4	762483
4	778040
4	812972
4	856046
4	920373
4	931746
4	986791
5	049052
5	126034
5	146501
5	170501
5	223345
5	292808
5	329578
5	381502
5	448660
5	564846
5	596770
5	686934
5	722733
5	780843
5	821454
5	851840
6	350654
6	382192
6	639252
6	875565
7	141053
7	722932
7	789824
8	530590
8	537259
8	543646
8	549458
8	555329
8	563996
8	571583
8	611715
9	628890
9	931773
9	938022
9	943145
9	948636
9	953691
9	959020
9	966486
9	975403
9	998656
10	011567
11	361215
11	453097
11	959046
11	975341
12	215096
12	262207
12	700456
12	723062
12	936394
13	098864
13	167186
13	580763
13	586035
13	590580
13	594796
13	599145
13	603672
13	608572
13	613068
13	618343
13	623423
13	640434
13	649504
14	452656
14	546145
14	618768
14	624110
14	628817
14	633154
14	637328
14	642034
14	646609
14	651857
14	656609
14	662204
14	668931
14	675427
14	695773
15	341384
15	352324
15	357435
15	362470
15	367170
15	371595
15	376926
15	381780
15	386954
15	406524
15	412411
15	419117
15	426908
15	448692
15	486185
15	547889
15	588836
15	666210
15	720457
15	886508
15	966122
15	996712
16	055347
16	145490
16	362379
16	888837
31	503688
31	514343
47	251058
47	542170
49	199140
49	204310
49	209023
49	213878
49	218534
49	223751
49	228544
49	233560
49	261142
49	618319
49	627722
49	635746
49	644540
49	676109
49	880312
