# Supplementary material for: Moth olfactory receptor neurons adjust their encoding efficiency to temporal statistics of pheromone fluctuations
Source: PLoS Comput Biol. 2018 Nov 13;14(11):e1006586. doi: 10.1371/journal.pcbi.1006586 (PMC6258558; doi:10.1371/journal.pcbi.1006586)
Supplement: S1 Data — (ZIP) [file pcbi.1006586.s001.zip › data/16m/1ng/spikes_times_06.txt]

0	331791
0	376967
0	380361
0	383329
0	386251
0	389279
0	392279
0	395318
0	398241
0	401219
0	404421
0	407846
0	411546
0	416084
0	420340
0	425075
0	431321
0	437202
0	442974
0	449148
0	455387
0	462331
0	469420
0	477391
0	485240
0	491980
0	499717
0	507174
0	514214
0	522673
0	530033
0	537407
0	547913
0	556999
0	564691
0	577329
0	584737
0	593490
0	602357
0	609893
0	620218
0	626451
0	636523
0	644910
0	655410
0	664565
0	675327
0	683635
0	694053
0	705179
0	713630
0	727240
0	735290
0	744163
0	758902
0	771206
0	781637
0	796339
0	806694
0	820756
0	833784
0	847992
0	858733
0	870172
0	880669
0	894159
0	905736
0	915343
0	930357
0	941339
0	952581
0	972292
0	985386
0	998638
1	012748
1	025040
1	033279
1	048104
1	060155
1	071160
1	084217
1	106102
1	117820
1	128908
1	143998
1	157149
1	177081
1	186042
1	207325
1	218779
1	240058
1	251547
1	270442
1	284359
1	300129
1	315565
1	329394
1	351156
1	365005
1	392871
1	410962
1	424022
1	438753
1	454173
1	474040
1	492718
1	518561
1	532776
1	556793
1	575350
1	606684
1	630119
1	658184
1	677432
1	692942
1	716590
1	738559
1	758071
1	772890
1	796235
1	812564
1	852063
1	868678
1	900505
1	920877
1	960672
1	977089
2	023074
2	041407
2	069243
2	095783
2	115061
2	136960
2	174918
2	268074
2	294024
2	323013
2	362328
2	559773
2	597609
2	687823
2	703390
2	730747
2	749934
2	782193
2	865246
2	903478
2	992197
3	052989
3	253270
3	356314
3	466287
3	715359
