# Supplementary material for: Moth olfactory receptor neurons adjust their encoding efficiency to temporal statistics of pheromone fluctuations
Source: PLoS Comput Biol. 2018 Nov 13;14(11):e1006586. doi: 10.1371/journal.pcbi.1006586 (PMC6258558; doi:10.1371/journal.pcbi.1006586)
Supplement: S1 Data — (ZIP) [file pcbi.1006586.s001.zip › data/16m/1ng/valve_states_01.txt]

0,199950	1,000000
0,469950	-1,000000
0,603950	1,000000
0,774950	-1,000000
1,171950	1,000000
2,096950	-1,000000
2,206950	1,000000
2,489950	-1,000000
2,653950	1,000000
2,938950	-1,000000
3,174950	1,000000
3,418950	-1,000000
4,440950	1,000000
5,531950	-1,000000
5,612950	1,000000
5,681950	-1,000000
5,910950	1,000000
6,067950	-1,000000
8,958950	1,000000
9,690950	-1,000000
9,907950	1,000000
10,276950	-1,000000
10,432950	1,000000
13,401950	-1,000000
13,509950	1,000000
14,796950	-1,000000
14,990950	1,000000
15,101950	-1,000000
15,594950	1,000000
15,857950	-1,000000
15,970950	1,000000
16,036950	-1,000000
16,174950	1,000000
17,832950	-1,000000
18,059950	1,000000
18,144950	-1,000000
18,399950	1,000000
18,476950	-1,000000
18,885950	1,000000
19,219950	-1,000000
19,322950	1,000000
19,410950	-1,000000
22,297950	1,000000
22,405950	-1,000000
24,003950	1,000000
24,127950	-1,000000
24,789950	1,000000
26,736950	-1,000000
27,310950	1,000000
27,492950	-1,000000
27,578950	1,000000
27,830950	-1,000000
28,046950	1,000000
28,953950	-1,000000
30,764950	1,000000
30,863950	-1,000000
30,988950	1,000000
31,073950	-1,000000
31,528950	1,000000
31,711950	-1,000000
31,824950	1,000000
32,148950	-1,000000
32,281950	1,000000
37,835950	-1,000000
39,617950	1,000000
39,839950	-1,000000
40,930950	1,000000
41,059950	-1,000000
41,392950	1,000000
41,575950	-1,000000
41,693950	1,000000
41,756950	-1,000000
41,937950	1,000000
42,195950	-1,000000
42,366950	1,000000
43,599950	-1,000000
43,663950	1,000000
44,206950	-1,000000
48,397950	1,000000
48,520950	-1,000000
69,408950	1,000000
69,625950	-1,000000
73,328950	1,000000
74,420950	-1,000000
74,520950	1,000000
78,245950	-1,000000
78,485950	1,000000
86,961950	-1,000000
88,119950	1,000000
88,265950	-1,000000
88,331950	1,000000
88,430950	-1,000000
88,810950	1,000000
88,886950	-1,000000
89,943950	1,000000
90,009950	-1,000000
90,079950	1,000000
90,155950	-1,000000
90,265950	1,000000
90,842950	-1,000000
90,908950	1,000000
97,870950	-1,000000
97,970950	1,000000
98,073950	-1,000000
98,224950	1,000000
98,338950	-1,000000
98,602950	1,000000
98,762950	-1,000000
99,471950	1,000000
100,074950	-1,000000
100,252950	1,000000
100,408950	-1,000000
101,267950	1,000000
101,374950	-1,000000
101,623950	1,000000
101,774950	-1,000000
101,862950	1,000000
102,063950	-1,000000
102,586950	1,000000
102,921950	-1,000000
103,072950	1,000000
108,732950	-1,000000
108,930950	1,000000
109,027950	-1,000000
109,137950	1,000000
109,236950	-1,000000
109,313950	1,000000
109,393950	-1,000000
109,536950	1,000000
109,693950	-1,000000
114,950950	1,000000
115,328950	-1,000000
115,602950	1,000000
116,057950	-1,000000
116,270950	1,000000
116,347950	-1,000000
116,488950	1,000000
117,468950	-1,000000
119,149950	1,000000
119,344950	-1,000000
119,536950	1,000000
119,605950	-1,000000
120,021950	1,000000
120,416950	-1,000000
120,529950	1,000000
120,729950	-1,000000
120,805950	1,000000
120,877950	-1,000000
121,041950	1,000000
121,310950	-1,000000
121,379950	1,000000
122,205950	-1,000000
122,273950	1,000000
122,682950	-1,000000
123,329950	1,000000
123,408950	-1,000000
123,705950	1,000000
126,243950	-1,000000
126,615950	1,000000
126,695950	-1,000000
126,758950	1,000000
126,937950	-1,000000
127,616950	1,000000
127,788950	-1,000000
127,980950	1,000000
128,104950	-1,000000
132,850950	1,000000
132,917950	-1,000000
145,040950	1,000000
145,707950	-1,000000
145,797950	1,000000
146,540950	-1,000000
146,656950	1,000000
146,822950	-1,000000
146,922950	1,000000
147,030950	-1,000000
150,176950	1,000000
151,213950	-1,000000
155,251950	1,000000
161,901950	-1,000000
162,072950	1,000000
162,237950	-1,000000
162,303950	1,000000
162,631950	-1,000000
162,698950	1,000000
162,783950	-1,000000
163,509950	1,000000
165,802950	-1,000000
165,927950	1,000000
166,579950	-1,000000
186,467950	1,000000
186,909950	-1,000000
186,992950	1,000000
188,241950	-1,000000
189,816950	1,000000
189,902950	-1,000000
190,725950	1,000000
194,803950	-1,000000
194,901950	1,000000
195,155950	-1,000000
197,304950	1,000000
197,490950	-1,000000
199,179950	1,000000
199,578950	-1,000000
199,660950	1,000000
200,405950	-1,000000
200,509950	1,000000
201,210950	-1,000000
201,301950	1,000000
201,382950	-1,000000
201,563950	1,000000
201,657950	-1,000000
201,794950	1,000000
202,037950	-1,000000
202,168950	1,000000
202,699950	-1,000000
204,845950	1,000000
205,116950	-1,000000
205,247950	1,000000
205,501950	-1,000000
206,034950	1,000000
207,176950	-1,000000
207,391950	1,000000
207,914950	-1,000000
209,097950	1,000000
209,288950	-1,000000
210,977950	1,000000
211,394950	-1,000000
211,466950	1,000000
211,817950	-1,000000
212,074950	1,000000
216,775950	-1,000000
218,241950	1,000000
218,465950	-1,000000
218,576950	1,000000
219,215950	-1,000000
219,591950	1,000000
220,209950	-1,000000
221,452950	1,000000
221,534950	-1,000000
221,603950	1,000000
221,687950	-1,000000
221,980950	1,000000
227,356950	-1,000000
227,514950	1,000000
227,642950	-1,000000
229,414950	1,000000
229,514950	-1,000000
229,583950	1,000000
229,707950	-1,000000
229,780950	1,000000
229,923950	-1,000000
230,418950	1,000000
230,509950	-1,000000
232,400950	1,000000
233,446950	-1,000000
233,617950	1,000000
233,762950	-1,000000
234,378950	1,000000
234,469950	-1,000000
234,653950	1,000000
234,732950	-1,000000
245,327950	1,000000
245,806950	-1,000000
245,898950	1,000000
246,059950	-1,000000
246,503950	1,000000
249,103950	-1,000000
249,188950	1,000000
249,253950	-1,000000
251,054950	1,000000
251,323950	-1,000000
251,403950	1,000000
251,685950	-1,000000
255,509950	1,000000
255,607950	-1,000000
255,711950	1,000000
255,998950	-1,000000
256,683950	1,000000
256,812950	-1,000000
257,105950	1,000000
257,626950	-1,000000
257,708950	1,000000
257,788950	-1,000000
257,950950	1,000000
258,282950	-1,000000
258,451950	1,000000
258,519950	-1,000000
258,583950	1,000000
258,908950	-1,000000
259,038950	1,000000
259,158950	-1,000000
259,961950	1,000000
260,151950	-1,000000
260,356950	1,000000
260,578950	-1,000000
260,714950	1,000000
260,790950	-1,000000
260,895950	1,000000
261,297950	-1,000000
261,836950	1,000000
261,980950	-1,000000
263,453950	1,000000
263,587950	-1,000000
263,773950	1,000000
264,109950	-1,000000
264,404950	1,000000
264,593950	-1,000000
264,813950	1,000000
266,084950	-1,000000
271,764950	1,000000
271,970950	-1,000000
272,457950	1,000000
272,988950	-1,000000
273,162950	1,000000
273,307950	-1,000000
273,613950	1,000000
274,035950	-1,000000
274,365950	1,000000
274,638950	-1,000000
274,831950	1,000000
275,173950	-1,000000
275,294950	1,000000
275,489950	-1,000000
275,574950	1,000000
276,807950	-1,000000
277,453950	1,000000
277,642950	-1,000000
277,727950	1,000000
278,072950	-1,000000
278,136950	1,000000
278,304950	-1,000000
278,501950	1,000000
278,714950	-1,000000
280,612950	1,000000
280,777950	-1,000000
282,976950	1,000000
283,422950	-1,000000
283,614950	1,000000
285,701950	-1,000000
286,541950	1,000000
287,020950	-1,000000
287,095950	1,000000
287,168950	-1,000000
287,308950	1,000000
287,640950	-1,000000
289,362950	1,000000
289,954950	-1,000000
291,929950	1,000000
292,321950	-1,000000
292,491950	1,000000
294,119950	-1,000000
294,194950	1,000000
294,285950	-1,000000
294,961950	1,000000
295,226950	-1,000000
295,609950	1,000000
309,638950	-1,000000
309,708950	1,000000
313,778950	-1,000000
314,084950	1,000000
317,277950	-1,000000
318,059950	1,000000
322,937950	-1,000000
323,016950	1,000000
323,590950	-1,000000
325,151950	1,000000
325,300950	-1,000000
325,571950	1,000000
325,657950	-1,000000
326,559950	1,000000
326,647950	-1,000000
327,092950	1,000000
327,181950	-1,000000
327,252950	1,000000
327,648950	-1,000000
327,820950	1,000000
327,981950	-1,000000
328,077950	1,000000
328,180950	-1,000000
329,513950	1,000000
329,594950	-1,000000
337,101950	1,000000
338,125950	-1,000000
338,189950	1,000000
338,399950	-1,000000
338,622950	1,000000
339,882950	-1,000000
345,006950	1,000000
345,257950	-1,000000
345,351950	1,000000
345,450950	-1,000000
345,597950	1,000000
346,156950	-1,000000
348,680950	1,000000
348,755950	-1,000000
348,996950	1,000000
349,300950	-1,000000
349,369950	1,000000
353,918950	-1,000000
354,184950	1,000000
354,489950	-1,000000
354,623950	1,000000
355,104950	-1,000000
355,504950	1,000000
356,598950	-1,000000
365,231950	1,000000
365,315950	-1,000000
365,503950	1,000000
365,787950	-1,000000
366,145950	1,000000
366,962950	-1,000000
367,033950	1,000000
367,238950	-1,000000
368,223950	1,000000
371,608950	-1,000000
371,700950	1,000000
375,252950	-1,000000
381,870950	1,000000
382,371950	-1,000000
383,567950	1,000000
384,147950	-1,000000
384,246950	1,000000
384,446950	-1,000000
384,620950	1,000000
384,694950	-1,000000
385,865950	1,000000
385,941950	-1,000000
387,590950	1,000000
387,802950	-1,000000
389,362950	1,000000
393,054950	-1,000000
396,609950	1,000000
396,865950	-1,000000
397,771950	1,000000
397,850950	-1,000000
397,922950	1,000000
410,470950	-1,000000
410,591950	1,000000
410,782950	-1,000000
413,431950	1,000000
413,659950	-1,000000
413,751950	1,000000
413,953950	-1,000000
414,908950	1,000000
420,363950	-1,000000
420,468950	1,000000
420,663950	-1,000000
421,193950	1,000000
421,896950	-1,000000
422,082950	1,000000
422,160950	-1,000000
440,814950	1,000000
448,066950	-1,000000
448,436950	1,000000
448,502950	-1,000000
448,615950	1,000000
449,566950	-1,000000
449,723950	1,000000
449,886950	-1,000000
449,990950	1,000000
450,602950	-1,000000
450,872950	1,000000
453,097950	-1,000000
453,290950	1,000000
453,406950	-1,000000
453,519950	1,000000
453,718950	-1,000000
453,947950	1,000000
454,033950	-1,000000
454,218950	1,000000
454,375950	-1,000000
460,013950	1,000000
460,096950	-1,000000
460,445950	1,000000
467,438950	-1,000000
468,832950	1,000000
468,901950	-1,000000
469,154950	1,000000
469,498950	-1,000000
469,980950	1,000000
470,322950	-1,000000
470,437950	1,000000
475,101950	-1,000000
475,392950	1,000000
475,473950	-1,000000
475,579950	1,000000
475,866950	-1,000000
475,932950	1,000000
476,002950	-1,000000
476,069950	1,000000
476,939950	-1,000000
477,230950	1,000000
477,311950	-1,000000
477,414950	1,000000
477,545950	-1,000000
477,753950	1,000000
477,844950	-1,000000
478,663950	1,000000
478,737950	-1,000000
478,850950	1,000000
478,965950	-1,000000
479,105950	1,000000
479,324950	-1,000000
479,768950	1,000000
482,268950	-1,000000
483,562950	1,000000
483,697950	-1,000000
483,803950	1,000000
484,420950	-1,000000
485,226950	1,000000
485,700950	-1,000000
485,847950	1,000000
486,300950	-1,000000
488,611950	1,000000
488,681950	-1,000000
488,906950	1,000000
489,378950	-1,000000
489,535950	1,000000
489,678950	-1,000000
489,769950	1,000000
489,949950	-1,000000
490,115950	1,000000
490,191950	-1,000000
490,290950	1,000000
490,387950	-1,000000
490,812950	1,000000
490,918950	-1,000000
491,035950	1,000000
491,178950	-1,000000
491,306950	1,000000
491,376950	-1,000000
491,663950	1,000000
494,307950	-1,000000
494,419950	1,000000
495,269950	-1,000000
495,608950	1,000000
495,814950	-1,000000
496,040950	1,000000
496,827950	-1,000000
498,009950	1,000000
502,408950	-1,000000
502,532950	1,000000
503,417950	-1,000000
503,574950	1,000000
503,752950	-1,000000
503,839950	1,000000
504,287950	-1,000000
505,011950	1,000000
505,666950	-1,000000
505,978950	1,000000
507,558950	-1,000000
507,638950	1,000000
507,965950	-1,000000
508,129950	1,000000
510,001950	-1,000000
510,081950	1,000000
510,285950	-1,000000
510,828950	1,000000
512,380950	-1,000000
512,480950	1,000000
513,400950	-1,000000
514,540950	1,000000
514,650950	-1,000000
515,636950	1,000000
517,770950	-1,000000
521,773950	1,000000
522,003950	-1,000000
522,188950	1,000000
522,466950	-1,000000
522,569950	1,000000
522,641950	-1,000000
522,820950	1,000000
524,048950	-1,000000
524,149950	1,000000
524,239950	-1,000000
524,643950	1,000000
524,784950	-1,000000
525,095950	1,000000
527,155950	-1,000000
527,373950	1,000000
527,491950	-1,000000
531,720950	1,000000
531,810950	-1,000000
531,886950	1,000000
531,993950	-1,000000
532,187950	1,000000
532,844950	-1,000000
539,244950	1,000000
540,335950	-1,000000
540,448950	1,000000
541,120950	-1,000000
548,003950	1,000000
548,095950	-1,000000
548,917950	1,000000
551,370950	-1,000000
551,446950	1,000000
563,199950	-1,000000
563,309950	1,000000
563,424950	-1,000000
564,879950	1,000000
566,166950	-1,000000
566,326950	1,000000
566,406950	-1,000000
566,470950	1,000000
566,550950	-1,000000
567,188950	1,000000
567,771950	-1,000000
571,677950	1,000000
571,750950	-1,000000
571,922950	1,000000
571,995950	-1,000000
572,263950	1,000000
572,337950	-1,000000
572,419950	1,000000
572,573950	-1,000000
572,895950	1,000000
576,063950	-1,000000
576,218950	1,000000
576,459950	-1,000000
576,526950	1,000000
577,042950	-1,000000
577,244950	1,000000
578,109950	-1,000000
579,561950	1,000000
579,625950	-1,000000
579,776950	1,000000
579,842950	-1,000000
580,214950	1,000000
580,604950	-1,000000
581,873950	1,000000
582,465950	-1,000000
583,338950	1,000000
583,593950	-1,000000
583,714950	1,000000
585,536950	-1,000000
587,846950	1,000000
588,046950	-1,000000
590,780950	1,000000
592,378950	-1,000000
592,515950	1,000000
592,851950	-1,000000
592,925950	1,000000
593,015950	-1,000000
593,280950	1,000000
593,409950	-1,000000
593,722950	1,000000
593,838950	-1,000000
593,934950	1,000000
594,011950	-1,000000
603,810950	1,000000
603,917950	-1,000000
