# Supplementary material for: Moth olfactory receptor neurons adjust their encoding efficiency to temporal statistics of pheromone fluctuations
Source: PLoS Comput Biol. 2018 Nov 13;14(11):e1006586. doi: 10.1371/journal.pcbi.1006586 (PMC6258558; doi:10.1371/journal.pcbi.1006586)
Supplement: S1 Data — (ZIP) [file pcbi.1006586.s001.zip › data/16m/1ng/valve_states_02.txt]

0,563550	1,000000
0,722550	-1,000000
0,818550	1,000000
0,988550	-1,000000
1,451550	1,000000
1,539550	-1,000000
1,926550	1,000000
3,672550	-1,000000
4,109550	1,000000
4,188550	-1,000000
4,430550	1,000000
4,511550	-1,000000
4,898550	1,000000
5,091550	-1,000000
5,506550	1,000000
5,597550	-1,000000
5,767550	1,000000
5,879550	-1,000000
5,978550	1,000000
6,042550	-1,000000
6,110550	1,000000
6,238550	-1,000000
6,923550	1,000000
8,898550	-1,000000
11,579550	1,000000
11,722550	-1,000000
11,914550	1,000000
11,995550	-1,000000
12,455550	1,000000
12,780550	-1,000000
12,894550	1,000000
13,296550	-1,000000
13,762550	1,000000
13,859550	-1,000000
14,291550	1,000000
15,161550	-1,000000
15,226550	1,000000
15,509550	-1,000000
15,587550	1,000000
15,670550	-1,000000
15,733550	1,000000
15,839550	-1,000000
15,912550	1,000000
15,984550	-1,000000
16,077550	1,000000
16,256550	-1,000000
16,939550	1,000000
17,219550	-1,000000
17,408550	1,000000
17,474550	-1,000000
17,880550	1,000000
18,584550	-1,000000
18,959550	1,000000
19,040550	-1,000000
19,276550	1,000000
19,361550	-1,000000
19,429550	1,000000
19,736550	-1,000000
19,840550	1,000000
24,054550	-1,000000
24,123550	1,000000
24,304550	-1,000000
24,742550	1,000000
24,842550	-1,000000
25,094550	1,000000
25,680550	-1,000000
25,822550	1,000000
26,752550	-1,000000
27,341550	1,000000
27,559550	-1,000000
27,683550	1,000000
27,926550	-1,000000
28,070550	1,000000
29,753550	-1,000000
29,837550	1,000000
30,201550	-1,000000
30,275550	1,000000
30,393550	-1,000000
31,500550	1,000000
31,745550	-1,000000
31,888550	1,000000
33,159550	-1,000000
33,273550	1,000000
33,421550	-1,000000
33,709550	1,000000
34,496550	-1,000000
35,075550	1,000000
35,178550	-1,000000
35,251550	1,000000
35,339550	-1,000000
35,407550	1,000000
35,608550	-1,000000
35,723550	1,000000
36,539550	-1,000000
36,644550	1,000000
36,784550	-1,000000
37,041550	1,000000
37,202550	-1,000000
37,989550	1,000000
38,065550	-1,000000
38,146550	1,000000
38,215550	-1,000000
38,283550	1,000000
38,349550	-1,000000
40,747550	1,000000
40,817550	-1,000000
41,122550	1,000000
42,003550	-1,000000
42,096550	1,000000
42,808550	-1,000000
44,280550	1,000000
44,623550	-1,000000
44,838550	1,000000
45,052550	-1,000000
47,963550	1,000000
48,259550	-1,000000
48,688550	1,000000
51,031550	-1,000000
51,157550	1,000000
51,391550	-1,000000
51,494550	1,000000
51,562550	-1,000000
51,677550	1,000000
51,802550	-1,000000
52,533550	1,000000
53,944550	-1,000000
54,350550	1,000000
54,464550	-1,000000
55,026550	1,000000
55,110550	-1,000000
55,208550	1,000000
55,421550	-1,000000
60,120550	1,000000
60,282550	-1,000000
60,473550	1,000000
60,650550	-1,000000
60,742550	1,000000
60,869550	-1,000000
61,553550	1,000000
61,871550	-1,000000
62,756550	1,000000
62,826550	-1,000000
66,555550	1,000000
66,709550	-1,000000
66,840550	1,000000
66,935550	-1,000000
68,419550	1,000000
68,507550	-1,000000
70,657550	1,000000
72,353550	-1,000000
72,599550	1,000000
72,764550	-1,000000
73,014550	1,000000
73,168550	-1,000000
75,718550	1,000000
75,805550	-1,000000
76,645550	1,000000
76,762550	-1,000000
77,792550	1,000000
79,562550	-1,000000
79,672550	1,000000
79,746550	-1,000000
79,892550	1,000000
80,167550	-1,000000
80,245550	1,000000
80,326550	-1,000000
80,458550	1,000000
82,717550	-1,000000
82,882550	1,000000
84,202550	-1,000000
88,195550	1,000000
88,317550	-1,000000
88,614550	1,000000
88,764550	-1,000000
89,952550	1,000000
90,020550	-1,000000
90,716550	1,000000
94,271550	-1,000000
95,054550	1,000000
95,245550	-1,000000
95,503550	1,000000
95,619550	-1,000000
95,755550	1,000000
95,838550	-1,000000
96,097550	1,000000
96,415550	-1,000000
96,553550	1,000000
97,377550	-1,000000
114,033550	1,000000
114,323550	-1,000000
115,188550	1,000000
115,798550	-1,000000
116,033550	1,000000
116,881550	-1,000000
117,288550	1,000000
117,545550	-1,000000
117,772550	1,000000
117,840550	-1,000000
118,401550	1,000000
118,557550	-1,000000
118,667550	1,000000
118,941550	-1,000000
119,483550	1,000000
120,418550	-1,000000
120,742550	1,000000
121,372550	-1,000000
121,590550	1,000000
121,793550	-1,000000
122,168550	1,000000
122,336550	-1,000000
122,681550	1,000000
128,044550	-1,000000
129,973550	1,000000
130,084550	-1,000000
130,191550	1,000000
130,475550	-1,000000
131,688550	1,000000
133,186550	-1,000000
150,959550	1,000000
152,072550	-1,000000
152,147550	1,000000
152,340550	-1,000000
152,713550	1,000000
154,031550	-1,000000
168,455550	1,000000
169,436550	-1,000000
169,578550	1,000000
173,116550	-1,000000
173,286550	1,000000
173,533550	-1,000000
182,062550	1,000000
182,667550	-1,000000
188,661550	1,000000
190,055550	-1,000000
190,185550	1,000000
190,286550	-1,000000
190,399550	1,000000
200,327550	-1,000000
201,363550	1,000000
201,429550	-1,000000
201,595550	1,000000
202,487550	-1,000000
203,848550	1,000000
203,950550	-1,000000
204,381550	1,000000
209,778550	-1,000000
217,964550	1,000000
218,075550	-1,000000
218,182550	1,000000
218,262550	-1,000000
218,686550	1,000000
219,647550	-1,000000
219,713550	1,000000
220,973550	-1,000000
221,101550	1,000000
222,721550	-1,000000
222,788550	1,000000
223,123550	-1,000000
223,322550	1,000000
223,461550	-1,000000
224,439550	1,000000
224,834550	-1,000000
225,061550	1,000000
225,622550	-1,000000
225,786550	1,000000
225,865550	-1,000000
227,883550	1,000000
228,625550	-1,000000
228,733550	1,000000
228,912550	-1,000000
229,053550	1,000000
229,268550	-1,000000
229,380550	1,000000
229,542550	-1,000000
229,849550	1,000000
230,527550	-1,000000
230,617550	1,000000
230,919550	-1,000000
231,062550	1,000000
231,313550	-1,000000
233,909550	1,000000
235,363550	-1,000000
236,567550	1,000000
236,633550	-1,000000
236,837550	1,000000
236,931550	-1,000000
237,001550	1,000000
237,477550	-1,000000
237,656550	1,000000
238,290550	-1,000000
238,806550	1,000000
241,000550	-1,000000
241,447550	1,000000
245,563550	-1,000000
245,819550	1,000000
246,092550	-1,000000
246,172550	1,000000
257,140550	-1,000000
257,209550	1,000000
257,363550	-1,000000
257,456550	1,000000
257,841550	-1,000000
259,443550	1,000000
260,740550	-1,000000
260,972550	1,000000
261,060550	-1,000000
261,880550	1,000000
262,065550	-1,000000
263,614550	1,000000
272,618550	-1,000000
272,698550	1,000000
273,500550	-1,000000
273,819550	1,000000
274,082550	-1,000000
274,435550	1,000000
275,205550	-1,000000
275,339550	1,000000
275,451550	-1,000000
275,710550	1,000000
281,843550	-1,000000
281,966550	1,000000
282,063550	-1,000000
282,128550	1,000000
283,138550	-1,000000
283,295550	1,000000
284,924550	-1,000000
285,120550	1,000000
285,340550	-1,000000
286,895550	1,000000
287,359550	-1,000000
287,568550	1,000000
287,672550	-1,000000
287,842550	1,000000
289,115550	-1,000000
289,652550	1,000000
290,647550	-1,000000
290,766550	1,000000
291,784550	-1,000000
291,852550	1,000000
293,665550	-1,000000
294,276550	1,000000
294,617550	-1,000000
294,709550	1,000000
294,832550	-1,000000
294,977550	1,000000
301,720550	-1,000000
305,976550	1,000000
306,041550	-1,000000
307,908550	1,000000
308,081550	-1,000000
308,299550	1,000000
308,665550	-1,000000
308,742550	1,000000
308,948550	-1,000000
309,066550	1,000000
309,252550	-1,000000
310,232550	1,000000
310,628550	-1,000000
310,751550	1,000000
311,369550	-1,000000
312,425550	1,000000
313,954550	-1,000000
315,159550	1,000000
315,251550	-1,000000
325,907550	1,000000
326,015550	-1,000000
327,441550	1,000000
330,757550	-1,000000
331,422550	1,000000
331,505550	-1,000000
332,040550	1,000000
332,190550	-1,000000
332,678550	1,000000
335,722550	-1,000000
335,797550	1,000000
337,059550	-1,000000
337,154550	1,000000
337,237550	-1,000000
347,018550	1,000000
347,085550	-1,000000
348,113550	1,000000
348,344550	-1,000000
351,345550	1,000000
351,432550	-1,000000
351,739550	1,000000
351,859550	-1,000000
351,924550	1,000000
352,347550	-1,000000
353,831550	1,000000
354,078550	-1,000000
356,163550	1,000000
361,256550	-1,000000
361,602550	1,000000
363,047550	-1,000000
366,519550	1,000000
367,049550	-1,000000
368,375550	1,000000
368,450550	-1,000000
368,558550	1,000000
369,251550	-1,000000
369,341550	1,000000
369,591550	-1,000000
372,692550	1,000000
372,787550	-1,000000
373,172550	1,000000
375,188550	-1,000000
375,423550	1,000000
375,594550	-1,000000
375,896550	1,000000
376,868550	-1,000000
377,557550	1,000000
381,023550	-1,000000
388,776550	1,000000
388,982550	-1,000000
389,062550	1,000000
389,206550	-1,000000
389,704550	1,000000
389,778550	-1,000000
390,225550	1,000000
390,464550	-1,000000
390,605550	1,000000
390,898550	-1,000000
390,988550	1,000000
391,954550	-1,000000
393,019550	1,000000
393,098550	-1,000000
393,174550	1,000000
393,334550	-1,000000
393,433550	1,000000
393,672550	-1,000000
395,711550	1,000000
396,119550	-1,000000
396,256550	1,000000
396,382550	-1,000000
399,925550	1,000000
400,187550	-1,000000
400,456550	1,000000
400,535550	-1,000000
400,725550	1,000000
400,837550	-1,000000
400,977550	1,000000
401,254550	-1,000000
412,056550	1,000000
412,124550	-1,000000
412,305550	1,000000
412,410550	-1,000000
412,527550	1,000000
412,734550	-1,000000
415,637550	1,000000
415,734550	-1,000000
415,809550	1,000000
425,045550	-1,000000
425,156550	1,000000
425,376550	-1,000000
432,576550	1,000000
432,808550	-1,000000
436,063550	1,000000
436,233550	-1,000000
438,574550	1,000000
438,804550	-1,000000
439,949550	1,000000
440,034550	-1,000000
440,668550	1,000000
440,823550	-1,000000
446,914550	1,000000
447,205550	-1,000000
447,349550	1,000000
447,429550	-1,000000
453,346550	1,000000
453,653550	-1,000000
458,547550	1,000000
460,409550	-1,000000
484,101550	1,000000
490,057550	-1,000000
490,485550	1,000000
490,642550	-1,000000
490,727550	1,000000
491,971550	-1,000000
492,547550	1,000000
492,811550	-1,000000
493,075550	1,000000
493,162550	-1,000000
493,988550	1,000000
494,101550	-1,000000
494,252550	1,000000
494,621550	-1,000000
495,661550	1,000000
508,073550	-1,000000
508,174550	1,000000
508,396550	-1,000000
509,660550	1,000000
521,236550	-1,000000
524,105550	1,000000
524,267550	-1,000000
526,093550	1,000000
526,192550	-1,000000
526,411550	1,000000
526,482550	-1,000000
526,828550	1,000000
527,448550	-1,000000
527,671550	1,000000
527,749550	-1,000000
527,910550	1,000000
532,237550	-1,000000
532,304550	1,000000
532,374550	-1,000000
544,095550	1,000000
544,869550	-1,000000
545,041550	1,000000
545,152550	-1,000000
545,293550	1,000000
546,585550	-1,000000
546,760550	1,000000
549,079550	-1,000000
549,348550	1,000000
549,419550	-1,000000
549,497550	1,000000
549,581550	-1,000000
558,619550	1,000000
564,081550	-1,000000
564,165550	1,000000
564,440550	-1,000000
571,616550	1,000000
571,683550	-1,000000
574,771550	1,000000
575,132550	-1,000000
575,563550	1,000000
575,657550	-1,000000
577,362550	1,000000
577,702550	-1,000000
578,195550	1,000000
578,318550	-1,000000
578,436550	1,000000
578,586550	-1,000000
578,685550	1,000000
581,726550	-1,000000
581,810550	1,000000
581,945550	-1,000000
583,240550	1,000000
583,520550	-1,000000
583,584550	1,000000
583,685550	-1,000000
583,761550	1,000000
584,110550	-1,000000
586,076550	1,000000
586,202550	-1,000000
586,411550	1,000000
586,485550	-1,000000
586,640550	1,000000
587,591550	-1,000000
587,654550	1,000000
587,769550	-1,000000
587,933550	1,000000
588,196550	-1,000000
588,581550	1,000000
588,694550	-1,000000
588,807550	1,000000
588,909550	-1,000000
590,894550	1,000000
597,593550	-1,000000
598,280550	1,000000
598,359550	-1,000000
598,504550	1,000000
598,713550	-1,000000
598,843550	1,000000
599,374550	-1,000000
600,490550	1,000000
602,005550	-1,000000
