# Supplementary material for: Moth olfactory receptor neurons adjust their encoding efficiency to temporal statistics of pheromone fluctuations
Source: PLoS Comput Biol. 2018 Nov 13;14(11):e1006586. doi: 10.1371/journal.pcbi.1006586 (PMC6258558; doi:10.1371/journal.pcbi.1006586)
Supplement: S1 Data — (ZIP) [file pcbi.1006586.s001.zip › data/16m/1ng/valve_states_03.txt]

0,354600	1,000000
0,672600	-1,000000
13,148600	1,000000
13,634600	-1,000000
13,706600	1,000000
13,817600	-1,000000
14,048600	1,000000
14,149600	-1,000000
14,320600	1,000000
14,390600	-1,000000
14,529600	1,000000
14,608600	-1,000000
15,627600	1,000000
15,707600	-1,000000
15,771600	1,000000
29,409600	-1,000000
29,492600	1,000000
31,401600	-1,000000
31,553600	1,000000
31,772600	-1,000000
32,543600	1,000000
32,622600	-1,000000
32,719600	1,000000
33,122600	-1,000000
33,535600	1,000000
33,604600	-1,000000
34,900600	1,000000
35,014600	-1,000000
35,400600	1,000000
35,513600	-1,000000
35,633600	1,000000
35,749600	-1,000000
36,624600	1,000000
37,275600	-1,000000
37,373600	1,000000
38,508600	-1,000000
38,591600	1,000000
38,670600	-1,000000
