# Supplementary material for: Moth olfactory receptor neurons adjust their encoding efficiency to temporal statistics of pheromone fluctuations
Source: PLoS Comput Biol. 2018 Nov 13;14(11):e1006586. doi: 10.1371/journal.pcbi.1006586 (PMC6258558; doi:10.1371/journal.pcbi.1006586)
Supplement: S1 Data — (ZIP) [file pcbi.1006586.s001.zip › data/16m/1ng/valve_states_04.txt]

0,356850	1,000000
0,674850	-1,000000
13,150850	1,000000
13,636850	-1,000000
13,708850	1,000000
13,819850	-1,000000
14,050850	1,000000
14,151850	-1,000000
14,322850	1,000000
14,392850	-1,000000
14,531850	1,000000
14,610850	-1,000000
15,629850	1,000000
15,709850	-1,000000
15,773850	1,000000
29,411850	-1,000000
29,494850	1,000000
31,403850	-1,000000
31,555850	1,000000
31,774850	-1,000000
32,545850	1,000000
32,624850	-1,000000
32,721850	1,000000
33,124850	-1,000000
33,537850	1,000000
33,606850	-1,000000
34,902850	1,000000
35,016850	-1,000000
35,402850	1,000000
35,515850	-1,000000
35,635850	1,000000
35,751850	-1,000000
36,626850	1,000000
37,277850	-1,000000
37,375850	1,000000
38,510850	-1,000000
38,593850	1,000000
38,672850	-1,000000
58,835850	1,000000
59,136850	-1,000000
62,537850	1,000000
63,533850	-1,000000
63,679850	1,000000
63,810850	-1,000000
63,922850	1,000000
66,849850	-1,000000
66,960850	1,000000
67,173850	-1,000000
67,243850	1,000000
67,684850	-1,000000
68,187850	1,000000
72,506850	-1,000000
72,589850	1,000000
76,913850	-1,000000
77,134850	1,000000
77,221850	-1,000000
77,349850	1,000000
77,555850	-1,000000
77,703850	1,000000
78,287850	-1,000000
78,376850	1,000000
78,443850	-1,000000
79,694850	1,000000
80,030850	-1,000000
80,138850	1,000000
80,281850	-1,000000
80,371850	1,000000
80,444850	-1,000000
80,551850	1,000000
80,664850	-1,000000
80,897850	1,000000
81,239850	-1,000000
87,210850	1,000000
88,328850	-1,000000
89,429850	1,000000
89,504850	-1,000000
89,574850	1,000000
89,962850	-1,000000
90,366850	1,000000
90,523850	-1,000000
90,640850	1,000000
91,558850	-1,000000
91,848850	1,000000
91,966850	-1,000000
105,058850	1,000000
105,123850	-1,000000
105,870850	1,000000
106,031850	-1,000000
106,403850	1,000000
106,503850	-1,000000
110,444850	1,000000
111,344850	-1,000000
113,254850	1,000000
113,824850	-1,000000
114,507850	1,000000
114,582850	-1,000000
114,862850	1,000000
114,960850	-1,000000
115,083850	1,000000
128,493850	-1,000000
130,224850	1,000000
130,553850	-1,000000
131,689850	1,000000
133,072850	-1,000000
133,186850	1,000000
133,378850	-1,000000
133,448850	1,000000
133,530850	-1,000000
133,596850	1,000000
133,715850	-1,000000
134,033850	1,000000
134,131850	-1,000000
134,408850	1,000000
134,489850	-1,000000
134,626850	1,000000
134,699850	-1,000000
134,921850	1,000000
134,992850	-1,000000
135,124850	1,000000
143,338850	-1,000000
144,506850	1,000000
144,614850	-1,000000
144,798850	1,000000
144,995850	-1,000000
145,533850	1,000000
145,637850	-1,000000
155,736850	1,000000
155,870850	-1,000000
156,499850	1,000000
156,614850	-1,000000
156,740850	1,000000
164,527850	-1,000000
164,852850	1,000000
165,201850	-1,000000
167,450850	1,000000
167,548850	-1,000000
167,640850	1,000000
168,235850	-1,000000
171,376850	1,000000
171,818850	-1,000000
171,905850	1,000000
172,272850	-1,000000
172,655850	1,000000
172,765850	-1,000000
172,851850	1,000000
173,062850	-1,000000
173,711850	1,000000
175,466850	-1,000000
176,109850	1,000000
176,448850	-1,000000
176,886850	1,000000
177,266850	-1,000000
177,590850	1,000000
179,095850	-1,000000
184,443850	1,000000
184,753850	-1,000000
186,559850	1,000000
187,019850	-1,000000
187,712850	1,000000
187,859850	-1,000000
187,946850	1,000000
188,919850	-1,000000
190,670850	1,000000
190,748850	-1,000000
190,916850	1,000000
191,034850	-1,000000
191,326850	1,000000
191,391850	-1,000000
191,472850	1,000000
191,761850	-1,000000
191,833850	1,000000
191,905850	-1,000000
192,076850	1,000000
192,177850	-1,000000
192,296850	1,000000
193,997850	-1,000000
194,201850	1,000000
194,294850	-1,000000
195,425850	1,000000
195,504850	-1,000000
209,534850	1,000000
209,692850	-1,000000
209,866850	1,000000
210,653850	-1,000000
210,849850	1,000000
211,350850	-1,000000
211,580850	1,000000
212,551850	-1,000000
212,630850	1,000000
212,912850	-1,000000
213,173850	1,000000
213,515850	-1,000000
213,591850	1,000000
213,661850	-1,000000
213,816850	1,000000
213,884850	-1,000000
214,322850	1,000000
214,405850	-1,000000
219,761850	1,000000
220,039850	-1,000000
221,900850	1,000000
222,456850	-1,000000
222,676850	1,000000
222,785850	-1,000000
223,273850	1,000000
223,435850	-1,000000
223,536850	1,000000
223,619850	-1,000000
223,713850	1,000000
223,816850	-1,000000
226,201850	1,000000
226,946850	-1,000000
230,505850	1,000000
230,954850	-1,000000
231,038850	1,000000
231,136850	-1,000000
231,423850	1,000000
232,040850	-1,000000
232,206850	1,000000
232,859850	-1,000000
232,998850	1,000000
235,388850	-1,000000
235,747850	1,000000
235,849850	-1,000000
235,963850	1,000000
236,209850	-1,000000
236,421850	1,000000
236,540850	-1,000000
236,814850	1,000000
236,922850	-1,000000
237,070850	1,000000
237,361850	-1,000000
238,346850	1,000000
238,962850	-1,000000
239,717850	1,000000
239,780850	-1,000000
239,948850	1,000000
240,125850	-1,000000
241,157850	1,000000
244,050850	-1,000000
244,125850	1,000000
244,436850	-1,000000
244,636850	1,000000
244,860850	-1,000000
245,034850	1,000000
245,223850	-1,000000
245,299850	1,000000
245,397850	-1,000000
261,162850	1,000000
261,372850	-1,000000
261,798850	1,000000
261,887850	-1,000000
261,983850	1,000000
262,079850	-1,000000
262,544850	1,000000
262,830850	-1,000000
262,979850	1,000000
263,062850	-1,000000
263,129850	1,000000
263,938850	-1,000000
264,246850	1,000000
264,358850	-1,000000
265,093850	1,000000
265,222850	-1,000000
265,288850	1,000000
265,369850	-1,000000
265,598850	1,000000
265,731850	-1,000000
271,413850	1,000000
272,339850	-1,000000
273,055850	1,000000
273,201850	-1,000000
273,328850	1,000000
273,443850	-1,000000
273,802850	1,000000
276,794850	-1,000000
276,952850	1,000000
277,211850	-1,000000
277,337850	1,000000
277,455850	-1,000000
279,235850	1,000000
279,432850	-1,000000
279,959850	1,000000
280,086850	-1,000000
280,165850	1,000000
280,671850	-1,000000
280,881850	1,000000
283,243850	-1,000000
287,379850	1,000000
290,234850	-1,000000
290,329850	1,000000
293,072850	-1,000000
294,818850	1,000000
296,619850	-1,000000
297,094850	1,000000
297,221850	-1,000000
297,312850	1,000000
298,040850	-1,000000
298,153850	1,000000
298,229850	-1,000000
299,128850	1,000000
304,455850	-1,000000
304,674850	1,000000
306,496850	-1,000000
306,791850	1,000000
306,871850	-1,000000
307,769850	1,000000
307,896850	-1,000000
308,071850	1,000000
308,569850	-1,000000
308,651850	1,000000
309,003850	-1,000000
309,199850	1,000000
309,277850	-1,000000
309,370850	1,000000
309,793850	-1,000000
310,828850	1,000000
310,928850	-1,000000
311,021850	1,000000
311,099850	-1,000000
314,816850	1,000000
314,961850	-1,000000
315,038850	1,000000
318,395850	-1,000000
318,461850	1,000000
320,982850	-1,000000
324,300850	1,000000
324,505850	-1,000000
324,739850	1,000000
324,820850	-1,000000
324,936850	1,000000
325,287850	-1,000000
325,465850	1,000000
326,584850	-1,000000
329,755850	1,000000
332,777850	-1,000000
332,856850	1,000000
333,061850	-1,000000
339,520850	1,000000
340,172850	-1,000000
340,397850	1,000000
340,922850	-1,000000
341,011850	1,000000
341,091850	-1,000000
341,181850	1,000000
345,289850	-1,000000
345,354850	1,000000
345,703850	-1,000000
346,282850	1,000000
346,452850	-1,000000
346,569850	1,000000
346,728850	-1,000000
347,422850	1,000000
347,654850	-1,000000
357,128850	1,000000
358,474850	-1,000000
358,870850	1,000000
359,417850	-1,000000
370,525850	1,000000
370,633850	-1,000000
376,160850	1,000000
376,459850	-1,000000
379,830850	1,000000
380,067850	-1,000000
380,169850	1,000000
380,787850	-1,000000
381,010850	1,000000
381,153850	-1,000000
398,386850	1,000000
398,460850	-1,000000
398,529850	1,000000
398,618850	-1,000000
398,890850	1,000000
399,285850	-1,000000
399,415850	1,000000
399,661850	-1,000000
400,610850	1,000000
400,734850	-1,000000
414,539850	1,000000
416,109850	-1,000000
416,504850	1,000000
426,350850	-1,000000
426,459850	1,000000
426,572850	-1,000000
426,847850	1,000000
427,535850	-1,000000
427,624850	1,000000
427,689850	-1,000000
427,984850	1,000000
428,844850	-1,000000
429,165850	1,000000
429,236850	-1,000000
429,424850	1,000000
429,529850	-1,000000
432,923850	1,000000
433,206850	-1,000000
433,292850	1,000000
433,431850	-1,000000
434,439850	1,000000
445,226850	-1,000000
445,868850	1,000000
446,106850	-1,000000
446,175850	1,000000
447,432850	-1,000000
455,582850	1,000000
455,719850	-1,000000
456,757850	1,000000
456,970850	-1,000000
457,190850	1,000000
460,940850	-1,000000
461,049850	1,000000
461,153850	-1,000000
461,243850	1,000000
461,308850	-1,000000
461,376850	1,000000
463,614850	-1,000000
463,678850	1,000000
464,523850	-1,000000
464,606850	1,000000
464,748850	-1,000000
464,896850	1,000000
465,214850	-1,000000
465,398850	1,000000
465,469850	-1,000000
465,585850	1,000000
465,722850	-1,000000
465,813850	1,000000
469,522850	-1,000000
469,589850	1,000000
469,762850	-1,000000
470,478850	1,000000
470,644850	-1,000000
470,823850	1,000000
471,115850	-1,000000
471,226850	1,000000
471,421850	-1,000000
471,527850	1,000000
471,594850	-1,000000
471,779850	1,000000
471,940850	-1,000000
472,039850	1,000000
472,413850	-1,000000
473,352850	1,000000
474,001850	-1,000000
476,294850	1,000000
476,385850	-1,000000
476,457850	1,000000
477,053850	-1,000000
477,285850	1,000000
479,244850	-1,000000
479,443850	1,000000
479,532850	-1,000000
480,022850	1,000000
480,127850	-1,000000
480,221850	1,000000
482,089850	-1,000000
482,318850	1,000000
482,605850	-1,000000
482,695850	1,000000
482,778850	-1,000000
482,899850	1,000000
483,510850	-1,000000
483,682850	1,000000
484,482850	-1,000000
484,619850	1,000000
484,789850	-1,000000
484,932850	1,000000
485,059850	-1,000000
494,102850	1,000000
494,347850	-1,000000
494,625850	1,000000
494,830850	-1,000000
495,499850	1,000000
495,908850	-1,000000
496,170850	1,000000
496,353850	-1,000000
498,307850	1,000000
506,899850	-1,000000
507,012850	1,000000
507,512850	-1,000000
507,599850	1,000000
507,723850	-1,000000
507,787850	1,000000
507,933850	-1,000000
510,036850	1,000000
510,523850	-1,000000
510,940850	1,000000
511,302850	-1,000000
511,378850	1,000000
511,480850	-1,000000
511,545850	1,000000
511,629850	-1,000000
511,701850	1,000000
513,375850	-1,000000
513,540850	1,000000
513,762850	-1,000000
513,882850	1,000000
514,211850	-1,000000
514,771850	1,000000
514,921850	-1,000000
518,882850	1,000000
519,746850	-1,000000
527,915850	1,000000
527,990850	-1,000000
528,084850	1,000000
528,158850	-1,000000
528,223850	1,000000
531,757850	-1,000000
533,073850	1,000000
534,066850	-1,000000
534,424850	1,000000
534,592850	-1,000000
535,169850	1,000000
535,269850	-1,000000
535,384850	1,000000
535,468850	-1,000000
535,773850	1,000000
535,859850	-1,000000
536,324850	1,000000
536,427850	-1,000000
536,665850	1,000000
537,579850	-1,000000
538,015850	1,000000
539,093850	-1,000000
539,247850	1,000000
539,797850	-1,000000
539,896850	1,000000
540,236850	-1,000000
540,793850	1,000000
540,920850	-1,000000
541,121850	1,000000
541,234850	-1,000000
541,344850	1,000000
541,866850	-1,000000
542,192850	1,000000
552,766850	-1,000000
553,272850	1,000000
553,668850	-1,000000
553,813850	1,000000
553,881850	-1,000000
553,956850	1,000000
554,030850	-1,000000
556,515850	1,000000
556,656850	-1,000000
561,610850	1,000000
562,988850	-1,000000
563,110850	1,000000
563,225850	-1,000000
563,377850	1,000000
563,643850	-1,000000
563,809850	1,000000
564,039850	-1,000000
564,141850	1,000000
564,240850	-1,000000
564,336850	1,000000
565,841850	-1,000000
566,045850	1,000000
567,043850	-1,000000
567,194850	1,000000
567,276850	-1,000000
567,345850	1,000000
567,476850	-1,000000
567,618850	1,000000
567,851850	-1,000000
567,924850	1,000000
568,224850	-1,000000
568,345850	1,000000
568,457850	-1,000000
568,531850	1,000000
568,800850	-1,000000
568,923850	1,000000
569,176850	-1,000000
569,401850	1,000000
569,574850	-1,000000
570,030850	1,000000
570,132850	-1,000000
570,216850	1,000000
571,537850	-1,000000
571,777850	1,000000
572,295850	-1,000000
572,525850	1,000000
572,667850	-1,000000
576,620850	1,000000
576,813850	-1,000000
577,080850	1,000000
577,895850	-1,000000
578,620850	1,000000
578,695850	-1,000000
578,776850	1,000000
580,891850	-1,000000
581,039850	1,000000
581,409850	-1,000000
582,008850	1,000000
582,548850	-1,000000
582,637850	1,000000
586,996850	-1,000000
587,264850	1,000000
587,352850	-1,000000
587,631850	1,000000
587,749850	-1,000000
587,815850	1,000000
587,888850	-1,000000
597,676850	1,000000
598,792850	-1,000000
599,414850	1,000000
599,477850	-1,000000
605,669850	1,000000
606,777850	-1,000000
