# Supplementary material for: Moth olfactory receptor neurons adjust their encoding efficiency to temporal statistics of pheromone fluctuations
Source: PLoS Comput Biol. 2018 Nov 13;14(11):e1006586. doi: 10.1371/journal.pcbi.1006586 (PMC6258558; doi:10.1371/journal.pcbi.1006586)
Supplement: S1 Data — (ZIP) [file pcbi.1006586.s001.zip › data/16m/1ng/valve_states_05.txt]

2,707400	1,000000
7,557400	-1,000000
7,702400	1,000000
8,123400	-1,000000
8,511400	1,000000
8,661400	-1,000000
9,913400	1,000000
10,456400	-1,000000
10,548400	1,000000
10,651400	-1,000000
13,564400	1,000000
13,680400	-1,000000
14,602400	1,000000
14,708400	-1,000000
15,333400	1,000000
22,292400	-1,000000
22,657400	1,000000
24,772400	-1,000000
24,854400	1,000000
24,945400	-1,000000
25,206400	1,000000
25,652400	-1,000000
28,020400	1,000000
28,085400	-1,000000
28,201400	1,000000
28,675400	-1,000000
28,930400	1,000000
29,075400	-1,000000
29,216400	1,000000
29,281400	-1,000000
29,518400	1,000000
29,602400	-1,000000
29,665400	1,000000
29,823400	-1,000000
30,025400	1,000000
30,089400	-1,000000
30,486400	1,000000
30,643400	-1,000000
31,482400	1,000000
31,944400	-1,000000
32,069400	1,000000
32,720400	-1,000000
32,997400	1,000000
35,825400	-1,000000
36,264400	1,000000
36,330400	-1,000000
37,194400	1,000000
37,290400	-1,000000
37,362400	1,000000
37,566400	-1,000000
49,179400	1,000000
49,370400	-1,000000
49,596400	1,000000
