# Supplementary material for: Moth olfactory receptor neurons adjust their encoding efficiency to temporal statistics of pheromone fluctuations
Source: PLoS Comput Biol. 2018 Nov 13;14(11):e1006586. doi: 10.1371/journal.pcbi.1006586 (PMC6258558; doi:10.1371/journal.pcbi.1006586)
Supplement: S1 Data — (ZIP) [file pcbi.1006586.s001.zip › data/16m/1ng/valve_states_06.txt]

0,360150	1,000000
2,117150	-1,000000
2,651150	1,000000
16,633150	-1,000000
16,843150	1,000000
18,225150	-1,000000
23,061150	1,000000
24,981150	-1,000000
26,383150	1,000000
26,546150	-1,000000
26,749150	1,000000
27,025150	-1,000000
27,099150	1,000000
27,773150	-1,000000
30,689150	1,000000
30,805150	-1,000000
31,028150	1,000000
31,117150	-1,000000
33,207150	1,000000
33,364150	-1,000000
33,520150	1,000000
38,062150	-1,000000
43,195150	1,000000
44,722150	-1,000000
45,577150	1,000000
45,743150	-1,000000
45,906150	1,000000
46,165150	-1,000000
46,328150	1,000000
46,560150	-1,000000
47,235150	1,000000
47,425150	-1,000000
47,730150	1,000000
47,861150	-1,000000
47,964150	1,000000
48,935150	-1,000000
49,038150	1,000000
