# Supplementary material for: Moth olfactory receptor neurons adjust their encoding efficiency to temporal statistics of pheromone fluctuations
Source: PLoS Comput Biol. 2018 Nov 13;14(11):e1006586. doi: 10.1371/journal.pcbi.1006586 (PMC6258558; doi:10.1371/journal.pcbi.1006586)
Supplement: S1 Data — (ZIP) [file pcbi.1006586.s001.zip › data/16m/1pg/spikes_times_01.txt]

0	221456
0	225791
0	229467
0	233223
0	237027
0	240896
0	244709
0	249002
0	252931
0	257018
0	261699
0	266236
0	271492
0	276830
0	285535
0	291297
0	297191
0	304268
0	311267
0	318286
0	326840
0	339589
0	355886
0	366509
0	374437
0	382164
0	400449
0	410311
0	429243
0	451253
0	482123
0	501379
0	647001
0	654945
0	662583
0	668353
0	675448
0	687254
0	693757
0	702233
0	709242
0	717534
0	726830
0	758838
0	768844
0	783870
0	815843
1	192620
1	202776
1	210042
1	215326
1	222445
1	228584
1	234141
1	240662
1	248449
1	255791
1	263670
1	270365
1	279392
1	295671
1	305540
1	313778
1	324078
1	331709
1	355519
1	363907
1	390388
1	403060
1	417845
1	433425
1	442375
1	470643
1	484884
1	521238
1	564743
1	581892
1	590556
1	633628
1	674829
1	688810
1	704185
1	727542
1	749508
1	761070
1	769566
1	790122
1	847158
1	887457
1	931510
1	943484
1	951221
1	967577
1	981704
2	004381
2	029917
2	083543
2	252075
2	266045
2	273935
2	280087
2	286435
2	296779
2	307856
2	321124
2	332288
2	345138
2	361419
2	381782
2	435937
2	446880
2	460242
2	482174
2	696192
2	723801
2	750978
2	759098
2	766298
2	773610
2	782091
2	799757
2	815567
2	854510
2	876688
2	913254
2	922260
2	931460
3	212026
3	217498
3	229934
3	241312
3	249491
3	257063
3	267201
3	276735
3	285719
3	294859
3	311490
3	324718
3	335131
3	382302
3	393920
3	409633
3	419819
4	468790
4	473461
4	478851
4	483632
4	488380
4	493274
4	498101
4	502871
4	508678
4	514317
4	520231
4	526142
4	532647
4	541773
4	550179
4	558093
4	565405
4	573108
4	582655
4	592337
4	602044
4	612868
4	623434
4	641059
4	655310
4	670010
4	684220
4	701228
4	716985
4	734109
4	750014
4	785543
4	815157
4	826213
4	871966
4	887754
4	898046
4	915169
4	951235
4	967808
5	009965
5	044127
5	080480
5	095144
5	131925
5	185478
5	227560
5	245553
5	275400
5	287867
5	314722
5	351776
5	416343
5	435758
5	680417
5	693211
5	705603
5	952051
5	959373
5	966731
5	974063
5	980941
5	987729
5	995334
6	004486
6	017521
6	028187
6	046053
6	079405
7	491013
7	933731
8	308022
8	327633
8	378295
8	424587
8	445088
8	513595
8	590112
8	700012
8	708743
8	985777
8	991096
8	995811
9	000592
9	005377
9	010229
9	015394
9	020442
9	025053
9	029864
9	035402
9	041309
9	046744
9	051743
9	059292
9	066024
9	073521
9	080630
9	086941
9	095869
9	105830
9	115366
9	132579
9	141162
9	151354
9	166034
9	176122
9	199134
9	212564
9	228505
9	239240
9	247197
9	261662
9	279003
9	289028
9	305037
9	346695
9	383721
9	401317
9	424691
9	449293
9	459070
9	509171
9	527100
9	540638
9	558725
9	567973
9	578060
9	592409
9	619159
9	945001
9	959422
9	965879
9	972338
9	978886
9	985856
9	992521
9	999704
10	008894
10	017011
10	032553
10	048098
10	068778
10	089145
10	102319
10	125707
10	147806
10	163377
10	175399
10	211529
10	225291
10	236965
10	279266
10	299084
10	486471
10	496746
10	519710
10	527738
10	536317
10	543304
10	551021
10	558283
10	567188
10	582622
10	614933
10	638303
10	651453
10	702662
10	715474
10	771109
10	812082
10	824973
10	874281
10	885491
10	940463
10	961341
11	007001
11	035960
11	148637
11	165732
11	186761
11	211565
11	251798
11	294289
11	325641
11	350911
11	407406
11	446208
11	497362
11	554889
11	582323
11	597573
11	621433
11	631254
11	715313
11	768416
11	792530
11	928102
11	938135
11	954439
11	986980
12	107857
12	167886
12	195955
12	247695
12	304001
12	314908
12	358308
12	460430
12	510992
12	535742
12	558003
12	614568
12	626217
12	650943
12	729810
12	816337
12	838854
12	849590
13	056326
13	183272
13	245718
13	321224
13	376019
13	579730
13	604549
13	617504
13	630369
13	678505
13	796266
13	819537
13	840090
13	873748
13	982560
14	037023
14	049752
14	103943
14	125503
14	250076
14	259334
14	285700
14	424688
14	438372
14	473325
14	493728
14	627517
14	638101
15	043980
15	059051
15	073143
15	080479
15	090163
15	109691
15	118660
15	624486
15	632437
15	638869
15	648132
15	654386
15	662551
15	672330
15	680190
15	687703
15	701660
15	711676
15	721668
15	747916
15	764007
15	783669
15	799263
15	809138
16	038602
16	050055
16	062530
16	098129
16	218475
16	233996
16	245747
16	251775
16	258730
16	265932
16	285869
16	296522
16	308221
16	319930
16	332526
16	354573
16	373151
16	386089
16	459454
16	624236
16	658204
16	670468
16	699930
16	770213
16	827513
16	841563
16	894594
17	008074
17	022274
17	054161
17	075027
17	133780
17	149238
17	314068
17	339353
17	350046
17	374807
17	393027
17	484081
17	672727
17	694839
17	707968
17	735420
17	848097
18	101585
18	108988
18	118398
18	141597
18	148420
18	157616
18	167407
18	443119
18	467198
18	474920
18	490724
18	504426
18	921067
18	929311
18	937304
18	943962
18	949595
18	957413
18	963832
18	972925
18	981513
18	990217
19	011333
19	022669
19	034583
19	047695
19	068609
19	080336
19	094313
19	110557
19	123242
19	145691
19	157848
19	190609
19	202427
19	247320
19	416402
19	429396
20	294337
20	484391
20	561656
20	576860
21	052597
21	067678
21	139128
21	241289
21	326688
21	341644
21	529169
21	794698
21	931533
21	942945
21	985332
22	082141
22	270440
22	330803
22	339917
22	347609
22	355141
22	360700
22	367221
22	373045
22	378816
22	386739
22	395077
22	402093
22	408715
22	415056
22	422763
22	430433
22	440327
22	458634
22	484952
23	210561
23	217935
23	392568
23	661691
23	758275
23	995442
24	005613
24	018146
24	033665
24	038888
24	040143
24	045441
24	050270
24	054987
24	059914
24	065105
24	070220
24	075234
24	081416
24	087224
24	093494
24	100179
24	107292
24	114817
24	122861
24	130205
24	141750
24	156197
24	168664
24	186151
24	216366
24	612010
24	683046
24	766143
24	823258
24	834819
24	840991
24	849064
24	854403
24	859480
24	865328
24	871327
24	878668
24	885540
24	893026
24	904015
24	919571
24	928421
24	939841
24	950590
24	962301
24	973072
24	981346
24	991072
25	001909
25	029653
25	040257
25	054697
25	069676
25	116841
25	139858
25	157538
25	169831
25	192861
25	206054
25	218223
25	242022
25	252393
25	263678
25	294039
25	362071
25	373834
25	387290
25	398561
25	412067
25	422497
25	453369
25	537678
25	553580
25	582619
25	656535
25	699683
25	777555
25	788502
25	798172
25	884439
25	933559
25	953826
25	960224
25	972301
25	999702
26	011647
26	022952
26	035311
26	109559
26	146687
26	174916
26	202084
26	292413
26	301210
26	349877
26	369137
26	400914
26	496974
26	541375
26	586174
26	608825
26	619152
26	691896
27	340790
27	347342
27	355289
27	363835
27	373595
27	381269
27	387119
27	394896
27	403297
27	410885
27	419643
27	431503
27	448564
27	466162
27	485963
27	507653
27	620845
27	630489
27	643045
27	655853
27	664547
27	673897
27	684880
27	715522
27	741062
27	785978
27	804957
27	817288
27	829385
28	098854
28	110106
28	122330
28	132160
28	139506
28	145677
28	152327
28	163390
28	172357
28	182459
28	198476
28	219422
28	243897
28	257992
28	324732
28	368026
28	401027
28	435691
28	458138
28	572328
28	602817
28	624954
28	695425
28	703157
28	767535
28	785955
28	804411
28	822390
28	848167
28	884813
28	925712
30	169288
30	479651
30	489793
30	675097
30	792490
30	803268
30	808817
30	813703
30	821403
30	827772
30	835125
30	841416
30	849913
30	857882
30	864478
30	872744
30	881905
30	892188
30	910007
31	037192
31	044140
31	054780
31	063772
31	073321
31	084492
31	092213
31	113281
31	554975
31	562362
31	570457
31	577715
31	585267
31	590524
31	596877
31	605233
31	612215
31	620246
31	629126
31	645993
31	657440
31	665610
31	675784
31	686742
31	696692
31	705791
31	714374
31	894734
31	910543
31	918319
31	932587
31	948115
31	958476
31	985402
31	994107
32	012479
32	024354
32	036745
32	042899
32	070051
32	093936
32	104053
32	124407
32	134996
32	174820
32	347633
32	373370
32	404903
32	416241
32	424232
32	435572
32	444811
32	453485
32	476038
32	486052
32	527297
32	542873
32	553825
32	577433
32	607406
32	658023
32	695724
32	739716
32	815208
32	829264
32	858744
32	938339
32	955201
32	978789
33	008253
33	019339
33	104783
33	141515
33	184686
33	331373
33	359265
33	377276
33	410672
33	421273
33	435813
33	545445
33	620426
33	654105
33	669180
33	726789
33	760517
33	835020
33	914414
33	928427
33	976344
33	994419
34	128779
34	245670
34	266122
34	279992
34	323844
34	404716
34	485653
34	537021
34	550313
34	581862
34	622137
34	754446
34	804144
35	021547
35	033996
35	176982
35	257130
35	273326
35	381220
35	395465
35	661144
35	715083
35	725588
35	752268
35	801528
35	927076
35	936787
35	953670
35	984328
36	309971
36	454115
36	566305
36	598934
36	615810
36	796377
36	866336
37	133203
37	149036
37	329602
37	583669
37	622097
38	873825
38	940474
39	300534
39	669937
39	681781
39	691086
39	703752
39	721851
39	728598
39	735326
39	745305
39	753681
39	763394
39	783305
39	805640
39	827025
39	833873
39	842308
40	737635
40	962680
40	971570
40	978017
40	984476
40	991377
40	997452
41	003666
41	011136
41	020175
41	028894
41	041714
41	056933
41	073487
41	087983
41	443389
41	460989
41	469120
41	477395
41	483815
41	491938
41	500519
41	509183
41	517621
41	525679
41	534450
41	544857
41	570633
41	611732
41	662684
41	744202
41	762116
41	993628
42	018760
42	046822
42	053950
42	064590
42	081718
42	095378
42	134878
42	147254
42	173314
42	210814
42	408308
42	421382
42	433079
42	441096
42	453725
42	462970
42	474455
42	484126
42	494040
42	507246
42	522788
42	568484
42	612817
42	688163
42	714492
42	754082
42	762244
42	883762
42	911175
42	926184
42	940313
42	962352
42	984486
43	006613
43	021010
43	031115
43	041767
43	062256
43	238881
43	247373
43	263377
43	307549
43	324725
43	470187
43	488438
43	514872
43	537341
43	567296
43	713064
43	726705
43	849361
43	921547
43	947172
44	029996
44	053929
44	071484
44	120285
44	204501
44	221865
45	369561
45	440348
46	312346
46	314689
46	317149
46	324230
46	326579
46	328935
46	331267
47	119876
47	230675
47	505602
47	742956
47	791478
48	425118
48	431400
48	436678
48	443010
48	448400
48	456236
48	462153
48	468700
48	477012
48	487600
48	499021
48	509331
48	519700
48	529750
48	539400
48	563100
49	125946
49	822966
50	535122
50	545946
50	868181
52	514174
54	077443
60	805510
60	821502
60	840754
60	961604
61	346791
61	371607
61	688833
63	213658
63	635825
63	805002
74	580070
74	593565
74	623721
74	636185
74	650629
74	665894
74	714308
74	727848
74	759873
74	771632
74	780262
74	789549
74	809541
74	846879
74	866439
74	994045
75	000912
75	037534
75	063082
75	091628
75	125430
75	168565
75	189108
75	222116
75	291690
75	324369
75	353601
75	373521
75	425216
75	435557
75	536033
75	631545
75	643607
75	696614
75	708958
75	717253
75	779739
75	806839
75	836518
75	852193
75	928664
75	969654
76	104907
76	167988
76	200864
76	218237
76	254214
76	308207
76	323252
76	377795
76	421958
76	446186
76	457465
76	487811
76	633940
76	681229
76	710524
76	763880
76	788172
77	031183
77	068987
77	081062
77	095287
77	124669
77	330129
77	414201
77	519489
77	533220
77	594104
77	702862
78	199431
78	557776
78	569046
78	577328
78	587135
78	596617
78	603984
78	619729
78	634347
78	645173
78	670115
78	691194
78	777927
78	822633
78	840385
78	857493
78	896909
78	914506
79	003951
79	057515
79	068054
79	152945
79	230539
79	282968
79	300582
79	447160
79	463237
79	519468
79	554258
79	627561
79	640419
79	645884
79	725678
79	760202
79	825647
79	929386
80	018011
80	071937
80	225912
80	438640
80	543480
80	556545
80	571545
80	614835
80	637858
80	772314
80	994890
81	098033
81	159695
81	175588
81	258616
81	440234
81	477976
81	795473
81	939528
82	236761
82	249886
82	268876
82	510833
82	648486
82	731212
82	868517
82	918978
82	934356
82	953650
82	982332
82	995256
83	282420
83	295335
83	496565
83	605643
83	856284
83	890542
83	903418
83	918939
83	962369
84	171259
84	343739
84	353828
84	580578
84	605855
84	652429
84	811243
84	932103
84	989307
85	066444
85	155596
85	239523
85	268188
85	471302
85	501693
85	606832
85	636876
85	934822
86	101813
86	105379
86	224701
86	423774
86	542308
86	562412
86	580282
86	632411
86	877556
86	909468
86	929852
87	735653
88	114993
88	215273
88	399593
88	408813
88	427304
88	784451
88	866732
88	906570
89	377355
89	750435
90	000832
90	012655
90	020745
90	027829
90	037151
90	062559
90	099702
90	112979
90	125856
90	143233
90	159094
90	178309
90	350823
90	367988
90	387170
90	406339
90	440802
90	504538
90	541174
90	557420
90	565478
90	575163
90	605130
90	617196
90	631801
90	682537
90	748412
90	801366
90	814305
90	837601
90	859275
91	013378
91	078705
91	185935
91	196760
91	224597
91	252746
91	296446
91	315874
91	330453
91	344685
91	355442
91	367222
91	414968
91	555854
91	567495
91	575917
91	587774
91	675859
91	777995
91	799217
91	823992
91	883364
91	970683
92	147403
92	211670
92	262424
92	299557
92	442913
92	463591
92	582505
92	598135
92	640646
92	729929
92	805168
92	823670
92	834602
92	958359
93	058490
93	086834
93	121692
93	186001
93	225432
93	302031
93	311912
93	320575
93	342673
93	404902
93	459128
93	553423
93	661883
93	746315
93	775816
93	801034
93	817414
94	018863
94	074455
94	091454
94	113607
94	306609
94	468235
94	648456
94	691215
94	810837
94	830998
95	121175
95	130138
95	245915
95	269578
95	285608
95	326857
95	393124
95	618676
95	695364
95	719352
95	832978
96	047720
96	208425
96	275841
96	293479
96	421902
96	554747
96	575463
96	746225
96	759194
96	848835
96	936546
97	033480
97	207992
97	340331
97	515707
97	570331
97	586839
97	607795
97	663227
97	817969
97	850952
98	284376
98	686828
98	723641
98	733761
98	758259
98	793633
98	831858
99	458759
99	475714
99	569103
99	594715
99	607381
99	630764
99	642145
99	693846
99	710238
99	720806
99	739073
99	747130
99	759256
99	829487
99	849962
99	877747
100	059574
100	332111
100	364680
100	400569
100	412438
101	270833
101	312958
101	334778
101	347455
101	370229
101	389845
101	406558
101	671939
101	721128
101	734728
101	777426
101	904096
101	978790
101	991195
102	003888
102	029007
102	039997
102	075543
102	085743
102	632529
102	644242
102	654714
102	699536
102	709507
102	720477
102	742311
102	791348
102	876736
102	893027
102	917770
102	965323
103	155208
103	256862
103	293952
103	374826
103	385222
103	421650
103	437330
103	487723
103	532726
103	551145
103	772555
103	810480
103	833988
103	894354
104	075717
104	096632
104	117311
104	150603
104	188879
104	271012
104	316281
104	357097
104	457122
104	541861
104	580903
104	709920
104	841377
105	010897
105	140435
105	230185
105	255169
105	365952
105	378923
105	409380
105	534203
105	543996
105	760152
105	791351
105	945977
105	989595
106	064472
106	156505
106	271422
106	328653
106	337065
106	459346
106	613012
106	632910
106	720301
106	800084
106	948076
107	050046
107	110796
107	246277
107	262113
107	480226
107	504108
107	658279
107	681324
107	729057
107	927530
107	947095
108	104009
108	314913
108	993516
109	011395
109	027861
109	303357
109	664979
109	709679
109	727557
110	705380
110	921442
111	051588
111	086449
111	103768
112	741560
112	793375
112	923491
113	023110
113	737974
114	145396
114	432406
114	472922
114	770602
114	929940
114	989758
115	027320
115	057546
115	068502
115	084314
115	118830
115	132019
115	140811
115	149998
115	159413
115	167160
115	182901
115	197075
115	222035
115	231773
115	273123
115	284791
115	310185
115	330869
115	690969
115	709097
115	720062
115	734862
115	763129
115	805032
115	815377
115	824074
115	840735
115	851200
115	946891
115	975287
116	015513
116	026076
116	048647
116	070648
116	083945
116	099115
116	339859
116	357800
116	377858
116	526401
116	534939
116	545776
116	567170
116	614865
116	671548
116	683168
116	702190
116	758468
116	771572
116	835605
116	897918
116	920794
116	955563
116	966523
117	003628
117	110860
117	157970
117	187214
117	291292
117	315575
117	376944
117	431740
119	183687
119	201643
119	214865
119	222013
119	232230
119	242756
119	251313
119	270379
119	279011
119	293697
119	306973
119	319607
119	336562
119	348177
119	619307
119	758024
120	082480
120	093562
120	103934
120	112543
120	122409
120	129134
120	139360
120	177289
120	195054
120	207833
120	236619
120	260208
120	268819
120	296660
120	316652
120	355002
120	380222
120	410048
120	435467
120	613378
120	643597
120	669531
120	677809
120	690858
120	727670
120	899750
120	909587
121	093024
121	138689
121	152536
121	185447
121	195669
121	207442
121	215284
121	230402
121	274293
121	414535
121	499402
121	511070
121	533857
121	558036
121	570928
121	597625
121	695593
121	767655
121	850774
121	890937
121	926607
121	939241
121	948384
121	976333
121	996939
122	028642
122	089606
122	109490
122	408980
122	428816
122	463293
122	611458
122	621558
122	658652
122	686519
123	386881
123	419843
123	431923
123	442046
123	777214
123	785456
123	792432
123	799702
123	809181
123	838295
123	863138
123	881226
123	895870
123	910626
123	937996
123	957833
123	997106
124	022023
124	039311
124	056632
124	139868
124	160885
124	195651
124	248089
124	267363
124	304642
124	359047
124	497939
124	510882
124	528764
124	548805
124	559911
124	592847
124	614496
124	687756
124	699940
124	732603
124	808522
124	830564
124	987674
125	061092
125	156375
125	167107
125	183603
125	265225
125	317850
125	562300
125	632880
125	650796
125	800907
125	826165
125	940252
126	004207
126	178337
126	197785
126	672573
126	698222
126	711624
126	727510
126	866688
126	943789
127	665737
127	676021
127	697590
127	712071
127	729130
127	740405
127	749477
127	765892
128	062264
128	076189
128	087212
128	109467
129	136203
129	643172
129	836980
130	191074
131	067033
131	225783
131	659005
131	671559
131	686807
132	330663
132	344071
132	885365
132	897519
132	906429
132	915390
132	924193
132	931223
132	937540
132	944034
132	952006
132	967451
132	979924
132	990285
133	742095
133	972316
134	376371
135	011279
135	111337
135	208959
135	842220
135	936664
136	222679
136	235063
136	247781
136	628762
137	133468
137	640070
137	663725
137	678656
138	255930
138	267397
138	628384
138	927096
139	220593
139	238842
139	540989
139	615277
139	627936
139	839927
139	870470
141	266362
141	302382
141	326658
141	356038
141	518770
141	793732
142	368190
142	446641
142	528868
142	549820
142	559851
142	873233
143	970008
144	610251
144	618496
144	706256
144	719251
144	823415
144	839547
144	851097
144	913194
145	079703
145	086694
145	094475
145	101139
145	107140
145	111737
145	116626
145	121527
145	129024
145	136753
145	145838
145	158585
145	170056
145	178062
145	187720
145	197275
145	208032
145	215582
145	222446
145	230063
145	242154
145	259714
145	272422
145	294263
145	313311
145	329885
145	348464
145	372329
145	452693
145	469656
145	484201
145	492712
145	552822
145	646803
145	660241
145	667800
145	737386
145	953679
145	965484
145	997058
146	009063
146	113769
146	127568
146	134361
146	150178
146	168370
146	206721
146	228255
146	246200
146	253147
146	336685
146	362791
146	381957
146	394454
146	408878
146	548168
146	709643
146	728735
146	756181
146	819352
146	883745
147	014268
147	023798
147	035657
147	047216
148	223076
148	274726
148	313550
148	341192
148	363387
148	628981
149	022402
149	097057
149	115618
149	128905
149	385945
149	929337
150	129141
150	211914
150	223231
150	231759
150	237338
150	243203
150	249293
150	255094
150	262236
150	268962
150	279296
150	286587
150	293797
150	300521
150	308947
150	321806
150	334579
150	345834
150	358914
150	372033
150	384183
150	392289
150	410820
150	423897
150	431539
150	443334
150	455198
150	485492
150	530826
150	550265
150	604360
150	676345
150	734710
150	764458
150	774225
150	805198
150	851118
150	872506
150	890802
150	980170
151	113673
151	139205
152	083938
152	098878
152	109872
152	551711
153	103477
153	124141
153	440017
153	457318
153	466514
153	474501
153	507179
153	915677
154	297945
154	321018
154	383711
154	397696
154	866471
154	889719
155	162409
155	298518
155	305166
155	311420
155	318253
155	324785
155	330366
155	336401
155	343930
155	349735
155	356656
155	362764
155	372250
155	379613
155	386643
155	395577
155	416845
155	427825
155	436030
155	451429
155	467055
155	475796
155	488663
155	496439
155	513451
155	539358
155	553301
155	565371
155	589630
155	604110
155	624917
155	712067
155	720880
155	745345
155	817774
155	846543
155	901522
155	928495
155	984182
155	995760
156	006084
156	022314
156	064981
156	151873
156	276371
156	314965
156	324659
156	383773
156	392935
156	454002
156	461769
156	480814
156	548182
156	555444
156	566984
156	579390
156	617366
156	677226
156	796679
156	808125
156	967357
156	978576
157	000850
157	102535
157	114276
157	231124
157	243635
157	283389
157	317690
157	378454
157	436878
157	616119
157	631222
157	748303
157	759685
157	917967
157	926921
157	955926
157	966969
158	091302
158	106225
158	120296
158	182441
158	405262
158	524493
158	641980
158	681195
158	696618
158	817151
158	908993
158	937982
158	975587
159	066262
159	185869
159	248116
159	341313
159	537423
159	550457
159	648417
159	756676
160	098140
160	139234
160	234054
160	344900
160	364816
160	471366
160	708406
160	724458
160	763936
161	121589
161	171818
[truncated: 4,362 more rows]
