# Supplementary material for: Moth olfactory receptor neurons adjust their encoding efficiency to temporal statistics of pheromone fluctuations
Source: PLoS Comput Biol. 2018 Nov 13;14(11):e1006586. doi: 10.1371/journal.pcbi.1006586 (PMC6258558; doi:10.1371/journal.pcbi.1006586)
Supplement: S1 Data — (ZIP) [file pcbi.1006586.s001.zip › data/16m/1pg/spikes_times_02.txt]

0	328135
0	343634
0	622623
0	639917
0	712441
0	719562
0	725875
0	731790
0	738135
0	745302
0	752462
0	768717
0	786952
0	808075
0	887565
0	895243
0	903467
0	910889
0	924279
0	959612
0	968383
0	995615
1	011269
1	018254
1	303953
1	537256
1	543516
1	548776
1	554446
1	560551
1	566588
1	572395
1	579824
1	892995
1	981347
1	990333
2	003245
2	011925
2	029237
2	038580
2	047684
2	055959
2	067435
2	074228
2	087960
2	121540
2	165094
2	272772
2	367852
2	375230
2	421163
2	430042
2	439195
2	465270
2	472281
2	502006
2	508488
2	534343
2	543241
2	552066
2	572693
2	623778
2	630764
2	638683
2	651696
2	682196
2	706882
2	751895
2	772362
2	842471
2	868024
2	883764
2	903259
2	939170
2	980139
2	990529
3	056130
3	159469
3	204807
3	268118
3	316786
3	368668
3	378976
3	393436
3	437173
3	444534
3	502094
3	515617
3	626787
3	645052
3	704504
4	030678
4	038614
4	151103
4	160314
4	172182
4	180762
4	188970
4	194869
4	200190
4	206400
4	212748
4	470706
4	477558
4	484012
4	490747
4	499312
4	512896
4	521832
4	530031
4	882163
4	895567
4	926456
4	935845
4	943382
4	948638
4	953839
4	961426
4	967943
4	980253
4	989927
5	021404
5	083520
5	094308
5	148500
5	567884
5	573752
5	582518
5	588951
5	597518
5	606536
5	612902
5	626159
5	807186
5	813932
5	838819
5	847243
5	887179
5	897035
5	903608
5	910120
5	917989
5	926816
5	940556
6	015257
6	031567
6	165358
6	227254
6	972622
6	987990
6	995406
7	001143
7	010471
7	017146
7	023635
7	030519
7	057720
7	069243
7	088707
7	107521
7	125821
7	138170
7	185452
7	201981
7	220586
7	231617
7	260102
7	289118
7	303082
7	355384
7	371202
7	389430
7	409052
7	419972
7	476378
7	484478
7	497563
7	510443
7	550879
7	568750
7	584302
7	618261
7	627503
7	642085
7	705972
7	720135
7	727508
7	735742
7	881571
7	889041
7	930207
7	937700
7	959598
7	972359
7	984845
8	003292
8	016080
8	046588
8	198036
8	229211
8	248030
8	268616
8	352191
8	366409
8	382094
8	393775
8	401868
8	427139
8	451717
8	528913
8	595074
8	666996
8	688677
8	716689
8	737204
8	762418
8	789823
8	824282
8	850104
9	503836
9	514514
9	815051
10	230469
10	770845
10	956481
11	125759
11	137853
11	173842
11	187409
11	204451
11	399934
11	635071
11	642638
11	649257
11	658021
11	664884
11	672005
11	680862
11	689393
11	697272
11	705402
11	796775
11	914701
11	932547
11	957203
11	988685
12	019748
12	131850
12	521144
12	536296
12	542381
12	550301
12	560611
12	567951
12	573812
12	582682
12	592842
12	602078
12	607817
12	634835
12	646702
12	718920
12	731804
12	748886
12	756684
12	780712
12	876323
12	924951
12	959221
12	971501
12	980756
13	018562
13	041321
13	077991
13	094494
13	127026
13	151125
13	161786
13	168873
13	213820
13	228363
13	275918
13	282216
13	290812
13	297821
13	315168
13	327297
13	361972
13	810296
13	831521
13	840130
13	849046
13	855081
13	862169
13	868639
13	876436
13	884622
14	314589
14	322942
14	331642
14	338634
14	345594
14	353005
14	358982
14	364742
14	370453
14	376571
14	386965
14	400754
14	416983
14	464771
14	475978
14	485844
14	496807
14	541810
14	560669
14	575167
14	602996
14	627326
14	655624
14	663774
14	708328
14	732392
14	741767
14	786446
14	818771
14	831270
14	840655
14	850709
14	874119
14	908520
14	931918
14	966235
14	973319
15	067630
15	089990
15	102317
15	147680
15	156807
15	266229
15	320960
15	351025
15	385880
15	398904
15	486108
15	507001
15	512253
15	520359
15	530511
15	623438
15	634304
15	795552
15	803659
15	818145
15	828989
15	836197
15	845332
15	856318
15	886246
15	969987
16	131511
16	156057
16	193609
16	209022
16	221151
16	237543
16	251904
16	264056
16	296274
16	463747
16	740358
16	967078
16	984341
16	991480
17	000323
17	006776
17	015272
17	020655
17	032778
17	042042
17	054324
17	111663
17	117011
17	126232
17	143638
17	155558
17	168560
17	234464
17	245108
17	254305
17	464538
17	480997
17	491051
17	671955
17	932064
17	940161
17	946879
17	954537
17	961670
17	972914
17	987507
18	030936
18	045844
18	052916
18	066182
18	073560
18	096586
18	146663
18	166897
18	195941
18	210347
18	231409
18	247570
18	254224
18	282393
18	307124
18	341569
18	380073
18	386996
18	399351
18	412983
18	434716
18	491146
18	506471
18	533269
18	542131
18	583010
19	020479
19	028809
19	037523
19	042731
19	049844
19	056413
19	064530
19	072017
19	089844
19	321463
19	327572
19	333496
19	343435
19	349182
19	356182
19	378158
19	390929
19	472521
19	504307
19	512991
19	520269
19	536287
19	543616
19	557265
19	564162
19	581653
19	607879
19	652859
19	705984
19	713241
19	718825
19	758084
19	769783
19	897509
19	986369
19	992248
19	997920
20	005950
20	011393
20	023758
20	118062
20	128129
20	151470
20	174793
20	195834
20	278903
20	287302
20	306764
20	367565
20	393014
20	436259
20	479239
20	524646
20	536107
20	544125
20	576347
20	597156
20	665004
20	727167
20	737072
20	747792
20	775710
20	788567
20	936041
20	949696
20	961938
20	971322
20	978663
21	045632
21	054169
21	067452
21	080433
21	181110
21	195164
21	203199
21	225437
21	263201
21	330582
21	338026
21	344918
21	459680
21	571186
21	581606
21	616027
21	648491
21	721141
21	747585
21	759115
21	801326
22	017285
22	026186
22	056888
22	144081
22	166261
22	173773
22	203228
22	236115
22	264063
22	302625
22	309730
22	368282
22	378484
22	434277
22	560278
22	597401
22	669604
22	708368
22	728962
22	839413
22	845570
22	868572
22	878846
22	903786
22	963678
22	975242
23	091014
23	142971
23	186464
23	225553
23	281853
23	293267
23	314021
23	363428
23	503221
23	528739
23	542402
23	552835
23	564925
23	664379
23	681546
23	693969
23	851913
23	875741
23	885160
23	922022
23	972093
23	988991
24	060894
24	230632
24	251039
24	263508
24	289137
24	657056
24	791555
24	804735
24	848239
24	856926
24	866574
25	030458
25	095755
25	141228
25	151439
25	165341
25	190147
25	201488
25	214059
25	221459
25	288201
25	308518
25	323630
25	336932
25	344172
25	356321
25	389817
25	400175
25	451595
25	472995
25	502761
25	621615
25	632190
25	639874
25	653822
25	661318
25	900259
25	927757
25	935416
25	947323
25	975345
25	982009
25	993194
26	099565
26	133227
26	174702
26	200903
26	209664
26	268083
26	286327
26	330532
26	342019
26	528067
26	537356
26	547053
26	556382
26	582655
26	599679
26	611930
26	656851
26	715246
26	766087
27	392125
27	402555
27	408702
27	415765
27	422819
27	432012
27	439181
27	448801
27	458174
27	472096
27	493418
27	501436
27	509387
27	522860
27	601378
27	762484
27	770533
27	782075
27	791428
27	807858
27	822433
27	837642
27	885053
27	905627
27	921411
27	930503
28	165426
28	174641
28	190810
28	199167
28	212036
28	236579
28	280811
28	291786
28	304712
28	326694
28	413860
28	462113
28	474626
28	493711
28	591063
28	654111
28	665392
28	720202
28	737381
28	749056
28	793676
28	881076
28	939827
28	952194
29	032043
29	041702
29	048128
29	053616
29	113572
29	149237
29	284642
29	315810
29	328279
29	375425
29	563326
29	573327
29	583054
29	612502
29	651486
29	678091
29	903373
29	978264
29	986820
29	996080
30	004337
30	059493
30	082832
30	133729
30	165720
30	333756
30	366487
30	379728
30	405374
30	431657
30	454475
31	538069
31	550703
31	559248
31	567625
31	579203
31	589419
31	595686
31	608172
31	617692
31	626402
31	637134
31	655782
31	683942
31	725433
31	731817
31	751162
31	764477
31	796265
31	959956
31	985257
32	022687
32	031154
32	040070
32	052668
32	135038
32	193483
32	201021
32	209986
32	221083
32	258290
32	313830
32	331295
32	356521
32	384085
32	409437
32	449047
32	469173
32	539820
32	656121
32	669533
32	679833
32	711433
32	722653
32	772493
32	857837
32	866959
32	883410
33	029633
33	096326
33	108610
33	119988
33	370811
33	424879
33	433058
33	463713
33	767068
33	781610
33	791070
33	800703
33	817572
33	830372
33	841657
33	869370
33	878732
33	912460
33	925181
33	949735
33	961676
34	152616
34	240947
34	318278
34	326410
34	335930
34	353382
34	367096
34	382734
34	414082
34	461781
34	541236
34	571330
35	040611
35	086185
35	112673
35	127012
35	135709
35	143370
35	177604
35	189689
35	218278
35	276108
35	289518
35	334454
35	354358
35	451340
35	485074
35	491507
35	542624
35	613578
35	655380
35	777553
35	799210
35	807304
35	814520
35	822223
35	981019
35	998766
36	129090
36	140819
36	157455
36	202067
36	214330
36	239420
36	256297
36	277131
36	329577
36	365933
36	395595
36	501303
36	553564
36	714688
36	729164
36	738789
36	762447
36	778086
36	814905
36	967965
37	091122
37	112918
37	134005
37	197581
37	207065
37	229290
37	700097
37	978013
38	013538
38	029640
38	036634
38	043289
38	051237
38	065669
38	077764
38	105474
38	205455
38	216502
38	224623
38	233329
38	244959
38	325605
38	371778
38	798338
39	180321
39	541372
39	552058
39	571762
39	583244
39	911209
39	928774
39	986575
40	210537
40	230178
40	601025
40	777912
40	787039
40	794153
40	803383
40	811808
40	820309
40	827255
40	833396
40	841101
40	849153
41	151277
41	197021
41	205378
41	212396
41	221880
41	249467
41	258503
41	284331
41	320406
41	334790
41	342854
41	352213
41	360826
41	368836
41	375972
41	383897
41	398088
41	420730
41	431934
41	490034
41	518979
41	602116
41	624360
41	632126
41	677050
41	683779
41	695089
41	713380
41	762177
41	779436
41	786663
41	835108
41	849002
41	857951
41	872845
41	928976
41	936156
41	944318
42	000876
42	013944
42	205137
42	217277
42	280093
42	312937
42	329774
42	367881
42	384989
42	395335
42	408482
42	432094
42	442443
42	486346
42	573513
42	629785
42	768906
42	845594
42	956321
43	328595
43	551909
43	589236
44	099128
44	109931
44	121468
44	142405
44	163830
44	195611
44	217428
44	332831
44	340468
44	378062
44	385516
44	395634
44	410522
44	418112
44	429027
44	437080
44	446424
44	474709
44	486659
44	549421
44	560916
44	579960
44	591420
44	625486
44	936655
44	944813
44	953165
44	977551
44	986533
44	993442
45	000326
45	007044
45	018569
45	059598
45	071008
45	196223
45	782829
45	801535
45	811854
46	438023
46	509861
46	745243
46	760975
46	976035
47	357838
47	894668
47	908207
47	991354
48	004453
48	022808
48	029475
48	037259
48	048554
48	054644
48	059750
48	067563
48	087061
48	095173
48	129372
48	147819
48	175389
48	192994
48	237968
48	261938
48	273865
48	315335
48	323953
48	490934
48	500970
48	574728
48	719551
48	733085
48	750475
48	760776
48	770527
48	781063
48	795130
48	804653
48	832071
48	841647
48	873859
48	959976
48	988965
49	000086
49	008480
49	018124
49	057888
49	089976
49	102168
49	119281
49	168087
49	180357
49	200145
49	380533
49	387931
49	405126
49	418608
49	476538
49	535627
49	548078
49	640442
49	655712
49	695986
49	705808
49	719785
49	742387
49	781681
49	795277
49	873939
50	052163
50	062739
50	084762
50	130592
50	142130
50	153127
50	186096
50	220275
50	231355
50	262216
50	356960
50	365646
50	561009
50	570095
50	589552
50	638342
50	648651
50	661789
50	712603
50	729621
50	796010
50	935579
50	987579
51	004565
51	019169
51	028344
51	207289
51	274465
51	294215
51	361083
51	370691
51	543466
51	554738
51	568825
51	700315
51	707815
51	777847
51	788042
52	594505
52	600492
52	607161
52	614013
52	621159
52	629837
52	638824
52	647638
52	664040
52	674026
52	687507
52	749864
52	797309
52	805543
52	815425
52	892668
52	988590
53	052940
53	064860
53	073100
53	108305
53	126396
53	154590
53	202372
53	302181
53	387318
53	415801
53	457448
53	467179
53	475456
53	484403
53	516190
53	532655
53	661980
53	672883
53	705319
53	756673
53	765655
53	795375
53	837710
53	901540
53	917164
53	980752
54	317344
54	402210
54	415582
54	437119
54	482546
54	700813
54	764302
54	780834
55	007154
55	072844
55	081356
55	087504
55	101074
55	111344
55	123497
55	188617
55	296032
55	340460
55	375369
55	398308
55	411635
55	430903
55	441669
55	453170
55	761764
55	804462
55	830988
56	012875
56	026322
56	056086
56	618529
56	643671
56	713879
56	990205
56	997753
57	003946
57	161652
57	169708
57	227059
57	536689
57	546422
57	911024
58	177396
58	186852
58	387492
58	398847
58	408108
58	420272
58	657062
58	668681
58	748978
58	756237
58	767603
58	950529
58	979804
59	387462
59	401583
59	413484
59	499008
59	766263
59	960220
59	972536
59	987145
60	016967
60	104257
60	188602
60	196203
60	202535
60	208907
60	218042
60	227539
60	238340
60	245304
60	253462
60	261414
60	339133
60	379953
60	526171
60	532964
60	543696
60	553416
60	559864
60	570257
60	580246
60	588868
60	601378
60	619988
60	658873
60	672378
60	831661
60	842784
60	849354
60	929112
60	938592
60	995447
61	185070
61	196507
61	614666
61	622617
61	630087
61	637362
61	649306
61	658129
61	676107
61	684660
61	695493
61	702013
61	724755
61	782263
61	789835
61	813421
61	825225
61	832296
61	852021
61	896929
62	159442
62	280472
62	816279
62	823294
62	829067
62	834959
62	840493
62	846110
62	853732
62	861300
62	873320
62	888529
62	925575
63	365278
63	586507
63	746426
63	755665
63	766662
63	779057
63	806208
64	199114
64	287056
64	304769
64	353306
64	488788
64	667037
64	684587
64	732303
64	755678
64	927927
64	982453
65	093835
65	417135
65	423392
65	428982
65	441188
65	454011
65	482996
65	610755
65	673555
65	781081
65	871604
65	921451
65	930895
66	332467
66	355242
66	587612
66	593928
66	600417
66	606473
66	612744
66	619251
66	626223
66	632055
66	637472
66	643647
66	655659
66	667015
66	674995
66	710260
66	721716
66	763757
66	788203
66	855452
66	863231
66	872702
66	879265
66	904719
66	935955
66	966976
67	413078
67	641511
68	147567
68	214159
68	229024
68	456785
68	462656
68	473212
68	479180
68	488339
68	495492
68	504105
68	514602
68	522347
68	533408
68	546768
68	969373
68	978669
68	987758
69	202488
69	233114
69	497082
69	513136
69	710052
70	050151
70	283103
70	292786
70	615160
70	622770
70	708651
70	715002
70	723496
70	729792
70	737367
70	744115
70	749309
70	758180
70	765044
70	772168
70	781311
70	809141
70	816257
70	829437
70	835709
70	893040
70	917995
70	932126
70	944337
70	958491
71	000783
71	022825
71	064173
71	093896
71	103279
71	125230
71	193318
71	220279
71	229287
71	237080
71	270067
71	300969
71	309431
71	369625
71	381935
71	405843
71	536660
71	576368
71	628951
71	635003
71	653756
71	659688
71	690370
71	714640
71	722580
71	751948
71	767768
71	776694
71	884947
71	917529
71	963402
71	974026
71	996472
72	021772
72	127600
72	188996
72	231188
72	238745
72	249693
72	261617
72	642672
72	650239
72	660245
72	677471
72	689888
72	718689
72	760120
72	771483
72	780524
72	793184
72	922238
73	080684
73	109730
73	119585
73	161163
73	529968
73	773196
74	133477
74	345943
74	446788
74	645267
74	659506
74	936731
75	145416
75	160139
75	432669
75	764676
75	776139
75	782040
75	797176
75	806287
75	812581
75	820077
75	828374
75	835579
75	844757
75	891995
75	984090
76	414350
76	567143
76	579330
76	624523
76	684345
76	701769
76	716954
76	751525
76	760796
76	782653
76	792972
76	816995
77	017238
77	416476
77	433033
77	474163
77	836612
77	842688
77	848944
77	855227
77	860956
77	868501
77	875355
77	887759
77	908725
77	915353
77	922687
77	932971
77	945272
77	968987
77	993907
78	007968
78	048907
78	058931
78	107057
78	122717
78	131728
78	140809
78	149906
78	159061
78	176873
78	218771
78	240268
78	265480
78	275156
78	284738
78	326215
78	333483
78	364888
78	373128
78	383263
78	395252
78	495726
78	505335
78	538342
78	552633
78	567854
78	662827
78	697734
78	805579
78	813450
78	824921
78	858926
78	874782
78	897043
79	012557
79	041646
79	053193
79	158075
79	165607
79	365113
79	372168
79	383360
79	390564
79	406022
79	720298
79	729303
79	740173
79	767968
79	830811
79	966354
80	020823
80	035552
80	049760
80	178893
80	215968
80	295608
80	331476
80	342018
80	356487
80	442919
80	525880
80	587863
80	619112
80	626702
80	641541
80	666537
80	681672
80	735604
80	753313
80	766163
80	925521
80	935937
80	949297
80	986725
81	001906
81	020227
81	123301
81	182798
81	218897
81	230695
81	354437
81	367046
81	396737
81	527958
81	536707
81	546140
81	612425
81	686662
81	811813
81	824711
81	953509
81	966908
81	994754
82	106782
82	118127
82	275751
82	331267
82	350812
82	358258
82	377375
82	484290
82	496878
82	609172
82	723058
82	985062
82	993867
83	004412
83	041985
83	161782
83	172250
83	225628
83	270317
83	400826
83	409778
83	439434
83	514579
83	571233
83	689010
83	736607
83	805016
83	830587
83	903236
83	916436
83	977211
84	124891
84	243396
84	593237
84	795826
85	007721
85	712840
85	854344
85	901271
86	190292
86	413319
86	613216
86	948581
87	126655
87	180734
87	205823
88	119690
88	137795
88	155158
88	169236
88	265357
88	282904
88	292178
88	299838
88	305687
88	311708
88	319760
88	328912
88	346427
88	362669
88	371520
88	664288
88	673515
88	681829
88	693497
88	711225
88	739522
88	753218
88	833968
88	856476
88	963364
88	988275
89	063644
89	108694
89	337819
89	599822
90	008147
90	015804
90	030063
90	037492
90	044221
90	055651
90	062903
90	071668
90	084151
90	213651
90	224074
90	397768
90	750256
90	770328
90	798775
90	809376
90	836444
90	846955
90	854719
90	861301
90	879060
90	895883
90	904490
90	913124
90	921803
90	940311
91	005283
91	015269
91	039318
91	052502
91	060263
91	069235
91	146088
91	153818
91	262780
91	372059
91	394240
91	416237
91	434112
91	442125
91	459883
91	478219
91	558330
91	596601
91	606844
91	613460
91	622543
91	639644
91	718455
91	735166
91	870871
91	912603
91	935002
91	943040
91	953092
92	021803
92	033370
92	063143
92	166562
92	179559
92	209886
92	234963
92	246318
92	361793
92	388087
92	408790
92	438228
92	621455
92	645086
92	656222
92	888856
92	987087
93	019808
93	117505
93	250047
93	274763
93	289072
93	302295
93	315761
93	331875
93	342726
93	351053
93	372633
93	468326
93	664959
93	675680
93	873090
93	896740
93	907796
93	920097
93	932242
93	987672
93	995170
94	177407
94	201123
94	249622
94	265434
94	286338
94	467230
94	915602
94	940204
94	968795
95	105367
95	138800
95	167352
95	178232
95	196947
95	237219
95	264023
95	287431
95	497607
95	556969
95	577078
95	641370
95	658067
95	677940
95	784286
95	826093
95	843817
96	038475
96	141511
96	177554
96	185308
96	220121
96	239618
96	349428
96	384083
96	423945
96	457001
96	629912
96	638701
96	724403
96	816201
96	826803
96	846244
96	961556
97	035177
97	083179
97	103664
97	112556
97	134901
97	157834
97	303221
97	325628
97	489695
97	552383
98	086282
98	235366
98	508531
98	985050
99	009003
99	242613
99	775956
100	188837
100	274438
100	922883
100	996508
101	310013
101	330322
101	593966
101	649893
101	927225
102	155058
102	259560
102	269263
102	307604
102	435605
102	451246
102	460063
102	728629
102	850244
103	137294
103	168934
103	194976
103	385546
103	706540
103	729652
103	749616
103	929056
104	132153
104	144668
104	154348
104	172893
104	238753
104	357829
104	595854
104	663562
104	992911
105	009375
105	051211
105	329374
105	340584
105	415079
105	433972
105	492612
105	537727
105	552286
105	610359
105	993787
106	433189
106	888938
107	241763
107	321593
107	337460
107	349416
107	378555
107	483831
107	853708
107	874025
107	894473
108	168002
108	183781
108	257512
108	302620
108	572981
108	594861
108	674644
108	832471
108	864573
109	072723
109	584603
109	598574
110	127880
110	246054
110	945905
111	148415
111	164270
111	588388
111	603366
111	825342
112	188247
112	205292
112	334843
112	388993
112	940318
112	948516
113	179853
113	197925
113	262555
113	472832
113	650032
113	661618
113	890153
113	956214
113	969816
114	038760
114	085630
114	093208
114	099509
114	109838
114	122454
114	130620
114	138458
114	147764
114	163276
114	174138
114	203654
114	214595
114	223362
114	276911
114	316739
114	325721
114	334488
114	345009
114	514040
114	721202
114	895091
115	244544
115	251211
115	258733
115	264209
115	268919
115	274468
115	279513
115	284092
115	289096
115	294695
115	307310
115	319650
115	326142
115	336474
115	378205
115	387564
115	394674
115	403126
115	415136
115	447575
115	463179
115	475846
115	533434
115	611563
115	652617
115	666597
115	673531
115	683220
115	769594
115	785584
116	090341
116	103353
116	112532
116	118312
116	126690
116	140594
116	150125
116	168739
116	183295
116	192294
116	202330
116	211488
116	221855
116	229978
116	254827
116	345894
116	434580
116	464390
116	491493
116	509302
116	645433
116	693622
116	786374
116	796254
116	809818
116	829996
116	861777
117	242970
117	323742
117	358694
117	370493
117	383667
117	392614
117	403244
117	417193
117	427594
117	433217
117	441630
117	457708
117	475791
117	500613
117	508445
117	570898
117	590694
117	826505
117	860736
117	872355
117	880595
117	895543
117	912039
118	443438
118	451110
118	459368
118	465953
118	473352
118	483385
118	497315
118	507571
118	542653
118	566291
118	573088
118	582733
118	751213
[truncated: 4,188 more rows]
