# Supplementary material for: Moth olfactory receptor neurons adjust their encoding efficiency to temporal statistics of pheromone fluctuations
Source: PLoS Comput Biol. 2018 Nov 13;14(11):e1006586. doi: 10.1371/journal.pcbi.1006586 (PMC6258558; doi:10.1371/journal.pcbi.1006586)
Supplement: S1 Data — (ZIP) [file pcbi.1006586.s001.zip › data/16m/1pg/spikes_times_03.txt]

0	394621
0	402424
0	407892
0	413543
0	418193
0	422956
0	427684
0	432605
0	436415
0	441477
0	446273
0	451683
0	457065
0	461356
0	465434
0	470983
0	476855
0	482102
0	487071
0	492455
0	497219
0	503139
0	508168
0	513524
0	519378
0	526807
0	532191
0	539103
0	546475
0	551687
0	558244
0	564527
0	571431
0	579217
0	586787
0	594380
0	602372
0	611194
0	619600
0	628420
0	636277
0	643534
0	651819
0	662210
0	667658
0	678051
0	685784
0	693866
0	710074
0	719224
0	755150
0	764415
1	196930
1	208136
1	214093
1	226157
1	235335
1	416837
1	426530
1	458346
1	466824
1	472069
1	479873
1	486701
1	765518
2	017714
2	298626
2	541316
2	554117
2	694567
2	704066
2	749882
2	824261
3	028020
3	047769
3	071239
3	231459
3	250223
3	272960
3	362694
3	640860
3	662457
3	672433
3	679233
4	043457
4	056634
4	214970
4	225314
4	233556
4	244252
4	256202
4	273092
4	281547
4	291440
4	655371
4	687879
4	826106
5	582224
5	595166
5	604886
5	692128
5	702030
5	720757
5	743378
5	752481
6	364101
6	402925
6	477873
6	493869
6	545358
6	664731
6	676396
6	812442
6	820714
6	893413
6	994443
7	001544
7	008230
7	026660
7	032220
7	040364
7	069460
7	135569
7	685092
7	694352
7	721909
8	017555
8	024074
8	031765
8	040537
8	056152
8	066033
8	076297
8	102154
8	398319
8	647753
8	656187
8	661804
8	669232
8	675685
8	684663
8	759795
8	774310
8	792152
9	144273
9	164570
9	175744
9	184348
9	193791
9	202945
9	309371
9	763666
10	748980
10	790945
10	863794
10	881265
10	889591
11	365930
11	388139
11	447406
12	205959
12	215988
12	226270
12	237187
12	267083
12	296735
12	309992
12	642193
12	661751
12	671321
12	738722
12	748766
13	127332
13	141859
13	172012
13	180291
13	185779
13	191201
13	195995
13	199970
13	204030
13	208612
13	213179
13	217328
13	221962
13	226276
13	231289
13	236193
13	240869
13	246275
13	251611
13	257485
13	262394
13	268158
13	273762
13	279976
13	285417
13	290410
13	296024
13	303289
13	309243
13	315632
13	320446
13	326529
13	332394
13	340824
13	351076
13	357472
13	362790
13	368204
13	378857
13	385331
13	392077
13	400620
13	411086
13	418895
13	427413
13	432969
13	444283
13	452753
13	461840
13	470691
13	480583
13	490637
13	496920
13	507246
13	515745
13	526426
13	533447
13	543314
13	550206
13	558002
13	565722
13	582848
13	593137
13	609337
13	617428
13	623435
13	630747
13	651094
13	657444
13	665796
13	690803
13	744609
13	757923
13	764360
13	771254
13	824316
13	870872
13	899224
14	093028
14	111059
14	117857
14	123136
14	128396
14	133540
14	141809
14	148701
14	154472
14	159963
14	166452
14	173232
14	178815
14	188430
14	225642
14	271780
14	381666
14	386805
14	392813
14	402665
14	409370
14	415420
14	424871
14	447383
14	464540
14	484197
14	582005
14	587344
14	598901
14	605031
14	611756
14	618578
14	628134
14	634475
14	643851
15	143567
15	228386
15	437128
15	449524
15	655235
15	661611
15	668325
15	674916
15	681282
15	686083
15	691298
15	695933
15	700790
15	705213
15	710044
15	715524
15	720890
15	726995
15	737660
15	743745
15	750632
15	761906
15	775294
15	795606
15	804067
15	818203
15	826662
15	838346
15	847669
15	855252
15	861700
15	870436
15	877073
15	883133
15	890179
15	896840
15	902696
15	911457
15	921154
15	927444
15	942543
15	949262
15	958721
15	971262
15	982705
15	990303
16	000744
16	011389
16	024149
16	038173
16	052278
16	064122
16	075714
16	083682
16	093781
16	105285
16	114489
16	129803
16	142229
16	153329
16	173117
16	179716
16	186435
16	193664
16	201363
16	212449
16	221874
16	232648
16	247333
16	258980
16	269118
16	277275
16	307629
16	321777
16	329798
16	340650
16	361114
16	370343
16	378767
16	393390
16	403513
16	412980
16	426735
16	436969
16	447792
16	467698
16	478229
16	486530
16	499766
16	509461
16	518599
16	527273
16	536494
16	546795
16	555062
16	572832
16	585760
16	593324
16	601929
16	610445
16	631751
16	643885
16	652166
16	685810
16	696936
16	708570
16	719950
16	731187
16	758030
16	770887
16	811831
16	823334
16	835333
16	850833
16	870202
16	909927
16	928243
16	939682
16	951034
16	963345
16	981922
16	990578
17	000977
17	011234
17	028594
17	036494
17	048023
17	057860
17	069717
17	083156
17	091265
17	104743
17	125431
17	143732
17	159687
17	173457
17	190177
17	203377
17	240725
17	249475
17	275971
17	285686
17	298686
17	311307
17	323455
17	333312
17	360373
17	371824
17	381513
17	396010
17	405107
17	421379
17	434791
17	449958
17	466873
17	478454
17	500710
17	515948
17	533900
17	551100
17	560850
17	588782
17	623575
17	648945
17	677955
17	699902
17	710925
17	724442
17	743044
17	766413
17	799208
17	825018
17	835612
17	848101
17	872367
17	887800
17	919747
17	952062
17	966994
17	979716
17	991101
18	019047
18	035875
18	081688
18	103304
18	161443
18	175203
18	217291
18	228794
18	238013
18	252967
18	263683
18	285267
18	306508
18	331975
18	346012
18	368586
18	409117
18	434882
18	449525
18	466211
18	512513
18	544411
18	555442
18	567172
18	591290
18	624727
18	644676
18	685179
18	744883
18	800551
18	815609
18	824684
18	898776
18	936482
18	968023
19	001081
19	023161
19	045960
19	078207
19	112345
19	162410
19	186684
19	222288
19	230218
19	265063
19	296494
19	314827
19	329973
19	349689
19	406923
19	507158
19	536275
19	560325
19	578753
19	649738
19	735962
19	775438
19	822543
19	852112
19	908125
19	929312
19	968270
20	037408
20	063871
20	122872
20	212878
20	271590
20	469123
20	540826
20	559395
20	599524
20	631139
20	665466
20	736996
20	813633
21	028365
21	192183
21	275318
21	381966
21	448930
21	473432
21	606342
21	748908
21	791474
21	892061
22	018944
22	099016
22	187194
22	209008
22	296056
22	437797
22	579557
22	807985
22	821352
23	039151
23	053598
23	067533
23	145166
23	320587
23	389985
23	460744
23	511437
23	526684
23	626288
23	875979
24	004961
24	043471
24	196417
24	302051
24	386659
24	491623
24	578573
24	611696
24	738251
24	756191
25	065828
25	085212
25	228935
25	297739
25	361941
25	390181
25	457483
25	554707
25	616219
25	733361
25	754880
25	794661
25	871766
25	916926
26	103307
26	371681
26	389288
26	400865
26	739773
26	788618
26	842895
26	888341
27	077962
27	156819
27	382568
27	451117
27	462939
27	503177
27	564522
27	660669
27	704211
27	827533
27	849424
27	873621
28	107277
28	122114
28	285382
28	319501
28	371855
28	433336
28	510129
28	652079
28	719747
28	844258
28	855317
29	000415
29	198033
29	223562
29	316639
29	380902
29	611955
29	731243
29	782516
29	874615
29	912343
29	962281
30	297184
30	379868
30	403703
30	460903
30	527784
30	659043
30	819451
30	846136
30	900620
31	025961
31	062416
31	253152
31	286504
31	303370
31	353470
31	628857
31	649686
31	666861
31	702837
31	717451
32	220099
32	599145
32	607219
32	619235
32	629060
32	642015
32	650939
32	670246
32	693324
32	763523
32	777854
32	798641
32	808030
32	817313
32	826816
32	842378
32	862410
32	897578
32	905990
32	916679
32	933462
32	972422
33	075184
33	083627
33	099470
33	119557
33	128466
33	144388
33	586963
33	598158
33	606719
33	615118
33	626676
34	003378
34	121019
34	238726
34	299518
34	469015
34	647121
34	664293
34	786258
34	797142
34	866555
34	885384
34	904850
34	968288
34	976665
34	985709
34	994485
35	001900
35	011856
35	019088
35	027369
35	040008
35	069411
35	213153
35	344960
35	451313
35	461208
35	467793
35	489079
35	499447
35	517171
35	529147
35	554811
35	561634
35	569973
35	580535
35	643298
35	661522
35	683853
35	737448
35	780330
35	788873
35	822969
36	133166
36	292646
36	304082
36	393070
36	448562
36	459360
36	550076
36	653828
36	667219
36	676732
36	689813
36	696659
36	702715
36	708926
36	725761
36	733052
36	743274
36	750558
36	762062
36	772435
36	784794
36	794320
36	803125
36	815058
36	829119
36	854583
36	863260
36	907582
36	931051
36	942249
36	961656
36	971116
36	978061
37	001282
37	017302
37	036353
37	048809
37	066432
37	125680
37	168486
37	180425
37	208070
37	239616
37	246113
37	266360
37	277064
37	289214
37	314940
37	434802
37	452766
37	475535
37	484228
37	500370
37	510574
37	591186
37	609213
37	621762
37	647929
37	658671
37	672233
37	686369
37	696505
37	715755
37	742457
37	766979
37	777552
37	794584
37	851304
37	859058
37	873768
37	909497
37	929811
37	969371
37	989909
38	026615
38	048163
38	121705
38	150466
38	158960
38	278065
38	294566
38	305657
38	345083
38	362374
38	377492
38	389589
38	396864
38	447209
38	465612
38	495517
38	508710
38	516047
38	537855
38	729073
39	394439
39	491414
39	531583
39	593724
39	629795
39	745297
39	766832
39	869167
39	895150
39	970020
40	265327
40	295428
40	353383
40	618028
40	654637
40	665078
40	708560
40	726817
40	743991
40	756105
40	774032
40	833468
40	881857
40	890361
40	930468
41	332181
41	410794
41	465611
41	562163
41	573042
41	581108
41	593887
41	607496
41	708524
41	826386
41	845214
41	955188
41	976463
41	990424
42	086423
42	134190
42	153106
42	162525
42	170708
42	204408
42	210432
42	224643
42	236342
42	376964
42	496253
42	703881
42	850571
42	933226
42	946962
42	991556
42	998882
43	012826
43	111376
43	117581
43	128129
43	228918
43	319775
43	586917
43	616083
43	718925
43	781034
44	155563
44	184584
44	278614
44	288755
44	418864
44	429160
44	450269
44	457177
44	464079
44	474412
44	547638
44	583478
44	614746
44	628270
44	873657
44	889858
44	903055
45	121823
45	133446
45	145210
45	156533
45	172588
45	180693
45	330920
45	368890
45	439269
45	467404
45	494644
45	514076
45	578995
45	707382
45	730997
45	785024
45	807618
45	855409
45	918119
46	133217
46	145968
46	205597
46	538492
46	558418
46	594242
46	605089
46	617437
46	638080
46	661790
46	731432
47	003201
47	014031
47	020365
47	031427
47	110653
47	190157
47	200055
47	284585
47	305229
47	451548
47	471236
47	554432
47	573006
47	581404
47	590270
47	624624
47	696310
47	860005
48	009652
48	034143
48	062479
48	097809
48	393117
48	400565
48	410984
48	425698
48	434203
48	446060
48	571503
48	597576
48	678257
48	812678
48	821457
48	831030
48	915984
49	152112
49	174913
49	240223
49	249426
49	336112
49	399569
49	414394
49	578209
49	635976
49	731759
49	901031
49	964329
49	974118
49	989373
49	997476
50	009110
50	022516
50	041697
50	049114
50	068345
50	078339
50	258170
50	626694
50	652764
50	674462
50	711944
50	851494
50	872456
50	908281
50	941893
51	098306
51	327584
51	351425
51	409338
51	489630
51	520320
51	526793
51	534428
51	575825
51	583240
51	597018
51	857091
51	865104
51	882882
51	900865
52	163524
52	203164
52	209608
52	224511
52	249112
52	365782
52	379094
52	510733
52	562222
52	768622
52	830563
53	062603
53	124710
53	144191
53	184522
53	193829
53	475065
53	508159
53	516912
53	560559
53	605637
53	642016
53	651127
53	736377
53	754651
53	767104
53	821264
54	122278
54	130867
54	145616
54	157895
54	508971
54	691320
54	704821
54	733497
54	741563
54	762709
54	799194
54	809365
54	818803
55	037410
55	045180
55	052425
55	073957
55	420433
55	449489
55	461295
55	474278
55	539736
55	553564
55	601490
55	660711
55	703383
55	821516
55	844929
56	011453
56	031584
56	072170
56	206525
56	219182
56	245368
56	265402
56	480092
56	489932
56	541271
56	565054
56	580882
56	589165
56	644236
56	659235
56	686585
56	736817
56	806673
56	836177
56	842367
56	851115
57	080813
57	199446
57	272302
57	328424
57	349642
57	355357
57	389906
57	414136
57	530506
57	687096
57	697673
57	718839
57	729247
57	739262
57	970966
57	992506
58	089218
58	283012
58	291392
58	475470
58	487952
58	504793
58	810082
58	818727
58	827111
58	885367
58	890889
58	897038
58	902878
58	908614
58	919278
58	927377
58	934002
58	940221
58	945924
58	951696
58	957529
58	963222
58	969759
58	978638
58	986666
58	996889
59	005167
59	013097
59	020226
59	027298
59	035020
59	043205
59	049597
59	058947
59	064947
59	072205
59	080162
59	093676
59	114602
59	125214
59	136837
59	149784
59	163212
59	174483
59	183383
59	231466
59	736850
59	982546
60	243546
60	420359
60	620670
60	638591
60	716552
60	782795
60	792390
60	805004
60	995227
61	124453
61	212552
61	222207
61	230008
61	250811
61	595093
61	678582
61	686169
61	706221
61	720256
61	894240
61	908132
61	956787
61	979538
62	259571
62	300384
62	310162
62	361518
62	380656
62	566183
62	574667
62	585513
62	590968
62	595730
62	601239
62	606761
62	612162
62	617332
62	624902
62	630560
62	637727
62	644060
62	651725
62	658385
62	666420
62	675823
62	684051
62	691191
62	697056
62	705984
62	712636
62	722406
62	730185
62	739084
62	752035
62	764492
62	771452
62	780697
62	793866
62	801121
62	812465
62	832112
62	858314
62	883066
62	900198
62	906741
62	913383
62	919822
62	929675
62	948169
62	953710
62	968052
62	980565
62	992633
63	006681
63	016608
63	027769
63	060389
63	077935
63	100339
63	109460
63	125796
63	144190
63	151290
63	160766
63	172568
63	182154
63	195044
63	219068
63	236383
63	250141
63	259848
63	275838
63	323797
63	343002
63	364527
63	447056
63	456284
63	464647
63	477145
63	489505
63	508640
63	524975
63	593145
63	603908
63	730771
63	740992
63	749535
63	761371
63	771217
63	798467
63	842424
63	997645
64	015005
64	025241
64	039921
64	048386
64	057557
64	071463
64	088001
64	107058
64	118189
64	127855
64	138528
64	152743
64	160071
64	176808
64	186816
64	194665
64	204223
64	232695
64	250300
64	272672
64	300605
64	314272
64	336735
64	345822
64	365171
64	373724
64	399411
64	431351
64	448085
64	460870
64	472510
64	481776
64	491942
64	503970
64	527121
64	547129
64	557890
64	567226
64	578735
64	599993
64	643766
64	680898
64	692579
64	711753
64	722260
64	737971
64	749824
64	780997
64	810498
64	818104
64	847354
64	969170
64	982617
64	995391
65	007552
65	019102
65	028947
65	046040
65	087380
65	098912
65	117303
65	215530
65	228597
65	238228
65	255754
65	292515
65	310734
65	339477
65	364697
65	438580
65	478066
65	535615
65	632761
65	642057
65	660671
65	670798
65	679249
65	701431
65	717179
65	728887
65	756365
65	776766
65	803429
65	848387
65	920665
65	953955
65	964337
66	033826
66	055611
66	065724
66	082601
66	161302
66	218237
66	259782
66	328029
66	397212
66	460894
66	476709
66	544471
66	554794
66	631233
66	647704
66	736301
66	787268
66	802731
66	854027
66	866766
67	000880
67	058735
67	085908
67	104879
67	116984
67	136374
67	195462
67	308014
67	327843
67	342160
67	354384
67	369212
67	400943
67	411743
67	479551
67	502066
67	528696
67	543903
67	609837
67	620886
67	691264
68	216463
68	228329
68	235989
68	244877
68	251943
68	260124
68	269764
68	297993
68	313630
68	327445
68	335562
68	366127
68	382896
68	392973
68	405051
68	413156
68	422610
68	430880
68	457729
68	484739
68	491924
68	520166
68	533770
68	549484
68	561742
68	666501
68	677814
68	693464
68	709427
68	723001
68	738575
68	749845
68	769045
68	790642
68	816445
68	828119
68	847096
68	889405
68	931739
68	941907
68	953663
68	996823
69	033304
69	055539
69	069053
69	087028
69	146617
69	295053
69	304290
69	316788
69	424351
69	432784
69	439966
69	454886
69	481493
69	513522
69	670023
69	683533
69	730497
69	748417
69	758267
69	776138
69	791041
69	820010
69	842652
69	855378
69	888338
69	916882
69	991013
70	061420
70	082274
70	225673
70	235878
70	252866
70	280024
70	341231
70	477874
70	511415
70	522835
70	582481
70	598505
70	717233
70	778738
70	834768
70	847771
70	864812
70	924397
71	071773
71	091028
71	157167
71	178968
71	195955
71	258939
71	281353
71	318765
71	376321
71	545482
71	572008
71	620391
71	637141
71	705527
71	770916
71	905599
71	927905
71	963629
72	004083
72	034218
72	074463
72	093217
72	252896
72	279502
72	389479
72	411533
72	441691
72	486367
72	509576
72	650466
72	804095
72	829581
72	895402
72	951984
72	959453
73	044086
73	071903
73	085525
73	176653
73	314509
73	386760
73	479344
73	539516
73	700314
73	749772
73	768840
73	925074
73	979421
74	017175
74	121882
74	138937
74	236666
74	289162
74	354756
74	369869
74	456162
74	521476
74	927933
74	942696
74	956411
75	033680
75	085140
75	101577
75	128094
75	196578
75	300407
75	431390
75	533093
75	549257
75	667414
75	794103
75	857254
75	882502
75	923218
76	137979
76	232154
76	276965
76	281435
76	327691
76	341330
76	463727
76	650978
76	905406
76	913654
77	191069
77	204461
77	292007
77	432002
77	450048
77	466590
77	485488
77	755220
77	778163
77	796656
77	829765
77	847556
77	872843
77	909147
78	166515
78	185757
78	248610
78	459338
78	473521
78	888705
79	132582
79	346840
79	449144
79	733313
79	756387
79	766905
79	783526
79	845132
79	853488
79	870195
79	889692
79	916143
79	939139
79	958242
79	990247
79	999427
80	015075
80	022983
80	040954
80	056312
80	245426
80	272392
80	296296
80	426796
80	453623
80	468327
80	599854
80	610269
80	623128
80	641193
80	653041
80	667742
80	704473
80	969510
80	984075
80	996339
81	010902
81	024558
81	071089
81	103137
81	113444
81	122867
81	140968
81	166669
81	229676
81	241493
81	267502
81	850831
82	471874
82	524039
82	916415
83	044937
83	181645
83	240970
83	255188
83	273185
83	286758
83	309312
83	320058
83	391897
83	536471
83	623433
83	700708
83	870209
84	059455
84	123665
84	327154
84	468124
84	534791
84	543728
84	590572
84	597470
84	608959
84	623557
84	689231
84	698991
85	155591
85	313966
85	464684
85	479900
85	526454
85	819713
85	831810
85	893240
85	922661
85	976789
86	148590
86	318907
86	336688
86	646053
86	961389
87	034983
87	085170
87	096102
87	199097
87	208589
87	258696
87	271550
87	277016
87	290482
87	298403
87	306352
87	315558
87	333913
87	366543
87	376956
87	383873
87	403662
87	413238
87	421058
87	451028
87	458051
87	467051
87	475281
87	485531
87	495783
87	502911
87	511707
87	518275
87	524555
87	533292
87	546930
87	559432
87	597028
87	616513
87	636138
87	644291
87	661846
87	669722
87	676258
87	706257
87	728731
87	759852
87	782473
87	816338
87	824309
87	831082
87	840552
87	859666
87	928677
87	946504
87	963083
87	987134
88	004972
88	027812
88	042395
88	054404
88	060913
88	075436
88	109551
88	117519
88	130224
88	138701
88	162390
88	211995
88	280781
88	351206
88	359587
88	392105
89	345805
89	410843
89	488403
89	500497
89	510135
89	517153
89	525442
89	531989
89	538521
89	544865
89	552082
89	588203
89	599488
89	615447
89	654018
89	691327
89	699576
89	707203
89	716178
89	726480
89	740997
89	752681
89	766674
89	782830
89	789739
89	830821
89	852603
89	860985
89	868648
89	892237
89	903270
89	947134
89	963086
89	994869
90	028225
90	414590
90	436863
90	449653
90	455946
90	464103
90	477169
90	495343
90	502735
90	510084
90	515516
90	546219
90	560306
90	579868
90	686719
90	694659
90	701105
90	707739
90	715575
90	727145
90	743336
90	749596
90	761882
90	807728
90	862946
90	915430
90	922263
90	948395
90	958227
90	981884
90	993095
91	001892
91	009515
91	023269
91	038258
91	044043
91	071603
91	089593
91	099564
91	114242
91	135932
91	205769
91	211395
91	235918
91	246117
91	256586
91	265658
91	290975
91	329689
91	350398
91	401522
91	429016
91	525831
91	537754
91	631401
91	899774
91	911666
91	934311
91	942236
91	952031
91	967384
91	976218
91	987111
91	994957
92	006355
92	263272
92	494335
92	618447
92	717309
93	195323
93	214440
93	278810
93	293486
93	311792
93	369276
93	782255
93	801142
94	031428
94	182895
94	245427
94	390988
94	403705
94	872670
94	882262
94	897175
94	957107
95	022508
95	061862
95	071645
95	376847
95	484480
95	707477
95	718964
95	780367
95	792342
96	085816
96	207529
96	287378
96	302941
96	508938
96	549525
96	566515
96	616108
96	770804
96	787956
96	864558
96	909613
97	136471
97	175801
97	189658
97	256244
97	394378
97	404402
97	413241
97	458620
97	505459
97	751816
97	766323
98	057660
98	138807
98	256778
98	276261
98	305020
98	337807
98	348809
98	358022
98	662336
98	673104
99	102532
99	162685
99	186465
99	366495
99	394364
99	706719
99	745546
99	753227
99	811457
99	881158
99	910882
99	968286
99	982074
100	336717
100	418193
100	438577
100	490077
100	503353
100	519454
100	537889
100	820978
101	003886
101	010107
101	021532
101	089834
101	214954
101	349854
101	390065
101	415110
101	524077
101	546402
101	564556
101	594094
101	870161
102	561178
102	588935
103	075892
103	091805
103	114722
103	124293
103	160583
103	383880
103	420435
103	605803
103	613522
103	679658
103	691044
103	700385
103	840709
103	851629
103	860614
104	150073
104	466717
104	490071
104	515172
104	633806
104	639509
104	647311
104	665056
104	674844
105	095785
105	106875
105	116036
105	131104
105	138645
105	145212
105	151887
105	158215
105	165306
105	172946
105	180337
105	189872
105	201547
105	254335
105	467630
105	630027
105	656465
105	885474
105	894040
105	901937
105	911961
105	918568
105	923962
105	930087
105	936834
105	943189
105	950231
105	960069
105	969787
[truncated: 6,765 more rows]
