# Supplementary material for: Moth olfactory receptor neurons adjust their encoding efficiency to temporal statistics of pheromone fluctuations
Source: PLoS Comput Biol. 2018 Nov 13;14(11):e1006586. doi: 10.1371/journal.pcbi.1006586 (PMC6258558; doi:10.1371/journal.pcbi.1006586)
Supplement: S1 Data — (ZIP) [file pcbi.1006586.s001.zip › data/16m/1pg/spikes_times_05.txt]

0	228939
0	233432
0	238317
0	242708
0	248296
0	252807
0	257316
0	262487
0	267787
0	273652
0	279363
0	285028
0	292511
0	345067
0	360254
0	418466
0	426335
0	451253
0	466629
0	480720
0	500337
0	510681
0	573430
0	642678
0	649574
0	661382
0	677212
0	694846
0	875462
0	886839
0	893017
0	899891
0	934035
0	939958
0	958655
0	964478
0	980439
2	047007
2	060839
2	743411
2	919285
2	926332
2	933723
2	940404
2	946731
2	951411
2	958324
2	964433
2	969711
2	976438
2	982793
2	996333
3	140582
3	153894
3	458110
4	077529
4	082411
4	087574
4	093737
4	099013
4	104546
4	113202
4	121217
4	127118
4	188778
4	197373
4	205364
4	212379
4	220066
4	227565
4	245555
4	269305
4	292520
4	303793
4	391730
4	410924
4	712869
4	718725
4	726110
4	735165
4	741175
4	747533
4	756703
4	766629
4	778090
4	794837
4	804783
4	820189
4	831451
4	840780
5	178110
5	261568
5	269668
5	277280
5	282805
5	288690
5	295586
5	303477
5	309390
5	318104
5	326681
5	731992
5	740202
6	070714
6	075304
6	081947
6	090576
6	096708
6	103532
6	110417
6	118930
6	129136
6	138663
6	148455
6	155627
6	164141
6	196702
6	205344
6	252152
6	278564
6	293583
6	321051
6	330865
6	393782
6	410311
6	421027
6	614897
6	628893
6	635950
6	665954
6	672483
6	677729
6	686077
6	755628
6	766072
6	828545
6	841893
7	425776
7	430118
7	434938
7	439953
7	446737
7	453007
7	458458
7	464408
7	469709
7	475522
7	482130
7	493883
10	297234
10	306513
10	958307
13	271473
14	112022
14	120209
14	140805
14	295490
14	301207
14	306410
14	312884
14	319026
14	335228
14	342179
14	348647
14	358337
14	367341
14	376839
14	407642
14	414442
14	423792
14	475062
14	481207
14	488696
14	510958
14	602827
14	663561
14	675185
14	727265
14	779155
14	789361
14	798413
14	816212
14	880052
14	885683
15	043503
15	050859
15	063734
15	082462
15	091866
15	099410
15	111445
15	141223
15	173635
15	215004
15	284904
15	291828
15	305384
15	313572
15	323525
15	383242
15	395278
15	409810
15	504434
15	569937
15	576493
15	588506
15	599555
15	611813
15	753226
15	759132
15	772676
15	781582
15	789661
15	956388
15	991532
16	003635
16	015074
16	033956
16	125341
16	135885
16	201791
16	338855
16	370957
16	410141
16	420841
16	509909
16	517634
16	536021
16	639080
16	711908
16	869259
16	880869
16	897752
16	928123
16	936424
17	005086
17	013578
17	032579
17	109074
17	119364
17	144601
17	216585
17	226090
17	317983
17	350064
17	432784
17	439109
17	599618
17	611522
17	656028
17	830390
17	881013
17	901414
17	950258
18	006415
18	034083
18	043334
18	200824
18	214675
18	227660
18	275571
18	283282
18	292466
18	299930
18	411806
18	423746
18	588023
18	600826
18	612176
18	693573
18	702424
18	727831
18	735585
18	752567
18	820924
18	942829
18	959655
19	085838
19	096093
19	164593
19	205820
19	221632
19	384066
19	400859
19	420967
19	430592
19	557240
19	604546
19	753566
19	780632
19	788946
19	886271
19	906088
19	919118
19	927464
19	950375
20	052151
20	062523
20	070214
20	081608
20	127922
20	264427
20	345011
20	353570
20	365872
20	381903
21	282292
21	294392
21	542517
21	547469
21	553072
21	557743
21	564088
21	569322
21	575492
21	582394
21	596331
21	637833
21	645026
21	651976
21	659813
21	676828
21	713061
21	720301
21	755739
21	762274
21	771204
21	850913
21	917607
21	941724
21	949672
22	008250
22	024937
22	053357
22	199405
22	276986
22	306071
22	318777
22	332588
22	340778
22	348722
22	433992
22	454189
22	488483
22	495705
22	512626
22	574120
22	583913
22	786938
22	805907
22	817631
22	870832
22	991673
22	999371
23	142766
23	286821
23	312172
23	374125
23	387127
23	465350
23	534865
23	547976
23	683860
23	694675
23	755903
23	838819
23	846348
23	855793
23	864005
23	877122
23	887274
23	952030
23	987788
24	054388
24	082502
24	243282
24	249751
24	257063
24	391838
24	404365
24	410919
24	420020
24	646425
24	653369
24	659720
24	665888
24	674158
24	681006
24	707207
24	717277
24	942192
24	950337
24	960168
24	969107
25	259669
25	272255
25	280708
25	301556
25	312765
25	397445
25	407266
25	433055
25	484347
25	497166
25	504917
25	513443
25	521202
25	548965
25	813883
25	821413
25	834366
25	862188
25	869572
25	875880
25	898843
25	916358
25	972894
25	979343
25	994779
26	002112
26	010634
26	030371
26	092418
26	099631
26	381559
26	394786
26	400673
26	407033
26	415918
26	424542
26	430397
26	445506
26	455068
26	465711
26	598763
26	611134
26	627716
26	776783
26	789356
26	846310
26	854478
26	865642
26	877461
26	926127
26	937289
26	985536
26	991422
27	001259
27	043818
27	059428
27	269538
27	275547
27	283623
27	335653
27	342565
27	351245
27	362347
27	622571
27	643510
27	717726
27	839827
27	855574
27	921655
28	032733
28	142086
28	149497
28	353113
28	366364
28	399192
28	406290
28	415072
28	422006
28	546433
28	651066
28	672805
28	686566
28	718588
28	899834
29	757236
29	766401
29	772896
29	778013
29	785411
29	796790
29	802885
29	808474
29	814690
29	823822
29	844204
29	852977
29	860967
29	889246
29	903870
29	920242
30	121232
30	128059
30	160681
30	203257
30	212068
30	218673
30	226111
30	240823
30	250721
30	262287
30	334360
30	501095
30	506875
30	513709
30	533627
30	547210
30	555533
30	577405
30	637566
30	736311
30	773827
30	787544
30	795502
30	802638
30	950413
30	970807
31	079907
31	090560
31	106236
31	113310
31	182254
31	266016
31	353318
31	369760
31	380131
31	453692
31	461958
31	592988
31	635105
31	647201
31	660743
31	721981
31	731450
31	740153
31	869754
31	881509
31	889803
31	899541
31	995266
32	005782
32	053258
32	064853
32	105456
32	264096
32	272881
32	343677
32	353230
32	364929
32	412803
32	489615
32	504106
32	555253
32	566769
32	765286
32	777821
32	966920
33	016177
33	056332
33	063312
33	091828
33	176426
33	216307
33	243022
33	251041
33	268086
33	276772
33	318371
33	357562
33	375227
33	529193
33	546674
33	573590
33	762293
33	770120
33	845082
33	878314
33	906539
33	917458
33	929847
33	951456
33	970364
34	031979
34	110186
34	123340
34	171579
34	180831
34	196516
34	280435
34	365402
34	372666
34	491792
34	614128
34	634600
34	643039
34	657126
34	676542
34	784169
34	797129
34	996419
35	041746
35	087124
35	095060
35	147226
35	249252
35	295033
35	469056
35	516413
35	524819
35	535041
35	592988
35	735333
35	747626
35	826271
36	109076
36	123268
36	205507
36	213969
36	220771
36	229255
36	270643
36	280028
36	288021
36	295906
36	318347
36	807466
36	819134
36	826285
36	832056
36	839342
36	846423
36	864722
36	889777
36	969744
37	118437
37	132092
37	185260
37	193366
37	222517
37	232542
37	239536
37	254206
37	332583
37	353936
37	375913
37	407154
37	539639
37	595129
37	604542
37	617506
37	636721
37	673178
37	682130
37	693152
37	774154
37	813002
37	821488
37	828926
37	835770
37	847322
38	045992
38	057160
38	153797
38	160661
38	234136
38	388518
38	474875
38	487373
38	494797
38	509653
38	553590
38	598057
38	611875
38	803103
38	951051
38	963084
39	065864
39	145811
39	170852
39	258065
39	289384
39	313824
39	324200
39	353857
39	360868
39	446194
39	509876
39	518372
39	685604
39	692917
39	700735
39	737603
39	756144
39	780809
39	901082
39	911475
40	032467
40	082738
40	090686
40	110213
40	190544
40	204890
40	213873
40	231530
40	287014
40	308619
40	345227
40	389973
40	894661
41	078951
41	087396
41	104107
41	110797
41	118630
41	131612
41	138713
41	147432
41	249413
41	617560
41	630605
41	640873
41	649760
41	657315
41	663308
41	670538
41	768673
41	815515
41	832937
41	842631
41	853204
41	867751
42	013041
42	048372
42	149073
42	158288
42	176733
42	185106
42	197585
42	214041
42	223988
42	796619
43	698121
43	776283
43	858905
44	096906
44	333714
44	344160
44	365386
44	401463
45	135334
45	432112
45	620455
45	909570
45	920980
45	969461
46	310916
46	317460
46	771618
46	778852
46	790145
47	189943
47	367565
47	381508
47	390032
47	528777
47	537259
47	545319
47	552331
47	560527
47	568639
47	575631
48	189475
48	241894
48	252255
48	270088
48	469151
48	476580
48	483266
48	494022
48	501073
48	507401
48	515016
48	524202
48	533207
48	552875
48	630825
48	638416
48	644421
48	657790
48	662597
48	671492
48	706408
48	833990
48	840818
48	853934
48	901542
48	912989
48	950954
48	998444
49	015233
49	026976
49	067427
49	077518
49	085027
49	092366
49	250860
49	258213
49	284555
49	292546
49	299882
49	382979
49	392043
49	400628
49	487536
49	612100
49	617332
49	626251
49	634541
49	690516
49	851964
49	859513
49	870681
49	881672
49	888609
49	897106
49	938797
50	121024
50	130537
50	139791
50	265167
50	345232
50	352244
50	367795
50	419746
50	493734
50	508044
50	520413
50	530903
50	597259
50	604815
50	616587
50	624654
50	634906
50	867275
50	892977
50	901554
50	914860
50	923631
50	965802
51	094883
51	135112
51	145088
51	167226
51	178752
51	185797
51	413853
51	418701
51	424547
51	431369
51	438423
51	453687
51	461002
51	467517
51	566057
51	601125
52	153385
52	167530
52	240341
52	251479
52	261133
52	266470
52	273532
52	282460
52	288177
52	294742
52	302611
52	319162
52	399778
52	408370
52	415656
52	423412
52	453758
52	463558
52	496178
52	525034
52	578864
52	639955
52	646991
52	653538
52	666145
52	743384
52	779933
52	793189
52	823231
52	830643
52	843267
53	302568
53	309897
53	317400
53	326800
53	335800
53	345712
53	379201
53	391776
53	400340
53	501613
53	515068
53	537506
53	544203
53	616054
54	434388
54	442363
54	451403
54	467830
54	477082
54	484185
54	497834
54	520436
54	719866
54	980750
54	987894
54	993111
54	997992
55	002431
55	007314
55	012151
55	017812
55	023821
55	030512
55	036324
55	044077
55	052638
55	077001
55	099721
55	166718
55	186944
55	201484
55	210655
55	217113
55	232456
55	238742
55	496665
55	525620
55	534234
56	432282
56	441808
56	448676
56	477104
56	997804
57	009378
57	068707
57	746769
57	751674
57	756572
57	762801
57	769285
57	776181
57	781532
57	787001
57	792579
57	798462
57	807078
57	813954
57	824106
57	891285
57	902626
58	408721
58	415652
58	421141
58	426088
58	431950
58	438307
58	447551
58	457567
58	475109
58	480853
58	525218
58	537941
58	570378
58	577440
58	627686
58	687707
58	695840
58	710336
58	717065
58	727119
58	760109
58	842177
58	850079
58	906810
58	955206
58	977943
59	060269
59	084331
59	124604
59	135443
59	658597
59	664118
59	671966
59	679733
59	686092
59	696078
59	702246
59	716604
59	753023
60	012710
60	018008
60	024691
60	031016
60	039320
60	046757
60	053419
60	062127
60	069764
60	798392
61	261657
61	311035
61	318194
61	329608
61	358922
61	375555
61	382210
61	540655
61	547840
61	555126
61	566624
61	571629
61	579592
61	592389
61	601289
61	628941
61	635037
61	641687
61	649914
61	665755
61	680913
61	711206
61	719985
61	733337
61	752553
61	782434
62	127446
62	133575
62	142193
62	150244
62	156330
62	164843
62	173610
62	183632
62	218442
62	226638
62	237506
62	245250
62	264463
62	274582
62	345433
62	352436
62	389863
63	287528
63	402551
63	409290
63	417359
63	864365
63	872056
63	879823
63	887581
63	902373
63	984342
64	016091
64	024766
64	032457
64	050130
64	665846
64	673507
64	961506
65	992861
66	024215
66	037521
67	147003
67	153751
67	166767
67	186053
67	553815
67	561777
67	576411
67	585212
67	627384
67	908464
67	918064
68	578594
68	613357
69	091230
69	096260
69	101771
69	106052
69	110712
69	115925
69	121954
69	128336
69	134093
69	140113
69	145951
69	159360
69	224267
69	233064
69	272472
69	280218
69	288545
69	298629
69	306082
69	538430
69	548130
69	556112
69	562644
69	568588
69	575412
69	582274
69	589675
69	614767
69	711308
69	751988
69	759636
69	772490
69	780482
69	794063
69	816883
69	854851
69	894790
69	910572
69	921613
69	960902
69	967286
69	993569
70	013088
70	151121
70	214785
70	222197
70	252067
70	259512
70	271735
70	285941
70	413243
70	429202
70	443771
70	460056
70	468413
70	480638
70	496954
70	510963
70	589197
70	595777
70	637724
70	709260
70	802039
70	813550
70	932294
70	940944
70	961889
71	082566
71	098030
71	108196
71	142632
71	150591
71	157465
71	223633
71	231487
71	241694
71	248032
71	304517
71	363239
71	379665
71	390946
71	463522
71	480135
71	489361
71	497081
71	594394
71	601521
71	619226
71	790631
71	851311
71	863893
71	879039
71	968379
72	314228
72	337393
72	347978
72	357542
72	373067
72	383823
72	409382
72	419268
72	439086
72	538907
72	548141
72	721827
72	959969
72	971758
73	004351
73	041655
73	091470
73	147140
73	311434
73	322373
73	342627
73	351884
73	360534
73	368017
73	410023
73	451640
73	482247
73	548413
73	584597
73	713693
73	737066
73	751522
73	769559
73	849065
73	882944
73	915756
73	976352
73	987895
74	181381
74	197016
74	208478
74	229181
74	306896
74	418232
74	427578
74	441683
74	452573
74	462576
74	623042
74	696645
74	805314
74	814467
74	821152
74	832159
74	858553
75	006725
75	033728
75	127052
75	135256
75	179354
75	186042
75	345884
75	390160
75	574688
75	644596
75	654435
75	709156
75	717767
75	733996
75	860430
76	053672
76	068526
76	207167
76	214535
76	247495
76	256320
76	264269
76	284367
76	362561
76	384443
76	578485
76	586572
76	596251
76	651804
76	704608
76	715211
76	740314
76	755565
76	764521
76	778211
77	044093
77	051119
77	060575
77	083191
77	339846
77	423331
77	474952
77	487913
77	508323
77	563832
77	576112
77	697930
77	708867
77	903770
77	914615
77	926820
77	939439
78	011912
78	020540
78	030763
78	039291
78	146127
78	342066
78	356162
78	362588
78	373557
78	381360
78	391256
78	529615
78	675258
78	689338
78	886333
78	991761
78	999788
79	017091
79	129807
79	162876
79	263167
79	276958
79	328006
79	343514
79	351056
79	367207
79	479450
79	754383
79	764410
79	772284
79	980147
79	998013
80	040677
80	073427
80	087048
80	120938
80	267731
80	408154
80	415931
80	434411
80	482819
80	622867
80	631979
80	660744
80	672965
80	704954
80	719422
80	877789
80	904622
80	924109
80	953236
80	965870
81	106561
81	118038
81	128984
81	296564
81	450418
81	458484
81	613267
81	627915
81	637014
81	831845
81	867394
81	946801
82	094661
82	107096
82	125358
82	137900
82	185808
82	192813
82	214087
82	282837
82	318773
82	436279
82	446700
82	545397
82	818266
83	111229
83	162563
83	187517
83	195882
83	203940
83	214758
83	252274
83	344748
83	391932
83	400521
83	410019
83	534332
83	542612
83	552713
83	643614
83	834434
83	887602
84	227863
84	302733
84	385572
84	393362
84	400886
84	417114
84	517856
84	591211
84	599176
84	700769
84	833659
84	899367
84	906748
84	939813
84	985146
85	362876
85	371473
85	972772
86	114526
86	212354
86	220395
86	233439
86	242425
86	250902
86	257618
86	265968
86	274654
86	307053
86	314880
86	601771
86	610841
86	621174
86	646918
86	660180
86	669011
86	677834
86	690128
86	701804
86	770953
86	780363
86	844747
86	857971
86	965311
87	498807
87	507780
87	515074
87	521877
87	529245
87	535925
87	544532
87	551541
87	567651
87	638500
87	650105
87	658183
87	713235
87	873010
87	953212
87	968425
87	987092
88	015478
88	028504
88	054468
88	071780
88	090454
88	116682
88	306356
88	320337
88	396213
88	402378
88	410122
88	644743
88	655873
88	672910
88	699812
88	717011
88	724158
88	734392
88	750867
88	816644
88	826539
88	933432
88	940658
88	990465
89	000307
89	027441
89	179412
89	204556
89	248646
89	259574
89	292240
89	439927
89	466773
89	485684
89	550187
89	634322
89	641250
89	863666
89	872374
89	879959
90	052603
90	246669
90	367124
90	442681
90	452557
90	689426
90	699651
90	715543
90	899203
91	024963
91	035392
91	124892
91	133172
91	142207
91	354085
91	372456
92	004129
92	228607
92	740716
92	753856
92	761216
92	773179
93	778874
93	790490
93	800737
94	104288
94	322372
94	337985
94	552231
95	324733
95	475731
97	436507
97	452600
98	374833
98	382586
98	646876
98	671384
98	978169
98	986023
98	998793
99	254823
99	266364
100	319133
100	329586
100	337052
100	348303
100	366119
100	373736
100	382508
100	393892
100	401145
100	522439
100	556604
100	879343
100	887702
100	897525
100	902853
100	908380
100	914646
100	921780
100	928393
100	940751
100	978193
100	996621
101	004706
101	065693
101	077293
101	200706
101	207796
101	216902
101	229145
101	278561
101	308865
101	314825
101	327032
101	444630
101	454982
101	463657
101	577957
101	587782
101	594291
101	631346
101	639178
101	669927
101	798382
102	017172
102	023271
102	034755
102	086855
102	096455
102	107628
102	115405
102	133665
102	355396
102	362211
102	371606
102	432995
102	528508
102	553975
102	614532
102	624467
102	630779
102	655775
102	664545
102	725405
102	770132
102	784020
102	844906
102	989415
103	003375
103	020364
103	034202
103	074143
103	222043
103	248374
103	269594
103	276230
103	326711
103	357714
104	368322
104	380469
104	398444
107	345330
108	302816
108	312693
109	734412
110	646614
111	229172
111	234853
111	242066
111	248168
111	254040
111	260952
111	269053
111	274640
111	280292
111	285968
111	292546
111	301215
111	308738
111	317010
111	328136
111	356356
111	378902
111	386570
111	642987
111	656030
111	664437
111	712525
111	719767
111	735919
111	743690
111	755131
111	783342
111	800811
111	810540
111	817493
111	831850
111	842475
112	162328
112	231257
112	240625
114	274669
114	279492
114	284967
114	290994
114	296505
114	303316
114	310536
114	316867
114	324589
114	331080
114	338273
114	346378
114	355090
114	374364
114	414811
114	425439
114	469554
114	481040
114	511874
114	545984
114	556231
114	627261
115	309015
115	317294
115	323140
115	330143
115	336280
115	346243
115	360197
115	382230
115	536308
115	542221
115	550361
115	587163
115	774703
115	781581
115	787927
115	794364
115	803675
115	810785
115	882243
115	892992
115	900459
115	907414
115	916050
115	928337
116	001876
116	007777
116	016273
116	036747
116	047959
116	063591
116	121663
116	129571
116	146288
116	249805
116	313366
116	389314
116	561172
116	573579
116	601584
116	612193
116	626230
116	636189
116	649185
116	951968
116	961602
116	986022
117	004681
117	016393
117	140475
117	156513
117	164056
117	409091
117	419624
117	437120
117	461763
117	476218
117	543793
117	549763
117	559301
117	595676
117	693510
117	711482
117	853332
117	944095
117	954220
118	063535
118	105064
118	184094
118	214757
118	223974
118	268839
118	279954
118	293133
118	300541
118	316015
118	391702
118	463172
118	525687
118	700706
118	711183
118	724595
118	737306
118	779671
119	003218
119	100869
119	112838
119	195024
119	850484
119	856241
119	863564
119	871822
119	878329
119	884144
119	893790
119	903177
119	930131
119	968702
119	979622
120	048439
120	075827
120	208277
120	219427
120	255079
120	274437
120	290388
120	326740
120	336295
120	480526
120	488816
120	509757
120	557309
120	569314
120	582486
120	659917
120	727242
120	739222
120	941332
120	952695
121	079378
121	091510
121	220728
121	342797
121	372018
121	452580
121	463110
121	475875
121	543465
121	552929
121	600511
121	724264
121	855914
121	894339
121	927017
122	002260
122	320803
122	335533
122	349202
122	408304
122	419886
122	434619
122	448921
122	546530
122	573252
122	585819
122	594078
122	687063
122	842567
122	905631
123	020807
123	083890
123	228858
123	239897
123	248562
123	267420
123	352768
123	361075
123	375660
123	445669
123	460352
123	595470
123	613419
123	622537
123	644037
123	680754
123	715825
123	794740
123	804423
123	851273
123	956208
124	043734
124	052976
124	083973
124	129439
124	170225
124	180355
124	323371
124	391032
124	399327
124	686358
124	818660
124	868024
124	890756
124	921900
124	960669
125	190556
125	200358
125	209608
125	220537
125	228932
125	236777
125	248524
125	276356
125	818273
125	848761
125	916632
125	929216
125	944225
126	417056
126	431345
126	443888
126	454480
126	465162
126	472057
126	496532
126	517021
126	596433
126	607958
126	621823
126	759067
126	846222
126	855669
126	871857
127	045741
127	053751
127	063591
127	086307
127	201150
127	241094
127	473523
127	488153
127	542572
127	558166
127	709685
127	721278
127	798794
127	811514
127	818936
127	839437
128	054827
128	110870
128	139002
128	147650
128	154642
128	165546
128	318438
128	410676
128	440180
128	471741
128	528185
128	621822
128	685980
128	730620
128	754253
129	193606
129	200207
129	209701
129	218263
129	227657
129	313851
129	324201
129	333825
129	366928
129	474994
129	585594
129	595180
129	721719
129	729451
129	736350
129	745474
129	776205
129	893464
130	057443
130	069467
130	077182
130	185523
130	194912
130	203575
130	218124
130	398762
130	407214
130	420502
130	609454
130	629186
130	643578
130	876082
130	885687
130	932303
130	977446
131	037595
131	046008
131	057738
131	099846
132	475377
132	486133
132	904839
132	941101
133	502707
133	509520
133	519493
133	531306
133	550330
133	562388
133	587295
133	594764
133	645676
133	655996
133	682610
133	732727
133	756645
133	766700
133	778780
133	813593
133	821875
133	831265
133	851833
133	885872
133	894454
134	657995
135	105176
135	138683
135	601473
135	612229
135	638095
135	836087
135	851403
136	328625
136	395346
136	672860
136	888009
137	408139
137	432727
138	090918
138	102719
138	672463
138	683561
138	695435
138	704268
139	126356
[truncated: 2,659 more rows]
