# Supplementary material for: Moth olfactory receptor neurons adjust their encoding efficiency to temporal statistics of pheromone fluctuations
Source: PLoS Comput Biol. 2018 Nov 13;14(11):e1006586. doi: 10.1371/journal.pcbi.1006586 (PMC6258558; doi:10.1371/journal.pcbi.1006586)
Supplement: S1 Data — (ZIP) [file pcbi.1006586.s001.zip › data/16m/1pg/spikes_times_06.txt]

1	057636
1	063476
1	068804
1	075887
1	083201
1	088607
1	095047
1	101519
1	108035
1	131210
1	303317
1	309479
1	315610
1	322624
1	351705
1	360948
1	370946
1	390181
1	397262
1	410544
1	422660
1	442294
1	587711
2	199584
2	214293
2	222066
2	352789
2	770921
2	784535
2	791475
2	798043
2	804185
2	810546
2	820505
2	826235
2	831681
2	839545
2	856772
2	903244
2	911156
2	926006
2	976387
2	990648
2	998350
3	008776
3	055178
3	075518
3	085837
3	104003
3	124981
3	159927
3	198501
3	217761
3	240251
3	258294
3	286115
3	342710
3	351295
3	385082
3	628466
3	637256
3	644371
3	692002
3	703577
3	710373
3	728381
3	890722
3	908255
3	929527
3	948090
3	959156
4	003039
4	019580
4	098272
4	109408
4	119358
4	146333
4	157353
4	168640
4	193951
4	221022
4	276890
4	295729
4	309726
4	355067
4	522547
4	529910
4	860875
5	084196
5	174031
5	188675
5	535471
5	542335
5	554277
5	561313
5	568506
5	589207
5	597202
5	607167
5	658673
5	977748
6	053962
6	279662
6	417923
6	491166
6	500155
6	704942
6	737834
7	118319
7	124291
7	133421
7	150084
7	389630
7	398278
7	908364
7	917981
8	205666
8	212492
8	219132
8	225519
8	231293
8	238967
8	251075
8	258066
8	264357
8	281766
8	300356
8	350269
8	417705
8	436188
8	444040
8	450794
8	461087
8	469169
8	530982
8	544133
8	557464
8	597475
8	661927
8	669016
8	677154
8	725379
8	740861
8	751946
8	805614
8	854941
8	877550
8	919626
8	943762
8	950011
8	981217
9	004047
9	048592
9	282438
9	372026
9	406629
9	436931
9	444544
9	478032
9	490765
9	621519
9	635792
9	649546
9	679240
9	691046
10	047012
10	196314
10	208262
10	564158
10	571529
10	588331
10	741677
10	754484
10	764112
10	776605
10	784810
10	794347
10	802529
10	864978
11	000512
11	009585
11	016579
11	037628
11	075797
11	081701
11	087361
11	093778
11	114707
11	121832
11	148833
11	210189
11	332495
11	579127
11	691445
11	708509
11	715068
11	720811
11	739424
11	752376
11	797119
11	811369
11	846554
11	860100
11	950561
12	187079
12	204279
12	213907
12	228291
12	234162
12	247119
12	256710
12	300150
12	317170
12	380972
12	401765
12	410979
12	538161
12	556116
12	594723
12	603689
12	625692
12	637586
12	654868
12	679914
12	698027
12	717638
12	884204
12	892365
13	033242
13	054230
13	437366
13	450878
13	536147
13	860862
14	214019
14	244783
14	254931
14	266122
14	272158
14	281721
14	290029
14	321335
14	329216
14	351619
14	371660
14	410150
14	502301
14	514334
14	530873
14	538794
14	570111
14	615295
14	680683
14	720758
14	768563
14	782544
14	881777
14	888423
14	978141
14	997039
15	070350
15	096740
15	151629
15	160410
15	185269
15	204690
15	256490
15	321733
15	331895
15	362101
15	371121
15	479376
15	488243
15	514921
15	537287
15	546210
15	574659
15	748834
15	771740
15	781437
15	815118
15	824651
15	910704
15	994742
16	012794
16	025321
16	084564
16	090386
16	145570
16	181992
16	224546
16	246270
16	255064
16	272300
16	390610
16	399929
16	447202
16	507375
16	560937
16	585965
16	685255
16	694842
16	719268
16	770153
16	800054
16	839964
16	857652
16	899363
16	965223
17	015918
17	205121
17	219015
17	240241
17	292902
17	306077
17	347531
17	399483
17	488094
17	525561
17	549878
17	647086
17	667914
17	702766
17	729551
17	826334
18	039147
18	059963
18	115863
18	123021
18	265323
18	359494
18	423095
18	451832
18	491143
18	500377
18	586158
18	631875
18	707274
18	722620
18	732619
18	756742
18	876286
18	896246
18	988742
19	285584
19	428310
20	234370
20	273270
20	378940
20	921076
21	121959
21	134769
21	146367
21	321936
21	672077
21	679770
21	687158
21	694398
21	702001
21	809082
21	831210
22	076494
22	361325
22	375784
22	392652
22	537239
22	561667
22	684102
22	764316
22	814868
22	822403
23	020542
23	423113
23	651168
23	899145
24	004523
24	207733
24	235633
24	388743
24	474254
24	824387
24	832408
24	873957
25	024651
25	033655
25	137932
25	441024
25	745729
25	770425
26	162719
26	170138
26	176124
26	193045
26	200705
26	593757
26	606570
27	035785
27	072381
27	090589
27	291575
27	318925
27	589135
27	814033
27	821991
28	125869
28	183568
28	191197
28	199030
28	206323
28	214039
28	219819
28	226255
28	239045
28	249288
28	257313
28	264303
28	281524
28	315333
28	353567
28	376758
28	414318
28	428210
28	438148
28	460773
28	670179
28	677629
28	690407
28	698391
28	706712
28	717665
28	737398
28	784422
29	093483
29	104881
29	118012
29	137864
29	173254
29	183319
29	190774
29	299455
29	307392
29	378396
29	465987
29	473681
29	664530
29	672927
29	679859
29	689358
29	957393
30	055904
30	249057
30	257064
30	452098
30	492721
30	556286
30	719517
30	770314
30	786679
30	794451
30	892982
30	903357
30	910081
30	936074
30	968347
30	992201
31	003546
31	012631
31	028779
31	196758
31	250596
31	464516
31	630941
31	876755
31	884875
32	182580
32	191652
32	207789
32	411151
32	419306
32	428568
32	436272
32	450818
32	468042
32	474936
32	482377
32	495946
32	511742
32	536554
32	670899
32	678015
32	695489
32	707019
32	756425
32	784479
32	826243
32	834858
32	848651
32	886560
32	900526
32	956133
32	964632
33	055195
33	184329
33	191868
33	213921
33	224067
33	246001
33	263482
33	279414
33	291934
33	301155
33	370334
33	567157
33	580195
33	601635
33	655003
33	711289
33	770895
33	936976
33	991422
34	013524
34	022512
34	067019
34	081959
34	272845
34	307508
34	339914
34	390593
34	435364
34	462640
34	534619
34	840737
34	863978
34	894518
34	967096
35	037845
35	048943
35	081154
35	183936
35	220344
35	289654
35	304435
35	570848
35	817456
35	844139
35	859624
35	879953
35	920032
35	930508
35	961009
35	973272
36	064849
36	112693
36	157103
36	195691
36	335639
36	346891
36	354024
36	362617
36	511563
36	546105
36	590628
36	611456
36	633513
36	732582
36	760716
36	768638
36	857640
36	912567
36	996191
37	007276
37	019951
37	084282
37	100027
37	190501
37	232796
37	353066
37	382260
37	399037
37	474487
37	485136
37	637417
37	657387
37	668456
37	690781
38	075416
38	160930
38	178871
38	196486
38	257181
38	331609
38	340412
38	353196
38	365868
38	466215
38	544986
38	554678
38	572556
38	630478
38	644427
38	725154
38	863164
38	876445
38	949664
39	104011
39	112944
39	154673
39	168838
39	233140
39	247304
39	263989
39	284208
39	428552
39	448809
39	681610
39	817066
39	891156
39	936632
39	944864
40	118246
40	129345
40	156199
40	212081
40	306145
40	402370
40	425270
40	533643
40	638034
40	647293
40	681822
40	715902
40	811151
40	817546
41	112705
41	164972
41	176279
41	196436
41	526920
41	692694
41	981153
42	322972
42	334188
42	514581
42	781802
42	804407
42	820957
42	839720
43	027652
43	035729
43	081752
43	401888
43	569808
43	623801
43	760038
43	938042
43	948885
43	957792
43	973262
44	030647
44	096308
44	134100
44	192033
44	254405
44	335419
44	381423
44	399318
44	410817
44	487116
44	544978
44	559871
44	589010
44	621182
44	630465
44	690708
44	712222
44	864197
44	941278
44	963001
45	075145
45	273757
45	853878
45	862101
46	411119
46	419492
46	480195
46	847039
47	089002
47	263503
47	381046
47	551854
47	564452
47	765585
47	779962
48	124339
48	450611
48	458682
48	471916
48	483320
48	786396
49	027921
49	037920
49	201443
49	416853
49	820920
50	054667
50	070056
50	355980
50	575125
50	584869
50	603589
50	623182
50	633241
50	640337
50	646883
50	700565
50	710311
50	747618
50	776381
50	829326
50	867393
50	875433
50	895482
50	903051
50	916645
51	254889
51	499122
51	509639
51	764390
51	780906
51	913437
52	010803
52	263244
52	270290
52	279484
52	294808
52	304893
52	317626
52	324330
52	331218
52	389630
52	402738
52	456823
52	464211
52	500064
52	568868
52	577829
52	631472
52	648850
52	665245
52	767736
52	860819
52	904732
52	938607
53	028618
53	041096
53	055640
53	080302
53	173737
53	229659
53	243794
53	411815
53	516098
53	544446
53	605528
53	625093
53	638189
53	652398
53	699185
53	990105
53	997359
54	060917
54	070123
54	079646
54	194183
54	220630
54	978339
55	073776
55	131116
55	142030
55	463991
55	720117
55	738651
55	796655
56	064797
56	250943
56	565800
57	014893
57	032129
57	234688
57	339035
57	859213
57	867820
57	880858
57	987896
58	039873
58	047956
58	317176
58	645706
58	786779
59	260933
59	271977
59	292169
59	309473
59	977584
59	986770
59	995295
60	005969
60	180069
60	215085
60	223672
60	269357
60	484869
60	556989
60	709560
60	716053
60	722732
60	738166
60	755358
60	763439
60	773305
60	838084
60	851877
60	920258
60	931152
60	943504
60	975704
61	006832
61	037091
61	110661
61	260738
61	295363
61	302185
61	339137
61	376334
61	384027
61	578987
61	599624
61	645160
61	797464
61	984758
61	994315
62	011023
62	025391
62	054553
62	073281
62	138437
62	151654
62	179674
62	193794
62	218710
62	244227
62	442962
62	469470
62	486068
62	494961
62	507901
62	563490
62	638843
62	651258
62	672473
62	717205
62	796083
62	868357
62	890790
62	911433
62	963312
63	069716
63	086165
63	171151
63	224379
63	252672
63	296023
63	304636
63	313415
63	458056
63	470918
63	584619
63	654713
63	793024
63	808997
64	028540
64	036151
64	054459
64	061521
64	148170
64	160713
64	207123
64	217452
64	386565
64	399525
64	447556
64	462169
64	598183
64	672155
64	711615
64	761412
64	843460
64	882441
64	941941
65	005604
65	030971
65	421570
65	449954
65	461228
65	653376
65	713867
65	745146
65	773476
65	946284
65	960751
65	972103
66	054865
66	063645
66	090450
66	133197
66	371176
66	522424
66	544903
66	648502
66	677436
66	691697
66	787805
66	919634
66	934506
67	073981
67	114933
67	204338
67	333483
67	361152
67	373024
67	513620
67	584901
67	694530
67	723083
67	932536
67	949122
68	130338
68	298979
68	479011
68	601191
68	659874
68	671078
68	722335
68	737589
68	749826
68	851710
68	895480
69	067643
69	085836
69	109311
69	269695
69	289222
69	357432
69	416395
69	514010
69	837821
69	904095
70	046345
70	255426
70	578971
70	794056
70	807277
71	285463
71	510789
71	632883
71	975007
71	983438
71	994411
72	538440
72	782304
73	081504
73	092887
73	124152
73	133032
73	403875
73	839235
73	861294
73	944788
74	123997
74	193592
74	209205
74	304634
74	539928
74	743074
75	316137
75	632544
75	997306
76	322382
76	461144
76	936211
77	021262
77	031011
77	681591
78	009673
78	929695
79	108300
79	124128
79	313337
79	338580
79	581264
79	591336
79	602951
79	939906
80	176952
80	450764
80	461742
80	602568
80	617129
80	684429
80	708387
80	865373
80	945710
81	151235
81	184948
81	282766
81	294771
81	308502
81	324355
81	386412
81	537578
81	588950
81	676991
81	688735
81	817103
81	922644
81	943684
82	027772
82	111447
82	178847
82	193160
82	263761
82	273845
82	306213
82	319943
82	358390
82	370745
82	380623
82	521613
82	577132
82	746175
82	798363
82	812362
82	863563
82	927466
83	105717
83	120142
83	199800
83	287675
83	379119
83	413276
83	427712
83	477232
83	511782
83	646392
83	675174
83	750241
83	795839
84	098525
84	155658
84	167180
84	333160
84	348334
84	441988
84	605665
84	683409
84	695787
84	718574
84	771421
84	905913
85	143564
85	153897
85	210322
85	220728
85	237741
85	268654
85	444838
85	459965
85	486437
85	708346
85	727943
85	853623
86	097991
86	143914
86	345830
86	375643
86	556678
86	583998
86	719637
86	826086
87	114862
87	126023
87	267103
87	319559
87	345146
87	552371
87	569105
87	640614
87	966588
87	976880
88	055902
88	073642
88	193680
88	305731
88	447720
88	460276
88	549042
88	585801
88	687112
88	835691
88	844638
88	872516
88	908955
89	118515
89	383609
89	399903
89	729052
89	751382
89	868431
89	940678
90	001204
90	121343
90	480366
90	578262
90	674437
90	807341
90	819858
90	893506
90	920592
91	024602
91	239956
91	281085
91	316723
91	472593
91	494258
91	626487
91	701696
91	771502
91	844453
92	058659
92	165092
92	211802
92	299843
92	499484
92	527435
92	615956
92	638848
92	719093
92	730631
92	865102
93	080412
93	227678
93	332506
93	476365
93	497773
93	747442
93	759361
93	918229
93	927824
94	128771
94	175830
94	191685
94	412038
94	429293
94	443085
94	773873
94	882614
95	063389
95	192967
95	263923
95	327678
95	645654
95	707580
95	961958
95	971946
96	071517
96	231684
96	244771
96	305806
96	486287
96	626225
96	698706
96	881002
97	254871
97	459030
97	749721
97	800469
97	845909
97	964757
98	057973
98	071078
98	507690
98	595167
98	622953
98	740476
98	777302
98	963058
98	975998
99	249717
99	259977
99	356284
99	442731
99	711216
99	780814
99	789929
99	895044
100	149513
100	379410
100	442917
100	654433
101	005665
101	102728
101	201496
101	324471
101	415846
101	607691
101	840656
101	957955
102	055755
102	376892
102	417865
102	830234
102	859885
102	901227
102	946136
103	334322
103	366360
103	470589
103	520327
103	752061
103	825424
104	044604
104	152577
104	197090
104	289445
104	539935
104	567238
104	603458
104	659651
104	768793
104	790777
104	806880
104	884274
105	158686
105	299536
105	411752
105	433727
105	488630
105	732432
105	827331
105	964658
106	281346
106	632113
106	698014
106	796196
106	820005
106	992723
107	122611
107	220932
107	241629
107	254100
107	622654
107	796472
107	969475
108	040276
108	174219
108	392131
108	409284
108	452082
108	484356
108	554928
108	723533
108	831823
109	098270
109	127344
109	384364
109	764403
109	958729
110	367490
110	632207
110	913453
111	211503
111	511727
111	519173
111	792926
111	800066
112	032452
112	075175
112	251560
112	605331
112	700657
112	782204
112	794231
112	805438
112	929512
113	056036
113	323572
113	562165
113	600832
113	994267
114	348754
114	746191
114	788658
114	799201
114	977170
115	261161
115	284986
115	497255
115	721659
115	736212
115	984216
116	115315
116	163663
116	180387
116	240078
116	868047
116	887374
116	914334
117	253976
117	266076
117	445145
117	987577
118	001963
118	014640
118	267096
118	392728
118	592944
118	613442
118	994224
119	464470
120	001106
120	968382
121	291666
121	364086
121	626529
122	204821
122	249462
122	373244
122	395231
122	553742
122	621087
122	919267
123	261145
123	384913
124	055235
124	477157
124	835072
124	858166
125	027695
125	036825
125	211727
125	325174
125	619028
125	627101
125	657134
125	718636
126	060993
126	333142
126	515998
126	522511
126	880127
126	903434
126	954481
126	984538
127	098094
127	106680
127	115307
127	305331
127	314695
127	323965
127	716537
128	065153
128	079292
128	109267
128	129264
128	282828
128	637383
128	650116
128	890441
128	964300
129	049985
129	067528
129	155707
129	397117
129	407484
129	421374
129	449283
129	471334
129	551046
129	582398
129	808461
129	835697
130	061174
130	091668
130	166460
130	176023
130	303578
130	323404
130	784209
131	043738
131	490004
131	737790
132	036326
132	412485
132	782041
132	804320
132	852263
132	876829
133	620741
133	633673
133	670177
133	955544
133	971755
134	679813
134	754142
134	856723
134	863623
134	885276
134	908386
134	967845
134	982001
135	066645
135	140515
135	162592
135	285254
135	542274
135	559755
135	620933
135	725205
135	765605
135	784476
135	831047
135	870587
135	882326
135	958501
135	966961
135	976734
136	025916
136	033262
136	043690
136	149291
136	274445
136	284259
136	318364
136	448875
136	585875
136	605684
136	622902
136	642991
137	063757
137	154430
137	166126
137	235295
137	254867
137	316567
137	498906
137	517787
137	583226
137	640614
137	755468
137	763498
137	771803
137	849727
138	021101
138	029844
138	054145
138	065613
138	161988
138	534788
138	630695
138	748120
138	756592
138	772102
138	813666
139	093873
139	172867
139	261746
139	531424
139	566821
139	580222
139	701651
139	714629
139	724717
139	739747
139	826181
139	956115
139	967485
140	044268
140	105842
140	169289
140	312835
140	338328
140	788591
140	912494
141	007633
141	134584
141	169629
141	222058
141	230966
141	597223
141	899678
141	909334
141	924584
141	934852
142	026810
142	488219
142	495125
142	557864
142	575435
143	331776
143	505365
143	950262
143	966196
144	088735
144	105559
144	223557
144	343752
144	363338
144	379851
144	415375
144	664427
145	114090
145	126784
145	805797
145	822696
146	032323
146	180185
146	187064
146	196769
146	205388
146	407111
146	461055
146	710053
146	734475
146	891710
146	928020
147	128835
147	154623
147	198210
147	313923
147	324168
147	354580
147	600352
147	733203
147	818775
147	834002
147	926466
148	089618
148	100238
148	216902
148	291302
148	476622
148	498189
148	696256
148	705868
148	737632
148	763838
148	988037
149	179181
149	274264
149	282882
149	322071
149	450194
149	699570
149	718654
149	746671
149	927349
150	151906
150	206962
150	287153
150	513982
150	985560
150	997740
151	033214
151	058406
151	067355
151	098080
151	160007
151	170080
151	390162
151	413974
151	523103
151	591734
151	803444
151	812641
151	848675
151	863482
152	125119
152	140172
152	355862
152	391969
152	424961
152	524222
152	561340
152	708392
152	848867
152	975331
153	103829
153	223002
153	384744
153	524980
153	852206
153	875637
154	295115
154	756009
154	765317
154	786228
155	055335
156	431118
156	485178
156	493301
156	582797
156	598532
157	099402
157	209453
157	476407
157	615836
157	916403
158	093065
158	109542
158	353564
158	370342
158	398941
158	501517
158	672521
158	686334
158	819908
158	935010
158	947187
159	240620
159	641824
159	725853
160	163182
160	375159
160	949203
160	981957
161	293407
161	461759
161	476627
161	715462
162	062015
162	665232
162	846462
162	859711
162	883942
162	954214
163	241969
163	404743
163	587677
163	703725
163	711976
163	856402
163	988946
164	005601
164	055365
164	595673
164	609285
164	677182
164	741964
164	848078
164	969351
165	085330
165	124380
165	246496
165	545815
165	574251
165	785900
165	810533
165	901145
165	929517
166	116428
166	150151
166	190719
166	243876
166	263926
166	279175
166	432073
166	465737
166	518626
166	632207
166	642645
166	940570
167	092836
167	101277
167	193653
167	214688
167	228840
167	361094
167	455140
167	472401
167	603407
167	770193
167	832055
167	840086
167	906173
168	117213
168	142901
168	153304
168	168623
168	441401
168	926955
168	964569
169	004435
169	020988
169	038710
169	084413
169	411441
169	419970
169	532814
169	891214
169	903936
170	315881
170	658738
170	899192
171	658179
171	938152
172	599141
172	646601
173	128701
173	548809
174	120823
174	180850
174	209883
175	167853
175	861304
176	874324
177	227865
177	237274
177	321636
177	337335
177	775805
178	229079
178	777578
179	120942
179	810791
180	526827
180	535942
181	036571
181	081302
181	195972
181	325409
181	607130
181	818398
182	126701
182	672254
182	692365
182	762146
183	504089
183	796670
183	844104
183	863029
185	100305
185	117710
185	167481
185	215934
185	274846
185	500301
186	421907
186	479409
186	500277
186	559070
186	669973
186	681675
186	708782
186	742419
186	750979
186	855225
186	928340
186	967636
187	158612
187	197768
187	259931
187	272543
187	482556
187	525521
187	540423
187	634775
187	784450
187	867640
187	876923
187	926983
187	950661
188	133307
188	141590
188	379682
188	594069
188	607257
188	668145
188	866555
188	875965
188	892472
188	902059
188	948779
189	236343
189	260263
189	407155
189	614675
189	734466
190	010111
190	145220
190	155850
190	174764
190	252497
190	269252
190	282951
190	301530
190	596775
190	604611
190	611937
190	752586
190	764288
190	863102
190	893666
191	208134
191	294355
191	306677
191	315660
191	402053
191	512124
191	654970
191	684783
191	712505
191	795960
191	843452
191	852995
192	242412
192	361632
192	384079
192	466101
192	685855
192	697438
192	709489
192	821329
192	972206
192	988306
193	200918
193	352595
193	363913
193	573401
193	581932
193	624167
193	689438
194	017878
194	031958
194	121155
194	373181
194	440643
194	450417
194	835485
195	488737
195	850161
195	865685
196	080151
196	168553
197	023257
197	591321
197	700479
198	431783
198	693259
199	412821
199	456595
199	736025
199	745147
199	795717
199	807560
199	873744
199	918387
200	144636
201	343575
201	358569
201	371365
201	466945
201	765754
202	045641
202	431936
202	671364
202	678867
202	687428
202	701942
202	936131
203	061741
203	246794
204	511068
204	641612
204	656643
204	776140
205	034717
205	453153
205	474418
206	373488
206	623315
207	456228
207	481419
207	675301
207	688411
208	294485
208	784396
209	561909
209	637275
209	666822
209	689228
209	919146
210	382567
210	478600
210	496022
210	820025
211	008613
211	024313
211	187488
211	265861
211	371313
211	644142
212	243193
212	628535
213	034733
213	229935
213	745793
213	763197
214	105533
214	151826
214	452628
215	362441
215	377780
215	398961
215	460913
215	688355
215	732310
215	915798
215	923023
215	934006
215	951958
215	964160
216	017465
216	064467
216	098252
216	403669
216	411506
216	445355
216	574542
216	791724
216	807763
216	825527
216	898098
217	173257
217	191716
217	227463
217	237101
217	455582
217	538772
218	108209
218	124377
218	319269
218	336490
218	766108
218	776119
219	464921
219	551943
219	626351
219	966418
219	975432
219	994564
220	203700
220	374726
220	381624
220	425811
220	435739
220	633917
220	805928
220	836894
220	852795
220	912445
220	925390
221	247404
221	255023
221	271482
221	401143
221	429036
221	465157
221	492717
221	646937
221	770436
221	885326
221	907059
222	115583
222	154621
222	334765
222	349877
222	489721
222	623177
222	634655
222	676581
222	683034
222	904994
222	950572
222	988305
222	995457
223	005789
223	176850
223	185493
223	198160
223	211483
[truncated: 1,498 more rows]
