# Supplementary material for: Moth olfactory receptor neurons adjust their encoding efficiency to temporal statistics of pheromone fluctuations
Source: PLoS Comput Biol. 2018 Nov 13;14(11):e1006586. doi: 10.1371/journal.pcbi.1006586 (PMC6258558; doi:10.1371/journal.pcbi.1006586)
Supplement: S1 Data — (ZIP) [file pcbi.1006586.s001.zip › data/16m/1pg/spikes_times_07.txt]

0	461992
0	620294
0	881521
0	905448
0	934560
1	015986
1	052802
1	089165
1	212686
1	382859
1	431191
1	556228
1	615960
1	658568
1	681044
1	829984
1	865897
1	954841
1	975294
2	021095
2	082063
2	203612
2	368458
2	492535
2	708833
2	933245
3	128014
3	707683
3	730777
3	982609
4	088481
4	210775
4	382715
4	588059
4	891598
5	257784
5	363789
5	765841
6	126701
6	360321
7	103727
7	990977
8	586891
9	327136
9	392619
9	465522
9	638016
10	117319
10	868160
11	684326
14	304586
14	413972
17	280222
17	626081
20	394915
22	704883
24	638812
24	657958
24	674254
25	903814
27	747098
28	643865
29	048393
29	657592
29	990764
32	076650
33	269929
33	466120
34	250017
34	293326
35	391494
35	685962
35	938362
36	103167
36	761786
37	367029
37	452579
38	060070
38	393534
39	806481
39	831898
43	200237
44	335116
46	766161
48	052772
48	217959
48	451872
48	803738
49	819662
50	220942
51	230736
51	387741
52	228629
55	530004
55	821610
63	067646
63	826847
64	390997
66	108843
67	122302
67	141297
67	436532
67	802476
68	715830
69	189220
69	240097
69	356831
70	348577
71	478785
72	693753
73	230907
74	538189
74	718329
75	991618
77	111934
77	732804
78	473703
78	844036
82	537325
82	903136
85	374927
87	091624
88	248840
90	138002
90	736504
91	649880
92	683206
94	690518
95	048680
96	347978
98	165569
98	577203
99	103369
99	406715
99	863159
99	968812
