# Supplementary material for: Moth olfactory receptor neurons adjust their encoding efficiency to temporal statistics of pheromone fluctuations
Source: PLoS Comput Biol. 2018 Nov 13;14(11):e1006586. doi: 10.1371/journal.pcbi.1006586 (PMC6258558; doi:10.1371/journal.pcbi.1006586)
Supplement: S1 Data — (ZIP) [file pcbi.1006586.s001.zip › data/16m/1pg/valve_states_02.txt]

0,562950	1,000000
0,721950	-1,000000
0,817950	1,000000
0,987950	-1,000000
1,450950	1,000000
1,538950	-1,000000
1,925950	1,000000
3,671950	-1,000000
4,108950	1,000000
4,187950	-1,000000
4,429950	1,000000
4,510950	-1,000000
4,897950	1,000000
5,090950	-1,000000
5,505950	1,000000
5,596950	-1,000000
5,766950	1,000000
5,878950	-1,000000
5,977950	1,000000
6,041950	-1,000000
6,109950	1,000000
6,237950	-1,000000
6,922950	1,000000
8,897950	-1,000000
11,578950	1,000000
11,721950	-1,000000
11,913950	1,000000
11,994950	-1,000000
12,454950	1,000000
12,779950	-1,000000
12,893950	1,000000
13,295950	-1,000000
13,761950	1,000000
13,858950	-1,000000
14,290950	1,000000
15,160950	-1,000000
15,225950	1,000000
15,508950	-1,000000
15,586950	1,000000
15,669950	-1,000000
15,732950	1,000000
15,838950	-1,000000
15,911950	1,000000
15,983950	-1,000000
16,076950	1,000000
16,255950	-1,000000
16,938950	1,000000
17,218950	-1,000000
17,407950	1,000000
17,473950	-1,000000
17,879950	1,000000
18,583950	-1,000000
18,958950	1,000000
19,039950	-1,000000
19,275950	1,000000
19,360950	-1,000000
19,428950	1,000000
19,735950	-1,000000
19,839950	1,000000
24,053950	-1,000000
24,122950	1,000000
24,303950	-1,000000
24,741950	1,000000
24,841950	-1,000000
25,093950	1,000000
25,679950	-1,000000
25,821950	1,000000
26,751950	-1,000000
27,340950	1,000000
27,558950	-1,000000
27,682950	1,000000
27,925950	-1,000000
28,069950	1,000000
29,752950	-1,000000
29,836950	1,000000
30,200950	-1,000000
30,274950	1,000000
30,392950	-1,000000
31,499950	1,000000
31,744950	-1,000000
31,887950	1,000000
33,158950	-1,000000
33,272950	1,000000
33,420950	-1,000000
33,708950	1,000000
34,495950	-1,000000
35,074950	1,000000
35,177950	-1,000000
35,250950	1,000000
35,338950	-1,000000
35,406950	1,000000
35,607950	-1,000000
35,722950	1,000000
36,538950	-1,000000
36,643950	1,000000
36,783950	-1,000000
37,040950	1,000000
37,201950	-1,000000
37,988950	1,000000
38,064950	-1,000000
38,145950	1,000000
38,214950	-1,000000
38,282950	1,000000
38,348950	-1,000000
40,746950	1,000000
40,816950	-1,000000
41,121950	1,000000
42,002950	-1,000000
42,095950	1,000000
42,807950	-1,000000
44,279950	1,000000
44,622950	-1,000000
44,837950	1,000000
45,051950	-1,000000
47,962950	1,000000
48,258950	-1,000000
48,687950	1,000000
51,030950	-1,000000
51,156950	1,000000
51,390950	-1,000000
51,493950	1,000000
51,561950	-1,000000
51,676950	1,000000
51,801950	-1,000000
52,532950	1,000000
53,943950	-1,000000
54,349950	1,000000
54,463950	-1,000000
55,025950	1,000000
55,109950	-1,000000
55,207950	1,000000
55,420950	-1,000000
60,119950	1,000000
60,281950	-1,000000
60,472950	1,000000
60,649950	-1,000000
60,741950	1,000000
60,868950	-1,000000
61,552950	1,000000
61,870950	-1,000000
62,755950	1,000000
62,825950	-1,000000
66,554950	1,000000
66,708950	-1,000000
66,839950	1,000000
66,934950	-1,000000
68,418950	1,000000
68,506950	-1,000000
70,656950	1,000000
72,352950	-1,000000
72,598950	1,000000
72,763950	-1,000000
73,013950	1,000000
73,167950	-1,000000
75,717950	1,000000
75,804950	-1,000000
76,644950	1,000000
76,761950	-1,000000
77,791950	1,000000
79,561950	-1,000000
79,671950	1,000000
79,745950	-1,000000
79,891950	1,000000
80,166950	-1,000000
80,244950	1,000000
80,325950	-1,000000
80,457950	1,000000
82,716950	-1,000000
82,881950	1,000000
84,201950	-1,000000
88,194950	1,000000
88,316950	-1,000000
88,613950	1,000000
88,763950	-1,000000
89,951950	1,000000
90,019950	-1,000000
90,715950	1,000000
94,270950	-1,000000
95,053950	1,000000
95,244950	-1,000000
95,502950	1,000000
95,618950	-1,000000
95,754950	1,000000
95,837950	-1,000000
96,096950	1,000000
96,414950	-1,000000
96,552950	1,000000
97,376950	-1,000000
114,032950	1,000000
114,322950	-1,000000
115,187950	1,000000
115,797950	-1,000000
116,032950	1,000000
116,880950	-1,000000
117,287950	1,000000
117,544950	-1,000000
117,771950	1,000000
117,839950	-1,000000
118,400950	1,000000
118,556950	-1,000000
118,666950	1,000000
118,940950	-1,000000
119,482950	1,000000
120,417950	-1,000000
120,741950	1,000000
121,371950	-1,000000
121,589950	1,000000
121,792950	-1,000000
122,167950	1,000000
122,335950	-1,000000
122,680950	1,000000
128,043950	-1,000000
129,972950	1,000000
130,083950	-1,000000
130,190950	1,000000
130,474950	-1,000000
131,687950	1,000000
133,185950	-1,000000
150,958950	1,000000
152,071950	-1,000000
152,146950	1,000000
152,339950	-1,000000
152,712950	1,000000
154,030950	-1,000000
168,454950	1,000000
169,435950	-1,000000
169,577950	1,000000
173,115950	-1,000000
173,285950	1,000000
173,532950	-1,000000
182,061950	1,000000
182,666950	-1,000000
188,660950	1,000000
190,054950	-1,000000
190,184950	1,000000
190,285950	-1,000000
190,398950	1,000000
200,326950	-1,000000
201,362950	1,000000
201,428950	-1,000000
201,594950	1,000000
202,486950	-1,000000
203,847950	1,000000
203,949950	-1,000000
204,380950	1,000000
209,777950	-1,000000
217,963950	1,000000
218,074950	-1,000000
218,181950	1,000000
218,261950	-1,000000
218,685950	1,000000
219,646950	-1,000000
219,712950	1,000000
220,972950	-1,000000
221,100950	1,000000
222,720950	-1,000000
222,787950	1,000000
223,122950	-1,000000
223,321950	1,000000
223,460950	-1,000000
224,438950	1,000000
224,833950	-1,000000
225,060950	1,000000
225,621950	-1,000000
225,785950	1,000000
225,864950	-1,000000
227,882950	1,000000
228,624950	-1,000000
228,732950	1,000000
228,911950	-1,000000
229,052950	1,000000
229,267950	-1,000000
229,379950	1,000000
229,541950	-1,000000
229,848950	1,000000
230,526950	-1,000000
230,616950	1,000000
230,918950	-1,000000
231,061950	1,000000
231,312950	-1,000000
233,908950	1,000000
235,362950	-1,000000
236,566950	1,000000
236,632950	-1,000000
236,836950	1,000000
236,930950	-1,000000
237,000950	1,000000
237,476950	-1,000000
237,655950	1,000000
238,289950	-1,000000
238,805950	1,000000
240,999950	-1,000000
241,446950	1,000000
245,562950	-1,000000
245,818950	1,000000
246,091950	-1,000000
246,171950	1,000000
257,139950	-1,000000
257,208950	1,000000
257,362950	-1,000000
257,455950	1,000000
257,840950	-1,000000
259,442950	1,000000
260,739950	-1,000000
260,971950	1,000000
261,059950	-1,000000
261,879950	1,000000
262,064950	-1,000000
263,613950	1,000000
272,617950	-1,000000
272,697950	1,000000
273,499950	-1,000000
273,818950	1,000000
274,081950	-1,000000
274,434950	1,000000
275,204950	-1,000000
275,338950	1,000000
275,450950	-1,000000
275,709950	1,000000
281,842950	-1,000000
281,965950	1,000000
282,062950	-1,000000
282,127950	1,000000
283,137950	-1,000000
283,294950	1,000000
284,923950	-1,000000
285,119950	1,000000
285,339950	-1,000000
286,894950	1,000000
287,358950	-1,000000
287,567950	1,000000
287,671950	-1,000000
287,841950	1,000000
289,114950	-1,000000
289,651950	1,000000
290,646950	-1,000000
290,765950	1,000000
291,783950	-1,000000
291,851950	1,000000
293,664950	-1,000000
294,275950	1,000000
294,616950	-1,000000
294,708950	1,000000
294,831950	-1,000000
294,976950	1,000000
301,719950	-1,000000
305,975950	1,000000
306,040950	-1,000000
307,907950	1,000000
308,080950	-1,000000
308,298950	1,000000
308,664950	-1,000000
308,741950	1,000000
308,947950	-1,000000
309,065950	1,000000
309,251950	-1,000000
310,231950	1,000000
310,627950	-1,000000
310,750950	1,000000
311,368950	-1,000000
312,424950	1,000000
313,953950	-1,000000
315,158950	1,000000
315,250950	-1,000000
325,906950	1,000000
326,014950	-1,000000
327,440950	1,000000
330,756950	-1,000000
331,421950	1,000000
331,504950	-1,000000
332,039950	1,000000
332,189950	-1,000000
332,677950	1,000000
335,721950	-1,000000
335,796950	1,000000
337,058950	-1,000000
337,153950	1,000000
337,236950	-1,000000
347,017950	1,000000
347,084950	-1,000000
348,112950	1,000000
348,343950	-1,000000
351,344950	1,000000
351,431950	-1,000000
351,738950	1,000000
351,858950	-1,000000
351,923950	1,000000
352,346950	-1,000000
353,830950	1,000000
354,077950	-1,000000
356,162950	1,000000
361,255950	-1,000000
361,601950	1,000000
363,046950	-1,000000
366,518950	1,000000
367,048950	-1,000000
368,374950	1,000000
368,449950	-1,000000
368,557950	1,000000
369,250950	-1,000000
369,340950	1,000000
369,590950	-1,000000
372,691950	1,000000
372,786950	-1,000000
373,171950	1,000000
375,187950	-1,000000
375,422950	1,000000
375,593950	-1,000000
375,895950	1,000000
376,867950	-1,000000
377,556950	1,000000
381,022950	-1,000000
388,775950	1,000000
388,981950	-1,000000
389,061950	1,000000
389,205950	-1,000000
389,703950	1,000000
389,777950	-1,000000
390,224950	1,000000
390,463950	-1,000000
390,604950	1,000000
390,897950	-1,000000
390,987950	1,000000
391,953950	-1,000000
393,018950	1,000000
393,097950	-1,000000
393,173950	1,000000
393,333950	-1,000000
393,432950	1,000000
393,671950	-1,000000
395,710950	1,000000
396,118950	-1,000000
396,255950	1,000000
396,381950	-1,000000
399,924950	1,000000
400,186950	-1,000000
400,455950	1,000000
400,534950	-1,000000
400,724950	1,000000
400,836950	-1,000000
400,976950	1,000000
401,253950	-1,000000
412,055950	1,000000
412,123950	-1,000000
412,304950	1,000000
412,409950	-1,000000
412,526950	1,000000
412,733950	-1,000000
415,636950	1,000000
415,733950	-1,000000
415,808950	1,000000
425,044950	-1,000000
425,155950	1,000000
425,375950	-1,000000
432,575950	1,000000
432,807950	-1,000000
436,062950	1,000000
436,232950	-1,000000
438,573950	1,000000
438,803950	-1,000000
439,948950	1,000000
440,033950	-1,000000
440,667950	1,000000
440,822950	-1,000000
446,913950	1,000000
447,204950	-1,000000
447,348950	1,000000
447,428950	-1,000000
453,345950	1,000000
453,652950	-1,000000
458,546950	1,000000
460,408950	-1,000000
484,100950	1,000000
490,056950	-1,000000
490,484950	1,000000
490,641950	-1,000000
490,726950	1,000000
491,970950	-1,000000
492,546950	1,000000
492,810950	-1,000000
493,074950	1,000000
493,161950	-1,000000
493,987950	1,000000
494,100950	-1,000000
494,251950	1,000000
494,620950	-1,000000
495,660950	1,000000
508,072950	-1,000000
508,173950	1,000000
508,395950	-1,000000
509,659950	1,000000
521,235950	-1,000000
524,104950	1,000000
524,266950	-1,000000
526,092950	1,000000
526,191950	-1,000000
526,410950	1,000000
526,481950	-1,000000
526,827950	1,000000
527,447950	-1,000000
527,670950	1,000000
527,748950	-1,000000
527,909950	1,000000
532,236950	-1,000000
532,303950	1,000000
532,373950	-1,000000
544,094950	1,000000
544,868950	-1,000000
545,040950	1,000000
545,151950	-1,000000
545,292950	1,000000
546,584950	-1,000000
546,759950	1,000000
549,078950	-1,000000
549,347950	1,000000
549,418950	-1,000000
549,496950	1,000000
549,580950	-1,000000
558,618950	1,000000
564,080950	-1,000000
564,164950	1,000000
564,439950	-1,000000
571,615950	1,000000
571,682950	-1,000000
574,770950	1,000000
575,131950	-1,000000
575,562950	1,000000
575,656950	-1,000000
577,361950	1,000000
577,701950	-1,000000
578,194950	1,000000
578,317950	-1,000000
578,435950	1,000000
578,585950	-1,000000
578,684950	1,000000
581,725950	-1,000000
581,809950	1,000000
581,944950	-1,000000
583,239950	1,000000
583,519950	-1,000000
583,583950	1,000000
583,684950	-1,000000
583,760950	1,000000
584,109950	-1,000000
586,075950	1,000000
586,201950	-1,000000
586,410950	1,000000
586,484950	-1,000000
586,639950	1,000000
587,590950	-1,000000
587,653950	1,000000
587,768950	-1,000000
587,932950	1,000000
588,195950	-1,000000
588,580950	1,000000
588,693950	-1,000000
588,806950	1,000000
588,908950	-1,000000
590,893950	1,000000
597,592950	-1,000000
598,279950	1,000000
598,358950	-1,000000
598,503950	1,000000
598,712950	-1,000000
598,842950	1,000000
599,373950	-1,000000
600,489950	1,000000
602,004950	-1,000000
