# Supplementary material for: Moth olfactory receptor neurons adjust their encoding efficiency to temporal statistics of pheromone fluctuations
Source: PLoS Comput Biol. 2018 Nov 13;14(11):e1006586. doi: 10.1371/journal.pcbi.1006586 (PMC6258558; doi:10.1371/journal.pcbi.1006586)
Supplement: S1 Data — (ZIP) [file pcbi.1006586.s001.zip › data/16m/1pg/valve_states_03.txt]

0,358950	1,000000
0,676950	-1,000000
13,152950	1,000000
13,638950	-1,000000
13,710950	1,000000
13,821950	-1,000000
14,052950	1,000000
14,153950	-1,000000
14,324950	1,000000
14,394950	-1,000000
14,533950	1,000000
14,612950	-1,000000
15,631950	1,000000
15,711950	-1,000000
15,775950	1,000000
29,413950	-1,000000
29,496950	1,000000
31,405950	-1,000000
31,557950	1,000000
31,776950	-1,000000
32,547950	1,000000
32,626950	-1,000000
32,723950	1,000000
33,126950	-1,000000
33,539950	1,000000
33,608950	-1,000000
34,904950	1,000000
35,018950	-1,000000
35,404950	1,000000
35,517950	-1,000000
35,637950	1,000000
35,753950	-1,000000
36,628950	1,000000
37,279950	-1,000000
37,377950	1,000000
38,512950	-1,000000
38,595950	1,000000
38,674950	-1,000000
58,837950	1,000000
59,138950	-1,000000
62,539950	1,000000
63,535950	-1,000000
63,681950	1,000000
63,812950	-1,000000
63,924950	1,000000
66,851950	-1,000000
66,962950	1,000000
67,175950	-1,000000
67,245950	1,000000
67,686950	-1,000000
68,189950	1,000000
72,508950	-1,000000
72,591950	1,000000
76,915950	-1,000000
77,136950	1,000000
77,223950	-1,000000
77,351950	1,000000
77,557950	-1,000000
77,705950	1,000000
78,289950	-1,000000
78,378950	1,000000
78,445950	-1,000000
79,696950	1,000000
80,032950	-1,000000
80,140950	1,000000
80,283950	-1,000000
80,373950	1,000000
80,446950	-1,000000
80,553950	1,000000
80,666950	-1,000000
80,899950	1,000000
81,241950	-1,000000
87,212950	1,000000
88,330950	-1,000000
89,431950	1,000000
89,506950	-1,000000
89,576950	1,000000
89,964950	-1,000000
90,368950	1,000000
90,525950	-1,000000
90,642950	1,000000
91,560950	-1,000000
91,850950	1,000000
91,968950	-1,000000
105,060950	1,000000
105,125950	-1,000000
105,872950	1,000000
106,033950	-1,000000
106,405950	1,000000
106,505950	-1,000000
110,446950	1,000000
111,346950	-1,000000
113,256950	1,000000
113,826950	-1,000000
114,509950	1,000000
114,584950	-1,000000
114,864950	1,000000
114,962950	-1,000000
115,085950	1,000000
128,495950	-1,000000
130,226950	1,000000
130,555950	-1,000000
131,691950	1,000000
133,074950	-1,000000
133,188950	1,000000
133,380950	-1,000000
133,450950	1,000000
133,532950	-1,000000
133,598950	1,000000
133,717950	-1,000000
134,035950	1,000000
134,133950	-1,000000
134,410950	1,000000
134,491950	-1,000000
134,628950	1,000000
134,701950	-1,000000
134,923950	1,000000
134,994950	-1,000000
135,126950	1,000000
143,340950	-1,000000
144,508950	1,000000
144,616950	-1,000000
144,800950	1,000000
144,997950	-1,000000
145,535950	1,000000
145,639950	-1,000000
155,738950	1,000000
155,872950	-1,000000
156,501950	1,000000
156,616950	-1,000000
156,742950	1,000000
164,529950	-1,000000
164,854950	1,000000
165,203950	-1,000000
167,452950	1,000000
167,550950	-1,000000
167,642950	1,000000
168,237950	-1,000000
171,378950	1,000000
171,820950	-1,000000
171,907950	1,000000
172,274950	-1,000000
172,657950	1,000000
172,767950	-1,000000
172,853950	1,000000
173,064950	-1,000000
173,713950	1,000000
175,468950	-1,000000
176,111950	1,000000
176,450950	-1,000000
176,888950	1,000000
177,268950	-1,000000
177,592950	1,000000
179,097950	-1,000000
184,445950	1,000000
184,755950	-1,000000
186,561950	1,000000
187,021950	-1,000000
187,714950	1,000000
187,861950	-1,000000
187,948950	1,000000
188,921950	-1,000000
190,672950	1,000000
190,750950	-1,000000
190,918950	1,000000
191,036950	-1,000000
191,328950	1,000000
191,393950	-1,000000
191,474950	1,000000
191,763950	-1,000000
191,835950	1,000000
191,907950	-1,000000
192,078950	1,000000
192,179950	-1,000000
192,298950	1,000000
193,999950	-1,000000
194,203950	1,000000
194,296950	-1,000000
195,427950	1,000000
195,506950	-1,000000
209,536950	1,000000
209,694950	-1,000000
209,868950	1,000000
210,655950	-1,000000
210,851950	1,000000
211,352950	-1,000000
211,582950	1,000000
212,553950	-1,000000
212,632950	1,000000
212,914950	-1,000000
213,175950	1,000000
213,517950	-1,000000
213,593950	1,000000
213,663950	-1,000000
213,818950	1,000000
213,886950	-1,000000
214,324950	1,000000
214,407950	-1,000000
219,763950	1,000000
220,041950	-1,000000
221,902950	1,000000
222,458950	-1,000000
222,678950	1,000000
222,787950	-1,000000
223,275950	1,000000
223,437950	-1,000000
223,538950	1,000000
223,621950	-1,000000
223,715950	1,000000
223,818950	-1,000000
226,203950	1,000000
226,948950	-1,000000
230,507950	1,000000
230,956950	-1,000000
231,040950	1,000000
231,138950	-1,000000
231,425950	1,000000
232,042950	-1,000000
232,208950	1,000000
232,861950	-1,000000
233,000950	1,000000
235,390950	-1,000000
235,749950	1,000000
235,851950	-1,000000
235,965950	1,000000
236,211950	-1,000000
236,423950	1,000000
236,542950	-1,000000
236,816950	1,000000
236,924950	-1,000000
237,072950	1,000000
237,363950	-1,000000
238,348950	1,000000
238,964950	-1,000000
239,719950	1,000000
239,782950	-1,000000
239,950950	1,000000
240,127950	-1,000000
241,159950	1,000000
244,052950	-1,000000
244,127950	1,000000
244,438950	-1,000000
244,638950	1,000000
244,862950	-1,000000
245,036950	1,000000
245,225950	-1,000000
245,301950	1,000000
245,399950	-1,000000
261,164950	1,000000
261,374950	-1,000000
261,800950	1,000000
261,889950	-1,000000
261,985950	1,000000
262,081950	-1,000000
262,546950	1,000000
262,832950	-1,000000
262,981950	1,000000
263,064950	-1,000000
263,131950	1,000000
263,940950	-1,000000
264,248950	1,000000
264,360950	-1,000000
265,095950	1,000000
265,224950	-1,000000
265,290950	1,000000
265,371950	-1,000000
265,600950	1,000000
265,733950	-1,000000
271,415950	1,000000
272,341950	-1,000000
273,057950	1,000000
273,203950	-1,000000
273,330950	1,000000
273,445950	-1,000000
273,804950	1,000000
276,796950	-1,000000
276,954950	1,000000
277,213950	-1,000000
277,339950	1,000000
277,457950	-1,000000
279,237950	1,000000
279,434950	-1,000000
279,961950	1,000000
280,088950	-1,000000
280,167950	1,000000
280,673950	-1,000000
280,883950	1,000000
283,245950	-1,000000
287,381950	1,000000
290,236950	-1,000000
290,331950	1,000000
293,074950	-1,000000
294,820950	1,000000
296,621950	-1,000000
297,096950	1,000000
297,223950	-1,000000
297,314950	1,000000
298,042950	-1,000000
298,155950	1,000000
298,231950	-1,000000
299,130950	1,000000
304,457950	-1,000000
304,676950	1,000000
306,498950	-1,000000
306,793950	1,000000
306,873950	-1,000000
307,771950	1,000000
307,898950	-1,000000
308,073950	1,000000
308,571950	-1,000000
308,653950	1,000000
309,005950	-1,000000
309,201950	1,000000
309,279950	-1,000000
309,372950	1,000000
309,795950	-1,000000
310,830950	1,000000
310,930950	-1,000000
311,023950	1,000000
311,101950	-1,000000
314,818950	1,000000
314,963950	-1,000000
315,040950	1,000000
318,397950	-1,000000
318,463950	1,000000
320,984950	-1,000000
324,302950	1,000000
324,507950	-1,000000
324,741950	1,000000
324,822950	-1,000000
324,938950	1,000000
325,289950	-1,000000
325,467950	1,000000
326,586950	-1,000000
329,757950	1,000000
332,779950	-1,000000
332,858950	1,000000
333,063950	-1,000000
339,522950	1,000000
340,174950	-1,000000
340,399950	1,000000
340,924950	-1,000000
341,013950	1,000000
341,093950	-1,000000
341,183950	1,000000
345,291950	-1,000000
345,356950	1,000000
345,705950	-1,000000
346,284950	1,000000
346,454950	-1,000000
346,571950	1,000000
346,730950	-1,000000
347,424950	1,000000
347,656950	-1,000000
357,130950	1,000000
358,476950	-1,000000
358,872950	1,000000
359,419950	-1,000000
370,527950	1,000000
370,635950	-1,000000
376,162950	1,000000
376,461950	-1,000000
379,832950	1,000000
380,069950	-1,000000
380,171950	1,000000
380,789950	-1,000000
381,012950	1,000000
381,155950	-1,000000
398,388950	1,000000
398,462950	-1,000000
398,531950	1,000000
398,620950	-1,000000
398,892950	1,000000
399,287950	-1,000000
399,417950	1,000000
399,663950	-1,000000
400,612950	1,000000
400,736950	-1,000000
414,541950	1,000000
416,111950	-1,000000
416,506950	1,000000
426,352950	-1,000000
426,461950	1,000000
426,574950	-1,000000
426,849950	1,000000
427,537950	-1,000000
427,626950	1,000000
427,691950	-1,000000
427,986950	1,000000
428,846950	-1,000000
429,167950	1,000000
429,238950	-1,000000
429,426950	1,000000
429,531950	-1,000000
432,925950	1,000000
433,208950	-1,000000
433,294950	1,000000
433,433950	-1,000000
434,441950	1,000000
445,228950	-1,000000
445,870950	1,000000
446,108950	-1,000000
446,177950	1,000000
447,434950	-1,000000
455,584950	1,000000
455,721950	-1,000000
456,759950	1,000000
456,972950	-1,000000
457,192950	1,000000
460,942950	-1,000000
461,051950	1,000000
461,155950	-1,000000
461,245950	1,000000
461,310950	-1,000000
461,378950	1,000000
463,616950	-1,000000
463,680950	1,000000
464,525950	-1,000000
464,608950	1,000000
464,750950	-1,000000
464,898950	1,000000
465,216950	-1,000000
465,400950	1,000000
465,471950	-1,000000
465,587950	1,000000
465,724950	-1,000000
465,815950	1,000000
469,524950	-1,000000
469,591950	1,000000
469,764950	-1,000000
470,480950	1,000000
470,646950	-1,000000
470,825950	1,000000
471,117950	-1,000000
471,228950	1,000000
471,423950	-1,000000
471,529950	1,000000
471,596950	-1,000000
471,781950	1,000000
471,942950	-1,000000
472,041950	1,000000
472,415950	-1,000000
473,354950	1,000000
474,003950	-1,000000
476,296950	1,000000
476,387950	-1,000000
476,459950	1,000000
477,055950	-1,000000
477,287950	1,000000
479,246950	-1,000000
479,445950	1,000000
479,534950	-1,000000
480,024950	1,000000
480,129950	-1,000000
480,223950	1,000000
482,091950	-1,000000
482,320950	1,000000
482,607950	-1,000000
482,697950	1,000000
482,780950	-1,000000
482,901950	1,000000
483,512950	-1,000000
483,684950	1,000000
484,484950	-1,000000
484,621950	1,000000
484,791950	-1,000000
484,934950	1,000000
485,061950	-1,000000
494,104950	1,000000
494,349950	-1,000000
494,627950	1,000000
494,832950	-1,000000
495,501950	1,000000
495,910950	-1,000000
496,172950	1,000000
496,355950	-1,000000
498,309950	1,000000
506,901950	-1,000000
507,014950	1,000000
507,514950	-1,000000
507,601950	1,000000
507,725950	-1,000000
507,789950	1,000000
507,935950	-1,000000
510,038950	1,000000
510,525950	-1,000000
510,942950	1,000000
511,304950	-1,000000
511,380950	1,000000
511,482950	-1,000000
511,547950	1,000000
511,631950	-1,000000
511,703950	1,000000
513,377950	-1,000000
513,542950	1,000000
513,764950	-1,000000
513,884950	1,000000
514,213950	-1,000000
514,773950	1,000000
514,923950	-1,000000
518,884950	1,000000
519,748950	-1,000000
527,917950	1,000000
527,992950	-1,000000
528,086950	1,000000
528,160950	-1,000000
528,225950	1,000000
531,759950	-1,000000
533,075950	1,000000
534,068950	-1,000000
534,426950	1,000000
534,594950	-1,000000
535,171950	1,000000
535,271950	-1,000000
535,386950	1,000000
535,470950	-1,000000
535,775950	1,000000
535,861950	-1,000000
536,326950	1,000000
536,429950	-1,000000
536,667950	1,000000
537,581950	-1,000000
538,017950	1,000000
539,095950	-1,000000
539,249950	1,000000
539,799950	-1,000000
539,898950	1,000000
540,238950	-1,000000
540,795950	1,000000
540,922950	-1,000000
541,123950	1,000000
541,236950	-1,000000
541,346950	1,000000
541,868950	-1,000000
542,194950	1,000000
552,768950	-1,000000
553,274950	1,000000
553,670950	-1,000000
553,815950	1,000000
553,883950	-1,000000
553,958950	1,000000
554,032950	-1,000000
556,517950	1,000000
556,658950	-1,000000
561,612950	1,000000
562,990950	-1,000000
563,112950	1,000000
563,227950	-1,000000
563,379950	1,000000
563,645950	-1,000000
563,811950	1,000000
564,041950	-1,000000
564,143950	1,000000
564,242950	-1,000000
564,338950	1,000000
565,843950	-1,000000
566,047950	1,000000
567,045950	-1,000000
567,196950	1,000000
567,278950	-1,000000
567,347950	1,000000
567,478950	-1,000000
567,620950	1,000000
567,853950	-1,000000
567,926950	1,000000
568,226950	-1,000000
568,347950	1,000000
568,459950	-1,000000
568,533950	1,000000
568,802950	-1,000000
568,925950	1,000000
569,178950	-1,000000
569,403950	1,000000
569,576950	-1,000000
570,032950	1,000000
570,134950	-1,000000
570,218950	1,000000
571,539950	-1,000000
571,779950	1,000000
572,297950	-1,000000
572,527950	1,000000
572,669950	-1,000000
576,622950	1,000000
576,815950	-1,000000
577,082950	1,000000
577,897950	-1,000000
578,622950	1,000000
578,697950	-1,000000
578,778950	1,000000
580,893950	-1,000000
581,041950	1,000000
581,411950	-1,000000
582,010950	1,000000
582,550950	-1,000000
582,639950	1,000000
586,998950	-1,000000
587,266950	1,000000
587,354950	-1,000000
587,633950	1,000000
587,751950	-1,000000
587,817950	1,000000
587,890950	-1,000000
597,678950	1,000000
598,794950	-1,000000
599,416950	1,000000
599,479950	-1,000000
605,671950	1,000000
606,779950	-1,000000
