# Supplementary material for: Moth olfactory receptor neurons adjust their encoding efficiency to temporal statistics of pheromone fluctuations
Source: PLoS Comput Biol. 2018 Nov 13;14(11):e1006586. doi: 10.1371/journal.pcbi.1006586 (PMC6258558; doi:10.1371/journal.pcbi.1006586)
Supplement: S1 Data — (ZIP) [file pcbi.1006586.s001.zip › data/16m/1pg/valve_states_05.txt]

0,198550	1,000000
0,669550	-1,000000
0,779550	1,000000
0,969550	-1,000000
2,890550	1,000000
2,964550	-1,000000
3,049550	1,000000
3,135550	-1,000000
4,041550	1,000000
4,389550	-1,000000
4,673550	1,000000
4,844550	-1,000000
5,234550	1,000000
5,302550	-1,000000
6,027550	1,000000
6,393550	-1,000000
6,577550	1,000000
6,817550	-1,000000
7,387550	1,000000
7,467550	-1,000000
14,266550	1,000000
20,362550	-1,000000
21,514550	1,000000
23,563550	-1,000000
23,639550	1,000000
24,378550	-1,000000
24,577550	1,000000
24,692550	-1,000000
24,909550	1,000000
24,977550	-1,000000
25,207550	1,000000
25,288550	-1,000000
25,353550	1,000000
25,594550	-1,000000
25,742550	1,000000
26,155550	-1,000000
26,267550	1,000000
26,637550	-1,000000
26,735550	1,000000
28,763550	-1,000000
28,833550	1,000000
28,903550	-1,000000
29,726550	1,000000
29,956550	-1,000000
30,055550	1,000000
35,858550	-1,000000
36,012550	1,000000
36,332550	-1,000000
36,719550	1,000000
36,906550	-1,000000
37,010550	1,000000
40,546550	-1,000000
41,011550	1,000000
41,229550	-1,000000
41,583550	1,000000
41,657550	-1,000000
41,726550	1,000000
42,266550	-1,000000
47,480550	1,000000
47,544550	-1,000000
48,441550	1,000000
48,702550	-1,000000
48,789550	1,000000
49,724550	-1,000000
49,817550	1,000000
49,987550	-1,000000
50,052550	1,000000
50,119550	-1,000000
50,216550	1,000000
51,154550	-1,000000
51,360550	1,000000
51,545550	-1,000000
52,191550	1,000000
52,800550	-1,000000
53,273550	1,000000
53,354550	-1,000000
53,417550	1,000000
53,698550	-1,000000
54,415550	1,000000
54,483550	-1,000000
54,941550	1,000000
55,311550	-1,000000
55,404550	1,000000
55,483550	-1,000000
57,716550	1,000000
57,814550	-1,000000
58,363550	1,000000
58,625550	-1,000000
58,698550	1,000000
59,240550	-1,000000
59,622550	1,000000
59,714550	-1,000000
59,970550	1,000000
60,042550	-1,000000
61,505550	1,000000
61,792550	-1,000000
62,093550	1,000000
62,321550	-1,000000
69,062550	1,000000
69,137550	-1,000000
69,209550	1,000000
69,277550	-1,000000
69,485550	1,000000
69,582550	-1,000000
69,723550	1,000000
82,793550	-1,000000
82,963550	1,000000
84,908550	-1,000000
86,082550	1,000000
86,294550	-1,000000
86,363550	1,000000
86,427550	-1,000000
86,510550	1,000000
86,964550	-1,000000
87,425550	1,000000
87,723550	-1,000000
87,885550	1,000000
88,107550	-1,000000
88,221550	1,000000
88,450550	-1,000000
88,539550	1,000000
90,005550	-1,000000
90,182550	1,000000
91,407550	-1,000000
91,560550	1,000000
91,641550	-1,000000
100,277550	1,000000
100,401550	-1,000000
100,789550	1,000000
101,086550	-1,000000
101,156550	1,000000
101,806550	-1,000000
101,870550	1,000000
102,195550	-1,000000
102,287550	1,000000
103,355550	-1,000000
111,188550	1,000000
111,316550	-1,000000
111,557550	1,000000
111,858550	-1,000000
112,114550	1,000000
112,189550	-1,000000
114,242550	1,000000
114,560550	-1,000000
115,256550	1,000000
115,328550	-1,000000
115,506550	1,000000
115,572550	-1,000000
115,687550	1,000000
119,230550	-1,000000
119,806550	1,000000
126,848550	-1,000000
126,948550	1,000000
127,283550	-1,000000
127,407550	1,000000
127,542550	-1,000000
127,614550	1,000000
127,819550	-1,000000
127,934550	1,000000
128,198550	-1,000000
128,337550	1,000000
128,856550	-1,000000
129,097550	1,000000
131,205550	-1,000000
133,464550	1,000000
133,923550	-1,000000
140,801550	1,000000
140,939550	-1,000000
141,221550	1,000000
141,701550	-1,000000
142,097550	1,000000
142,244550	-1,000000
148,291550	1,000000
160,868550	-1,000000
160,957550	1,000000
161,241550	-1,000000
161,321550	1,000000
161,552550	-1,000000
163,587550	1,000000
164,691550	-1,000000
184,322550	1,000000
184,668550	-1,000000
185,788550	1,000000
185,893550	-1,000000
185,959550	1,000000
186,269550	-1,000000
186,354550	1,000000
186,597550	-1,000000
186,703550	1,000000
186,958550	-1,000000
187,077550	1,000000
187,750550	-1,000000
187,981550	1,000000
188,054550	-1,000000
189,338550	1,000000
189,584550	-1,000000
189,729550	1,000000
190,261550	-1,000000
190,678550	1,000000
191,097550	-1,000000
191,629550	1,000000
192,140550	-1,000000
192,256550	1,000000
193,008550	-1,000000
193,156550	1,000000
193,274550	-1,000000
193,577550	1,000000
194,230550	-1,000000
194,419550	1,000000
200,451550	-1,000000
200,661550	1,000000
200,943550	-1,000000
201,085550	1,000000
201,436550	-1,000000
201,501550	1,000000
202,572550	-1,000000
202,700550	1,000000
203,034550	-1,000000
205,460550	1,000000
210,348550	-1,000000
215,241550	1,000000
215,358550	-1,000000
216,526550	1,000000
216,604550	-1,000000
217,341550	1,000000
217,581550	-1,000000
217,799550	1,000000
217,877550	-1,000000
217,945550	1,000000
222,851550	-1,000000
222,971550	1,000000
223,275550	-1,000000
223,509550	1,000000
224,274550	-1,000000
225,638550	1,000000
225,875550	-1,000000
225,988550	1,000000
227,700550	-1,000000
227,776550	1,000000
227,907550	-1,000000
227,992550	1,000000
228,075550	-1,000000
229,088550	1,000000
230,024550	-1,000000
230,090550	1,000000
230,227550	-1,000000
238,656550	1,000000
243,771550	-1,000000
248,952550	1,000000
249,082550	-1,000000
249,327550	1,000000
249,446550	-1,000000
250,609550	1,000000
250,679550	-1,000000
251,184550	1,000000
251,534550	-1,000000
251,625550	1,000000
253,129550	-1,000000
262,674550	1,000000
263,065550	-1,000000
264,345550	1,000000
264,426550	-1,000000
264,913550	1,000000
265,006550	-1,000000
265,255550	1,000000
265,333550	-1,000000
265,425550	1,000000
265,500550	-1,000000
265,985550	1,000000
266,132550	-1,000000
266,312550	1,000000
266,388550	-1,000000
266,769550	1,000000
266,901550	-1,000000
267,171550	1,000000
267,398550	-1,000000
267,518550	1,000000
272,339550	-1,000000
272,839550	1,000000
273,142550	-1,000000
273,211550	1,000000
273,942550	-1,000000
276,669550	1,000000
276,778550	-1,000000
278,154550	1,000000
279,229550	-1,000000
279,554550	1,000000
286,412550	-1,000000
286,494550	1,000000
286,926550	-1,000000
287,014550	1,000000
287,243550	-1,000000
287,321550	1,000000
287,492550	-1,000000
287,641550	1,000000
287,707550	-1,000000
287,775550	1,000000
287,917550	-1,000000
289,061550	1,000000
295,114550	-1,000000
299,497550	1,000000
301,851550	-1,000000
302,194550	1,000000
303,113550	-1,000000
303,602550	1,000000
303,932550	-1,000000
305,014550	1,000000
305,145550	-1,000000
305,698550	1,000000
306,091550	-1,000000
306,341550	1,000000
307,111550	-1,000000
307,314550	1,000000
307,378550	-1,000000
307,513550	1,000000
307,803550	-1,000000
308,084550	1,000000
308,529550	-1,000000
309,157550	1,000000
309,259550	-1,000000
309,334550	1,000000
309,443550	-1,000000
309,578550	1,000000
309,911550	-1,000000
310,363550	1,000000
311,665550	-1,000000
312,103550	1,000000
312,821550	-1,000000
313,351550	1,000000
313,429550	-1,000000
313,978550	1,000000
314,196550	-1,000000
314,428550	1,000000
315,259550	-1,000000
316,672550	1,000000
317,708550	-1,000000
317,803550	1,000000
317,881550	-1,000000
317,973550	1,000000
318,061550	-1,000000
318,169550	1,000000
318,340550	-1,000000
320,319550	1,000000
320,494550	-1,000000
320,616550	1,000000
321,703550	-1,000000
321,839550	1,000000
321,991550	-1,000000
322,740550	1,000000
322,831550	-1,000000
323,028550	1,000000
323,835550	-1,000000
324,063550	1,000000
324,129550	-1,000000
324,294550	1,000000
324,417550	-1,000000
326,403550	1,000000
338,773550	-1,000000
341,585550	1,000000
341,705550	-1,000000
341,781550	1,000000
341,944550	-1,000000
342,228550	1,000000
342,338550	-1,000000
342,513550	1,000000
342,776550	-1,000000
350,851550	1,000000
352,198550	-1,000000
352,557550	1,000000
353,220550	-1,000000
353,315550	1,000000
353,632550	-1,000000
353,752550	1,000000
354,193550	-1,000000
354,599550	1,000000
354,676550	-1,000000
356,907550	1,000000
358,033550	-1,000000
358,198550	1,000000
358,291550	-1,000000
362,793550	1,000000
363,669550	-1,000000
363,807550	1,000000
364,003550	-1,000000
364,117550	1,000000
364,214550	-1,000000
364,282550	1,000000
364,359550	-1,000000
364,429550	1,000000
365,289550	-1,000000
365,363550	1,000000
365,611550	-1,000000
365,812550	1,000000
366,026550	-1,000000
366,100550	1,000000
366,525550	-1,000000
366,811550	1,000000
367,012550	-1,000000
367,113550	1,000000
368,277550	-1,000000
368,405550	1,000000
368,556550	-1,000000
376,418550	1,000000
376,500550	-1,000000
376,892550	1,000000
376,956550	-1,000000
377,106550	1,000000
377,721550	-1,000000
377,858550	1,000000
378,023550	-1,000000
378,138550	1,000000
378,246550	-1,000000
378,402550	1,000000
380,172550	-1,000000
380,603550	1,000000
381,165550	-1,000000
381,299550	1,000000
381,366550	-1,000000
399,965550	1,000000
400,627550	-1,000000
400,703550	1,000000
403,351550	-1,000000
403,710550	1,000000
403,995550	-1,000000
404,692550	1,000000
405,277550	-1,000000
405,440550	1,000000
405,576550	-1,000000
405,708550	1,000000
405,783550	-1,000000
405,848550	1,000000
405,911550	-1,000000
406,055550	1,000000
406,221550	-1,000000
406,643550	1,000000
406,720550	-1,000000
406,809550	1,000000
406,880550	-1,000000
408,965550	1,000000
409,202550	-1,000000
423,107550	1,000000
423,250550	-1,000000
423,384550	1,000000
423,483550	-1,000000
423,574550	1,000000
423,729550	-1,000000
424,022550	1,000000
424,466550	-1,000000
424,552550	1,000000
425,940550	-1,000000
426,333550	1,000000
426,398550	-1,000000
426,504550	1,000000
426,948550	-1,000000
427,088550	1,000000
427,172550	-1,000000
427,254550	1,000000
427,629550	-1,000000
428,339550	1,000000
428,694550	-1,000000
428,785550	1,000000
437,864550	-1,000000
437,927550	1,000000
438,651550	-1,000000
438,737550	1,000000
438,822550	-1,000000
438,959550	1,000000
439,093550	-1,000000
439,395550	1,000000
439,467550	-1,000000
441,945550	1,000000
442,043550	-1,000000
442,282550	1,000000
442,443550	-1,000000
442,537550	1,000000
444,127550	-1,000000
444,394550	1,000000
446,890550	-1,000000
446,955550	1,000000
447,177550	-1,000000
447,257550	1,000000
447,343550	-1,000000
447,425550	1,000000
447,982550	-1,000000
448,399550	1,000000
448,467550	-1,000000
450,099550	1,000000
450,193550	-1,000000
450,271550	1,000000
452,973550	-1,000000
455,773550	1,000000
457,278550	-1,000000
457,360550	1,000000
457,648550	-1,000000
458,067550	1,000000
459,843550	-1,000000
460,033550	1,000000
460,143550	-1,000000
460,277550	1,000000
460,830550	-1,000000
461,154550	1,000000
461,379550	-1,000000
461,479550	1,000000
461,566550	-1,000000
461,658550	1,000000
461,748550	-1,000000
461,823550	1,000000
461,897550	-1,000000
462,191550	1,000000
462,320550	-1,000000
462,384550	1,000000
462,909550	-1,000000
463,916550	1,000000
463,987550	-1,000000
468,003550	1,000000
469,119550	-1,000000
469,190550	1,000000
469,352550	-1,000000
470,489550	1,000000
470,786550	-1,000000
470,940550	1,000000
471,004550	-1,000000
471,913550	1,000000
474,489550	-1,000000
477,387550	1,000000
477,709550	-1,000000
477,775550	1,000000
480,660550	-1,000000
480,964550	1,000000
481,044550	-1,000000
481,618550	1,000000
481,695550	-1,000000
481,786550	1,000000
482,139550	-1,000000
482,430550	1,000000
482,794550	-1,000000
483,188550	1,000000
484,337550	-1,000000
484,745550	1,000000
484,871550	-1,000000
484,974550	1,000000
485,266550	-1,000000
485,503550	1,000000
486,015550	-1,000000
486,291550	1,000000
486,554550	-1,000000
487,967550	1,000000
488,229550	-1,000000
488,440550	1,000000
488,591550	-1,000000
488,824550	1,000000
489,110550	-1,000000
489,769550	1,000000
497,650550	-1,000000
497,723550	1,000000
497,789550	-1,000000
499,359550	1,000000
499,426550	-1,000000
499,931550	1,000000
499,999550	-1,000000
500,167550	1,000000
500,361550	-1,000000
500,488550	1,000000
500,591550	-1,000000
500,868550	1,000000
500,948550	-1,000000
501,910550	1,000000
502,116550	-1,000000
502,207550	1,000000
502,418550	-1,000000
505,961550	1,000000
506,042550	-1,000000
506,186550	1,000000
506,294550	-1,000000
506,874550	1,000000
507,164550	-1,000000
513,547550	1,000000
513,951550	-1,000000
514,085550	1,000000
514,178550	-1,000000
532,087550	1,000000
532,253550	-1,000000
532,395550	1,000000
532,462550	-1,000000
532,735550	1,000000
532,830550	-1,000000
532,966550	1,000000
533,083550	-1,000000
533,350550	1,000000
533,429550	-1,000000
534,062550	1,000000
535,043550	-1,000000
535,414550	1,000000
535,539550	-1,000000
535,763550	1,000000
537,738550	-1,000000
541,982550	1,000000
544,229550	-1,000000
545,320550	1,000000
545,848550	-1,000000
546,315550	1,000000
546,564550	-1,000000
546,875550	1,000000
546,965550	-1,000000
547,127550	1,000000
550,492550	-1,000000
550,557550	1,000000
551,403550	-1,000000
552,513550	1,000000
566,931550	-1,000000
566,996550	1,000000
567,067550	-1,000000
567,204550	1,000000
567,418550	-1,000000
568,289550	1,000000
568,384550	-1,000000
568,527550	1,000000
568,764550	-1,000000
568,863550	1,000000
568,945550	-1,000000
569,101550	1,000000
569,233550	-1,000000
569,296550	1,000000
569,414550	-1,000000
569,554550	1,000000
569,618550	-1,000000
569,830550	1,000000
569,900550	-1,000000
569,981550	1,000000
570,046550	-1,000000
570,760550	1,000000
571,290550	-1,000000
572,262550	1,000000
578,657550	-1,000000
579,038550	1,000000
579,106550	-1,000000
579,182550	1,000000
579,390550	-1,000000
579,583550	1,000000
579,833550	-1,000000
580,139550	1,000000
580,859550	-1,000000
587,744550	1,000000
588,949550	-1,000000
589,188550	1,000000
589,274550	-1,000000
589,588550	1,000000
591,536550	-1,000000
597,399550	1,000000
597,951550	-1,000000
598,116550	1,000000
598,179550	-1,000000
598,307550	1,000000
598,804550	-1,000000
598,964550	1,000000
599,035550	-1,000000
599,416550	1,000000
599,714550	-1,000000
599,817550	1,000000
599,903550	-1,000000
600,048550	1,000000
600,183550	-1,000000
