# Supplementary material for: Moth olfactory receptor neurons adjust their encoding efficiency to temporal statistics of pheromone fluctuations
Source: PLoS Comput Biol. 2018 Nov 13;14(11):e1006586. doi: 10.1371/journal.pcbi.1006586 (PMC6258558; doi:10.1371/journal.pcbi.1006586)
Supplement: S1 Data — (ZIP) [file pcbi.1006586.s001.zip › data/16m/1pg/valve_states_07.txt]

0,363550	1,000000
2,120550	-1,000000
2,654550	1,000000
16,636550	-1,000000
16,846550	1,000000
18,228550	-1,000000
23,064550	1,000000
24,984550	-1,000000
26,386550	1,000000
26,549550	-1,000000
26,752550	1,000000
27,028550	-1,000000
27,102550	1,000000
27,776550	-1,000000
30,692550	1,000000
30,808550	-1,000000
31,031550	1,000000
31,120550	-1,000000
33,210550	1,000000
33,367550	-1,000000
33,523550	1,000000
38,065550	-1,000000
43,198550	1,000000
44,725550	-1,000000
45,580550	1,000000
45,746550	-1,000000
45,909550	1,000000
46,168550	-1,000000
46,331550	1,000000
46,563550	-1,000000
47,238550	1,000000
47,428550	-1,000000
47,733550	1,000000
47,864550	-1,000000
47,967550	1,000000
48,938550	-1,000000
49,041550	1,000000
50,147550	-1,000000
50,364550	1,000000
50,431550	-1,000000
50,554550	1,000000
50,744550	-1,000000
62,742550	1,000000
62,814550	-1,000000
62,911550	1,000000
64,314550	-1,000000
66,377550	1,000000
78,050550	-1,000000
78,817550	1,000000
79,076550	-1,000000
79,154550	1,000000
79,225550	-1,000000
97,466550	1,000000
97,534550	-1,000000
97,661550	1,000000
97,744550	-1,000000
97,807550	1,000000
