# Supplementary material for: Moth olfactory receptor neurons adjust their encoding efficiency to temporal statistics of pheromone fluctuations
Source: PLoS Comput Biol. 2018 Nov 13;14(11):e1006586. doi: 10.1371/journal.pcbi.1006586 (PMC6258558; doi:10.1371/journal.pcbi.1006586)
Supplement: S1 Data — (ZIP) [file pcbi.1006586.s001.zip › data/32m/100fg/spikes_times_01.txt]

0	378090
0	382957
0	387286
0	391439
0	395453
0	399367
0	403223
0	406819
0	411179
0	415975
0	421069
0	426459
0	431513
0	436825
0	442718
0	452421
0	478515
0	563569
0	571271
0	624782
0	630206
0	659063
0	740609
0	806645
0	936982
0	992188
0	998476
1	009174
1	060983
1	106778
1	165466
1	171277
1	177232
1	189079
1	198743
1	287004
1	319503
1	340189
1	391628
1	397586
1	453670
1	461839
1	494954
1	580087
1	588452
1	608033
1	658823
1	811321
1	911856
1	918941
1	928055
1	938180
1	948943
1	956251
2	082203
2	090971
2	190357
2	381290
2	386473
2	392567
2	397578
2	404634
2	410534
2	417197
2	467566
2	476293
2	484296
2	497959
2	562504
2	571780
2	618406
2	725378
2	732397
2	740596
2	789325
2	841616
2	848204
2	858669
2	866989
2	875505
2	900452
3	015219
3	025707
3	037964
3	090138
3	120006
3	130157
3	219779
3	286765
3	359978
3	367129
3	377490
3	386297
3	402610
3	414490
3	640922
3	648757
3	655745
3	662368
3	669434
3	698470
3	708124
3	859094
3	868697
3	878329
4	760812
4	771459
5	120004
5	127108
5	131940
5	138726
5	145373
5	155346
5	689532
5	711513
6	365409
6	372431
6	390958
6	995684
7	013418
7	150494
7	161666
7	859466
7	875884
7	884710
7	890916
7	904686
7	911656
8	374947
8	381211
8	387995
9	127713
9	337413
9	343954
9	350121
9	359838
9	567897
9	572130
9	576267
9	580523
9	585140
9	590803
9	596011
9	600977
9	606543
9	614690
9	625450
9	634798
9	647936
9	658286
9	695668
9	706941
9	716627
9	724203
9	809485
9	816038
9	825628
9	843850
10	229736
10	236168
10	241334
10	247329
10	254331
10	259911
10	265389
10	287638
10	294214
10	301771
10	424232
10	473016
10	484454
10	525965
10	543976
10	554666
10	860140
10	865122
10	869793
10	875812
10	884461
10	896270
10	901519
11	200170
11	205910
11	211677
11	215908
11	220361
11	226021
11	230977
11	236478
11	242337
11	248775
11	287417
11	307808
11	315439
11	324451
11	355136
11	365089
11	392937
11	400732
11	430028
11	438662
11	550203
11	702104
11	710137
11	738748
11	746945
11	759308
12	122288
12	128181
12	135391
12	142662
12	160096
12	168772
12	188208
12	229528
12	245118
12	298480
12	309426
12	381986
12	429616
12	589385
12	596106
12	602809
12	609441
12	696881
13	104335
13	110266
13	116702
13	122745
13	128479
13	134563
13	140602
13	149255
13	156119
13	208685
13	214762
13	228955
13	469078
13	474571
13	478738
13	485363
13	491679
13	499786
13	506728
13	512618
13	519459
13	703516
13	708852
13	714997
13	726743
13	735241
13	744855
13	853355
13	860854
13	871588
13	956032
13	986524
13	994517
14	002351
14	244741
14	253158
14	260402
14	286071
14	293147
14	315883
14	325154
14	362237
14	371555
14	455559
14	465428
14	477344
14	551554
14	557777
14	563104
14	905808
14	911617
14	918242
14	928278
14	935994
14	942618
14	964503
15	038610
15	045478
15	162756
15	217152
15	226797
15	313390
15	324092
15	329493
15	336640
15	780679
16	558640
16	568428
17	116400
17	468062
17	482915
17	499244
19	068518
19	073175
19	079004
19	098026
19	115774
19	125994
19	137365
19	565921
19	570980
19	577521
19	816300
20	129591
20	135493
20	298642
20	307736
21	299504
21	311052
22	597458
22	602435
22	609260
22	613795
22	618426
22	622527
22	626895
22	632308
22	637330
22	644637
22	650946
22	667642
22	710006
22	724262
22	755777
22	762225
22	771402
22	783867
22	810166
22	824722
23	138023
23	143810
23	148536
23	154142
23	160024
23	164646
23	168872
23	174145
23	181628
23	187357
23	197384
23	213923
23	330574
23	339637
23	389850
23	813937
23	819007
23	824464
23	829111
23	834008
23	838483
23	843889
23	851575
23	857778
23	868936
23	876610
23	949164
23	971250
24	047621
24	054380
24	077102
24	082763
24	092334
24	102713
24	130667
24	244164
24	249242
24	257951
24	298465
24	327663
24	401920
24	410962
24	575560
24	611768
24	617535
24	627231
24	713407
24	720626
24	728206
24	916279
24	926971
24	938342
24	948485
24	962711
25	068416
25	365356
25	373947
25	382860
25	412225
25	420409
25	516652
25	522291
25	532687
25	541212
25	551308
25	563276
25	573706
25	596322
26	488106
26	498687
26	527137
26	949713
26	954043
26	961144
26	966715
26	973354
26	979765
26	986659
26	995630
27	002859
27	023053
27	036171
27	121493
27	130319
27	147400
27	154020
27	161188
27	173348
27	376363
27	383397
27	390011
27	395582
27	408974
27	461268
27	467951
27	501212
27	520457
27	528427
27	642860
27	650367
27	655582
27	676706
27	731723
27	738635
27	868977
27	943044
28	083184
28	092467
28	157530
28	164257
28	172763
28	180460
28	189851
28	231641
28	244076
28	373662
28	380765
28	553431
28	563128
28	588675
28	751437
28	789684
28	930299
28	941382
29	084444
29	111501
29	192653
29	206092
29	216560
29	295992
29	350988
29	359490
29	793500
29	810213
29	820842
29	967334
30	094464
30	225973
30	574874
30	588913
30	597111
30	604412
30	614716
30	623503
30	694524
30	706320
30	889738
30	898655
30	907581
31	007273
31	015340
31	026829
31	034542
31	241716
31	305784
31	813716
31	820006
31	825216
31	835227
31	842289
31	852850
31	860266
31	954792
31	992593
32	000752
32	091106
32	133587
32	141445
32	269060
32	384779
33	270933
33	278675
33	286253
33	292520
33	302160
33	308933
33	319225
33	327420
33	338609
33	349133
33	604502
33	727877
33	735151
33	789867
33	798548
33	892368
33	916450
34	302125
34	308932
34	315971
34	323296
34	336087
34	357380
34	363196
34	373427
34	572635
34	606637
34	615960
34	803473
34	862923
34	901633
34	908633
34	917414
35	119951
35	127016
35	340919
35	353113
35	484339
35	617939
35	624521
35	631613
37	107283
37	429161
37	439884
37	449675
37	460917
38	078795
38	086805
38	430912
39	309082
39	319137
39	327080
39	868931
40	124781
41	693371
41	700938
41	710116
41	717516
41	948676
41	956031
42	593541
42	601682
42	615209
42	631509
43	225956
43	237590
43	762927
43	774513
45	795724
45	814439
45	823885
47	211584
47	230273
48	960459
48	969475
48	977555
48	984937
48	993057
50	820356
50	826971
52	148791
52	154732
52	163454
52	629187
58	102024
58	108572
58	120041
58	140808
58	894156
58	898988
58	906935
58	913804
60	299988
60	308924
60	332702
60	340723
60	976081
60	981784
60	986988
60	991527
60	996433
61	000468
61	004261
61	009301
61	017068
61	052707
61	458967
61	462912
61	466888
61	472967
61	479492
61	484551
61	491871
61	498383
61	635466
61	641545
61	648129
61	656026
61	663453
61	671982
62	099367
62	104295
62	109326
62	115009
62	121283
62	126133
62	131741
62	136752
62	141921
62	148617
62	158019
62	185523
62	212680
62	223847
62	334130
62	411603
62	421382
62	975554
62	981333
62	988702
62	994964
63	001231
63	009116
63	017310
63	028072
63	104230
63	113037
63	259425
63	265083
63	276008
63	285500
63	295578
63	303027
63	311902
63	899081
63	903069
63	908290
63	914311
63	921236
63	926137
63	934780
63	952287
63	960529
63	967905
63	976273
64	164972
64	170612
64	176222
64	340332
64	353939
64	436511
64	445413
64	474672
64	483274
64	660787
64	688421
64	855484
64	910780
64	929418
65	081324
65	264263
65	269169
65	276210
65	283811
65	522140
65	528353
65	533902
65	541067
65	693295
65	702418
65	826864
65	931463
65	937294
66	007469
67	120562
67	126533
67	132578
67	137651
67	147671
67	156372
67	163527
67	191250
67	199430
67	206669
67	213868
67	798626
67	803624
67	809422
67	815397
67	823862
68	681954
68	686635
68	692523
68	698406
68	702823
68	708393
68	714682
68	721289
68	855036
68	886475
68	892653
68	901151
69	019478
69	028940
69	036434
69	043323
69	048717
69	063022
69	823704
69	829725
69	836246
69	843529
69	849789
69	855740
69	861397
69	868920
70	060367
70	067206
70	076178
70	299859
70	305773
70	312735
70	319091
70	329338
70	477921
70	485055
70	490103
70	498530
70	506433
70	520434
70	799582
70	961078
71	039366
71	075303
71	198943
71	252436
71	437361
71	446806
71	494480
71	581727
71	795462
71	803041
71	810786
71	816760
72	033152
72	039766
72	047527
72	058446
72	252208
72	269693
72	408382
72	420522
72	431047
72	660979
72	770057
72	776009
72	783819
72	943083
72	951941
72	967752
73	109481
73	376543
73	479114
73	489502
73	499688
73	510287
73	661199
73	974811
73	985476
73	992937
74	242142
74	414714
74	718980
74	731576
75	000437
75	233870
75	248517
75	528046
75	756572
76	134787
76	146537
76	329556
76	446268
76	505233
76	717554
76	872375
76	969102
77	137467
77	337937
77	358494
77	379359
77	392028
77	664053
77	853446
77	865541
77	875782
78	004159
78	019141
78	112415
78	126496
78	519690
78	637211
78	738900
78	756692
78	764243
78	948134
79	016377
79	169181
79	391031
79	399096
79	410820
81	057739
81	066680
81	075906
81	088004
81	210962
81	473771
82	358380
82	369101
82	442451
82	452247
82	957619
83	575007
83	582762
83	589338
83	597020
84	325376
84	857138
84	869242
84	997172
85	648119
85	659105
86	846467
86	851664
86	857376
86	866343
86	873690
86	879601
86	888087
86	965058
87	214370
87	220784
87	236157
87	242374
87	349111
87	358379
87	623401
87	786419
88	016218
88	028540
88	034722
88	253881
88	278918
88	286639
88	449484
88	460281
88	469314
88	491870
88	500362
88	683335
88	713848
88	893552
88	900591
88	908171
88	916511
89	298153
89	436101
89	447529
89	492827
90	077890
90	084677
90	285076
90	292016
90	308635
90	355594
90	368065
90	384032
90	925614
91	449943
91	456024
91	461891
91	473315
91	480370
91	492304
92	012222
92	020609
92	026952
92	120518
92	131345
92	138928
92	152523
92	160350
92	420796
92	427517
92	451336
92	622812
92	841645
93	125813
93	255975
93	481582
93	487051
93	695681
93	711469
93	716943
93	730906
94	078410
94	192358
94	202409
94	213118
94	361497
94	536574
94	544657
94	836026
94	841769
94	916231
95	411035
95	531046
95	539858
95	557044
96	046870
96	053295
96	072278
96	296185
96	302300
96	610392
96	658781
96	938645
97	066189
97	093418
97	268320
97	276412
97	303401
97	586673
97	648697
98	055971
98	135455
98	146775
98	383893
98	393800
98	851243
99	062531
99	072678
99	351143
99	360604
99	481060
99	757155
99	769004
99	782100
99	790744
100	007631
100	027819
100	317991
100	595435
100	604231
100	613062
101	002665
101	201470
101	370493
101	387359
101	496383
101	691880
101	888512
102	483614
102	691713
102	703185
102	712427
103	161532
103	294672
103	820437
103	840133
103	873618
104	310081
104	316361
104	334331
104	609490
104	618958
104	911524
104	925595
104	970852
104	989536
105	134692
105	146696
105	524278
105	733442
105	752440
105	778223
106	009492
106	366557
106	373453
106	630479
106	638476
106	647737
107	177640
107	191586
107	483435
107	565107
108	443673
108	452723
108	461801
108	473445
109	163235
109	308383
109	320890
110	027552
110	038254
111	158684
111	177757
111	260194
111	273489
111	282784
111	456574
111	470781
111	977716
112	109657
112	118051
112	130158
112	365296
112	578096
112	587150
112	608422
112	751316
112	861155
112	909154
113	304541
113	311979
113	319968
113	463429
113	838504
113	868739
114	224905
114	233367
114	239438
114	247178
114	502960
114	510657
114	854546
115	014977
115	025796
115	032268
115	042420
115	051687
115	060438
115	075143
115	187272
115	314809
115	503183
115	518217
115	627055
115	636034
115	844779
115	950456
116	204739
116	345114
116	624381
116	636145
116	890987
117	028132
117	143483
117	397577
117	729282
117	803388
118	331686
118	340154
118	348381
118	601592
118	615942
118	728247
118	919483
118	928515
119	362246
119	381785
119	991819
119	999173
120	009491
120	017592
120	038260
120	340079
120	602006
120	615164
120	978744
120	999115
121	428160
121	624401
121	640801
121	649434
121	664153
121	678128
121	834390
122	148443
122	428039
122	448842
122	583725
122	593991
122	600810
122	609334
122	889762
123	034356
123	525111
123	535701
123	948783
123	964238
124	127058
124	284387
124	292478
124	363356
124	771555
125	080847
125	087102
125	095180
125	352017
125	362971
125	525826
125	726273
125	783544
125	882569
126	113310
126	132488
126	209036
126	218594
126	282824
126	772813
126	909327
127	669898
127	677335
128	157212
129	091306
129	291753
129	619976
130	099653
130	107968
130	117617
130	142337
130	153203
130	208503
130	217492
130	486540
130	497632
130	512578
130	866159
131	136560
131	152256
131	227708
131	237338
131	766569
131	921913
131	935101
131	946785
132	223034
132	293593
132	525282
132	603878
132	888462
132	901040
133	218988
133	239441
133	263596
133	389054
133	399470
133	827810
133	891809
133	903070
133	915516
134	099454
134	112057
134	125267
134	560213
134	611641
134	621978
134	816307
134	989341
135	397198
135	407379
135	423438
135	528925
135	768408
135	881464
135	997342
136	071067
136	172129
136	344141
136	568315
137	060491
137	138317
137	152820
137	163627
137	174721
137	548877
137	813328
137	939790
137	951945
138	213771
138	393912
138	405456
138	604028
138	808897
138	833151
138	932030
138	941396
138	956618
139	169443
139	281081
139	303343
139	539980
139	555817
139	657963
139	668624
140	108490
140	214089
140	236941
140	250061
140	334707
140	344766
140	769159
140	777467
140	786137
140	793038
140	804852
140	818905
141	062537
141	613271
141	625956
141	634871
141	885496
141	905510
141	932061
141	991404
142	284728
142	291965
142	304036
142	320187
142	340212
142	488918
142	720521
143	169319
143	360833
143	466733
143	484762
143	499016
143	557045
143	568438
143	578427
143	692340
144	048208
144	124347
144	137064
144	470161
144	486070
144	818514
144	923241
145	318442
145	327936
145	336427
145	399213
145	518020
145	749837
145	758343
146	205560
146	318683
146	565233
146	574717
146	674478
146	683243
146	695309
146	745109
146	830905
146	853614
147	037275
147	215743
147	229493
147	335423
147	452520
147	581392
147	604746
147	966677
148	028788
148	139312
148	241380
148	394641
148	403718
148	419045
148	517734
148	716643
148	906482
148	917435
149	129947
149	309169
149	382840
149	459442
149	688401
149	696112
149	904246
150	175235
150	190689
150	438358
150	545328
150	553953
150	620992
150	811600
151	012112
151	329401
151	520782
151	542644
151	555286
151	562532
151	760133
151	809915
151	828444
152	815110
152	824173
153	064724
153	117723
153	128351
153	332197
153	698479
153	713503
153	914514
154	002295
154	498000
154	517245
154	524572
154	612294
154	769766
154	781689
154	944286
155	081570
155	599275
155	612392
155	681195
155	841147
155	858413
156	021815
156	295245
156	316435
156	520795
156	560767
156	680119
157	109020
157	123789
157	357611
157	453166
157	575143
157	586222
157	697052
157	905361
158	049181
158	064518
158	347990
158	645160
158	655630
158	664916
158	677627
158	942152
159	032257
159	197581
159	208181
159	218177
159	764920
159	989716
159	999794
160	479013
161	237455
161	248222
161	449969
161	792331
162	210929
162	392177
162	728177
162	856302
163	104962
163	131185
163	769237
164	127676
164	693670
165	086696
165	426714
166	374236
166	656108
168	055192
168	437659
168	966911
168	984462
169	608340
170	182908
170	981135
170	997779
171	007426
171	572037
171	584013
171	614807
171	620709
171	627815
171	639717
171	710132
171	725079
171	757712
172	356277
172	361759
172	830213
172	839694
172	854254
172	865376
173	027445
173	042158
173	056108
173	073813
173	255555
173	268166
173	354308
173	363086
174	010809
174	500009
174	508186
175	304445
175	648783
175	661493
176	607080
177	094876
177	175081
177	390717
177	763991
177	924339
177	950552
177	965301
178	177751
178	185485
178	291501
178	395312
178	470288
178	478066
178	486993
178	807710
178	917813
178	930323
179	080243
179	088286
179	352453
179	372121
179	382169
179	499455
179	512293
179	577471
179	695994
179	704444
179	715134
179	852139
179	867219
180	575643
180	585869
180	621286
180	963629
180	974070
180	983419
180	991702
181	372838
181	533289
181	544142
181	748682
181	756132
181	763223
181	771459
182	168688
182	177405
182	402661
182	412186
182	462045
182	471488
182	573117
182	582757
183	156774
183	285688
183	297212
183	311226
183	455213
183	464767
183	472768
183	711606
183	720625
183	732809
183	940741
183	951100
183	964088
184	229888
184	238072
184	309481
184	383405
184	390784
184	632471
184	646170
184	655178
185	135088
185	148927
185	154915
185	244759
185	407388
186	021124
186	032288
186	067472
186	493890
186	543986
186	840815
187	192721
187	202192
187	262364
187	579834
187	629501
187	948675
187	980466
188	146641
188	154028
188	357138
188	370313
188	701940
189	103919
189	117502
189	188334
189	393290
189	693978
189	831068
190	216270
190	284642
190	430397
190	453689
190	575667
190	983970
191	028171
191	264766
191	496565
191	509671
191	611035
191	623080
191	950878
191	958997
192	365235
192	377213
192	448995
192	460166
192	689614
192	865282
194	671045
194	962061
197	401176
197	412600
198	649233
199	046127
199	813933
199	822433
199	832656
199	935801
199	942579
200	602543
204	818162
204	825621
204	983774
204	995260
205	003308
205	191551
208	541566
209	945992
209	963587
210	149360
210	156111
210	163378
210	171073
210	183115
210	235163
211	112029
211	118289
211	125786
211	133967
211	141846
211	149630
211	159482
211	170744
211	184435
211	266462
211	344360
211	353023
211	531756
211	562691
211	654566
211	948453
211	967611
211	974321
212	088456
212	957980
213	579192
216	210996
216	221951
218	561632
221	339669
224	354617
224	365937
224	378577
224	397660
224	410803
225	868504
226	581409
226	589448
226	597313
226	606709
226	785913
226	797396
228	213871
228	222212
228	229353
228	239409
228	615922
228	623160
228	629853
228	638169
228	647269
228	653468
228	715601
228	721989
228	728059
228	737005
228	915997
229	023852
229	030795
229	102140
229	150231
229	300660
229	370187
229	378163
229	387740
229	393615
229	485467
229	501001
229	509121
231	233376
231	240214
231	250166
231	268053
232	096102
232	105079
232	112862
232	136326
235	698141
235	703205
235	709713
235	730242
237	721339
237	727683
237	733921
237	740178
240	773151
240	779330
243	426371
244	902836
244	906938
244	912093
244	920570
244	928370
244	959092
244	969326
248	188287
248	195534
248	201901
248	210131
248	218841
248	226420
249	698684
249	705335
249	715735
249	728666
253	183333
253	191233
253	202636
253	220937
253	785141
253	790113
253	796311
253	801930
253	808011
253	813843
253	821105
253	838925
253	848633
253	858205
253	937973
253	943576
253	949852
254	038219
254	138266
254	146461
254	245764
254	468301
254	477879
254	588896
254	607943
254	624515
254	847968
254	984740
254	992108
255	000625
255	213370
255	221117
255	274262
255	284036
255	440972
255	450509
255	669954
255	676316
255	689727
255	701594
255	711362
256	084135
256	097164
256	271133
256	288751
256	298753
256	438851
256	486816
256	657937
256	664155
256	671717
256	678539
256	687828
256	900491
256	908810
257	055432
257	064089
257	154563
257	166489
257	251994
257	421668
257	558784
257	678245
257	937083
257	947473
258	098734
258	105828
258	266620
258	293656
258	422223
258	429095
258	542777
258	817785
258	825282
258	959165
259	098399
259	109709
259	319431
259	326615
259	411665
259	418493
259	428328
259	623781
259	629395
259	647804
259	763082
259	780331
260	135137
260	145921
260	410938
260	552380
260	631667
260	640313
260	649384
260	907351
261	037016
261	101922
261	325961
261	336260
261	525469
261	785036
261	795177
261	884757
261	896043
261	903357
261	927752
261	938937
261	949664
262	209964
262	218620
262	226167
262	232729
262	246020
262	462951
262	794071
262	897306
263	307207
263	314311
263	323114
263	474089
264	288677
264	329285
264	338833
264	356875
264	690989
264	812530
264	862126
265	708754
265	717960
266	136952
266	509208
267	601029
267	609752
267	616118
267	624275
268	269239
268	276747
268	284764
268	313421
268	322693
268	335908
268	896831
268	906193
269	419511
269	434677
269	455923
269	463756
269	472712
269	799304
269	806642
271	392487
272	379110
272	403655
272	428277
274	165053
274	172081
277	796533
277	811416
279	601987
279	608601
279	616255
279	629797
279	641018
279	649637
282	721603
287	205230
287	210330
287	217546
287	224741
287	236593
287	244274
287	472217
287	478371
287	495073
288	528426
288	535409
288	543321
288	549456
288	564122
289	014941
289	019498
289	024557
289	032247
289	037392
289	045374
289	054956
289	165027
289	173155
289	210666
289	503427
289	512071
289	520145
289	694314
289	706181
289	721603
290	087823
290	093411
290	098433
290	105357
290	112315
290	121407
290	135115
290	189465
290	197606
290	211422
290	332097
290	339136
290	491034
290	497069
290	505780
290	516537
290	527086
290	742393
290	752366
290	950239
290	960074
290	977555
291	788169
291	794384
291	801144
291	815601
291	832108
291	837968
291	916257
291	922757
291	935233
291	944922
291	958018
292	250625
292	260104
292	269077
292	929710
292	935688
292	943397
292	949162
292	959314
292	972401
294	914697
294	918993
294	924011
294	931573
294	938250
294	946683
294	960684
296	054377
296	060995
296	067608
296	091983
296	104341
298	328310
299	088815
299	097037
299	107630
299	117754
299	123877
299	133740
299	142771
300	252060
300	262946
300	271544
300	278870
302	071821
302	080236
302	988824
302	996122
303	003445
303	957440
303	964494
303	971955
303	981605
304	512487
304	519863
304	526354
304	533382
305	438171
305	445252
305	456711
305	466140
306	598524
306	604496
306	613510
306	825782
306	830756
306	838263
306	846978
306	855828
306	865481
306	950109
306	960474
306	968569
306	975002
306	981810
306	998989
307	237007
307	243158
307	251693
307	377189
307	386688
307	394635
307	406765
307	639895
307	652712
307	667435
307	675284
307	843941
308	007376
308	038261
308	044197
308	127245
308	556252
308	562254
[truncated: 1,425 more rows]
