# Supplementary material for: Moth olfactory receptor neurons adjust their encoding efficiency to temporal statistics of pheromone fluctuations
Source: PLoS Comput Biol. 2018 Nov 13;14(11):e1006586. doi: 10.1371/journal.pcbi.1006586 (PMC6258558; doi:10.1371/journal.pcbi.1006586)
Supplement: S1 Data — (ZIP) [file pcbi.1006586.s001.zip › data/32m/100fg/spikes_times_02.txt]

0	102241
0	109216
0	115501
0	121345
0	126585
0	132537
0	137893
0	142585
0	147217
0	152160
0	157830
0	164160
0	169738
0	176669
0	183562
0	190883
0	200202
0	208197
0	216096
0	232814
0	254733
0	265311
0	299394
0	327674
0	338318
0	382093
0	391817
0	402846
0	441537
0	459524
0	538412
0	553158
0	570137
0	620285
0	630013
0	671860
0	691687
0	722423
0	741341
0	766602
0	833859
0	847725
0	896722
0	919287
0	950375
0	988159
1	007638
1	055729
1	078807
1	113830
1	121121
1	203296
1	237954
1	255473
1	295544
1	305840
1	360962
1	390024
1	398708
1	500120
1	543844
1	592372
1	602075
1	617434
1	628624
1	669081
1	753938
1	764386
1	808378
1	834704
1	879175
1	910967
1	918410
1	946778
2	022903
2	031952
2	040021
2	048941
2	099247
2	156179
2	168310
2	234129
2	243019
2	250092
2	259659
2	268953
2	315539
2	324051
2	487559
2	496688
2	607173
2	620364
2	655757
2	694390
2	783491
2	793989
2	803047
2	813112
2	830937
2	852115
2	955362
2	966026
3	059617
3	101191
3	125693
3	222722
3	232993
3	259945
3	310285
3	331961
3	392012
3	597092
3	613619
3	633588
3	649767
3	658160
3	666790
3	923292
4	730497
4	743025
5	004930
5	093294
5	120012
5	331379
5	340376
5	346093
5	351670
5	356474
5	362416
5	368484
5	374440
5	380823
5	390413
5	396944
5	402774
5	409857
5	509275
5	517479
5	532940
5	539179
5	548369
5	562473
5	657025
5	693453
5	702418
5	728909
5	738705
5	752739
5	770011
5	961065
5	974737
5	986967
5	998633
6	019742
6	027203
6	035504
6	051230
6	079561
6	094544
6	103104
6	114587
6	125780
6	171411
6	204296
6	213740
6	251040
6	270476
6	282185
6	305825
6	313674
6	352228
6	488973
6	531531
6	595317
6	614512
6	637706
6	645102
6	653113
6	672680
6	681436
6	762838
6	899321
6	949618
6	966196
7	503653
7	510108
7	517571
7	523646
7	529146
7	535327
7	542371
7	551070
7	559614
7	569585
7	653767
7	669765
7	677261
7	695194
7	704668
7	715686
7	722567
7	731425
7	740885
7	751533
7	769044
7	799990
7	834237
7	861510
7	883857
7	896120
7	931296
7	951456
7	961514
7	970342
7	996303
8	076543
8	104774
8	137997
8	164245
8	174200
8	196229
8	244063
8	289479
8	329144
8	390878
8	400640
9	075465
9	083807
9	090784
9	096531
9	106073
9	113709
9	121827
9	130159
9	137557
9	149059
9	155933
9	166497
9	175128
9	188160
9	210162
9	227368
9	263828
9	271487
9	288956
9	300276
9	320479
9	343739
9	351928
9	381030
9	389413
9	438510
9	479044
9	488660
9	520813
9	543695
9	554156
9	590583
9	684629
9	972319
9	999687
10	012601
10	026052
10	033725
10	040494
10	048739
10	072747
10	089913
10	713796
11	070438
11	552516
11	560715
11	674965
12	223160
12	263583
12	278752
12	292960
12	736416
12	835377
13	532869
13	614869
13	634962
13	695580
13	722325
13	737217
14	034833
14	045010
14	744055
14	766278
14	983856
14	998777
15	156668
15	425020
15	581623
15	647609
15	658213
15	666337
15	679207
15	930845
15	954809
15	975219
15	987725
16	016444
16	499761
16	511030
16	538177
16	671888
16	948709
17	625865
18	004332
18	022658
18	344358
18	351420
18	361570
18	377247
18	400491
18	563480
18	809853
19	160507
19	546963
19	573301
19	585684
19	599827
19	652461
19	659514
19	667056
19	673674
19	681340
19	688260
19	697627
19	707252
19	727160
19	740453
19	748136
19	755038
19	767650
19	777114
19	785496
19	795890
19	825155
20	202119
20	208716
20	215163
20	223095
20	232660
20	238439
20	248541
20	256909
20	265282
20	278275
20	886379
20	893091
20	900919
20	908436
20	914442
20	923763
20	929405
20	944392
20	951974
20	960078
20	970463
20	979613
20	988147
21	003304
21	010201
21	017659
21	024520
21	035041
21	043551
21	055451
21	064119
21	074470
21	093578
21	110970
21	143058
21	168476
21	193645
21	205009
21	216789
21	246554
21	261942
21	281645
21	320339
21	355375
21	368920
21	394277
21	434212
21	455274
21	486022
21	523779
21	538842
21	551090
21	565712
21	739858
21	747907
21	909759
21	923865
21	937495
21	951593
21	958944
21	966609
21	976652
22	018941
22	028413
22	074059
22	122436
22	163491
22	172397
22	193371
22	203756
22	212538
22	221207
22	243315
22	266763
22	296927
22	352045
22	465660
22	477579
22	496664
22	535416
22	552691
22	583828
22	613478
22	627912
22	653221
22	699794
22	751672
22	767524
22	808551
22	832060
22	855393
22	876152
22	904423
22	961655
23	046257
23	095551
23	222974
23	229670
23	284752
23	300583
23	381171
23	400822
23	424010
23	496910
23	505335
23	519088
23	570836
23	580595
23	589108
23	655921
23	718055
23	731522
23	758664
23	773136
23	813225
23	823004
23	873844
24	002833
24	014092
24	077520
24	113333
24	125557
24	142127
24	202902
24	246493
24	328959
24	471355
24	511679
24	536986
24	567238
24	574463
24	589555
24	613155
25	413265
25	522488
25	742556
25	747650
25	753906
25	760314
25	766289
25	771970
25	777539
25	783334
25	791650
25	797686
25	808162
25	823562
26	894869
26	900365
26	905932
26	911780
26	917482
26	922551
26	928631
26	934580
26	940443
26	946847
26	955116
26	962337
26	979293
26	990684
27	005376
27	013423
27	026209
27	052891
27	059281
27	076041
27	085420
27	096560
27	113948
27	131558
27	148992
27	159541
27	493232
27	893196
27	936326
27	943047
27	950867
27	957989
27	967193
27	989661
28	039922
28	629595
28	641525
28	800108
28	806893
28	815169
28	825425
28	867007
29	421521
29	439468
30	443215
30	506963
30	518676
30	601394
30	612873
30	634832
30	659536
30	726824
31	543465
31	815265
31	826096
31	876439
31	913695
32	411511
32	790081
32	954700
33	598854
33	611967
33	649739
33	689443
33	703954
34	299245
34	333447
34	386133
34	395354
34	422624
34	435836
34	461682
34	640141
34	675582
34	736504
35	246504
35	267203
35	279173
35	743106
35	748335
35	753662
35	759626
35	765006
35	769852
35	774295
35	779047
35	784131
35	788740
35	794593
35	800669
35	806856
35	814348
35	824457
35	836026
36	135313
36	333136
36	338163
36	343089
36	349336
36	355435
36	360781
36	366266
36	371719
36	377091
36	383275
36	391113
36	396920
36	406651
36	414569
36	427948
36	437566
36	445373
36	455229
36	467260
36	479979
36	487147
36	497108
36	507993
36	514873
36	536368
36	558386
36	571203
36	585854
36	592888
36	612304
36	623807
36	632480
36	642456
36	742760
36	765158
36	787230
36	805517
36	821667
36	835807
37	068029
37	077254
37	088707
37	096723
37	110301
37	133179
37	141220
37	151463
37	171826
37	184595
37	197134
37	247065
37	282365
37	314059
37	324071
37	331826
37	343040
37	391426
37	615190
37	625907
37	639382
37	656525
37	695107
38	118246
38	123933
38	129942
38	136844
38	145387
38	151569
38	159995
38	165377
38	173468
38	180460
38	189469
38	197440
38	251627
38	267208
38	278368
38	298087
38	305012
38	320453
38	330186
38	344867
38	370988
38	413919
38	424220
38	433522
38	622219
38	630767
39	386640
39	401257
39	410391
39	417958
39	425452
39	432212
39	438927
39	446623
39	456021
39	469731
39	480932
39	489375
39	497037
39	504923
39	516475
39	529216
39	538517
39	568105
39	579803
39	606963
39	653066
39	666442
39	691456
39	709044
39	758267
39	819224
39	888310
39	906537
39	921857
39	935844
39	945633
39	984068
40	781438
40	790094
40	796909
40	803446
40	810687
40	817275
40	824112
40	832865
40	838768
40	845727
40	853174
40	862441
40	871653
40	880902
40	888726
40	896735
40	903786
40	938480
40	947662
40	960990
41	040609
41	056133
41	069182
41	086262
41	119927
41	166797
41	178418
41	191863
41	201871
41	308391
41	326765
41	358913
41	367548
41	387264
41	421744
41	430518
41	440244
41	490283
41	503458
41	584457
41	603582
41	633738
41	696778
41	725366
41	803076
41	870743
41	879855
42	016180
42	029947
42	040945
42	067104
42	096123
42	148472
42	189772
42	197858
42	223168
42	283171
42	381470
42	446354
42	476530
42	539982
42	581900
42	595861
42	669376
42	806971
42	817182
42	849784
42	893864
42	906297
42	917525
42	930152
42	942469
42	967227
43	112095
43	166277
43	217538
43	248476
43	366458
43	452842
43	553927
43	624337
43	640479
43	706365
43	722947
43	781005
43	999980
44	031323
44	049231
44	071153
44	206868
44	215589
44	287545
44	311489
44	365568
44	513871
44	527623
44	535641
44	558917
44	672721
44	787894
44	800596
44	811846
44	837113
44	935496
45	019029
45	031914
45	075066
45	141724
45	151378
45	162266
45	271054
45	285939
45	429132
45	440368
45	473488
45	489982
45	514440
45	541080
45	570795
45	585830
45	595387
45	638784
45	672737
45	817507
45	826218
45	896504
45	915948
45	953813
45	966792
45	974659
46	048969
46	214219
46	358280
46	372416
46	385616
46	403556
46	555061
46	585632
46	608932
46	659946
46	666951
46	855614
46	868365
46	936093
47	011320
47	052359
47	082566
47	174320
47	213626
47	235098
47	282374
47	324132
47	349913
47	456046
47	521329
47	553316
47	584946
47	599463
47	614161
47	621862
47	630278
47	683290
47	901493
48	026408
48	068197
48	131678
48	180956
48	208522
48	441095
48	449358
48	599708
48	763216
48	787526
48	818505
48	829427
48	861500
49	078255
49	181493
49	195163
49	283568
49	313022
49	333845
49	434445
49	452857
49	516342
49	551790
49	560404
49	578483
49	674535
49	832411
49	918902
49	991475
50	019304
50	183016
50	191319
50	248816
50	372331
50	392945
50	452612
50	463227
50	472617
50	751364
50	794776
50	807355
50	829365
50	870340
50	971809
51	010819
51	025283
51	062374
51	071706
51	105639
51	275081
51	292004
51	416395
51	517682
51	532156
51	555603
51	594374
52	262861
52	297420
52	451346
52	463209
52	861567
53	079458
53	087721
53	096672
53	116900
53	138031
53	199146
53	226889
53	238005
53	279174
53	285430
53	291506
53	299811
53	310165
53	317421
53	330503
53	350840
53	382297
53	484725
53	548089
53	559691
53	568837
53	635543
53	692323
53	704287
53	746191
53	758784
53	840909
53	984118
54	155634
54	306142
54	325375
54	340679
54	426155
54	872220
54	963918
54	998938
55	245725
55	336319
55	932091
55	946147
55	951853
55	957805
55	963005
55	968535
55	975196
55	981074
55	990267
55	996979
56	005416
56	021542
56	037188
56	044997
56	052347
56	068066
56	076588
56	111158
56	142814
56	154734
56	167427
56	175925
56	189978
56	200483
56	270237
56	278201
56	294411
56	315845
56	334604
56	360378
56	387456
56	501130
56	516877
56	555058
56	576413
56	620268
56	688267
56	764462
56	850604
56	863159
56	947765
57	690409
57	716774
58	171847
58	475367
58	586144
58	704688
58	953518
59	224004
59	356143
59	362578
59	368281
59	376277
59	382533
59	388237
59	395630
59	402252
59	409966
59	418792
59	426535
59	439294
59	449152
59	460580
59	485323
59	494089
59	504479
59	519412
59	539976
59	591889
59	963017
59	978065
59	990258
59	997581
60	003235
60	013358
60	023809
60	035263
60	045062
60	058393
60	072675
60	096781
60	105527
60	130494
60	159089
60	585398
60	699582
60	708410
60	720105
60	729352
60	740642
60	980852
61	000420
61	008907
61	017353
61	034553
61	046723
61	073679
61	083687
61	090830
61	104864
61	112820
61	126855
61	175700
61	182299
61	210730
61	226333
61	242068
61	257719
61	355335
61	378851
61	435655
61	453515
61	477317
61	675326
61	688646
61	715508
61	738717
61	851839
61	936835
61	945242
61	956808
61	965611
61	984842
62	058340
62	071235
62	233751
62	243289
62	261523
62	287574
62	296368
62	304944
62	324607
62	337584
62	389101
62	470514
62	491853
62	544787
62	555251
62	601482
62	830239
62	905985
62	952632
62	985790
63	000995
63	135023
63	206195
63	227866
63	240205
63	247870
63	258077
63	463573
63	494916
63	565184
63	591325
63	653676
63	713565
63	762909
63	806807
63	855256
63	913968
63	931154
63	942991
63	961069
63	971135
63	981153
64	041150
64	204693
64	212903
64	427295
64	498168
64	634723
64	676787
64	817466
64	849956
64	887409
64	902280
64	936959
64	978398
65	037313
65	064530
65	182877
65	217885
65	232553
65	268674
65	324788
65	357675
65	370952
65	398422
65	405254
65	497637
65	509312
65	518973
65	599606
65	732909
65	774845
65	790356
65	949815
65	987313
66	037943
66	117534
66	131496
66	186123
66	211187
66	228269
66	245997
66	374145
66	400842
66	417257
66	546987
66	656928
66	740871
66	752791
66	831942
66	968050
66	982028
66	990736
67	133933
67	152389
67	173227
67	183596
67	195368
67	239461
67	255072
67	276330
67	292056
67	353592
67	385020
67	466069
67	717267
67	863713
67	906490
67	915814
67	929328
67	976333
68	003690
68	034741
68	046642
68	109758
68	190874
68	222471
68	301195
68	490141
68	501329
68	516187
68	558803
68	620215
68	636215
68	826931
68	835986
68	849379
68	859914
68	951435
68	961614
68	972147
68	998281
69	170458
69	183691
69	205068
69	253602
69	266993
69	321576
69	473895
69	596870
69	614019
69	715847
69	828880
69	846830
69	853711
69	915897
69	955584
69	989227
70	129236
70	139563
70	160031
70	342997
70	405689
70	418821
70	442647
70	605614
70	623988
70	731776
70	742260
70	749634
70	908985
70	948908
70	964678
70	978432
71	026943
71	122773
71	196736
71	222741
71	236411
71	255355
71	340413
71	398079
71	512475
71	526442
71	579093
71	598396
71	611529
71	655976
71	738161
71	761493
71	846215
71	898862
71	964638
71	976363
72	010667
72	169230
72	281991
72	318134
72	383195
72	395752
72	495259
72	506438
72	519554
72	545417
72	564252
72	579373
72	720964
72	731108
72	819561
72	874793
73	133295
73	140879
73	149493
73	168778
73	180578
73	244796
73	264394
73	288975
73	375141
73	443078
73	525968
73	550503
73	560556
73	606390
73	830312
73	870367
73	898051
73	925792
74	017297
74	071694
74	084732
74	094385
74	145940
74	157789
74	169279
74	470645
74	557341
74	603643
74	617071
74	685503
74	751026
74	762354
74	783265
74	794069
74	856873
74	868245
74	879440
74	915294
74	942007
75	268270
75	281760
75	303638
75	312623
75	323157
75	343480
75	401265
75	416887
75	453679
75	541466
75	569190
75	653094
75	662331
75	890582
75	900189
76	040350
76	049155
76	068691
76	086859
76	101015
76	116967
76	145523
76	266014
76	322312
76	338637
76	522898
76	536989
76	558968
76	602055
76	628402
76	735320
76	758092
76	827122
76	836125
76	854468
76	957459
77	051977
77	173341
77	231983
77	253183
77	376341
77	411641
77	425021
77	437454
77	448155
77	456777
77	481954
77	662632
77	714139
77	741576
77	756607
77	770611
77	947926
77	994181
78	016046
78	184762
78	230215
78	255835
78	273296
78	289596
78	426489
78	479791
78	524190
78	672891
78	930542
79	019055
79	174144
79	236904
79	257762
79	269177
79	467583
79	510736
79	521076
79	537990
79	555473
79	573830
79	582532
80	095836
80	124687
80	380005
80	455066
80	693560
80	762883
80	776157
80	791944
80	899445
81	072030
81	085760
81	114781
81	179964
81	195416
81	204653
81	253335
81	531228
81	565277
81	706131
81	776601
81	803659
81	906422
81	915658
82	010227
82	350716
82	369282
82	391892
82	403172
82	415671
82	425943
82	434284
82	462888
82	480779
82	530726
82	539060
82	634459
82	655227
82	856909
82	865077
82	884124
82	921508
82	939547
82	956022
82	964768
82	972127
82	997007
83	012708
83	026081
83	053252
83	111388
83	670290
83	700428
84	263056
84	394135
84	479471
84	880519
84	982678
85	023740
85	113593
85	224667
85	269473
85	278781
85	361957
86	046683
86	319119
86	547757
86	714616
86	752110
86	918001
87	025906
87	146518
87	227982
87	476491
87	593817
87	696805
87	707203
87	719965
87	729217
87	744079
88	123446
88	434020
88	680008
88	711308
88	836907
89	080910
89	237820
89	381518
89	806400
89	960026
90	031013
91	003145
91	014162
91	041495
91	052962
91	120919
91	137259
91	180865
91	380846
91	537361
91	702237
92	215147
92	469351
92	869362
92	930637
92	978455
93	028407
93	292554
93	327945
93	340364
93	366920
93	381462
93	403074
93	411279
93	907427
93	935869
94	444832
94	454455
94	588595
94	647172
94	681386
95	256212
95	267716
95	282963
95	310718
95	324152
95	914785
95	943529
95	957274
95	970078
95	980045
97	111329
97	312661
97	330311
97	992279
98	699470
98	719800
98	753830
98	777774
99	100762
99	120604
99	141081
99	487096
99	559929
99	672487
99	691343
99	737295
99	749293
99	767265
100	050585
100	625613
100	643935
100	673579
100	725480
100	894237
101	056252
101	139790
101	267132
101	367343
101	525337
101	542073
101	937019
102	177842
102	202365
102	428040
102	802430
103	405857
103	510677
103	745085
104	034586
104	057761
104	110389
104	471372
104	496835
104	506735
104	522862
104	536568
104	835037
105	319492
105	325543
105	330996
105	337197
105	342313
105	347009
105	352541
105	357689
105	362662
105	367824
105	373625
105	379839
105	386517
105	392887
105	398502
105	406883
105	415184
105	422415
105	432663
105	458012
105	467632
105	476027
105	529172
105	546523
105	581697
105	591435
105	613429
105	632076
105	656076
105	685541
105	723561
105	733104
105	778155
105	790582
105	870674
105	882696
105	914560
105	940336
105	953589
105	995358
106	082427
106	131893
106	414243
106	443584
106	468013
106	475033
106	485345
106	507271
106	541070
106	547529
106	561021
106	617222
106	628068
106	657496
106	758135
106	777908
106	790790
106	798383
106	811627
106	977286
106	992868
107	032643
107	049034
107	062486
107	070972
107	080301
107	115433
107	123660
107	132302
107	223679
107	232713
107	358475
107	410727
107	544956
107	561154
107	583974
107	619818
107	649590
107	733048
107	753873
107	775827
107	812090
107	889476
107	966680
108	084202
108	127800
108	186655
108	272056
108	427430
108	454662
108	571025
108	637230
108	648026
108	663852
108	713978
108	747280
108	776165
108	793937
108	872051
108	882208
108	910285
108	995533
109	089062
109	106034
109	123381
109	133320
109	208401
109	286856
109	342674
109	386920
109	400294
109	496330
109	557394
109	575745
109	585415
109	621873
109	675784
109	744982
109	762135
109	837075
109	943523
110	085065
110	097116
110	116745
110	202342
110	216833
110	228473
110	240405
110	411574
110	433772
110	471211
110	481089
110	519557
110	540534
110	620862
110	770023
110	810978
110	835371
110	857361
110	962072
111	003092
111	051028
111	145175
111	339821
111	359514
111	405742
111	488256
111	506252
111	523139
111	610617
111	650939
111	691725
111	753037
111	765204
111	879386
111	957250
111	981380
111	993417
111	999361
112	007953
112	117457
112	144657
112	177191
112	187702
112	256166
112	282218
112	384425
112	455018
112	637503
112	678202
112	734525
112	841576
112	868657
112	938436
112	950750
112	963979
113	016526
113	032788
113	117070
113	147858
113	176330
113	295251
113	428086
113	459127
113	517383
113	617720
113	634539
113	727797
113	742807
113	759632
113	769695
113	859556
113	869596
114	093135
114	166264
114	199027
114	311788
114	323427
114	420765
114	430896
114	441670
114	617272
114	642045
114	689789
114	702012
114	893883
114	971847
115	048828
115	072158
115	144542
115	176221
115	207376
115	223885
115	231792
115	240002
115	423925
115	433990
115	446089
115	463864
115	550640
115	678768
115	691815
115	786535
116	056783
116	115356
116	129956
116	204184
116	239056
116	325236
116	360970
117	032522
117	230667
117	240734
117	254427
117	265253
117	275512
117	285561
117	332920
117	343279
117	354421
117	363144
117	373637
117	386403
117	403069
117	436042
117	474562
117	499041
117	577800
117	587395
117	602409
117	639494
117	760027
117	817436
117	867463
117	876052
117	884481
117	911991
117	964486
118	030084
118	059165
118	145433
118	276308
118	425313
118	453646
118	472539
118	757635
118	766189
118	783834
118	797096
118	824362
118	845153
118	870509
118	907286
118	980115
119	033576
119	131333
119	148491
119	299121
119	320265
119	329721
119	337504
119	351290
119	364166
119	385953
119	401067
119	510470
119	665514
119	673753
119	887651
119	939958
120	024234
120	035193
120	058267
120	154461
120	191036
120	245891
120	334716
120	358559
120	463643
120	496073
120	507322
120	942747
120	973015
121	033501
121	042759
121	189081
121	198611
121	292867
121	301892
121	334490
121	408324
121	426140
121	555638
121	566209
121	605753
121	613747
121	637632
122	257535
122	282916
122	300201
122	462486
122	473160
122	655059
122	671464
122	685028
122	700208
122	716415
122	725335
122	763202
122	787184
122	807258
122	847347
122	931269
122	943108
123	000886
123	030706
123	142550
123	203959
123	252521
123	347410
123	360901
123	437995
123	455700
123	477586
123	534270
123	559911
123	569221
123	602651
124	032343
124	328388
124	730317
124	902319
125	009817
125	553910
125	562168
125	578903
125	858993
125	888035
126	006575
126	015863
126	068972
126	079363
126	317173
126	370247
126	383043
126	407582
126	517177
126	570519
126	755383
126	823074
126	999875
127	011035
127	187561
127	205980
127	364707
127	417905
127	714820
127	976466
127	998047
128	180952
128	537578
128	919935
129	114966
129	241943
129	329216
129	340780
129	357660
129	632066
129	820071
130	003692
130	067083
130	443305
130	460459
130	471278
130	513114
130	834182
130	843693
130	854076
131	223034
131	245573
131	259610
131	424000
131	824795
131	888066
131	965226
132	700689
132	946670
132	961437
132	972930
132	986261
133	291315
133	526652
133	597559
133	940942
133	951992
133	981501
134	006874
134	558782
134	568879
134	597894
[truncated: 3,885 more rows]
