# Supplementary material for: Moth olfactory receptor neurons adjust their encoding efficiency to temporal statistics of pheromone fluctuations
Source: PLoS Comput Biol. 2018 Nov 13;14(11):e1006586. doi: 10.1371/journal.pcbi.1006586 (PMC6258558; doi:10.1371/journal.pcbi.1006586)
Supplement: S1 Data — (ZIP) [file pcbi.1006586.s001.zip › data/32m/100fg/spikes_times_03.txt]

0	161964
0	170632
0	179888
0	188708
0	197414
0	204315
0	211644
0	218457
0	225173
0	232934
0	238763
0	247030
0	256754
0	265844
0	281956
0	298261
0	347913
0	355233
0	361621
0	372038
0	388685
0	405821
0	450780
0	463871
0	871289
0	876836
0	883858
0	890038
0	897021
0	906781
0	914874
0	922989
0	928939
0	936615
0	945961
0	964972
0	993008
1	001542
1	009016
1	016908
1	025830
1	041255
1	066762
1	113686
1	124396
1	159046
1	252103
1	263244
1	272764
1	280315
1	310813
1	375535
1	387542
1	403264
1	435688
1	486338
1	496284
1	509119
1	558871
1	586573
1	598294
1	645943
1	725805
1	749392
1	784346
1	799889
1	810892
1	840486
1	907264
1	916167
1	922966
1	936282
1	965558
1	977660
1	985728
2	056541
2	110663
2	153327
2	160425
2	171761
2	182436
2	222906
2	253358
2	278633
2	306601
2	398085
2	404784
2	416321
2	459459
2	468887
2	478140
2	538974
2	593040
2	601262
2	615991
2	631221
2	674051
2	691858
2	764667
2	781046
2	824829
2	830928
2	878195
2	977471
3	046847
3	066935
3	077880
3	088537
3	134473
3	147776
3	237834
3	249314
3	259737
3	269539
3	305217
3	389312
3	403178
3	421936
3	437664
3	459455
3	501858
3	590263
3	603817
3	670374
3	679308
3	709401
3	759170
3	770093
3	777031
3	797904
3	835728
3	902133
3	914898
4	079907
4	088997
4	097902
4	141374
4	154282
4	161875
4	170381
4	321366
4	445385
4	461249
4	473585
4	648457
4	656485
4	662964
4	670723
4	693359
4	705855
4	999572
5	007062
5	018834
5	277338
5	835439
5	846580
5	864953
5	876687
6	312635
6	324341
6	334844
6	357752
6	373782
7	319670
7	330395
7	341594
7	355329
7	371914
8	279135
8	287594
8	300159
8	879892
8	896220
8	907366
9	282314
9	289292
9	295042
9	302376
9	308523
9	315460
9	321277
9	328587
9	334421
9	341231
9	350881
9	364745
9	374507
9	383445
9	392562
9	413820
9	461252
9	480264
9	491121
9	503489
9	527360
9	586439
9	603513
9	633046
9	646364
9	671074
9	709545
9	718629
9	746208
9	774219
9	802565
9	813906
9	828245
9	873010
9	880795
9	952452
9	961823
10	061443
10	069010
10	117401
10	126930
10	149940
10	256600
10	264731
10	276874
10	291775
10	311210
10	318483
10	325393
10	429058
10	450354
10	459915
10	472645
10	482023
10	518345
10	668352
10	679175
10	703761
10	762463
10	783007
10	846737
10	888592
10	906211
10	917081
10	924516
10	996635
11	075121
11	084304
11	096444
11	143594
11	189942
11	198369
11	210107
11	225364
11	233060
11	240715
11	276370
11	285698
11	390358
11	431193
11	533625
11	544203
11	551279
11	560613
11	567925
11	576427
11	638961
11	736370
11	766365
11	817757
11	940114
11	948192
11	984934
11	999828
12	018101
12	152368
12	159933
12	170470
12	179053
12	187281
12	314889
12	326724
12	340109
12	465491
12	474606
12	518982
12	529800
12	557357
12	565783
12	582771
12	745239
12	763743
12	806343
12	814377
12	827080
12	833945
12	846901
12	860301
12	974875
13	055472
13	067853
13	102417
13	110922
13	118269
13	136721
13	258839
13	283256
13	299539
13	312713
13	479563
13	490863
13	501821
13	508684
13	527572
13	570046
13	580960
13	641361
13	691125
13	841234
13	901870
13	929977
13	987212
14	007471
14	019081
14	028951
14	120724
14	194562
14	204817
14	257867
14	278357
14	361269
14	376533
14	433954
14	493680
14	553677
14	567305
14	577987
14	657717
14	816188
14	824324
14	844403
14	852959
14	871010
14	989453
15	000176
15	030260
15	145677
15	179468
15	216101
15	249541
15	257488
15	299212
15	309178
15	321319
15	435591
15	504113
15	545037
15	561677
15	570509
15	577057
15	771586
15	898440
15	921817
15	935174
15	943319
15	992416
16	005788
16	239921
16	250861
16	281760
16	309804
16	375952
16	483776
16	545504
16	571986
16	598438
16	679525
16	740100
16	821628
16	830017
16	972079
17	064884
17	082524
17	103757
17	119817
17	248151
17	260214
17	284605
17	349338
17	358311
17	369914
17	432823
17	447018
17	593346
17	613112
17	803967
17	820535
17	829045
17	845831
17	910606
17	921643
18	058723
18	091577
18	117773
18	185478
18	199411
18	225716
18	232551
18	418080
18	449224
18	779506
18	788437
19	192638
19	213189
19	229328
19	249840
19	261495
19	270344
19	291294
19	887591
19	905111
19	914423
19	924608
19	932551
19	941367
19	948326
19	959426
19	970311
20	042554
20	343715
21	126922
21	138436
21	159265
21	167811
21	178617
21	189233
21	205256
21	216942
21	298942
21	309353
21	403514
21	539331
21	780601
21	787738
22	099039
22	107421
22	122539
22	795869
22	803009
22	810471
22	820903
22	830562
22	863651
22	872867
22	888098
22	906447
22	933502
23	028778
23	205386
23	212066
23	220317
23	228902
23	238115
23	247754
23	274561
23	351659
23	365283
23	391193
23	426708
23	435794
23	445828
23	601058
23	639180
23	646365
23	655709
23	688997
23	732583
24	010153
24	019407
24	026911
24	036727
24	069307
24	078518
24	123952
24	135932
24	145476
24	166374
24	177070
24	194470
24	222824
24	290969
24	374944
24	539908
24	547710
24	556228
24	567245
24	626018
24	675104
24	696135
24	707574
24	753141
24	841601
24	907414
24	923611
24	951853
24	997595
25	086667
25	104279
25	120920
25	129856
25	140822
25	153661
25	220522
25	229502
25	344730
25	460687
25	533252
25	544627
25	708630
25	719675
25	730579
25	738377
25	798757
25	807646
25	826090
25	867004
25	881393
25	900384
26	035662
26	143911
26	150741
26	162086
26	181270
26	242955
26	251319
26	265609
26	308628
26	373242
26	384489
26	399064
26	408105
26	455621
26	482313
26	615259
26	812692
26	827876
26	838462
26	919375
26	927531
26	974136
27	024764
27	082991
27	094430
27	102555
27	109625
27	152255
27	187407
27	412328
27	427187
27	437898
27	451679
27	464789
27	610531
28	160292
28	332992
28	344703
28	351146
28	365537
28	375523
28	393875
28	403245
28	415879
28	434111
28	447875
28	673832
28	963432
29	004616
29	464480
29	472581
29	813296
29	826845
30	016525
30	034287
30	374175
30	508414
31	090187
31	097893
31	105635
31	112593
31	120730
31	127016
31	133570
31	141491
31	149847
31	161149
31	181703
31	266092
31	275006
31	284101
31	294387
31	509147
31	852119
31	876150
31	893477
33	569008
34	510735
34	726419
34	746246
34	758584
34	769845
36	184145
36	259486
36	805608
36	818804
36	830946
37	862109
38	317758
38	328133
38	343095
38	629944
38	639014
38	649797
39	385959
39	395079
39	404262
42	547647
42	559844
42	585198
42	598727
43	627236
43	634186
43	640195
43	647295
43	655077
43	662786
43	673082
43	681737
43	696748
43	709927
43	786927
43	914600
43	929880
43	941804
43	947716
43	955478
43	964057
43	978384
44	000438
44	040864
44	072931
44	131234
44	162809
44	206024
44	217524
44	234679
44	242433
44	256312
44	278923
44	291911
44	304797
44	326202
44	502685
44	523544
44	569612
44	576390
44	589639
44	656467
44	662674
44	785213
44	829451
45	013012
45	023758
45	191565
45	203709
45	217105
45	322996
45	336960
45	346226
45	386680
45	393553
45	410244
45	466244
45	475635
45	484206
45	492543
45	513826
45	553013
45	738388
45	748370
45	758685
45	854782
45	970425
46	094421
46	108324
46	453561
46	463610
46	472921
46	478870
46	487487
46	495683
46	504057
46	514177
46	521221
46	535177
46	549040
46	822228
46	967496
46	979590
46	987029
46	996159
47	065556
47	073363
47	083746
47	624703
47	939706
48	814990
48	846276
48	978862
48	988103
48	995855
49	004062
49	019143
49	030153
49	159129
49	174747
49	192587
49	202655
49	212452
49	221864
49	321504
49	335035
49	357768
49	517455
49	526390
49	535402
49	553527
49	562254
49	573419
49	583636
49	592390
49	677793
49	688175
49	699095
49	709502
49	719138
49	732043
49	932192
49	938337
49	953136
49	971481
50	122275
50	130295
50	138779
50	434325
50	445539
50	507651
50	521512
50	534402
50	540495
50	550857
50	564463
50	572719
50	790139
50	797934
50	805318
50	822632
50	830762
50	914797
50	924190
50	936328
50	963942
50	974950
50	993821
51	130345
51	200832
51	315419
51	328234
51	544458
51	558154
51	652078
51	665321
51	741973
51	747943
51	758333
51	772789
51	788414
51	874848
51	886970
51	899657
51	915282
51	935796
51	951400
52	116273
52	625138
52	639153
52	758214
52	768286
52	781178
52	791844
52	804098
52	811418
52	822215
52	831996
52	845682
52	911312
52	935237
52	977282
52	987576
52	995206
53	038610
53	053744
53	167345
53	177336
53	193303
53	232783
53	372405
53	562453
53	572267
53	581989
53	687816
53	702607
53	711607
53	722179
53	730293
53	802316
53	851866
53	862602
53	879114
53	896134
53	905478
53	934838
53	949292
54	030197
54	044781
54	072986
54	160139
54	196557
54	204421
54	235904
54	275602
54	369776
54	554826
54	597490
54	611644
54	624019
54	637080
54	647507
54	657429
54	671652
54	827828
54	836791
55	022268
55	036284
55	111684
55	119375
55	127218
55	207579
55	217411
55	236756
55	248919
55	261452
55	273404
55	305315
56	235782
57	814540
57	820977
57	828758
57	837820
57	846247
57	854295
57	865723
57	873415
57	886366
57	896066
57	907674
58	006080
58	017768
58	031302
58	039930
58	053266
58	073812
58	086776
58	124632
58	157825
58	208258
58	312016
58	362407
58	371356
58	378317
58	461607
58	482235
58	488537
58	503589
58	535621
58	549149
58	558542
58	566518
58	575023
58	614934
58	636159
58	748102
58	777721
58	783974
58	799076
58	875484
58	886141
58	917458
58	963575
58	990270
59	095064
59	130622
59	192708
59	204556
59	237935
59	351131
59	358219
59	368425
59	378366
59	389678
59	520029
59	528313
59	576832
59	612420
59	711196
59	732482
59	823439
59	893836
59	902841
59	923751
59	988716
60	106774
60	120191
60	274378
60	292825
60	312184
60	373890
60	380523
60	389247
60	398878
60	407703
60	419923
60	431953
60	439678
60	449036
60	524332
60	605616
60	614301
60	640376
60	789246
60	805593
60	817648
60	825804
60	840155
60	867941
61	001223
61	010393
61	023071
61	201301
61	219450
61	254752
61	262739
61	359802
61	480657
61	495498
61	563123
61	749671
61	781110
61	825526
61	906332
62	104914
62	113908
62	124454
62	139626
62	210966
62	237689
62	250860
62	319754
62	364005
62	460475
62	556418
62	567809
62	578520
62	602187
62	771287
62	790307
62	805702
62	815986
62	876302
62	945529
62	990305
63	001189
63	008995
63	024072
63	333177
63	350596
63	361422
63	494476
63	506345
63	516682
63	648018
63	656073
63	780223
63	795560
63	848057
63	859824
63	933261
64	025127
64	038481
64	050955
64	060266
64	081021
64	093804
64	233385
64	357938
64	366672
64	396959
64	453538
64	477318
64	514887
64	653655
64	670987
64	691997
64	793340
64	810053
64	822214
64	843931
64	995414
65	012321
65	044977
65	056523
65	064496
65	083772
65	324457
65	336114
65	459298
65	491515
65	574843
65	588287
65	602458
65	658473
65	754287
65	785077
65	797352
65	842704
65	987735
66	077728
66	088642
66	102144
66	169928
66	183804
66	197358
66	210290
66	290221
66	311685
66	328845
66	440705
66	462311
66	482280
66	495567
66	580932
66	592280
66	807144
66	868234
67	117441
67	125425
67	159570
67	183536
67	257141
67	272025
67	514360
67	539060
67	575636
67	701091
67	870107
67	884502
67	901389
68	127067
68	140228
68	152611
68	161562
68	182180
68	343936
68	354666
68	368264
68	490589
68	525986
68	565068
68	581416
68	803741
68	812301
68	821361
68	929593
68	940437
68	955506
68	979788
69	214917
69	228847
69	248453
69	278268
69	311990
69	334996
69	578988
69	591325
69	602154
69	677580
69	696250
69	967769
69	979941
69	994493
70	011370
70	101394
70	113092
70	131121
70	144633
70	154005
70	232378
70	307562
70	327306
70	337846
70	348244
70	441481
70	520140
70	538256
70	576419
70	594528
70	607024
70	629778
70	970874
70	985886
70	998121
71	049114
71	059851
71	161128
71	176721
71	261423
71	277771
71	292448
71	333192
71	349619
71	527707
71	536710
71	544693
71	560573
71	641537
71	882439
72	053570
72	836747
72	856871
73	201357
73	212836
73	247992
73	591992
73	608039
73	741401
73	765191
73	776565
73	793763
74	000484
74	187998
74	197987
74	228974
74	238990
74	251666
74	403022
74	415663
74	535599
74	559584
74	589647
74	602135
74	618264
74	692881
74	801251
74	810437
74	826374
74	941621
74	949545
74	966659
75	302209
75	377570
76	079162
76	089171
76	099074
76	105372
76	114606
76	126605
76	160479
76	170180
76	182947
76	303322
76	313109
76	326868
76	340834
76	360560
76	371448
76	488891
76	499326
76	711270
76	728452
76	787982
76	799879
76	819424
76	829298
76	942505
77	129265
77	139075
77	151598
77	273030
77	315096
77	325395
77	335585
77	345918
77	357277
77	371934
77	388546
77	485871
77	611156
77	621069
77	693119
77	707863
77	736483
77	867144
77	876292
77	971323
78	035208
78	057189
78	194877
78	203787
78	231925
78	246832
78	262886
78	414865
78	526842
78	551949
78	561415
78	573831
78	662193
78	740397
79	075922
79	083979
79	092343
79	104224
79	117187
79	129145
79	168396
79	288781
79	296339
79	317378
79	333466
79	350360
79	364724
79	463006
79	470625
79	483027
79	500002
79	574619
79	581577
79	644827
79	662101
79	714006
79	892238
79	901231
79	915348
80	002815
80	044362
80	178594
80	189647
80	200155
80	207384
80	224036
80	234527
80	248564
80	257907
80	424464
80	434308
80	484191
80	561738
80	571328
80	641013
80	731477
80	741442
80	749950
80	762494
80	877312
80	894005
80	924105
81	030793
81	042792
81	102408
81	111076
81	202764
81	258553
81	273017
81	355644
81	375861
81	475828
81	489314
81	503952
81	522199
81	532242
81	542058
81	551800
81	560479
81	730397
81	835453
81	847720
81	936458
81	953097
81	967732
81	980685
81	989015
82	063223
82	075530
82	083734
82	095323
82	113469
82	234062
82	243450
82	267182
82	282722
82	442256
82	456318
82	463872
82	523447
82	542362
82	562412
82	675366
82	686267
82	767690
82	777463
82	787943
82	963473
83	002210
83	012314
83	019375
83	026757
83	061779
83	070807
83	257186
83	267521
83	290602
83	358430
83	377459
83	394655
83	415691
83	630726
83	647985
83	752478
83	760265
83	768095
83	776801
83	786997
83	827357
83	860301
83	888341
83	936598
84	046365
84	055243
84	130208
84	139791
84	205911
84	218507
84	227791
84	240251
84	273662
84	430354
84	463040
84	560060
84	571621
84	659882
84	671671
84	694960
84	847713
84	859664
84	878546
84	978928
85	132962
85	186488
85	204814
85	391958
85	400320
85	416428
85	427276
85	540566
85	586477
85	638472
85	655137
85	810837
85	833521
85	849619
85	859141
85	868028
85	903196
85	961933
86	027648
86	157201
86	213920
86	250301
86	398388
86	500670
86	515667
86	558249
86	684356
86	692790
86	711622
86	733009
86	860733
86	963898
86	984232
87	205870
87	219633
87	238016
87	290247
87	349758
87	360753
87	451632
87	676809
87	684644
87	707829
87	766462
87	836191
87	910221
88	029482
88	044905
88	082258
88	096007
88	111858
88	157070
88	169351
88	311670
88	355621
88	441340
88	449223
88	510314
88	571592
88	727049
88	839010
88	861672
88	871805
88	976937
88	989460
89	193718
89	427444
89	738915
89	747920
89	772407
90	163704
90	231020
90	357336
90	371467
90	507298
90	522118
90	619675
90	655616
90	773674
90	784381
90	879046
91	332344
91	358332
91	377126
91	385969
91	953544
91	965739
91	981717
91	996926
92	010317
92	147123
92	485593
92	494956
92	666821
92	675504
92	742361
92	862404
93	514040
93	523718
93	830702
94	105445
94	542421
95	010067
95	319011
95	926225
96	422871
97	377800
98	399739
98	412678
98	433462
98	450987
98	473694
98	573716
98	891082
98	903256
99	058651
100	074481
100	372263
100	796427
100	811184
101	240364
101	252180
101	799758
101	811995
101	831024
101	845724
103	119384
104	415105
104	638929
104	648358
104	909036
104	921689
104	959438
104	978440
104	996204
105	045535
106	163497
106	178045
107	235036
108	741722
108	953559
108	966803
108	991370
109	013902
110	289906
110	299268
110	686375
110	696166
110	702912
110	709163
110	715410
110	722107
110	728408
110	736067
110	742254
110	750732
110	761195
110	795643
110	802828
110	813072
110	850419
110	856703
110	873271
110	915127
110	942069
110	959494
110	967226
110	977804
110	988005
110	996434
111	014505
111	035247
111	053256
111	061184
111	078954
111	100219
111	220397
111	230614
111	258416
111	339045
111	351172
111	375265
111	388626
111	396612
111	405283
111	431182
111	472963
111	934300
111	941710
111	957920
111	967173
111	975053
111	985131
111	991553
111	998539
112	005613
112	013587
112	023002
112	030688
112	038164
112	048644
112	076453
112	109515
112	205388
112	217788
112	293477
112	299103
112	311987
112	321768
112	338338
112	430624
112	464042
112	471798
112	558304
112	588567
112	686547
112	704561
112	729854
112	742502
112	818575
112	830890
112	837695
112	851205
112	859439
112	870286
112	882357
112	960294
112	978064
112	994041
113	007975
113	064435
113	104530
113	128871
113	229491
113	237276
113	348828
113	388795
113	396984
113	409602
113	421792
113	434785
113	446708
113	487540
113	558681
113	576369
113	594741
113	606257
113	655675
113	708968
113	886119
113	895783
113	902905
113	916270
113	925583
113	940546
113	954316
113	996146
114	036362
114	059237
114	206689
114	238275
114	247855
114	259082
114	343983
114	433795
114	450198
114	552415
114	559222
114	567733
114	576303
114	587571
114	598557
114	809012
114	820779
114	829368
114	849746
114	979910
115	015272
115	054251
115	083409
115	102020
115	276008
115	320227
115	330370
115	363354
115	371881
115	387779
115	497871
115	562943
115	600433
115	617732
115	629322
115	641968
115	669139
115	688263
115	703503
115	836451
115	879303
115	889028
115	899469
115	961610
115	971696
115	997908
116	010445
116	057312
116	070069
116	083891
116	186214
116	367189
116	375639
116	397615
116	412817
116	531423
116	543079
116	586472
116	597471
116	673151
116	683726
116	695490
116	753745
116	807373
116	845048
116	859316
116	875166
117	103628
117	171624
117	190058
117	261411
117	282794
117	299823
117	402307
117	425817
117	465680
117	489086
117	500178
117	519526
117	528187
117	695623
117	705545
117	746210
117	829655
117	840531
117	859680
117	977426
118	013485
118	160394
118	252804
118	262967
118	271614
118	507793
118	543595
118	550506
118	559958
118	570488
118	703774
118	781362
118	790140
118	926774
118	959192
118	970286
118	988647
119	115501
119	274239
119	287875
119	311446
119	330653
119	357727
119	492196
119	503033
119	551760
119	575697
119	599820
119	823624
119	892661
119	909998
119	964252
120	150272
120	204558
120	216029
120	318754
120	351019
120	385456
120	455119
120	466288
120	497298
120	581491
120	591933
120	599769
120	613345
120	678440
120	689696
120	792865
120	833380
120	895844
120	994360
121	008020
121	096988
121	128107
121	144476
121	158571
121	174607
121	219715
121	335883
121	353218
121	385561
121	397110
121	407919
121	581226
121	594910
121	607739
121	970721
121	983657
122	000242
122	016568
122	042675
122	052270
122	063841
122	077466
122	088103
122	101719
122	198941
122	232586
122	265922
122	277711
122	297038
122	313941
122	445083
122	501876
122	561675
122	661423
122	670178
122	751429
122	783656
122	791635
123	018463
123	044149
123	097565
123	247313
123	257707
123	273487
123	288327
123	315872
123	343319
123	354372
123	402845
123	437032
123	517070
123	526881
123	588351
123	636075
123	714637
123	778769
123	851247
123	876738
123	936359
123	996810
124	123940
124	146489
124	157907
124	245269
124	307963
124	346440
124	362569
124	387345
124	601468
124	723490
124	842276
124	855676
124	966688
125	078245
125	089629
125	121885
125	147365
125	171563
125	182398
125	207994
125	286757
125	683836
125	695387
125	733988
125	898698
125	919911
125	934364
126	012119
126	160536
126	232348
126	302080
126	320470
126	328546
126	344702
126	368787
126	380128
126	509181
126	520340
126	533178
126	658730
126	699809
126	720522
126	782720
126	877044
126	905970
126	928355
127	021261
127	033164
127	065048
127	126670
127	166022
127	239664
127	251400
127	338744
127	421857
127	560353
127	688900
127	699806
127	801486
127	832407
127	903588
127	943942
128	060278
128	166153
128	220172
128	246972
128	299724
128	325074
128	595221
128	797409
128	836279
128	872277
128	978455
128	987168
128	994916
129	033339
129	115385
129	138546
129	227202
129	253643
129	364979
129	440819
129	450914
129	500535
129	778713
130	003668
130	232202
130	513106
130	527029
130	551515
130	687741
131	001872
131	244692
131	368289
131	402345
131	696135
131	703393
132	296084
132	455192
132	497974
132	600406
132	610739
132	628209
132	918424
133	038618
133	057882
133	082910
133	094697
133	108692
133	117857
133	241183
133	253443
133	263387
133	639139
133	650344
134	119358
134	138261
134	352077
134	365179
134	375599
134	589392
134	965532
135	095072
135	102526
135	125463
135	396771
135	598321
135	744292
135	755790
135	772912
135	866304
135	904091
136	278241
136	301392
136	311906
136	893101
136	908871
137	467912
137	479320
138	571596
138	580529
138	846084
138	865372
139	268686
139	279466
139	292334
139	309504
139	510954
139	519804
139	530885
139	792511
139	819928
140	127106
140	160282
140	702433
141	487334
141	501589
141	804315
141	812583
141	820990
141	827048
141	836982
141	846479
141	858540
141	865816
141	876133
141	886304
141	895307
141	903796
141	939839
141	950382
141	959225
141	978523
141	991048
142	046580
[truncated: 5,726 more rows]
