# Supplementary material for: Moth olfactory receptor neurons adjust their encoding efficiency to temporal statistics of pheromone fluctuations
Source: PLoS Comput Biol. 2018 Nov 13;14(11):e1006586. doi: 10.1371/journal.pcbi.1006586 (PMC6258558; doi:10.1371/journal.pcbi.1006586)
Supplement: S1 Data — (ZIP) [file pcbi.1006586.s001.zip › data/32m/100fg/spikes_times_04.txt]

0	127676
0	134406
0	141572
0	149343
0	155440
0	162322
0	171987
0	182509
0	195355
0	204787
0	213420
0	222359
0	233520
0	279992
0	299323
0	318937
0	335857
0	344885
0	385026
1	497652
1	503739
1	512675
1	518306
1	523523
1	528678
1	534987
1	540539
1	546728
1	554979
1	562176
1	571962
1	579346
1	638073
1	650197
1	675993
1	686080
1	707871
1	752171
1	765578
1	777037
1	784990
1	792974
1	805820
1	824482
1	849968
1	869301
1	879134
1	923420
1	957046
1	969402
2	000324
2	103206
2	162220
2	170025
2	179728
2	192805
2	295685
2	306644
2	328784
2	335954
2	348305
2	364471
2	473445
2	541075
2	599841
2	621680
2	630573
2	652553
2	658397
2	663369
2	672507
2	685782
2	794634
2	801902
2	911059
2	917838
2	925028
2	936342
2	988267
3	028776
3	042503
3	050361
3	068625
3	186638
3	241043
3	281479
3	291587
3	326868
3	357853
3	403357
3	417917
3	444870
3	455188
3	464891
3	476380
3	495055
3	618829
3	630927
3	655210
4	276692
4	296320
4	634905
4	640551
4	645641
4	651667
4	658743
4	674075
4	683181
4	738796
5	406645
5	770033
5	778081
5	785225
5	792627
5	804387
5	810802
5	824534
5	837837
5	845175
5	852394
5	860771
5	875193
5	882553
5	892397
5	902651
5	922642
5	935307
6	482742
6	489780
6	500071
6	505207
6	510365
6	515094
6	522938
6	545979
6	617423
6	630164
6	636230
6	659044
6	665382
6	672875
6	682979
6	695875
6	737314
6	765596
6	790887
6	844447
6	851348
6	865774
6	874250
6	882670
6	902551
6	919815
6	930485
6	949170
7	043821
7	080527
7	086646
7	102523
7	109976
7	198201
7	212072
7	228438
7	383689
7	442408
7	449028
7	462672
7	497620
7	508061
7	517477
7	560389
7	574685
7	642572
7	650141
7	762618
7	768608
7	775153
7	808068
7	834862
7	886651
8	020920
8	029487
8	036443
8	126613
8	133793
8	141308
8	168494
8	176383
8	186386
8	245313
8	268815
8	318103
8	414006
8	428988
8	439558
8	454412
8	511726
8	693133
8	704037
8	713007
8	722897
8	732106
8	740531
8	767140
8	853677
8	862204
9	020470
9	040762
9	061023
9	069220
9	119519
9	230075
9	266423
9	276930
9	412929
9	425692
9	434836
9	495681
9	507042
9	519939
9	531075
9	554032
9	641301
9	786224
9	797224
9	842033
9	851479
9	867370
9	893585
10	002010
10	040211
10	056697
10	109932
10	243309
10	254117
10	304159
10	319133
10	371027
10	380540
10	654890
10	662635
10	683267
10	692395
10	769474
10	782392
10	790461
10	892170
10	907956
10	920138
10	959817
11	066036
11	081161
11	101166
11	117156
11	195404
11	331979
11	375182
11	445412
11	453167
11	614879
11	626117
11	635268
11	643810
11	655821
11	663323
11	739656
11	832382
11	840680
11	894955
11	955940
11	966853
11	991984
12	146051
12	245632
12	307971
12	316255
12	352583
12	574951
12	584307
12	601461
12	610685
12	617784
12	624797
12	724024
12	768574
12	778527
12	787780
12	873077
12	883293
12	926096
13	142483
13	152772
13	166419
13	176636
13	208988
13	287551
13	305333
13	402831
13	440252
13	459146
13	483550
13	576755
13	614285
13	623890
13	640981
13	683301
13	844789
13	855619
13	867732
13	881634
14	058024
14	095377
14	107296
14	181457
14	239572
14	250864
14	274002
14	320209
14	329315
14	387940
14	580074
14	637372
14	772505
14	859859
14	911382
14	922967
14	992519
15	025182
15	032558
15	041544
15	050628
15	284042
15	369116
15	378100
15	388018
15	666218
15	675313
15	688418
15	727055
15	817370
15	827221
15	838526
15	965840
15	985165
16	000311
16	020393
16	134676
16	242308
16	272005
16	283035
16	322087
16	383542
16	400696
16	589827
16	642440
17	025609
17	064104
17	075987
17	136052
17	397305
17	408777
17	476445
17	484660
17	512115
17	534606
17	552661
17	570043
17	993993
18	010939
18	069057
18	114060
18	161385
18	171481
18	182093
18	195970
18	208658
18	327141
18	621734
18	656155
18	682780
18	856727
18	865535
18	924005
18	937196
18	951973
19	036258
19	061704
19	107359
19	131181
19	145946
19	156146
19	455767
19	533071
19	562001
19	631504
19	684834
19	696210
19	734066
19	972412
20	030089
20	068186
20	127486
20	136725
20	209028
20	223134
20	232940
20	246962
20	379816
20	408491
20	415181
20	597442
20	605358
20	612696
20	624620
20	703275
20	951751
21	255965
21	273457
21	287075
21	439395
21	446790
21	459044
21	467796
21	563601
21	641825
21	670877
21	679920
21	708746
21	841728
21	850740
21	887323
21	907067
22	075901
22	088102
22	100993
22	115465
22	188664
22	399336
22	408541
22	674601
22	691897
22	752933
22	789688
22	862273
22	869942
22	879929
22	931386
22	944768
23	206788
23	324120
23	333691
23	340911
23	354229
23	368891
23	735863
23	759310
23	780614
23	796080
23	808793
23	925144
23	934485
23	974005
23	982419
24	250327
24	262019
24	273632
24	297493
24	354968
24	377634
24	590635
24	602803
24	622051
24	714526
24	866517
24	889547
25	386752
25	395789
25	403140
25	413631
25	506071
25	522734
25	567445
26	074364
26	084121
26	099542
26	155382
26	263229
26	323233
26	402024
26	505758
26	541327
26	550833
26	576810
27	390585
27	846096
27	854072
27	881909
27	891083
27	987209
27	999316
28	015989
28	437621
28	449302
28	521155
28	534269
28	549942
28	560111
28	570510
28	660110
28	709360
28	741486
28	751236
28	774261
28	849314
28	913774
28	920909
28	929441
28	942169
28	949957
28	985425
29	121469
29	130421
29	181339
29	193116
29	205796
29	232903
29	255010
29	270773
29	309296
29	433433
29	445073
29	509594
29	710681
29	719185
29	809720
29	825175
29	905761
30	087627
30	237562
30	258818
30	291270
30	483413
30	499488
30	513357
30	522046
30	533117
30	551932
30	586327
30	596823
30	664154
30	761017
30	780609
31	578231
32	142334
32	632662
33	001081
33	012553
33	876385
34	603837
34	639686
35	091203
35	731123
35	754612
36	716785
37	337015
37	356895
37	367075
37	387345
37	403911
38	597559
38	627902
38	650288
38	668337
39	327075
39	342515
39	657304
39	665343
39	672367
39	681210
39	691820
39	702752
39	710670
39	717492
39	732269
39	744173
39	752152
39	773119
39	786638
39	818093
39	915839
39	928515
39	945831
39	956780
39	971761
40	024857
40	045269
40	079118
40	089637
40	251986
40	305331
40	319415
40	413816
40	422969
40	431128
40	438952
40	448767
40	567884
40	595035
40	609785
40	618213
40	631559
40	715782
40	727686
40	738721
40	874504
40	887690
41	015128
41	089905
41	100837
41	109966
41	123248
41	157596
41	178823
41	193006
41	272853
41	310778
41	321847
41	433147
41	450854
41	550302
41	567775
41	831939
41	861415
41	875919
41	913342
41	946480
41	956929
41	964085
41	972711
42	174512
42	256631
42	267110
42	277361
42	491743
42	543524
42	553597
42	696416
42	711744
42	719524
42	815460
42	824875
42	833989
42	913704
42	988794
43	154216
43	176054
43	184902
43	293789
43	303896
43	311676
43	322832
43	330933
43	339860
43	369487
43	409251
43	523673
43	576659
43	587774
43	699954
43	712552
43	722383
43	928437
44	017116
44	098027
44	289152
44	307033
44	320772
44	340275
44	350178
44	372903
44	476912
44	550063
44	562118
44	576806
44	672206
44	782996
44	794389
44	857497
44	871671
44	912922
44	923084
45	020311
45	048427
45	090074
45	133969
45	228142
45	238021
45	245869
45	256105
45	267357
45	431244
45	455633
45	570991
45	616546
45	623202
45	633273
45	655630
45	722358
45	732433
45	941604
46	006940
46	014591
46	023490
46	038945
46	067176
46	145188
46	322179
46	408058
46	416500
46	439667
46	467680
46	498105
46	550454
46	784308
46	840688
46	879600
46	890567
46	923507
47	039207
47	113869
47	158784
47	166147
47	175930
47	376806
47	462317
47	534081
47	621284
47	673590
47	702840
47	782146
47	794838
47	843884
47	917605
48	074001
48	144489
48	168041
48	314378
48	552558
48	620755
48	629153
49	724101
50	250568
50	363868
51	173274
51	183003
51	192458
51	202134
51	511446
51	530234
51	550073
51	808809
52	150558
52	548033
52	970242
53	162107
53	173158
53	187758
53	203325
53	217085
53	236511
53	341021
53	352797
53	398064
53	410669
53	419541
53	430967
53	447305
53	584704
53	603286
53	616591
53	622606
53	656488
53	794840
53	801961
53	831515
53	993024
54	000155
54	008777
54	015667
54	022993
54	044925
54	132466
54	264875
54	351792
54	453682
54	464154
54	558490
54	568161
54	600630
54	678621
54	749805
54	770516
54	784147
54	791569
54	803344
54	938980
54	950327
55	003751
55	052880
55	102333
55	184170
55	255071
55	515121
55	526176
55	544584
55	551528
55	611170
55	656743
55	668216
55	742131
55	790306
55	813137
55	977610
56	107289
56	145425
56	177815
56	233813
56	254535
56	274059
56	283994
56	459008
56	540335
56	555463
56	614382
56	625596
56	668493
56	736284
57	101191
57	122694
57	135891
57	154287
57	314358
57	326422
57	339314
57	363473
57	374445
57	463628
57	473212
57	484173
57	673601
57	746764
57	764471
57	780992
57	807534
57	988552
58	295119
58	334335
58	343615
58	407286
58	433367
58	447877
58	838978
58	849871
58	968983
59	001527
59	023608
59	052946
59	161429
59	215525
59	228905
59	312641
59	406891
59	570224
59	635287
59	667619
59	837928
59	846087
59	961343
59	976040
60	319601
60	333805
60	631096
60	642345
60	666927
60	681404
60	723444
60	733944
60	824121
60	985764
61	005525
61	070445
61	089872
61	101653
61	126068
61	135426
61	181532
61	368386
61	391445
61	420459
61	773516
61	787446
61	823903
61	850963
61	984782
62	090374
62	117388
62	462400
62	477762
62	581928
62	590624
62	603177
62	638035
62	651913
62	677345
62	806237
62	929110
63	118436
63	179978
63	361814
63	537202
63	547758
63	559517
63	569717
63	576332
63	745057
63	786482
63	879564
63	888931
63	895780
63	935725
64	126732
64	220587
64	234637
64	457618
64	511309
64	522319
64	596004
64	634888
65	086066
65	252864
65	424672
65	446476
65	459992
65	468725
65	657620
65	670636
65	842691
65	851259
65	865321
66	368287
66	380196
66	388186
66	416422
66	516796
66	573815
66	614606
66	631990
66	667946
66	727436
66	751023
66	896587
66	909045
66	969914
66	985831
67	092462
67	210271
67	242505
67	322381
67	354255
67	470169
67	561120
67	575467
67	600640
67	688391
67	703154
67	729836
67	740561
67	857192
67	870919
67	946329
68	168085
68	200878
68	239804
68	254177
68	402894
68	695917
68	835908
68	866810
69	178955
69	190819
69	312731
69	366514
69	453279
69	597939
69	605882
69	617522
69	717881
69	742178
69	792060
69	803240
69	930197
70	260467
70	271242
70	287800
70	297751
70	443452
70	554406
70	707081
71	158735
71	344644
71	353781
71	375896
71	386569
71	395602
71	467739
71	483306
71	525758
71	549817
71	679902
71	742509
71	907427
71	931001
71	962678
72	018435
72	037423
72	116007
72	132650
72	144325
72	275770
72	283650
72	383285
72	496344
72	682797
72	778097
72	861646
72	958745
74	336908
74	351456
74	498274
75	684485
75	695346
78	590480
78	612001
82	186972
93	842913
99	112794
106	088685
151	908586
151	931823
151	944339
151	957976
151	965120
151	976157
151	989718
152	034905
152	220941
152	230335
152	574759
152	584340
152	603212
152	612087
152	619753
162	351966
162	369738
162	381968
162	390879
162	400154
162	409844
162	430742
163	082014
163	091189
163	102320
163	109110
163	118766
163	134338
167	086803
198	006901
198	017318
198	024845
198	032012
198	041829
198	049656
198	061488
198	073858
198	088709
198	146718
198	154655
198	241241
198	272216
198	309072
198	331778
198	448461
198	471206
199	749485
199	760480
199	771196
199	783778
199	797011
199	806583
199	817930
201	361613
201	372863
201	380255
201	386917
201	394409
201	404013
201	418370
201	426942
201	453663
201	572645
201	580384
201	596990
201	770950
201	893741
202	036867
202	057674
202	067622
202	408111
202	431897
202	633111
202	969774
202	987089
203	472582
203	494057
204	485729
204	674266
204	861651
205	606210
206	114312
206	281426
207	292666
208	266303
208	746532
210	136185
210	150942
210	165777
211	344381
211	739131
212	378964
212	880462
213	239518
213	250316
213	613834
213	965062
215	046287
215	566284
216	164782
216	750828
217	016517
217	369497
217	710873
218	305760
218	576839
218	905111
219	304054
220	336674
220	434069
221	744922
221	856057
221	883736
222	139166
222	591273
223	916917
223	962195
225	400882
225	461162
226	204523
226	364112
226	698887
226	835772
227	254253
227	718222
228	240946
228	788178
229	284888
229	692266
230	498239
231	484417
231	558031
232	729846
232	746160
232	768547
233	340876
233	904661
234	537365
235	084393
235	946223
236	611181
237	135133
237	257163
237	847595
238	116607
238	149585
239	200345
239	214208
239	250291
240	408951
241	241163
241	612512
242	092936
242	422603
243	624637
243	875064
244	766063
245	477040
245	497716
247	160677
257	510312
257	919203
258	227100
258	237272
259	442374
260	802370
260	833036
260	985539
260	995939
266	102870
266	120279
266	167129
267	486929
267	513157
267	548518
267	563059
268	378165
268	745005
268	979038
269	029874
269	302869
269	667512
269	685110
269	843167
270	574864
271	195604
271	216968
271	242141
271	264786
271	744354
271	806157
271	991919
272	499115
276	144747
280	685090
280	692963
280	708384
280	732840
280	741110
280	751007
280	839392
280	855126
281	313371
281	321576
281	346866
281	708155
281	935254
281	951282
282	259444
282	640232
283	255942
283	958143
283	997728
284	007906
284	022393
284	098587
285	931202
286	749278
288	944933
288	954122
288	963861
288	988261
289	008620
289	035469
289	133281
289	486415
290	162219
290	171996
290	184742
290	200985
290	213462
290	224360
290	871662
290	900958
290	921060
290	974419
290	986845
291	205500
292	142658
292	191600
292	502153
292	538503
293	024861
294	375756
294	932618
294	945287
294	959680
295	083340
295	642092
295	680680
296	177964
296	469906
296	483685
322	284572
322	294911
322	307276
322	320635
322	327641
322	336578
322	345423
322	353804
322	479774
322	505629
322	641943
322	791393
322	850700
322	904431
322	916344
323	269941
323	420512
323	429392
323	440719
323	451567
323	463588
323	478691
323	537783
323	559502
324	213317
324	226231
324	233906
324	274670
324	292968
324	643985
324	658853
325	201227
325	688409
325	740688
325	783246
325	800833
325	979126
326	529951
326	549105
326	637333
326	715459
327	331235
327	347477
327	530615
327	556936
329	048186
329	060272
329	071717
329	081439
329	093945
329	106485
329	382768
329	480882
329	656742
329	674410
329	684606
329	855695
329	867433
329	892004
331	147642
331	590309
331	603171
331	611470
331	626535
331	637280
331	967927
331	980090
332	001179
332	090797
332	104791
332	336951
332	353887
332	599286
332	719486
332	940785
333	146141
333	605586
333	629631
333	644014
333	659192
333	672440
334	101722
334	777038
335	011006
335	192573
335	207590
335	747486
335	759736
335	864855
336	079388
338	992552
339	083953
339	093828
339	113431
339	140352
343	716941
343	728253
343	745365
343	754220
343	768537
343	781206
343	870546
343	887907
343	896629
343	907171
343	967118
344	040620
344	358464
344	367755
344	375363
344	420591
345	320543
345	335218
345	344690
345	355271
345	366908
345	376829
345	391328
345	514233
345	527257
345	812400
345	912474
349	114266
349	127994
349	143237
349	157030
349	323659
349	337292
349	360078
349	370333
349	521816
349	541720
349	612644
349	621078
349	692057
349	701782
349	964482
349	974315
349	991418
350	085428
350	720162
350	741832
350	773921
350	837876
351	221493
351	317019
351	447705
351	469555
351	482804
351	748074
351	764829
351	835117
352	039972
352	103324
352	115474
352	136225
352	296451
352	317728
352	537591
352	546494
352	559587
353	355855
353	558269
353	572858
353	927627
354	098772
354	122766
354	258744
354	275797
354	596196
354	622906
354	782630
354	793177
354	808502
355	204519
355	292327
357	545294
357	577410
357	668825
357	722371
358	684291
358	698426
358	722925
358	905982
359	208309
359	494287
359	505094
359	518463
367	297722
367	317972
375	184366
375	194589
375	211311
375	222743
375	231774
375	242970
375	260132
375	277496
375	389108
375	407535
375	418663
375	430796
375	447108
375	819276
375	890052
380	707552
380	725719
382	771857
383	539152
383	560674
386	044141
386	057093
386	065425
386	084892
386	349208
386	357374
386	366094
386	374546
386	384705
386	395379
386	409979
386	448043
386	462434
386	548501
386	687160
386	696519
386	713167
386	737009
386	745546
386	759013
393	018040
393	023235
393	030217
393	036915
393	043911
393	053660
393	062593
393	097672
393	106735
393	113974
393	188503
393	198087
393	208660
393	218288
393	302662
393	368777
393	380051
393	387087
393	438385
393	559614
393	652382
393	810385
393	926977
393	933445
393	943722
394	197832
394	221788
394	232241
394	298602
394	305885
394	332302
394	557978
394	579077
394	787814
394	795133
394	942970
394	953844
394	970380
395	051668
395	286176
395	609928
395	623280
395	643923
395	860355
395	875310
396	133554
396	150765
396	406405
396	421017
396	428255
396	440668
396	823184
396	834025
396	854338
396	864497
396	879021
397	828306
397	864177
398	047883
398	058170
398	073879
398	231022
398	264812
398	347486
399	067168
399	296837
399	505469
399	867422
399	878112
399	894415
400	218629
400	325619
400	518702
400	733392
402	267070
402	276436
402	289788
402	299931
402	432141
402	445782
402	485353
404	207063
404	339556
405	832070
405	841813
405	863631
405	886418
406	021809
406	292614
406	303468
406	314084
406	331639
406	483777
406	878215
406	993760
407	122185
407	139116
407	165508
407	247637
407	499957
407	514201
407	631416
407	982892
408	434378
408	444165
408	459685
408	480007
408	777045
408	797214
409	062345
409	997130
410	012705
410	021293
410	030236
410	164214
410	868556
410	889781
412	187203
412	420719
412	436676
412	568030
413	001921
413	268210
413	372829
413	690286
413	872656
414	224792
415	069057
415	629603
415	672202
416	080956
416	093481
416	156993
416	710338
416	722545
416	755714
417	311010
417	319890
417	409626
417	660002
417	689206
418	366421
418	933709
419	252319
419	267659
419	286667
419	303568
420	827655
421	115530
421	131606
421	160022
421	344938
426	656226
427	313063
427	323450
427	331615
427	346330
427	358389
427	374323
428	237180
428	254717
428	271733
428	520718
428	551623
428	822805
429	061664
429	203262
429	390853
429	441717
429	641302
429	662074
429	697945
429	710467
429	732477
430	339051
430	489668
430	497479
436	400833
436	415283
436	430587
436	513384
436	539911
436	549160
436	561587
436	880857
436	899255
436	909944
437	295660
437	764694
437	812633
437	858726
437	959934
438	113988
438	124434
438	259380
438	428831
438	661688
438	670170
438	683586
438	872381
438	906590
439	297673
439	318134
439	332876
440	166894
440	302959
441	223496
441	287438
442	906443
450	754478
450	764360
450	771812
450	780592
450	791936
450	805800
450	817223
450	867294
450	882483
451	031409
451	072374
453	483041
453	492254
453	503357
454	206365
454	226840
454	546402
454	556033
454	563716
454	573901
454	583279
454	595753
454	605042
454	788538
454	809819
455	010714
455	017446
455	043457
455	053057
455	941177
455	960909
455	969193
455	981576
455	993662
456	008239
456	019421
456	311742
456	329501
456	339956
456	355910
456	504017
457	607932
457	617045
457	630529
457	647338
469	318003
469	326912
469	337304
469	346165
469	360612
469	369207
469	378137
469	494734
469	507307
469	566461
469	594166
469	837106
469	848444
471	180559
471	187511
471	198145
471	208794
471	216359
471	230229
471	263873
471	277580
471	397872
471	802168
471	811293
471	821850
471	835632
471	845846
471	861158
478	278380
478	289027
478	298896
478	310445
478	320625
478	327441
478	335241
478	349111
478	361602
478	370506
478	463561
478	479710
478	489731
478	616300
478	791543
478	808616
478	825713
478	838596
478	846506
479	067521
479	093946
479	171421
479	182322
479	556889
479	670010
479	678171
479	949306
480	260821
480	757892
480	921707
480	956638
480	992632
481	010142
481	033335
481	602036
481	747473
481	917077
482	201526
482	238875
482	252251
482	402487
482	412495
482	646036
482	729534
482	746186
483	253545
483	954000
483	970962
483	984724
483	995403
488	349980
488	359575
488	377090
488	398965
488	457870
488	477862
488	491929
488	516360
488	533123
488	626527
488	764450
488	783781
489	062278
495	861926
496	714536
496	726031
496	752701
496	763010
498	938241
501	946522
501	960879
501	975935
501	985565
501	992143
502	002939
502	037275
502	049675
502	074587
502	191146
502	201457
502	207755
502	217660
502	251435
502	615864
502	623866
502	632273
502	644772
502	664667
505	166085
505	173917
505	184974
505	192685
505	206920
505	220154
506	237384
507	483185
507	498839
507	538868
507	549018
507	570173
507	599167
507	607289
507	625556
507	642646
507	653604
507	673880
507	898218
507	907675
507	975688
507	983680
508	100657
508	117215
508	128770
508	333444
508	670922
508	908637
509	055653
509	090112
509	542605
509	555729
509	564809
509	605773
509	724260
509	733167
509	913231
509	926344
509	942117
510	163480
510	424341
510	821956
510	864521
511	466471
511	837781
511	888334
511	909717
511	978912
512	674463
512	826085
513	027327
513	038823
513	062774
513	569833
513	663131
514	769270
515	004428
515	016030
515	026893
515	628855
515	642345
515	666461
516	021918
516	183034
516	193994
516	388959
516	583022
517	118621
517	611560
524	228344
532	424940
534	665584
534	685795
534	693906
534	703581
534	712161
534	720626
534	729534
534	741668
534	770237
535	217436
535	234161
535	244989
535	252563
535	263880
535	273910
535	283386
535	321828
535	430922
535	442150
535	456222
535	465739
535	569057
536	030551
536	046318
536	057456
536	064484
536	079479
536	241908
536	331666
[truncated: 230 more rows]
