# Supplementary material for: Moth olfactory receptor neurons adjust their encoding efficiency to temporal statistics of pheromone fluctuations
Source: PLoS Comput Biol. 2018 Nov 13;14(11):e1006586. doi: 10.1371/journal.pcbi.1006586 (PMC6258558; doi:10.1371/journal.pcbi.1006586)
Supplement: S1 Data — (ZIP) [file pcbi.1006586.s001.zip › data/32m/100fg/spikes_times_05.txt]

0	123278
0	130686
0	138354
0	144216
0	150033
0	156882
0	162520
0	169405
0	189943
0	199762
0	214058
0	252165
0	269756
0	276170
0	283080
0	292525
0	301172
0	309964
0	321561
0	355513
0	544487
1	019621
1	029941
1	216936
1	474105
1	480555
1	486063
1	492593
1	512963
1	518395
1	525133
1	532256
1	548088
1	555514
1	561841
1	568885
1	580726
1	603571
1	610191
1	664390
1	695267
1	741307
1	750279
1	760024
1	771632
1	787478
1	799214
1	836753
1	884732
1	912527
1	923026
1	952029
2	032551
2	075034
2	120906
2	139866
2	147551
2	273881
2	292652
2	301101
2	315897
2	426939
2	440396
2	486758
2	496427
2	506301
2	518339
2	525292
2	587426
2	624735
2	791642
2	875776
2	903922
2	915186
3	014835
3	035197
3	077885
3	121967
3	173229
3	282134
3	290360
3	310763
3	350563
3	360639
3	418994
3	490967
3	525695
3	615543
3	623377
3	646776
4	172389
4	180756
4	302943
4	578038
4	590689
4	609977
4	657603
4	668036
4	683822
4	707564
4	734278
5	235621
5	244240
5	506107
5	729562
5	741611
5	750141
5	756807
5	764165
5	771016
5	779162
5	793258
5	798807
5	807756
5	813621
5	827417
5	840633
5	847281
5	856300
5	866111
5	895703
5	907237
5	915911
5	954925
5	963909
5	970791
5	994740
6	024307
6	241033
6	501573
6	507833
6	512942
6	520304
6	527566
6	537605
6	558279
6	611042
6	617604
6	626631
6	638712
6	653265
6	743059
6	754311
6	761779
6	769772
6	775319
6	781683
6	799042
6	846402
6	852300
6	862416
6	874214
6	910734
6	949157
6	954186
6	961712
7	041789
7	054430
7	192484
7	253806
7	260306
7	277880
7	411421
7	503933
7	517126
7	582267
7	589314
7	625864
7	712540
7	722333
7	739062
7	747406
7	952854
8	024142
8	074962
8	092243
8	115036
8	125337
8	187143
8	204985
8	254951
8	265537
8	284770
8	296053
8	304706
8	313234
8	333285
8	468480
8	699065
8	761078
8	803972
8	846410
8	856591
8	969612
9	121178
9	209288
9	224414
9	234877
9	244674
9	309378
9	328953
9	342040
9	470411
9	646308
9	651934
9	668804
9	714581
9	739110
9	756403
9	844354
9	920586
9	947011
9	977572
10	003092
10	060801
10	070572
10	276969
10	316232
10	438216
10	476979
10	635593
10	708246
10	824363
10	865671
10	909384
10	918317
10	964681
10	982620
10	995588
11	048770
11	080334
11	110468
11	123377
11	318434
11	324827
11	449065
11	485017
11	555416
11	576163
11	621008
11	718976
11	789879
11	915741
11	984969
12	012752
12	024861
12	088941
12	139079
12	160445
12	358113
12	366102
12	377818
12	390176
12	439469
12	561472
12	608246
12	849989
12	865919
12	943468
12	951803
12	963682
13	010471
13	031741
13	047413
13	309594
13	521494
13	532637
13	549672
13	628605
13	645916
13	729597
13	807172
13	906227
13	916483
14	029463
14	067907
14	226048
14	241314
14	292329
14	394925
14	434079
14	482112
14	497586
14	673965
14	685824
14	709870
14	716997
14	726317
14	858843
14	871555
15	090822
15	104717
15	163178
15	463103
15	469903
15	508516
15	527976
15	533781
15	542232
15	569482
15	631986
15	850989
15	886646
16	080816
16	170215
16	177716
16	202829
16	219716
16	237225
16	272780
16	288838
16	387388
16	444588
16	489496
16	528341
16	560021
16	752954
16	775007
16	878578
16	893193
16	905078
16	950495
17	044488
17	088209
17	165469
17	169481
17	260984
17	271578
17	281966
17	291818
17	299011
17	307719
17	385862
17	401511
17	419854
17	498104
17	661483
17	785438
17	939208
17	955740
18	166171
18	238019
18	278685
18	288878
18	298863
18	448472
18	714722
18	745408
18	755001
18	817454
18	884023
18	892264
18	971677
19	003187
19	062586
19	076590
19	324950
19	413562
19	529663
19	542002
19	734884
19	819501
19	833124
19	846764
19	859361
20	010224
20	027335
20	155487
20	173433
20	186391
20	250582
20	370613
20	416022
20	444525
20	551071
20	567341
20	601070
20	618043
20	818852
20	855307
20	895527
20	903846
20	965217
20	987832
21	009039
21	085275
21	156659
21	235588
21	291097
21	629213
21	669080
21	691139
21	698864
21	707189
21	717440
21	836110
21	876879
21	987856
22	073636
22	083937
22	096107
22	104641
22	112770
22	122296
22	243259
22	291554
22	475522
22	508151
22	655131
22	666883
22	783710
22	843838
22	891972
22	970478
23	088702
23	100779
23	111540
23	217598
23	253593
23	402869
23	410884
23	420021
23	587062
23	598878
23	627228
23	660734
23	725968
23	837892
23	982082
24	010406
24	033802
24	110581
24	174785
24	338319
24	415810
24	455622
24	480611
24	529389
24	603977
24	811037
24	831628
24	844241
24	853029
24	885974
24	942185
25	064175
25	321062
25	556028
25	568907
25	840678
25	848604
25	859423
25	870956
26	020339
26	105172
26	118969
26	172864
26	226609
26	297402
26	313332
26	324736
26	345107
26	462118
26	476924
26	532192
26	556302
26	574267
26	582893
26	608110
26	695858
26	784175
26	820609
26	977369
27	456406
27	478397
27	494955
27	722387
27	791890
27	947257
27	955011
27	961994
27	973643
27	983574
27	990142
27	999506
28	032586
28	148210
28	156263
28	163995
28	330927
28	410427
28	425404
28	444839
28	456301
28	469719
28	479474
28	503158
28	588153
28	634448
28	648271
28	654360
28	662956
28	682503
28	709877
28	720026
28	850232
28	984435
29	071614
29	105589
29	177487
29	188309
29	199079
29	224757
29	396528
29	478111
29	751546
29	783912
29	797135
29	806593
29	818670
29	999952
30	103468
30	113018
30	146912
30	213301
30	234973
30	294911
30	323845
30	350168
30	545365
30	662215
30	673232
30	704386
30	714582
30	792853
30	968429
31	474543
31	489711
31	961232
32	091267
32	129150
32	147416
32	219425
32	383132
32	600334
32	636395
32	989126
33	008720
33	101939
33	285903
33	419426
33	561323
33	634991
33	651246
33	809977
33	836978
34	154470
34	165192
34	319961
34	543518
34	581414
34	919476
34	950961
35	171010
35	184836
35	298222
35	472308
35	484830
35	565555
35	783878
36	148408
36	163652
36	171878
36	227021
36	373502
36	544757
36	558201
36	683319
36	954312
37	127289
37	140030
37	150847
37	425117
37	437260
37	759419
37	772824
37	806207
37	814905
38	208456
38	217796
38	230973
38	612463
38	629703
38	650566
39	042693
39	613734
39	623153
39	630098
39	637895
39	650695
39	669484
39	678514
39	686427
39	704478
39	715194
39	724381
39	732594
39	743229
39	749323
39	757805
39	765366
39	778572
39	792146
39	815957
39	834729
39	847347
39	853781
39	864687
39	871817
39	960180
40	018484
40	031102
40	052329
40	068358
40	089108
40	099906
40	238789
40	252890
40	311290
40	329720
40	339781
40	350145
40	391012
40	462208
40	469662
40	492221
40	507850
40	603205
40	667669
40	684292
40	754105
40	785406
41	091180
41	183978
41	243843
41	255546
41	265262
41	282115
41	320006
41	446367
41	475870
41	519063
41	533560
41	581026
41	717632
41	814187
41	941072
42	015683
42	114380
42	150488
42	158975
42	170577
42	185624
42	199415
42	362542
42	369984
42	385123
42	406921
42	446931
42	483307
42	499663
42	587634
42	642542
42	764741
42	787675
42	912874
43	214556
43	236568
43	249483
43	298879
43	342055
43	402352
43	418485
43	445123
43	528676
43	549978
43	560446
43	569097
43	576412
43	717228
43	812810
43	910520
43	919239
43	940640
44	058813
44	085785
44	180029
44	275524
44	287031
44	303686
44	325592
44	338731
44	468681
44	478191
44	501882
44	521890
44	540921
44	600536
44	655535
44	878653
44	897788
44	958570
44	966553
45	065321
45	076157
45	155912
45	244221
45	257471
45	298563
45	453409
45	606873
45	710828
45	847856
45	970021
45	988534
45	995767
46	191324
46	306396
46	373129
46	408052
46	419334
46	435417
46	544663
46	556129
46	637910
46	657553
46	671553
46	941435
46	949905
46	977791
46	994636
47	112932
47	307851
47	498134
47	512883
47	559536
47	592439
47	626935
47	647929
47	740220
47	894787
47	903477
48	070344
48	081562
48	131664
48	235007
48	245266
48	288937
48	310986
48	492501
48	536342
48	561843
49	005309
49	182679
49	209671
49	371007
49	401394
49	799942
49	843619
49	855590
50	013264
50	023352
50	107353
50	128409
50	437212
50	450156
50	647301
50	655334
50	677743
50	932145
51	000985
51	039941
51	281606
51	582696
51	702906
51	715429
51	947369
51	976673
51	985487
51	997504
52	302314
52	443039
52	714340
52	724724
52	835655
52	921183
52	940685
53	008324
53	088660
53	162288
53	274733
53	334227
53	342296
53	350793
53	358028
53	366090
53	413403
53	424470
53	491533
53	499968
53	590974
53	599967
53	613983
53	622874
53	683429
53	707026
53	722470
53	753844
53	812038
53	869671
53	985430
54	007255
54	107127
54	133418
54	155913
54	199709
54	371424
54	415624
54	500646
54	511506
54	537969
54	547318
54	560162
54	576291
54	702632
54	731421
54	897617
54	908082
54	979169
54	986107
55	189027
55	197207
55	283632
55	294875
55	415425
55	422774
55	444173
55	453981
55	479327
55	619137
55	625978
55	803225
55	814503
55	820840
55	828005
55	933670
56	014572
56	049413
56	065583
56	120637
56	140895
56	276281
56	363151
56	498502
56	517137
56	539391
56	731423
56	743389
56	796736
56	807188
56	927630
56	981081
57	008726
57	135328
57	141932
57	157758
57	171195
57	183864
57	197066
57	440486
57	449719
57	517168
57	669829
57	700748
57	734621
57	744660
57	859456
57	888047
58	012981
58	082259
58	197725
58	212239
58	230302
58	273237
58	331209
58	505105
58	531906
58	601410
58	615277
58	628886
58	637717
58	646612
58	789627
58	917718
59	326976
59	421686
59	434677
59	444706
59	460454
59	566401
59	573687
59	581401
59	618245
59	668644
59	676294
59	733087
59	775146
59	900925
59	928566
59	957642
60	193959
60	218447
60	247602
60	455636
60	464251
60	515255
60	527218
60	544038
60	554815
60	660988
60	836321
60	902291
60	912307
61	011223
61	108564
61	125422
61	307227
61	321783
61	387720
61	471574
61	502893
61	593375
61	600771
61	611065
61	622887
61	659709
61	686019
61	817734
61	848293
61	993010
62	010140
62	109521
62	253096
62	259657
62	388240
62	469505
62	511114
62	780498
62	882911
62	919157
63	010677
63	017825
63	168423
63	180317
63	204435
63	282274
63	366153
63	390783
63	533695
63	738390
63	750260
63	841324
63	854618
63	959172
64	004957
64	023824
64	085267
64	095954
64	139911
64	175651
64	248762
64	264732
64	455275
64	474366
64	493408
64	712046
64	773737
64	805926
64	815497
64	962334
65	206912
65	411934
65	429614
65	485385
65	684835
65	712536
65	748495
65	912287
65	920128
66	141143
66	166309
66	442681
66	451035
66	462795
66	526477
66	552291
66	674053
66	706118
66	739944
66	784812
66	894562
66	908175
67	108583
67	117253
67	178733
67	204639
67	217238
67	323702
67	434680
67	487958
67	511632
67	595759
67	718542
67	727920
67	887195
67	900640
67	917584
68	140124
68	199132
68	228640
68	238063
68	259028
68	331728
68	380608
68	510007
68	538939
68	774450
68	797033
68	856393
68	887541
68	923376
69	173658
69	190820
69	243243
69	322855
69	341322
69	349177
69	361466
69	401734
69	421792
69	503888
69	515403
69	643520
69	676166
69	689033
69	705926
69	825707
69	927238
70	113753
70	251075
70	302718
70	333080
70	509768
70	517294
70	533584
70	543620
70	591659
70	621857
70	881664
70	903643
70	927627
70	999534
71	231031
71	263586
71	289772
71	400950
71	469751
71	569640
71	577573
71	679112
71	714748
71	819635
71	904192
72	043764
72	066318
72	211986
72	239979
72	414817
72	503006
72	524244
72	663123
72	725805
72	771124
72	782335
72	969065
72	991940
73	006858
73	249053
73	288695
73	346931
73	456693
73	864838
73	956513
74	040251
74	057415
74	296261
74	303874
74	312211
74	319342
74	346620
74	380746
74	390610
74	786030
74	797529
74	871603
74	906167
74	931560
75	131687
75	142751
75	256886
75	534493
75	544179
75	556269
75	567681
75	643842
75	660252
75	675859
75	695169
75	843661
75	870924
75	881226
76	118269
76	137940
76	167140
76	242646
76	581069
76	715366
76	743774
76	764554
76	782172
76	974613
76	980482
76	986721
76	995051
77	006774
77	012692
77	072055
77	083400
77	104033
77	188623
77	294864
77	348856
77	432309
77	483666
77	494881
77	624746
77	846532
77	855285
78	068959
78	081583
78	095579
78	109453
78	230864
78	313132
78	353333
78	365515
78	413141
78	521527
78	781203
78	850167
78	911085
79	037634
79	069306
79	098036
79	171347
79	393537
79	403760
79	722160
79	732563
79	911312
79	919970
79	926157
79	938187
80	027858
80	184971
80	201107
80	230303
80	277477
80	322305
80	340543
80	351525
80	364402
80	376251
80	387415
80	782752
81	124273
81	130831
81	144947
81	158237
81	183563
81	248316
81	342824
81	407142
81	435056
81	501875
81	520640
81	606491
81	615808
81	674452
81	703945
81	719619
81	843934
81	918818
81	930831
82	174358
82	189392
82	201060
82	429321
82	467802
82	506701
82	520971
82	889584
82	975681
83	047439
83	071308
83	130484
83	205330
83	217278
83	810712
83	856240
84	042508
84	598061
84	607929
84	828483
85	075369
85	105153
85	243965
85	391235
85	444141
85	873821
86	032651
86	045197
86	061027
86	179530
86	186593
86	208108
86	215370
86	241983
86	365014
86	400027
86	415292
86	424338
86	432251
86	442493
86	456307
86	465237
86	537629
86	663046
86	670370
86	766018
86	781328
86	824569
86	848021
86	890320
87	266143
87	305155
87	321628
87	337409
87	686980
87	703733
87	825763
87	843775
87	889167
87	906991
87	927477
88	001143
88	007587
88	014506
88	020844
88	038103
88	052835
88	063536
88	116019
88	125290
88	164783
88	195181
88	213010
88	233189
88	307308
88	319815
88	328652
88	383443
88	454375
88	685806
88	894656
89	026726
89	042111
89	055958
89	068479
89	077353
89	104392
89	193709
89	336720
89	393940
89	402488
89	436231
89	570210
89	601010
89	608068
89	672754
89	704131
89	800015
89	818731
90	059696
90	087375
90	145729
90	259634
90	362356
90	420318
90	495976
90	540645
90	561011
90	575174
90	616100
90	806076
90	822562
91	023010
91	052530
91	178440
91	273607
91	440877
91	479708
91	575380
91	612768
91	836294
91	869743
92	039807
92	056144
92	243807
92	257941
92	411065
92	419874
92	433068
92	443801
92	699354
92	707011
92	717382
92	926467
93	181890
93	277466
93	357173
93	414427
93	438433
93	634782
93	652008
93	698076
93	713453
93	892370
93	953226
93	996705
94	052876
94	209021
94	274275
94	284174
94	293473
94	445834
94	634858
94	650855
94	672526
94	706821
95	151164
95	221734
95	305203
95	349786
95	394169
95	402189
95	413621
95	420689
95	437178
95	578603
95	654405
95	677518
95	703997
95	776810
95	848130
95	914357
95	931109
95	948059
96	040985
96	182133
96	227742
96	236953
96	454043
96	462619
96	550042
96	711593
96	878454
96	957409
96	970318
96	979566
97	036908
97	082253
97	091138
97	223466
97	306473
97	329035
97	401758
97	471447
97	485679
97	528943
97	540577
97	651652
97	841410
97	922308
97	975470
98	117707
98	143295
98	179126
98	188484
98	229780
98	239525
98	253496
98	282236
98	316521
98	326669
98	375258
98	466108
98	511065
98	520901
98	693156
98	707614
98	725127
98	951583
98	982072
99	151423
99	250554
99	442295
99	553853
99	567894
99	625751
99	745413
99	806328
99	929986
99	944056
100	174627
100	188086
100	195179
100	221712
100	231232
100	379420
100	427466
100	473954
100	647297
100	772819
100	829332
100	898693
100	959723
101	214033
101	260017
101	296788
101	428287
101	474423
101	521823
101	534568
101	631140
101	775334
101	870886
101	889392
101	999220
102	038941
102	099614
102	164836
102	268609
102	277904
102	349445
102	358946
102	456163
102	625580
102	662121
102	825763
102	915230
102	981193
103	023338
103	038887
103	099024
103	114821
103	130432
103	137823
103	149726
103	159786
103	364043
103	391923
103	575436
103	603002
103	612353
103	694173
103	816267
103	919745
104	057775
104	113908
104	132689
104	141329
104	151086
104	261595
104	344967
104	582622
104	607906
104	655963
104	785908
104	862855
104	973734
105	111503
105	277154
105	284784
105	292912
105	354854
105	465835
105	537481
105	570360
105	579029
105	602446
105	722241
105	925835
105	939835
105	950677
105	967722
106	118915
106	127975
106	136971
106	237431
106	360955
106	541950
106	695952
106	745520
106	852540
106	862151
106	885915
106	929167
106	980617
106	991198
107	008807
107	143818
107	154595
107	349829
107	436171
107	452967
107	499282
107	600200
107	703496
107	869050
108	047028
108	060929
108	107634
108	206974
108	389309
108	455746
108	464741
108	533025
108	589622
108	616139
108	825342
109	140097
109	175028
109	235059
109	338120
109	364459
109	622885
109	665277
109	686183
109	868842
110	054927
110	190890
110	233785
110	248130
110	259027
110	272209
110	301002
110	450984
110	490595
110	725805
110	738019
110	773085
110	783311
110	886569
111	106590
111	116776
111	124613
111	294591
111	306700
111	346367
111	411961
111	422381
111	661838
111	829129
111	841867
111	948936
111	977709
112	029351
112	054979
112	079045
112	199884
112	234872
112	434801
112	511036
112	544423
112	550780
112	585741
112	609340
112	849094
112	870660
113	005734
113	143228
113	237061
113	284614
113	356696
113	429875
113	513493
113	523725
113	542623
113	720925
113	738658
113	855372
114	006483
114	056972
114	203557
114	212565
114	500371
114	518284
114	925118
115	170410
115	207207
115	411689
115	472833
116	441083
116	645031
116	708822
117	018953
117	074391
117	085844
117	473896
117	555335
117	760665
117	769001
117	794293
117	803888
117	944020
118	211946
118	381619
118	392243
118	943995
118	970526
119	338856
119	385295
119	558278
119	867674
119	902965
119	928004
120	173141
120	396674
120	609544
120	626397
120	737251
121	261402
121	465491
121	596812
121	622145
121	641684
121	666622
122	701541
122	721694
122	737304
122	764031
122	773364
122	825240
122	849052
122	998414
123	144356
123	320716
123	699179
123	839077
123	885974
124	143895
124	396702
124	593041
124	662557
124	688511
125	100715
125	304755
125	333137
125	898977
126	023445
126	030852
126	064611
126	373231
126	385346
126	468243
127	194356
127	206728
127	231010
127	402483
127	477744
127	491918
127	531227
127	643554
127	654241
127	679456
127	685652
127	699312
127	712415
128	037568
128	113258
128	241527
128	314524
128	328021
128	627644
128	702583
128	710763
128	719391
128	728293
128	844690
128	923706
128	953665
129	077737
129	230757
129	238419
129	360234
129	641186
130	033507
130	050567
130	279709
130	289667
130	299596
130	309657
130	538916
130	598353
130	614651
130	921923
130	935425
131	736973
132	059957
132	159546
132	191270
132	369609
132	400258
132	420989
132	603437
132	686478
132	988410
133	016660
133	347623
133	832264
134	015252
134	136640
134	374432
134	977561
134	997588
135	178283
135	186075
135	199423
135	215477
135	606135
135	648124
136	546113
136	569292
136	620321
136	989414
137	183383
137	364815
137	627557
137	640482
137	955040
137	969317
137	993822
138	007203
138	014492
138	023023
138	042160
138	175762
138	269356
138	282696
138	323379
138	652056
138	977809
138	990511
139	038689
139	109593
139	465694
139	654844
139	862143
140	278709
140	465486
140	741863
140	909583
140	921561
140	929891
140	939053
140	949590
141	109460
141	130844
141	397066
141	421463
141	449316
141	534086
141	830696
141	854491
142	091870
142	239064
142	256373
142	309923
142	544742
142	640441
142	650401
143	045704
143	053585
143	067994
143	243421
143	252705
143	566436
143	574761
143	828053
143	835571
143	860106
143	868423
143	919409
144	430607
144	475678
144	883964
144	909428
144	919114
145	392783
145	433708
145	448423
145	551661
145	559144
145	861489
145	897327
146	037820
146	310222
146	511024
146	780829
146	799611
146	839537
146	858938
146	870902
147	190608
147	204456
147	241258
147	307057
147	344021
147	542493
148	014408
148	507029
148	515641
148	537732
148	549113
148	583524
149	004774
149	032594
149	040509
149	049373
149	058924
149	178118
149	208262
149	242125
149	261440
149	393398
149	830124
149	838060
149	845963
149	860846
149	877371
149	969466
149	977864
150	127110
150	301062
150	730453
150	750455
150	912329
150	947324
151	330159
151	347691
151	434326
151	455913
151	464109
151	471433
151	526113
151	690853
151	876323
151	884643
151	896026
151	903115
151	910484
151	919873
151	934456
151	951717
151	972728
151	978534
151	985253
151	998805
152	010951
152	019804
152	030723
152	060554
152	069560
152	178327
152	345707
152	366087
152	378086
152	548637
152	556355
152	578027
152	604486
152	634833
152	644162
152	662358
152	689256
152	698577
152	793675
152	807017
152	836558
152	867416
152	923877
153	590929
153	644723
154	229921
154	238890
154	350054
154	382936
154	395203
155	022695
155	035866
155	144868
155	236177
155	393000
155	718766
155	991643
156	000119
156	017903
156	035027
156	059115
156	264111
156	275285
156	343672
156	354929
156	782265
156	904547
156	911245
157	051444
157	821915
157	832377
157	854820
157	880980
158	861783
158	872841
158	880644
158	901220
158	911184
158	924256
159	027155
159	338068
159	358916
159	380133
159	965468
159	975968
159	993013
160	207326
160	431072
160	585944
160	603041
160	627090
160	644726
160	653666
160	678772
160	691476
160	709323
160	738880
161	368839
161	391139
161	414078
161	608913
161	616687
161	622646
161	634230
161	873725
162	357031
162	364995
162	372088
162	378477
162	385632
162	394513
162	401647
162	407176
162	413079
162	421652
162	483860
162	570860
162	649212
162	686858
162	794070
162	804008
[truncated: 1,741 more rows]
