# Supplementary material for: Moth olfactory receptor neurons adjust their encoding efficiency to temporal statistics of pheromone fluctuations
Source: PLoS Comput Biol. 2018 Nov 13;14(11):e1006586. doi: 10.1371/journal.pcbi.1006586 (PMC6258558; doi:10.1371/journal.pcbi.1006586)
Supplement: S1 Data — (ZIP) [file pcbi.1006586.s001.zip › data/32m/100fg/spikes_times_06.txt]

0	125428
0	129294
0	133556
0	138127
0	142272
0	146709
0	150973
0	155846
0	160234
0	164617
0	169312
0	175005
0	181084
0	188405
0	198391
0	592012
1	181118
1	444605
1	448623
1	452585
1	457025
1	461162
1	465576
1	470071
1	474572
1	479337
1	484951
1	491219
1	497022
1	504621
1	511094
1	518858
1	528156
1	541518
1	554518
1	571318
1	668234
1	678666
1	867895
2	018583
2	031819
2	044812
2	061512
2	261281
2	273003
2	281010
2	288423
2	299914
2	307214
2	468732
2	481102
2	492521
2	522550
2	535275
2	545772
2	567764
2	594310
2	624168
2	671593
2	678696
2	722421
2	777233
2	787403
2	796935
2	819089
2	871985
2	923525
3	338456
3	343337
3	349004
3	354892
3	359995
3	366878
3	376417
3	387534
3	398556
3	413531
3	469411
3	489639
3	530139
3	546980
4	040406
4	358812
4	380841
4	511588
4	517789
4	522758
4	527751
4	532869
4	538227
4	544153
4	550712
4	556240
4	566356
4	573502
4	581794
4	611809
4	645139
4	728316
4	737239
4	834804
4	847994
4	869551
4	912423
5	115686
5	123676
5	141011
5	160816
5	195031
5	245182
5	254061
5	340856
5	455796
5	521111
5	592180
5	606941
5	674801
5	694028
5	707955
5	720651
5	843181
5	903480
5	988124
6	022289
6	088486
6	262730
6	274901
6	292706
6	372635
6	421907
6	644146
6	658060
6	742215
6	757046
6	841123
6	955247
6	999470
7	070311
7	166804
7	210184
7	284621
7	370394
7	473814
7	548124
7	607347
7	856560
7	869369
7	912385
7	974507
8	004373
8	028910
8	058797
8	106924
8	137677
8	229446
8	241790
8	347063
8	518076
8	541467
8	558935
8	612938
8	624072
8	743326
8	759892
8	830585
8	953363
8	985940
9	066854
9	163611
9	189928
9	246361
9	292320
9	351262
9	408502
9	424817
9	546983
9	555213
9	615090
9	627722
9	644037
9	656778
9	878358
10	005945
10	179560
10	428376
10	513382
10	522321
10	552190
10	564109
10	572435
10	609193
10	675425
10	772925
10	885444
10	905726
10	915957
10	990657
11	006703
11	101492
11	229314
11	273578
11	347192
11	380282
11	464136
11	687140
11	822947
11	873895
11	947040
12	027950
12	036603
12	257007
12	308467
12	333614
12	412579
12	454869
12	567214
12	582271
12	745392
12	758324
12	780259
13	089403
13	113930
13	206310
13	227736
13	423746
13	551996
13	589355
13	651464
13	736080
13	776510
13	824958
13	936810
14	134157
14	151387
14	163303
14	416323
14	432063
14	499217
14	539031
14	573373
14	712911
15	033211
15	050892
15	065058
15	310101
15	334688
15	346887
15	367565
15	403652
15	652605
15	673707
15	764945
15	787107
15	796805
15	813131
15	828036
16	199105
16	226932
16	240077
16	258002
16	334088
17	007421
17	014835
17	023379
17	032483
17	042787
17	048846
17	054980
17	063541
17	203937
17	220695
17	232928
17	512861
17	545402
17	558769
17	572058
17	579242
17	589778
17	606428
17	638621
17	760386
17	785596
17	820115
17	853688
17	874336
18	071657
18	181061
18	245653
18	269353
18	335914
18	440508
18	510345
18	548100
18	577842
18	596752
18	609042
18	666760
18	683209
18	775257
18	833429
18	943318
18	952447
18	989135
19	112512
19	147179
19	299572
19	315052
19	329828
19	370555
19	400662
19	477564
19	488722
19	500859
19	573393
19	659411
20	002327
20	068109
20	079110
20	144677
20	556458
20	591188
20	605782
20	663718
20	761986
20	771086
20	832038
20	880044
20	921480
21	147944
21	311466
21	405382
21	488063
21	516875
21	558741
21	677907
21	754619
21	822804
21	997231
22	005644
22	243572
22	310905
22	321015
22	329993
22	401930
22	474946
22	643789
22	662200
22	683413
22	713102
22	899538
22	962969
23	099901
23	143443
23	277107
23	442451
23	574153
23	586253
23	629634
23	800359
23	881168
23	996014
24	052435
24	167420
24	311642
24	334634
24	479660
24	652558
24	904832
24	931875
25	124028
25	214951
25	260229
25	332113
25	342403
25	358715
25	617038
25	962518
26	019954
26	064414
26	096379
26	393740
26	481873
26	509244
26	524379
26	625855
26	716204
26	793578
26	806926
26	826427
27	094045
27	126219
27	178486
27	353137
27	370552
27	438453
27	577919
27	593340
27	770844
27	852058
27	942329
28	211314
28	228808
28	240278
28	342001
28	423562
28	447526
28	632976
28	644523
28	897783
29	044237
29	097292
29	182803
29	257772
29	328686
29	342858
29	432946
29	496380
29	691317
29	717812
29	763478
29	816324
29	826072
29	894654
30	025088
30	142914
30	347888
30	475839
30	496159
30	564266
30	676803
30	687388
30	911425
30	972128
31	078553
31	089419
31	212711
31	266318
31	277676
31	415616
31	768595
31	805316
31	822410
32	141964
32	176803
32	197594
32	384892
32	400391
32	761463
32	776246
32	911813
32	929064
32	968343
32	981582
33	000033
33	042647
33	055002
33	065897
33	253711
33	694259
34	210431
34	224454
34	375938
34	398117
34	411227
34	500762
35	053732
35	317935
35	409393
35	754563
36	472786
36	489501
36	904915
36	913153
37	100609
37	338811
37	391984
37	778682
37	930066
38	034679
38	561888
38	571253
38	605811
38	846083
39	095970
39	316355
39	565403
40	439691
40	741836
40	850547
41	403246
41	422121
41	449983
41	854305
42	031819
42	625425
42	993441
43	276384
43	651022
43	950819
44	077005
44	973837
45	283028
45	325250
45	375559
45	679810
45	697442
45	757802
45	781740
45	827940
45	897030
46	132956
46	653685
47	177786
47	200262
47	803360
47	822373
48	004480
48	054367
48	094233
48	279601
48	698639
48	720795
49	359744
49	381089
49	392930
49	402578
49	409161
49	415134
49	422879
49	428986
49	435737
49	448408
49	479197
49	846321
50	015917
50	028803
50	037719
50	044609
50	050128
50	075514
50	163172
50	537217
50	764117
50	777372
50	784376
50	794359
50	804327
50	815023
50	822220
50	830939
50	842171
50	946929
50	970296
51	024684
51	058137
51	075262
51	090267
51	294385
51	372337
51	409402
51	595284
51	896029
51	912736
51	930212
51	944354
52	072488
52	080855
52	110644
52	118510
52	129644
52	136770
52	148080
52	160570
52	235169
52	308379
52	963063
53	316130
53	385525
53	408238
53	819675
53	836620
53	845868
53	859688
53	872105
53	885157
53	898016
53	913144
53	927067
53	999220
54	016255
54	109164
54	198194
54	243113
54	303496
54	341144
54	352733
54	359720
54	370286
54	634180
54	647779
54	655826
54	658133
54	671830
54	741803
54	783344
54	816214
54	835716
54	852524
54	927528
54	937816
54	967604
55	100125
55	202145
55	233297
55	429109
55	438128
55	527745
55	549113
55	601945
55	750108
55	758504
55	798747
55	831718
55	936166
55	984265
56	002413
56	013417
56	044075
56	079729
56	271059
56	490677
56	529896
57	048458
57	061410
57	122477
57	130171
57	547653
57	570625
57	643841
58	022732
58	962633
59	308311
59	694145
59	789990
60	073327
60	495679
61	281038
61	351971
61	538105
62	199010
62	596689
63	030246
63	042679
63	922468
63	935318
64	658019
65	549161
65	956045
66	899171
66	923716
66	948778
67	104524
67	332973
68	393370
68	671744
68	681701
68	690183
68	697692
68	705165
68	712201
68	721897
68	733608
68	764573
68	823633
68	834234
68	855028
68	880941
68	901475
69	014371
69	161027
69	187979
69	218379
69	241218
69	320665
69	433028
69	443907
69	602340
69	612509
69	634330
69	658232
71	129535
71	158519
71	176280
71	188130
71	198930
71	216061
71	414557
71	768476
71	875413
72	536762
73	063544
73	314567
73	916497
74	189342
74	797354
75	184641
75	721131
75	731402
75	804926
76	174147
76	347859
76	362846
76	382694
76	392885
76	402843
76	410529
76	421040
76	434985
76	445091
76	459503
76	494062
76	509126
76	546715
76	920390
76	927531
76	937939
76	977676
76	996864
77	074239
77	291534
77	330317
77	358274
77	438537
77	534052
77	552075
77	565766
77	993733
78	005364
78	268710
78	282015
78	289322
78	299443
78	316766
78	325111
78	374927
78	403847
78	491232
78	638456
78	689330
78	703590
78	774211
78	922991
78	939234
78	976533
79	029733
79	053973
79	079309
79	176410
79	203562
79	246160
79	626443
79	638089
79	648333
79	663679
79	677677
79	691889
79	700906
79	709384
80	095227
80	281508
80	301046
80	311677
80	343867
80	358540
80	417908
80	437759
80	507884
80	666783
80	717933
80	735672
80	782557
81	742267
82	488777
82	655256
83	293282
83	306659
83	312581
83	319984
83	325828
83	331880
83	342571
83	351547
83	362017
83	373194
83	647969
83	656188
83	688629
83	788115
83	801717
83	854880
83	968577
83	985179
84	040253
84	061337
84	096407
84	125318
84	158931
84	370228
84	380519
84	392147
84	470616
84	573963
84	598133
84	615428
84	628001
84	656439
84	828214
84	911802
84	926794
84	979502
85	093708
85	132587
85	464286
85	632867
85	644073
85	654004
85	666179
85	694694
85	770397
85	812955
85	828429
85	880408
86	040526
86	057788
86	139822
86	186434
86	368420
86	502594
86	580018
86	695640
86	800565
86	838801
86	920810
87	085520
87	118632
87	250362
87	273429
87	373845
87	452976
87	663959
87	758243
87	769875
87	815759
87	829812
87	924126
88	137907
88	176512
88	292384
88	377792
88	402982
88	418013
88	450066
88	467701
88	731717
88	897996
88	979635
89	060741
89	305391
89	499753
89	538735
89	653775
89	860540
89	879941
89	939146
89	967378
90	082870
90	176152
90	194974
90	319387
90	458157
90	509386
90	534478
90	673043
90	684168
90	709632
91	037771
91	178316
91	308161
91	557312
91	781553
91	964954
92	067925
92	240290
92	318463
92	621171
92	652909
92	773588
93	296202
93	310822
93	545914
93	792397
93	804978
94	161092
94	184590
94	338165
94	695211
94	863711
94	876587
94	949122
95	161692
95	490957
95	830852
95	848024
95	865061
96	125408
96	140721
96	157342
96	166714
96	227439
96	271912
96	291963
96	301868
96	384050
96	970201
97	004876
97	014562
97	093980
97	637639
97	651978
98	153045
98	222716
98	455041
99	128283
99	149764
99	229536
99	446289
99	538215
99	992409
100	253871
100	655665
101	078370
101	085934
101	723531
102	328039
102	447483
102	460724
103	187773
103	551612
103	807278
104	279495
104	571567
105	021188
105	029116
105	040605
105	474689
106	197927
106	296728
106	406835
106	449424
106	810788
106	825314
106	995202
107	026040
107	369275
107	728822
107	846653
108	489566
108	496391
108	503768
108	511201
108	517026
108	524529
108	534509
108	541539
108	551044
108	573209
108	621285
108	701416
108	746867
108	771401
109	441523
109	459265
109	847112
110	435404
110	639422
110	647050
110	658990
110	670217
110	677031
110	692559
110	772111
111	070851
111	081460
111	114744
111	129861
111	159910
111	356354
111	366126
111	376963
111	388239
111	437773
111	453714
111	465066
111	607415
111	618505
111	627882
111	669376
111	739735
111	758731
111	782635
111	872354
111	908462
111	918088
111	942754
112	085726
112	124518
112	138226
112	155427
112	233432
112	245457
112	324745
112	376005
112	391145
112	481511
112	524042
112	578588
112	614634
112	704575
112	714955
112	722509
112	744355
112	792858
112	863572
112	916154
112	989635
113	000219
113	019880
113	064767
113	243968
113	487742
113	504906
113	526673
113	561901
113	591896
113	622966
113	898862
113	909440
113	961379
113	969960
114	036062
114	061770
114	257155
114	370903
114	412496
114	451534
114	513351
114	522967
114	535509
114	690996
114	802915
114	830525
114	860064
114	882350
114	890480
114	966520
114	984214
115	066266
115	117488
115	330236
115	452004
115	690776
115	712104
115	731682
115	933708
115	948865
115	987312
116	089891
116	283896
116	296287
116	316383
116	377341
116	388059
116	672417
116	801052
116	950170
117	158525
117	209902
117	238512
117	363710
117	380615
117	429890
117	764841
117	782523
117	997382
118	088053
118	096374
118	157831
118	448854
118	464659
118	496865
118	686635
118	711358
118	721570
118	821924
118	832043
118	953091
119	015609
119	131560
119	145324
119	343095
119	370150
119	398358
119	587590
119	639013
119	832213
119	897224
119	930170
119	958665
119	969929
120	194962
120	213533
120	289482
120	688765
120	771815
120	798471
120	816937
120	859946
120	883224
120	921696
121	090763
121	195501
121	227912
121	464230
121	586103
121	678927
121	721106
121	734231
122	068075
122	077925
122	120063
122	137025
122	237058
122	250876
122	273233
122	471414
122	481232
122	601586
122	662908
122	762380
122	782570
123	057723
123	177297
123	242831
123	287973
123	303435
123	317208
123	391547
123	493519
123	509626
123	606434
123	807085
123	824537
123	922017
124	109812
124	120359
124	157125
124	240808
124	332776
124	519708
124	583375
124	651715
124	768003
124	838295
124	875609
124	927714
124	962838
125	066329
125	215707
125	454155
125	561596
125	595943
125	807883
125	820122
125	886488
125	998760
126	016042
126	181882
126	192119
126	203936
126	226014
126	273033
126	478163
126	511523
126	555121
126	647961
126	661243
126	715625
126	799309
126	883969
127	044829
127	053490
127	063239
127	502634
127	515721
127	527668
127	547592
127	743663
127	751345
127	768334
127	827424
127	852245
127	917002
127	932180
127	979028
128	074957
128	189274
128	322918
128	554590
128	587139
128	685520
128	779145
128	830721
128	923286
129	095747
129	108658
129	126943
129	343906
129	356884
129	372721
129	466460
129	488894
129	550106
129	784907
129	928634
129	988670
130	003861
130	016130
130	199910
130	222588
130	344296
130	497866
130	584741
130	610378
130	625824
130	636401
130	686412
130	702814
131	033542
131	087836
131	279617
131	290930
131	466273
131	500692
131	560332
131	711318
131	777124
131	815634
131	825246
131	847111
132	117110
132	137679
132	208731
132	217334
132	258196
132	523643
132	558632
132	571978
132	590367
132	604452
132	711387
132	816275
132	881678
132	924128
133	062578
133	075679
133	135538
133	147680
133	263589
133	300594
133	682910
133	697834
133	846934
133	866696
133	886025
134	011689
134	051206
134	194270
134	212884
134	250125
134	371243
134	429841
134	445168
134	687281
134	906512
134	955342
135	079056
135	212956
135	277285
135	294901
135	443035
135	503007
135	652451
135	756623
135	778053
135	932446
136	028578
136	045197
136	058262
136	332458
136	453736
136	526898
136	621562
137	028006
137	040371
137	074109
137	110671
137	134441
137	145056
137	258414
137	444719
137	487542
137	503188
137	540573
137	552652
137	684561
137	852068
137	905935
137	922425
138	021246
138	048403
138	117929
138	238207
138	247379
138	287040
138	600537
138	999723
139	028851
139	069773
139	097731
139	148301
139	206408
139	343382
139	655231
139	671332
139	882556
139	989463
140	042364
140	052681
140	117335
140	220784
140	288703
140	382508
140	489347
140	851366
140	883534
140	988925
141	037086
141	228745
141	262233
141	671658
141	708086
141	719232
142	038693
142	052316
142	074808
142	203105
142	223241
142	278629
142	286481
142	506545
142	518872
142	657240
142	687890
143	033453
143	089117
143	204219
143	270953
143	386289
143	415175
143	538444
143	547879
143	569766
143	722085
143	800572
143	814354
143	825054
143	844629
144	147455
144	205338
144	216253
144	322127
144	501614
144	591859
144	660784
144	675114
144	694336
144	760558
144	913350
144	937318
144	959150
145	414072
145	486582
145	497368
145	511078
145	780615
145	803044
146	249880
146	354978
146	361442
146	370153
146	380652
146	389337
146	441894
146	675267
146	689614
146	722255
146	746022
146	892958
146	908819
147	101483
147	191709
147	206807
147	241940
147	494453
147	733290
147	745434
147	948169
148	080957
148	203537
148	220422
148	298591
148	446882
148	579107
148	592187
148	863009
148	898445
148	942785
148	991075
149	223285
149	232277
149	275093
149	286538
149	298401
149	486760
149	519455
149	530635
149	656488
149	794044
149	894613
149	905958
150	218458
150	268608
150	359520
150	510043
150	531477
150	542713
150	669679
150	990164
151	072459
151	108758
151	140854
151	160859
151	175109
151	723574
151	752388
152	180533
152	261774
152	373888
152	435266
152	965840
153	144385
153	252203
153	416146
153	436482
153	494380
153	538917
153	547816
153	801619
153	982394
154	034529
154	206027
154	288538
154	297208
154	417743
154	430736
154	440269
154	450743
154	745591
155	026063
155	040788
155	174515
155	322340
155	845008
156	046725
156	203417
156	218974
156	869067
156	965569
157	079677
157	468384
157	764006
158	119545
158	195194
158	403911
158	424691
158	446358
158	796122
159	196583
159	206335
159	224396
159	485814
159	529928
159	671026
159	711252
159	859793
159	903201
160	321275
160	383412
160	439357
160	971702
161	044139
161	081123
161	496030
161	564772
161	595773
161	687858
161	856238
161	865867
161	882020
162	081155
162	208239
162	880276
162	893124
162	922394
162	934390
163	356560
163	494527
163	506221
163	795296
163	812211
163	846596
163	879656
164	142700
164	250415
164	656623
164	685893
164	731375
165	068556
165	185554
165	226745
165	824371
166	088916
166	379153
166	467126
166	577281
166	745645
166	926408
167	588319
167	729764
167	739432
167	749928
167	776018
167	788366
167	800053
167	808653
167	829602
167	836917
167	883256
167	933263
168	067525
168	086591
168	377444
168	601653
168	627062
168	645716
168	667966
168	719258
168	751426
168	765865
168	781523
169	009743
169	214602
169	264110
169	418111
169	489342
169	811544
169	821394
169	848018
169	972753
170	005774
170	017035
170	025423
170	031217
170	038464
170	054607
170	521025
170	672358
170	686271
170	854062
171	008931
171	181979
171	761655
172	127368
172	254375
172	408964
172	479426
172	905036
172	975233
172	990356
173	132435
173	329781
173	365188
173	519459
173	715818
173	921545
173	934895
174	654551
174	763510
174	783024
174	801224
174	884110
175	277835
175	377563
175	521657
175	822834
175	902188
175	920754
176	211333
176	227288
176	391566
176	431595
176	439147
176	635215
177	249461
177	272519
177	289655
177	441480
178	103079
178	122507
178	266333
178	750732
178	801333
178	815510
179	094746
179	118380
179	184857
179	482675
179	639554
179	669663
179	680393
179	694294
179	785573
179	917461
180	017938
180	237752
180	361179
180	590174
180	628775
181	053020
181	567667
181	836226
181	847739
181	940520
181	995957
182	760844
182	839480
183	445847
183	462795
183	521724
183	536140
183	555859
183	566727
183	583771
183	599329
183	611816
183	617990
183	626282
183	640332
183	659901
183	752365
183	780317
183	833590
184	062143
184	131891
184	141723
184	160007
184	211519
184	296795
184	310117
184	367196
184	387970
184	523022
184	533744
184	542039
184	554367
184	573831
184	589883
184	630092
184	693635
184	713791
184	723332
184	731971
184	745861
184	909431
185	001387
185	066279
185	676128
185	855858
186	215028
186	749093
186	813585
186	978608
187	174840
187	185060
187	230340
187	239191
187	252094
187	436661
187	952594
187	961353
187	968417
187	984116
187	995807
188	012905
188	050571
188	073829
188	084541
188	273910
188	287305
188	305757
188	315007
188	370920
188	407196
188	683857
189	082965
189	548685
189	557904
189	758828
190	739538
190	877245
190	899147
191	315217
191	445245
191	785016
191	885203
192	223880
192	272901
192	295326
192	556944
193	256079
193	268050
193	311700
193	542373
193	556267
193	572190
193	856078
194	027227
194	132601
194	613189
195	388942
195	395961
195	404167
195	412719
195	419633
195	428775
195	438854
195	444858
195	464080
195	518616
195	541085
195	691140
195	735433
195	746126
195	755023
195	765147
195	773280
195	780564
195	817176
195	856690
195	924487
195	953255
196	233120
196	309955
196	316641
196	325515
196	344305
196	423911
196	444781
196	586127
196	624691
196	696595
196	720453
196	733158
196	741590
196	775188
196	926811
196	955456
197	010194
197	022378
197	074587
197	180267
197	190253
197	229156
197	305904
197	331366
197	488230
197	577356
197	592302
197	702523
197	846992
197	867453
197	882061
197	922210
197	990761
198	064015
198	081483
199	057275
199	478325
199	491760
199	784697
199	858481
200	006864
200	159093
200	222472
200	615138
200	625354
201	050368
201	063403
201	072553
201	277592
201	428795
201	449652
201	527672
201	537635
201	710272
201	867243
202	135644
202	144336
202	156159
202	165812
202	385353
202	706623
203	025921
203	122863
203	134894
203	156405
203	188643
203	445697
203	454974
203	537421
204	200327
204	819864
204	829740
204	872893
204	889019
205	985886
206	035111
206	047021
206	121547
206	847081
206	860469
207	457403
207	463520
207	473559
207	486862
207	503975
207	513578
207	643135
207	875446
208	168046
208	424741
208	494721
209	288886
209	318080
210	020632
210	226239
210	595777
210	897417
210	940584
212	442057
212	489041
212	562230
213	033359
213	213663
213	320326
213	483550
213	890294
213	900173
214	029667
214	043305
214	410596
214	418966
214	427330
214	648924
214	704079
215	103362
215	115416
215	183881
215	432715
215	454317
215	466564
215	501481
215	603655
215	727214
215	981820
215	998050
216	356605
216	378222
216	572945
216	991616
217	005383
217	433674
218	054346
218	068581
218	444843
218	497786
218	587715
218	699866
218	916597
218	946318
218	960512
219	179720
219	186425
219	221774
219	277858
219	584710
220	474332
221	532932
222	236940
222	415972
222	440824
222	660856
222	675642
222	784537
223	148996
223	186026
223	221764
223	411234
224	310320
224	323704
224	335772
224	342509
224	349525
224	370511
224	376551
224	382712
224	396090
224	403826
224	412636
224	569058
224	589591
224	600772
225	240486
225	461591
225	481369
225	618956
226	047654
226	081990
226	113802
226	627763
227	483256
227	504947
227	527995
227	543265
227	999316
228	009692
228	021190
228	042302
228	521537
228	821509
228	837441
228	867114
228	976566
229	065191
229	226922
229	549786
230	101019
230	164712
230	382502
230	394034
230	843788
231	084255
231	356402
231	425934
231	706954
231	720884
231	937901
232	068407
232	840355
232	863217
232	889981
233	575206
233	583104
233	593175
233	627727
233	843277
234	187876
234	378042
234	390166
234	425139
[truncated: 2,400 more rows]
