# Supplementary material for: Moth olfactory receptor neurons adjust their encoding efficiency to temporal statistics of pheromone fluctuations
Source: PLoS Comput Biol. 2018 Nov 13;14(11):e1006586. doi: 10.1371/journal.pcbi.1006586 (PMC6258558; doi:10.1371/journal.pcbi.1006586)
Supplement: S1 Data — (ZIP) [file pcbi.1006586.s001.zip › data/32m/100fg/spikes_times_07.txt]

0	184343
0	189944
0	194793
0	199752
0	203785
0	208265
0	212827
0	217122
0	221807
0	226350
0	231240
0	236538
0	242463
0	248977
0	257164
0	265157
0	292669
0	407439
0	433253
0	444814
0	497388
0	503591
0	510390
0	517460
0	525826
0	538875
0	546891
0	554851
0	564347
0	571485
0	582163
0	593747
0	625418
0	640970
0	658352
0	697887
0	749497
0	767202
0	799658
0	815696
0	832446
0	840302
0	957683
0	977523
1	060465
1	279564
1	305676
1	314974
1	324959
1	337554
1	360391
1	376520
1	415453
1	779239
1	785265
1	794615
1	803852
1	810212
1	817772
1	826902
1	834885
1	843178
1	850213
1	857288
1	865525
2	238907
2	246072
2	252455
2	257519
2	262237
2	268041
2	273912
2	284664
2	291767
2	301369
2	314126
2	322387
2	346809
2	360180
2	381965
2	392422
2	401952
2	760587
2	766505
2	773208
2	778962
2	784733
2	795336
2	803363
2	810745
2	819695
2	831738
2	843154
2	864979
2	873100
2	883151
2	917234
2	928271
2	943558
2	959075
2	982088
3	027841
3	044015
3	079750
3	101813
3	120457
3	157587
3	181665
3	298488
3	412755
3	424168
3	448904
3	889229
3	897103
3	908159
3	920812
3	929652
3	942115
3	950332
3	958980
4	609174
4	619505
5	597140
5	605653
5	702381
6	128174
6	137634
6	275680
6	372207
6	381510
6	436413
7	123222
7	418517
7	829420
8	365941
9	059256
9	266456
9	290583
9	578016
10	552109
10	562564
10	570887
10	588092
12	173435
12	190091
12	205717
12	746727
14	298394
14	615896
14	895097
15	784705
16	617396
17	037546
18	416527
18	421765
18	426701
18	431304
18	436578
18	441642
18	446293
18	452201
18	458367
18	465386
18	471002
18	477145
18	483664
18	490218
18	498378
18	512469
18	524828
18	537219
18	548942
18	562415
18	571842
18	600006
18	611217
18	622956
18	632733
18	650072
18	666138
18	720745
18	730286
18	746361
18	797186
18	807232
18	836180
18	948920
18	970257
18	988475
19	009957
19	019948
19	209000
19	234684
19	246535
19	257409
19	427084
19	437387
19	443713
19	451222
19	459230
19	469088
19	492265
19	502317
19	598431
19	624688
19	798761
19	806151
19	813841
19	828103
19	836595
19	865973
19	876842
20	058671
20	070707
20	083508
20	097127
20	373730
20	388951
20	396859
20	405753
20	416761
20	428238
20	442160
20	451353
20	466636
20	490486
20	602184
20	620236
20	635519
20	650955
20	661183
20	704443
20	766904
20	784545
20	837776
20	937495
20	956819
20	968295
21	009242
21	026706
21	042635
21	068933
21	084670
21	285564
21	300593
21	322480
21	336154
21	345984
21	366655
21	445379
21	466201
21	565496
21	629014
22	313478
22	434215
23	129913
23	137147
23	145545
23	855011
24	351392
24	363360
25	116226
25	125913
25	195883
25	203503
25	532073
26	638251
26	648858
26	657010
26	663217
26	670522
26	676372
26	682978
26	693541
26	703393
26	712015
26	751234
26	761671
26	772510
27	353307
27	796705
27	802090
27	807747
27	812956
27	818784
27	824708
27	831537
27	837733
27	845422
27	853737
27	868947
27	884235
27	890844
27	901066
27	915552
27	940421
27	954924
27	969535
27	981311
28	014475
28	028664
28	037811
28	053375
28	095326
28	125575
28	137011
28	171418
28	181187
28	246923
28	263746
28	331746
28	343579
28	414051
28	444246
28	458187
28	559390
28	570920
28	707608
28	751154
28	765625
28	777680
28	791340
28	821365
28	829162
28	865381
28	909938
28	958886
28	966362
29	016888
29	067622
29	092078
29	224522
29	238153
29	248163
29	311853
29	331969
29	342136
29	538304
29	553966
29	635938
29	689540
29	708259
29	867982
29	882641
29	919155
30	111403
30	121447
30	140001
30	304618
30	322652
30	342413
30	375315
30	590926
30	607123
30	632715
30	655601
30	683053
30	709083
30	863627
31	039072
31	075191
31	184863
31	313795
31	360784
31	374702
31	550263
31	631411
31	731236
31	850903
31	950007
32	038481
32	071131
32	155251
32	274759
32	380793
32	411826
32	536801
32	639043
32	854901
33	050111
33	083255
33	104337
33	114634
33	229844
33	286432
33	358279
33	571308
33	635614
33	705510
33	852566
33	884766
33	920411
34	066509
34	080166
34	144617
34	481479
34	511432
34	696497
34	794565
34	830379
34	961967
35	183321
35	197295
35	216258
35	227244
35	509548
35	519595
35	530064
35	842042
35	871472
36	040108
36	065267
36	173811
36	391042
36	675238
36	759702
36	884089
37	009653
37	105789
37	118939
37	442274
37	455928
37	532681
37	622209
37	637006
37	660717
37	705951
38	036213
38	110392
38	290126
38	305864
38	368654
38	386156
38	745805
38	757585
38	778348
38	791235
38	919293
39	281591
39	330471
39	391619
39	419226
39	555963
39	835947
39	994821
40	300547
40	396416
40	462570
40	596454
40	860533
40	889097
41	004304
41	017491
41	052884
41	371157
41	393496
41	664723
41	826176
41	855451
41	887911
42	002512
42	199963
42	215661
42	302644
42	312083
42	463585
43	393940
43	418986
43	442045
43	466907
43	512517
43	520896
43	531692
43	541068
43	647920
43	677364
43	878621
43	901542
43	983941
44	114914
44	132046
44	149081
44	161885
44	271711
44	298284
44	319389
44	920057
45	663682
46	212308
46	254845
46	265831
47	189361
47	341953
47	983812
48	035875
48	401862
48	901466
49	136830
49	755166
49	776581
50	459951
50	743175
50	922225
50	963989
51	120134
51	150063
51	160286
51	171713
51	183321
51	228581
51	424015
51	435609
51	448810
51	497058
51	513764
51	546564
51	952815
52	101529
52	234009
52	253856
52	267746
52	287072
52	294532
52	313308
52	322496
52	344916
52	356524
52	363841
52	374779
52	386077
52	467450
52	511983
52	744191
52	753269
53	070703
53	119847
53	130446
53	147304
53	159571
53	209061
53	225831
53	239186
53	281111
53	330605
53	353727
53	377297
53	390161
53	404063
53	591018
53	607184
53	636458
53	649826
53	711676
53	731975
53	796731
53	878752
53	897508
53	935591
54	010589
54	030152
54	049272
54	067854
54	086571
54	112057
54	246237
54	308854
54	354273
54	456509
54	488715
54	505416
54	524526
54	535169
54	578880
54	626374
54	635740
54	952083
54	973031
54	995825
55	004995
55	038945
55	076084
55	358908
55	384053
55	395027
55	406584
55	418190
55	426635
55	435618
55	723552
55	744891
55	858172
55	871856
56	357566
56	402428
56	418031
56	432089
56	707975
56	722347
56	763145
56	793507
56	804402
56	834119
56	864313
57	353325
57	384824
57	397786
58	464466
58	802924
58	906278
58	919770
58	932347
58	944141
58	955372
58	970408
58	982429
58	993019
59	004809
59	022266
59	043136
59	305322
59	441594
59	455202
59	489026
59	506980
59	516896
59	554784
59	674937
59	683097
59	703883
59	727840
59	772697
59	814115
59	830621
59	843535
59	867586
59	881815
59	899837
59	941521
60	026778
60	092801
60	127957
60	144566
60	249679
60	270909
60	352240
60	378372
60	402082
60	437628
60	485520
60	520573
60	536314
60	723589
60	771780
60	800752
60	812386
60	867471
60	881229
60	893048
60	907052
60	995108
61	049155
61	086482
61	232181
62	199232
62	815609
63	059709
63	163711
63	290391
63	852025
63	926541
63	947276
63	997675
64	015952
64	034271
64	047563
64	070493
64	086785
64	146257
64	157406
64	183635
64	194066
64	226421
64	240267
64	278805
64	306747
64	326904
64	349287
64	425784
64	441594
64	465937
64	516278
64	535220
64	565256
64	654629
64	669642
64	683679
64	697497
64	829882
64	848280
64	925077
65	000497
65	192442
65	200579
65	220016
65	232210
65	242186
65	252972
65	330089
65	520987
65	530704
65	658886
65	837902
66	029278
66	039644
66	817965
67	196652
67	280839
67	410876
67	812191
68	839142
68	872089
68	936343
68	944225
68	957261
68	976371
68	993723
69	014814
69	037551
69	076143
69	100414
69	113525
69	156129
69	226191
69	326414
69	356433
69	373763
69	386564
69	414161
69	541442
69	551733
69	579629
69	608441
69	624938
69	650251
69	704558
69	735484
69	796073
69	809066
69	843171
69	870860
69	935671
69	954559
70	092421
70	122671
70	138055
70	207722
70	274220
70	370811
70	407457
70	448134
70	468488
70	690011
70	724002
70	840230
70	881993
70	924294
70	998163
71	145888
71	222551
71	238841
71	300576
71	385883
71	408990
71	433927
71	445720
71	513959
71	682353
71	705695
71	718772
71	759699
71	913783
71	999313
72	089588
72	115896
72	160188
72	417059
72	522580
72	582023
72	649206
72	721766
72	877143
73	061726
73	156425
73	186193
73	322473
73	403702
73	629339
73	808932
73	929077
73	942810
73	971287
73	993647
74	009269
74	043330
74	115939
74	307504
74	368591
74	395997
74	423988
74	435885
74	640953
74	659253
74	675047
74	743421
74	838068
75	003314
75	015689
75	172268
75	341266
75	359324
75	597213
75	657678
75	799814
75	822722
76	072863
76	201393
76	258584
76	300838
76	314872
76	460285
76	557162
76	644689
76	771644
76	806176
76	924924
76	958633
76	973476
77	181954
77	344712
77	531941
77	579556
77	643930
77	866052
77	893747
77	977974
78	091595
78	127178
78	385564
78	449146
78	487900
78	708094
78	787913
78	828151
79	270995
80	414489
81	185153
81	260058
81	421481
81	536436
82	261070
82	291281
82	608125
82	799718
82	825637
82	900315
83	245271
83	255398
83	308720
83	362808
83	376567
83	472865
83	526584
83	537609
83	566680
83	581195
83	599605
83	621468
83	889231
84	062151
84	072739
84	460503
84	811708
85	117474
85	197986
85	222932
85	234047
85	257268
85	265724
85	312934
85	322398
85	333284
85	378518
85	445870
85	476396
85	534844
85	564661
85	687490
85	731883
85	832635
85	904060
85	986018
86	058104
86	079765
86	099535
86	132781
86	204838
86	323205
86	335276
86	345388
86	376062
86	390197
86	731363
86	753490
86	841163
87	009260
87	077139
87	101948
87	195792
87	228997
87	240106
87	307620
87	321762
87	347420
87	374555
87	386026
87	405128
87	506676
87	527860
87	577703
87	625905
87	635752
87	682786
87	694239
88	002096
88	013206
88	048918
88	261990
88	278828
88	391021
88	446212
88	972258
89	122778
89	568661
89	862096
90	308567
90	632944
91	032322
91	105025
91	124144
91	136072
91	158574
91	179264
91	270879
91	315242
91	339864
91	607817
91	642723
91	656154
91	716532
91	742659
91	767472
91	781484
91	789754
91	814102
91	947866
91	958508
92	153280
92	176502
92	239546
92	266781
92	289926
92	369063
92	385594
92	433141
92	449113
92	598274
92	615451
92	639869
92	756439
92	832970
92	849766
92	886045
92	955244
93	136171
93	193157
93	234588
93	263537
93	506553
93	550030
93	570355
93	618756
93	910796
94	082028
94	092451
94	152784
94	208834
94	416064
94	469479
94	483260
94	493699
94	509673
94	606546
94	726744
94	757764
94	783444
94	814220
94	851962
94	898059
94	949066
95	113295
95	133248
95	188242
95	227446
95	540163
95	738359
95	791341
95	840434
95	850825
95	871568
96	137595
96	183635
96	213538
96	293986
96	425529
96	625703
96	689902
96	762262
97	035786
97	789763
97	887971
97	914260
97	941042
97	948189
97	972705
98	035279
98	176403
98	199763
98	515378
98	538691
98	584032
98	641730
98	658583
98	834711
99	116828
99	161025
99	188965
99	199869
99	471619
99	493251
99	600420
99	666323
99	874925
99	892476
100	116185
100	184766
100	225891
100	237054
100	278294
100	460244
100	483109
100	591104
100	784171
100	796141
100	918524
100	942813
101	042224
101	418204
101	673601
101	899558
101	922573
101	980325
102	467615
102	987195
102	998067
104	006319
104	073556
104	403215
104	427990
104	895857
105	437834
105	564860
105	584993
105	799276
105	987052
106	074054
106	271607
106	365767
106	468851
106	781704
106	810596
106	828969
106	860202
106	875483
107	225805
107	317882
107	376517
107	574924
107	595009
107	630630
107	685229
107	705065
107	786338
107	847674
107	905410
107	920523
107	932841
107	992936
108	039917
108	071118
108	118710
108	226791
108	275780
108	456592
108	504820
108	515017
108	560436
108	587161
108	708930
108	789752
108	844465
108	934120
108	981621
109	039618
109	138136
109	235431
109	276273
109	403175
109	411484
109	591660
109	608091
109	673410
109	712630
110	084779
110	161419
110	263802
110	330337
110	355893
110	390579
110	608052
110	680962
110	746737
110	979412
111	079053
111	316832
111	407103
111	551259
111	829290
111	970949
112	097653
112	118196
112	135339
112	156998
112	255333
112	291071
112	462504
112	547297
112	564759
112	913340
113	156965
113	218165
113	229788
113	246645
113	833284
113	858487
113	873363
114	005266
114	093614
114	152361
114	190624
114	365192
114	430678
114	450376
114	472363
114	731990
114	946366
114	966282
115	406939
115	434181
115	506263
115	875730
115	909408
116	197192
116	507522
116	603326
116	693312
116	813562
116	833101
117	082664
117	303859
117	578759
117	918244
117	991819
118	116692
118	248706
118	609369
118	641569
118	685872
119	264887
119	433216
119	484335
119	860677
120	150282
120	338346
120	362829
120	574669
120	815862
120	876086
120	936545
120	979673
121	031229
121	259612
121	577762
121	630791
121	903033
121	952068
122	115588
122	134547
122	158831
122	421678
122	548172
122	912957
122	977283
123	222917
123	320277
123	461945
123	852234
123	876073
123	979781
124	255843
124	532970
124	959860
125	620376
125	841105
126	034682
126	515494
126	564060
126	589496
126	683765
127	509813
127	897998
128	302910
128	434022
128	761911
128	818405
129	041191
129	188882
129	344378
130	053670
130	260990
130	932180
130	941394
130	962489
131	106223
131	336963
131	400798
132	118908
132	765126
132	845482
133	035270
133	048333
133	076334
133	108764
133	264012
133	765034
134	129792
134	249592
134	571471
134	874463
135	335371
135	597946
135	661896
135	902622
136	036440
136	692209
137	020150
137	165170
137	343746
138	084916
138	501028
138	895570
139	252605
139	702022
139	930243
139	946912
140	258030
140	984259
141	023220
141	470662
141	670773
141	778146
141	790723
142	198815
142	273431
142	511215
142	683672
143	380802
143	851156
144	082271
144	091645
144	149456
144	395779
144	801183
144	953214
145	149552
145	224035
145	654021
145	664389
145	701300
145	804873
145	974910
146	096189
146	158159
146	187787
146	833146
146	843684
146	859225
146	869236
146	879217
147	216701
147	522907
147	543906
147	564291
147	579932
147	592108
147	691234
147	786446
147	816686
147	922523
147	972821
147	990374
148	021727
148	034553
148	075919
148	160676
148	176108
148	210062
148	225630
148	236809
148	271180
148	558780
148	603192
148	668476
148	693365
148	792389
148	882215
148	923865
148	981038
149	688811
149	848803
149	962824
149	991359
150	047997
150	061141
150	201184
150	358895
150	447209
150	465761
150	638213
150	671192
150	739741
150	815508
150	842387
151	022572
151	100350
151	351381
151	422071
151	432032
151	449753
151	462531
151	510745
151	567751
151	884427
151	939072
151	972359
152	011714
152	039761
152	065394
152	141406
152	322466
153	810505
154	175696
154	188645
154	470444
154	521954
154	625806
154	643547
155	449016
155	457231
155	478522
155	507407
155	936201
156	212719
156	374987
157	146518
157	172477
157	388568
157	655758
158	453039
158	462253
158	676312
158	725155
159	169415
159	285187
159	525017
159	690142
159	887117
159	909054
160	581531
160	668936
160	890493
160	910786
161	580207
161	743504
161	891831
162	347536
162	416066
162	475534
162	721939
162	790190
163	287991
163	324367
163	374459
163	732781
163	953153
163	962028
164	004204
164	276302
164	311132
164	829863
164	962423
165	416427
165	427920
165	440209
165	625326
165	757250
165	777535
165	905096
165	952089
165	988107
166	015640
166	042291
166	052383
166	069295
166	095219
166	116479
166	127163
166	891207
167	001303
167	298156
167	352440
167	390166
167	409152
168	363809
168	785468
168	808125
168	866591
168	878368
168	888004
168	900271
168	937918
168	979485
169	102424
169	228568
169	270639
169	294902
169	306428
169	332894
169	347126
169	567832
169	662122
169	707819
169	740717
169	752091
169	798605
169	892454
169	919740
169	938378
169	975118
170	056073
170	070508
170	101673
171	224966
171	337943
171	366891
171	398184
171	503491
171	523809
171	539579
171	553650
171	575647
171	684813
171	701073
171	855945
171	955502
172	032787
172	047616
172	132377
172	150982
172	307620
172	326241
172	352396
172	364145
172	375068
172	401045
172	422056
172	562500
172	578266
172	834882
172	876287
173	005370
173	408897
173	522323
173	589290
173	630225
173	820341
173	840314
174	203860
174	261391
174	297793
174	316333
174	328690
174	519567
174	921850
175	605325
175	865631
176	176717
176	232008
176	334095
176	662804
176	826544
177	135041
177	638822
177	812521
177	899324
177	911720
177	920113
177	933701
177	948677
178	262712
178	295911
178	323920
178	347406
178	361391
178	376571
178	545158
178	556573
178	599771
178	658540
178	681887
178	695166
178	734578
178	764594
179	044351
179	155301
179	191709
179	246072
179	310503
179	383355
179	617455
179	685080
179	723188
179	823616
179	964558
180	196062
180	211873
180	228905
180	403667
180	558837
180	591173
180	604947
180	618242
180	636933
181	596952
182	350259
182	424108
182	665360
183	106079
183	202694
183	529433
183	783282
183	879361
183	950077
184	087755
184	399761
184	520031
184	560908
184	643422
184	802654
184	853070
185	007618
185	024352
185	163740
185	317623
185	340015
185	627930
185	832214
185	864498
185	892459
185	931703
186	113721
186	145945
186	404303
186	438791
186	523908
186	561863
186	702167
186	718396
187	222620
187	527658
188	021359
188	074334
188	178490
188	268087
188	341529
188	904659
188	974019
188	992993
189	073769
189	826097
189	901782
189	945069
190	022405
190	793093
191	350269
191	361951
191	667934
191	704507
192	306208
192	840628
193	055016
193	080597
193	161653
193	194529
193	448415
193	483783
194	124706
194	539483
194	630623
195	174490
195	232363
195	265903
195	461713
196	524202
196	559103
196	575085
196	612374
196	640193
196	930027
196	989908
197	000932
197	136759
197	190418
198	452821
198	878414
199	632538
199	742782
199	762075
199	782089
201	492104
201	608658
202	552188
204	009505
206	261634
206	777199
206	973668
207	220495
207	247470
207	600953
207	885087
208	060237
209	029416
209	117153
209	383414
209	473462
210	061779
210	212896
210	292770
210	304582
210	375328
210	415885
210	956169
211	187259
211	570523
211	591571
211	668642
211	739914
211	760309
211	897447
211	917210
211	963663
212	043368
212	143177
212	165395
212	283258
212	308651
212	321581
212	340371
212	355816
212	549347
212	571594
212	669742
212	906644
212	919307
213	443777
213	464679
213	498875
213	573043
213	653577
213	840780
214	197163
215	052942
215	307228
215	363375
215	551152
215	609843
215	984858
216	261737
216	282462
216	748365
217	575481
217	850966
218	024781
218	322453
218	524238
219	052698
219	729323
220	001783
220	137262
220	300622
220	969489
221	174532
221	274660
221	321265
221	557641
221	776242
221	786020
222	147654
222	162085
222	731798
222	930615
223	191652
223	257988
223	493259
223	761730
224	276904
224	322393
224	547715
224	585114
224	956294
225	942269
226	039052
226	669900
226	692227
226	775169
226	841152
226	933045
227	004844
228	331854
228	404158
229	193243
229	684755
229	970582
230	235418
230	674430
230	889026
230	917151
231	245468
231	459471
231	477671
231	841885
232	578771
233	230487
234	246764
234	262542
234	290422
234	346397
234	438805
234	509508
234	835440
235	216900
235	254521
236	614033
236	862894
238	374418
238	921131
239	781596
240	761222
241	470575
241	490067
242	045712
243	617665
247	559259
247	636648
247	657143
248	604631
249	235571
249	265117
250	079159
250	218260
252	356490
253	217227
253	536610
253	629813
253	781691
254	094702
254	108057
254	122856
254	612691
255	046773
256	251404
256	316054
256	359783
256	374427
256	471412
256	500551
256	663732
256	774335
256	979006
257	003147
257	041728
257	096769
257	454624
257	480494
257	525468
257	611585
257	635843
257	731858
257	745422
257	766446
258	017729
258	429395
258	674764
259	256010
262	336971
262	873464
263	695847
263	796914
264	125908
264	350631
264	925909
265	101851
266	886233
268	147827
268	254203
268	747128
268	847932
269	082928
269	126382
270	292268
270	392547
270	402588
270	426213
270	940929
271	394567
271	805419
271	815640
271	831194
271	853094
272	094894
272	853979
272	943742
274	214309
276	063914
276	869947
277	302809
278	412073
278	426802
278	591126
279	149263
279	501608
279	940296
280	043937
280	059829
282	308401
282	534548
282	886754
282	947675
284	421012
285	142014
285	668356
286	076524
286	085428
287	891103
288	288521
288	646408
290	504766
290	982089
291	308780
291	584780
292	210961
293	269428
293	318176
295	062213
297	370407
297	404775
299	253727
299	482385
300	540320
303	038203
303	285379
303	512735
304	435124
304	959363
306	502583
306	517830
306	886773
307	449823
308	025100
308	068233
308	167906
308	362011
308	395945
309	313952
310	037662
310	047819
311	115110
311	380179
313	688074
314	710201
314	724308
315	118686
315	623725
318	522021
319	011547
319	042185
319	057623
319	144859
321	331080
321	806738
323	053726
323	341879
324	161855
324	187414
324	202594
324	216372
324	225473
324	246639
324	261798
324	273250
324	283017
324	432942
324	623809
324	727811
324	945739
324	979892
325	079526
325	168543
325	255861
325	300834
325	326978
325	443733
325	457215
325	700166
325	820924
326	248119
326	794233
326	809391
326	834836
326	846401
326	944620
327	140529
327	278120
327	545867
327	583855
327	644110
327	866973
328	119453
328	131503
328	140902
328	178077
328	196214
328	218230
328	598695
328	611680
329	301023
329	368060
329	394718
329	504822
329	783559
330	856655
331	422814
331	623891
331	739784
331	755653
331	780581
332	146610
332	240245
332	549651
332	817544
333	011167
333	184233
333	679188
333	772534
334	680177
334	782902
334	893642
334	916067
335	579169
335	630371
336	385777
[truncated: 142 more rows]
