# Supplementary material for: Moth olfactory receptor neurons adjust their encoding efficiency to temporal statistics of pheromone fluctuations
Source: PLoS Comput Biol. 2018 Nov 13;14(11):e1006586. doi: 10.1371/journal.pcbi.1006586 (PMC6258558; doi:10.1371/journal.pcbi.1006586)
Supplement: S1 Data — (ZIP) [file pcbi.1006586.s001.zip › data/32m/100fg/spikes_times_08.txt]

0	198053
0	203816
0	210560
0	216972
0	223701
0	231465
0	237319
0	243636
0	256684
0	267292
0	306893
0	352642
0	358990
0	371787
0	384057
0	393923
0	419124
0	510371
0	533453
0	590642
0	601356
0	621745
0	674444
0	712165
0	746608
0	800630
0	837571
0	925684
0	948910
1	157529
1	167139
1	175910
1	191279
1	294759
1	323841
1	419097
1	435986
1	446525
1	469520
1	501202
1	577618
1	616693
1	724905
1	785565
1	816964
1	895027
1	917822
1	972194
2	007679
2	139015
2	153029
2	179634
2	213557
2	225524
2	256657
2	365180
2	394916
2	463967
2	605322
2	671580
2	682056
2	728156
2	853402
2	884693
2	926004
2	949148
3	037876
3	056285
3	091057
3	235027
3	286148
3	403051
3	417900
3	435285
3	452585
3	570336
3	714988
3	759969
3	791714
3	815520
3	925506
3	993576
4	061410
4	161785
4	206657
4	290286
4	507326
4	520754
4	624287
4	713223
4	756641
4	889352
5	095842
5	160074
5	724629
6	736063
7	503059
7	515076
7	733837
7	740770
7	750386
7	762070
7	773291
7	782409
7	792957
7	891506
7	901034
7	908116
7	916583
7	926746
7	939738
7	949429
7	976573
7	993660
8	006943
8	137866
8	171033
8	194401
8	273725
8	282165
8	340717
8	354003
8	369684
8	375824
8	472942
8	496081
8	525737
8	633552
8	646133
8	872233
8	894015
8	914361
8	928842
8	972794
9	007076
9	024112
9	130882
9	195832
9	248873
9	329995
9	405779
9	622766
9	662046
9	678586
9	828531
9	879538
9	899962
9	963410
9	991993
10	028423
10	123662
10	176338
10	257462
10	300821
10	363978
10	404014
10	439885
10	505779
10	631678
10	711922
10	736006
10	905625
10	962468
10	975429
11	097101
11	121222
11	237268
11	268885
11	280191
11	294960
11	433380
11	478574
11	547273
11	562495
11	680331
11	849713
12	054439
12	070265
12	080928
12	161115
12	200443
12	362702
12	392891
12	422994
12	722454
12	772285
12	791139
12	812941
12	920260
13	018128
13	130741
13	152050
13	164793
13	613268
13	752968
13	775751
13	863887
14	084024
14	551332
14	650290
14	683917
14	695504
14	903350
14	971034
15	156774
15	180920
15	236946
15	637362
15	802795
15	915661
16	208612
16	329670
16	342603
16	399584
16	555477
16	734514
16	920625
17	138942
17	163925
17	459376
17	647453
17	689871
17	752394
17	842058
17	952189
18	172581
18	269268
18	463807
18	782645
18	821519
18	965539
19	182902
19	210277
19	316459
19	343985
19	705241
19	930719
19	948174
20	068084
20	325492
20	446196
20	630790
20	677944
20	696489
20	756595
21	329425
21	343623
21	368851
21	388367
21	400383
21	414476
21	502304
21	516694
21	582958
21	733196
21	804747
21	822465
21	907337
22	097494
22	112806
22	362102
22	505596
22	536231
22	740344
22	853034
23	083735
23	143336
23	227279
23	279305
23	398323
23	530309
23	670103
23	776582
24	057666
24	155056
24	169368
24	256572
24	516509
24	667872
24	785244
25	055353
25	433517
25	578760
25	630910
25	645851
25	686196
25	779501
25	930428
26	065476
26	100482
26	271825
26	465055
26	578522
26	751542
26	860000
26	939981
27	260026
27	573837
27	590444
27	620900
27	702922
27	852259
27	888023
27	956533
27	996281
28	115042
28	210602
28	234273
28	386187
28	625517
28	678747
28	816440
29	086818
29	110233
29	284603
29	388231
29	594531
29	729299
29	777810
29	958018
30	018253
30	104013
30	453741
30	550001
30	629711
30	672262
32	764443
32	978479
33	054947
33	069093
33	078321
33	124382
33	141893
33	425374
33	441387
33	492281
33	705824
35	205837
35	768965
35	833566
35	919537
35	989026
36	003215
36	038620
36	064331
36	093015
36	121525
36	136829
36	354208
36	386311
36	478626
36	509610
36	545059
37	728438
38	068460
38	079293
38	090582
38	104571
38	121939
38	161182
38	204160
38	214408
38	233089
38	282067
38	292638
38	474810
38	488374
38	551103
38	565614
38	589522
38	605611
38	726204
38	736640
38	783668
38	822421
38	836096
38	850540
38	917471
38	954723
38	990080
39	056926
39	137625
39	234397
39	247188
39	262843
39	272181
39	365918
39	438302
39	542326
39	628292
39	767282
39	782692
39	814226
40	137051
40	163824
40	257185
40	267428
40	302123
41	891437
42	863869
43	599528
44	660166
44	674112
45	512285
45	926310
46	183043
46	402221
46	427752
47	081009
47	349957
47	372851
47	835941
49	398069
50	343916
50	353811
51	810755
52	213033
52	222432
52	233117
52	302401
52	686514
52	694997
52	718458
53	711164
54	098602
54	321135
54	328314
54	337851
54	345122
54	355577
54	371078
54	380384
54	387593
54	397145
54	407120
54	421914
54	532521
54	539414
54	549323
54	564131
54	621073
54	754569
54	920508
54	934249
54	953697
54	962778
54	975030
54	992194
55	892304
55	965156
55	979618
55	997802
56	013835
56	044737
56	055713
56	072097
56	226301
56	634303
57	341142
57	371261
57	378645
57	397197
57	405636
57	415036
57	438625
57	448950
57	612289
57	750778
57	773670
57	793915
57	912473
57	935676
58	065655
58	075591
58	182902
58	333255
58	378357
58	393965
58	437679
58	456041
58	467416
58	511266
58	520791
58	532556
58	607636
58	658904
58	675333
58	734865
58	798391
58	887003
58	941631
58	953824
58	999434
59	052110
59	160021
59	320618
59	331221
59	388751
59	417054
59	524204
59	602437
59	616991
59	728554
59	755428
59	775905
59	829167
59	891434
60	015266
60	065405
60	137520
60	253144
60	285435
60	343876
60	427733
60	486188
60	850491
60	862819
60	895763
60	916957
61	023316
61	041084
61	065881
61	896360
61	909415
61	917638
61	928805
61	943752
61	962067
62	025521
62	037061
62	061313
62	073209
62	092589
62	196465
62	291264
62	320484
62	341397
62	476935
62	492247
62	545939
62	733013
62	913279
62	924133
62	934209
62	957556
63	054956
63	107377
63	183734
63	273552
63	651061
64	065027
64	103406
64	113712
64	125370
64	142515
64	150104
64	168143
64	242656
64	261640
64	287294
64	341156
64	462131
64	491999
64	509929
64	833030
65	757595
66	082555
66	350194
66	363774
66	380055
66	388244
66	405006
66	417506
66	528869
66	542493
66	566882
66	585185
66	860278
66	873883
66	892194
67	419720
67	430212
67	446019
67	464436
67	551006
67	591424
67	613579
67	625312
67	650479
67	753507
67	792141
67	866434
67	896246
67	918690
68	038091
68	047931
68	061180
68	078179
69	315492
69	712381
69	738345
69	998416
70	758543
70	779385
71	324464
71	826105
72	336459
72	358408
72	420717
72	440952
72	454706
72	466360
72	519873
72	526305
72	541439
72	619009
72	695716
72	707835
72	857088
73	601523
73	628110
74	493908
74	618057
74	783162
74	796427
74	808520
74	817664
75	074386
75	092159
75	119941
75	131538
75	171943
75	263163
75	281347
75	384615
75	439837
75	453955
75	472590
75	480885
75	497819
75	540111
75	590011
76	121510
76	134703
76	178737
76	189165
76	206570
76	227921
76	501813
77	038240
77	046639
77	059345
77	068891
77	077454
77	086529
77	095268
77	105855
77	115542
77	127245
77	175934
77	357411
77	365628
77	407558
77	453521
77	466741
77	508833
77	560132
77	659737
77	707903
77	717740
77	726880
77	737596
77	762161
77	816882
78	034602
78	114741
80	486643
80	522506
80	973331
82	262411
82	281245
83	170494
83	407006
83	691674
84	247672
84	885522
85	374487
85	562575
85	574069
85	596246
86	051718
86	087353
86	101759
86	112557
86	138381
86	154183
86	164195
86	330499
86	356131
87	429148
87	455367
87	612467
87	947759
88	155873
88	395526
88	616874
88	674682
89	134926
89	145770
89	347493
90	240837
90	666868
90	970801
91	681098
92	445000
92	469297
92	831456
92	850279
92	876010
92	889382
92	898240
92	917123
93	064740
93	128211
93	144893
94	433638
95	006507
95	016722
95	061863
95	195779
95	207681
95	433969
95	441191
95	451419
95	461486
95	481511
95	504801
95	619045
95	652715
95	778526
95	811590
95	837358
95	888484
95	947025
95	972594
96	050253
96	063065
96	072951
96	114564
96	133515
96	184573
96	236643
96	384951
96	395908
96	409873
96	513271
96	614077
96	683224
96	910037
96	953017
97	125013
97	140071
97	171422
97	231627
97	474333
97	489582
97	519726
97	536095
97	634141
97	646669
97	666378
97	696971
97	984275
97	995010
98	018481
98	077725
98	113318
98	152087
98	444341
98	563022
98	578832
98	707783
98	851697
98	880423
99	050422
99	064437
99	077456
99	218018
99	528248
99	608287
100	237259
100	335794
100	364931
100	654924
100	791684
100	906714
101	062917
101	483303
101	799176
102	152606
102	336884
102	373200
102	650957
102	905195
103	084697
103	325045
103	483426
103	510217
103	847104
104	027507
104	099515
104	396393
104	830557
105	256424
105	298462
105	309538
105	321406
105	363410
106	755209
106	768364
106	779676
106	795273
106	811283
107	018893
107	029652
107	141459
107	161354
107	239654
107	296733
107	381763
107	397197
107	557296
107	653381
107	717802
108	156131
108	175708
108	518102
108	530666
108	635493
108	682907
108	850152
108	884817
108	914770
111	180535
111	480803
111	757214
112	886615
112	901108
113	369786
113	438143
113	450882
113	468119
113	482750
113	489971
113	508051
113	531270
113	596965
113	671471
113	701987
113	719306
113	840924
113	882559
113	897956
113	939404
113	948828
113	999213
114	039860
114	054223
114	120382
114	133803
114	310100
114	326516
114	356737
114	505012
114	522194
114	534467
114	658223
114	786858
114	890365
114	969657
115	069140
115	099950
115	251626
115	262623
115	274260
115	285900
115	451867
115	561415
115	901983
115	925608
115	947272
116	091162
116	111065
116	298756
116	418026
116	606825
116	669513
117	114733
117	149889
117	231091
117	436489
117	468784
117	757626
117	863960
117	974837
118	089179
118	474566
118	505308
118	674673
118	813324
118	886952
119	227887
119	297579
119	375658
119	430839
120	068739
120	256907
120	390094
120	529717
120	697278
120	822552
120	943040
121	060626
121	299960
121	407195
121	511477
121	582198
123	976139
124	810606
125	574657
125	764340
126	263724
127	702957
127	954170
127	982677
128	592612
128	699360
129	119030
129	220306
129	874164
129	884521
129	906545
129	924279
129	932742
129	952309
129	966256
129	991202
130	051105
130	061215
130	076309
130	098205
130	829466
131	848843
132	229854
132	254280
132	266921
132	281288
132	331319
132	390741
132	398465
132	414074
132	426627
132	452068
132	748530
132	759170
132	825176
132	868410
132	880580
132	908535
132	941990
133	120294
133	212308
133	230893
133	327046
133	337910
133	365642
133	439783
133	545745
133	563637
133	579054
133	698656
133	717162
133	795311
133	878754
133	894354
134	048518
134	061309
134	072491
134	089889
134	103166
134	120603
134	193911
134	412863
134	764101
134	785722
134	796539
134	919894
135	050661
135	107159
135	328747
135	412734
135	542237
135	556229
136	792980
138	644935
140	679119
140	689286
140	701978
140	713961
140	738184
140	769989
140	792319
140	815346
140	847763
140	903015
141	145911
141	166547
141	361673
141	431252
141	478336
141	489885
141	533666
141	605510
141	964884
142	119163
142	167247
142	190517
142	217340
142	418303
142	431819
142	476961
142	703607
142	738283
142	767817
142	916432
142	931126
142	970154
143	152547
143	169161
143	242541
143	349012
143	363570
143	472508
143	643592
143	660455
143	742854
143	788970
143	880165
144	085129
144	162712
144	250989
144	351442
144	419243
144	520905
144	712687
144	893514
144	971560
145	190569
145	217991
145	353515
145	552076
145	606578
145	899079
146	029354
146	151465
146	173523
146	300451
146	421437
146	627367
146	765018
146	914579
146	963186
147	400491
147	453563
147	487697
147	640410
147	649962
147	702994
147	926287
148	414576
148	425958
148	435994
148	865189
148	879360
149	346686
149	610429
149	800575
149	964540
151	318418
151	346863
151	370342
151	424863
152	377405
152	399418
152	421201
152	441605
152	510891
152	602496
152	634186
152	880900
152	906822
152	956416
153	038604
153	065387
153	076069
153	092832
153	123479
153	135826
153	270993
153	286843
153	368797
153	406560
153	445756
153	515819
153	616727
153	637815
153	824638
153	842637
153	964118
153	987821
154	051855
154	147127
154	285501
154	367142
154	411573
154	481646
154	501353
154	521314
154	673902
154	714773
154	729788
154	913536
155	001358
155	277365
155	369407
155	588901
155	653792
155	798828
156	158256
156	327068
156	869291
157	027628
157	116134
157	257777
157	268752
157	494948
157	518130
157	550009
157	883121
158	181606
158	217597
158	478470
158	491371
158	753916
159	111226
159	220387
159	387522
159	601132
159	821114
159	993019
160	133013
160	347822
160	360518
160	537587
160	991244
161	122714
161	354257
161	993759
162	047665
162	276138
162	539093
162	755996
163	058281
163	303655
163	877403
163	900591
163	962660
164	100753
164	451688
164	575841
164	825094
164	968150
165	112222
165	220989
165	403621
165	427966
165	506906
165	529580
165	879652
165	906457
166	772243
166	786752
166	816546
166	862013
167	025383
167	927272
168	836283
168	889875
169	686679
169	704827
169	721912
169	921708
170	892546
171	108146
172	016527
172	980994
173	869740
173	881206
174	061045
174	095524
174	320872
174	335754
174	405836
174	605205
174	731499
174	742415
175	523108
176	604400
176	711977
176	735677
176	773815
176	805382
177	121510
177	134200
177	146116
177	189922
177	256955
177	270813
177	458591
177	539121
177	562743
178	995138
179	306575
179	351522
179	375194
179	392898
179	410842
179	672432
179	802596
179	900403
179	932702
179	988356
180	127534
180	277964
180	369620
180	382854
180	469544
180	567535
180	667481
180	761932
180	898984
180	960348
180	993231
181	285067
181	347631
181	465719
181	479918
181	562611
181	598818
181	725448
181	831183
181	868237
181	996193
182	256132
182	290953
182	612901
182	695170
182	912501
183	258361
183	307922
183	435159
183	591286
183	606176
183	721458
184	011684
184	497883
184	776595
184	973688
185	030379
185	248366
185	267205
185	525163
185	564470
185	853082
185	919021
186	164573
186	202860
186	472118
186	484158
186	919382
187	127652
187	313992
187	371344
187	719688
187	753333
188	068033
188	139301
188	479917
188	540591
188	783073
188	857896
189	124028
189	142389
189	296136
189	389013
189	743356
189	975576
190	091083
190	325640
190	360453
190	644503
190	760474
190	816959
191	254468
191	306083
191	596520
191	792983
193	973835
195	200841
195	565047
196	007079
196	294445
196	570205
196	724834
196	752402
196	926731
197	052739
197	137418
197	890489
197	912721
198	214062
198	452747
198	465351
198	622446
198	641641
199	072226
199	380172
199	581829
199	777972
200	382633
200	396939
200	435554
200	936326
201	065351
201	529205
201	801622
201	949001
202	086454
202	135480
202	280941
202	718378
202	960515
203	599341
203	706329
204	410294
204	693417
204	712555
204	764558
205	248317
205	462837
205	919762
205	934407
206	359191
206	694833
206	929488
207	114993
207	167322
207	229092
207	398935
207	477218
207	943766
208	179165
208	303600
208	900493
209	294988
209	798887
210	067260
210	101923
210	308220
210	555589
210	747831
211	047582
211	342867
211	655274
212	131584
212	204941
212	665116
212	697309
213	024691
213	431477
213	686677
213	756660
214	271629
214	297962
214	482526
214	629405
214	711761
214	904934
215	495843
216	080342
216	113692
216	262977
216	519215
216	896289
217	071959
217	355793
217	807619
217	874742
218	256937
218	597253
218	986394
219	327807
219	397058
219	496653
219	736747
220	073558
220	172162
220	636913
220	847656
221	144771
221	215771
221	757130
221	777110
221	862167
221	882718
221	896524
222	499362
222	514090
222	688810
222	741544
224	060606
224	243768
225	034346
225	154442
225	179652
225	444582
225	507941
226	410388
226	626973
227	016658
227	107148
228	520625
228	537086
228	991058
229	154577
229	288966
229	324146
229	415251
229	430569
230	865938
230	992261
231	558835
231	617410
232	123633
233	332057
233	464378
234	091550
234	385642
234	674490
234	971767
235	430944
235	513722
235	562057
235	796080
236	193391
236	514505
236	533466
236	593938
236	629592
236	672519
236	704440
237	181308
237	627651
237	682308
237	696838
238	599645
239	454918
239	637567
239	668786
240	000340
240	912316
241	847142
242	431018
242	683074
242	883398
242	898843
242	916877
242	934105
242	960140
243	754282
244	084014
244	346465
244	611556
245	586565
245	855479
246	421846
246	533652
246	622800
246	863189
246	883658
247	784762
247	927887
248	000569
248	186283
248	201287
248	774520
248	961681
249	658114
249	670023
249	689351
249	719065
249	818848
249	836326
250	079878
250	116698
250	190116
250	213220
250	228638
250	241709
250	323793
250	346371
250	494793
251	258236
251	423980
251	450332
251	543947
251	560462
251	639938
251	749710
251	798391
251	854219
252	052191
252	112996
252	178324
252	362313
252	413252
252	489983
252	656212
252	749932
252	765050
252	866376
253	090752
253	112610
253	132248
253	255472
253	391610
253	419545
253	509516
253	667137
253	772875
253	836270
253	857942
253	887647
254	241229
254	260314
254	312360
254	379431
254	412531
254	639558
254	651515
254	726237
255	154228
255	176804
255	571923
255	579704
255	605955
255	619624
255	811295
255	823265
255	833985
255	865007
256	167863
256	370432
256	394121
256	430943
256	568103
256	608682
256	632668
256	681830
256	983846
257	016951
257	232087
257	352653
257	363262
257	568488
257	640425
257	754254
257	969501
258	128440
258	457327
258	487453
259	101694
259	197533
259	216465
259	257136
259	269908
259	632170
259	684723
260	101522
260	327544
260	508633
260	525978
260	542417
260	748416
260	767951
260	866561
260	986426
261	231784
261	396042
261	409156
261	700058
261	942573
262	031460
262	125833
262	571114
262	580843
262	592996
262	869295
263	015909
263	101912
263	118789
263	445910
263	828310
264	020265
264	058396
264	847842
265	123200
265	205853
265	633964
266	308863
266	522841
267	118223
267	165143
267	557818
267	780724
267	833699
267	845437
267	949632
268	020027
268	074884
268	778882
268	791084
268	810037
268	909215
268	949589
269	251385
269	353626
269	723688
269	734331
269	749850
270	048911
270	196912
270	214382
270	324893
270	391158
270	510332
270	644341
270	717906
270	859666
270	945675
271	079829
271	381712
271	460738
271	470759
271	726992
271	763533
271	810254
272	022690
272	119345
272	508884
272	899641
272	953696
273	147962
273	211870
273	492221
273	673841
273	695848
273	726128
274	062009
274	299785
274	334931
274	499533
274	635834
274	647482
274	716355
274	863871
275	001982
275	568927
275	605234
275	618457
275	912131
275	933253
276	075806
276	172960
276	513332
276	676717
276	869044
276	893252
277	195241
277	263582
277	792693
277	833538
277	912213
278	003328
278	167635
278	190308
278	213075
278	226580
278	336640
278	375889
278	587657
278	900478
278	961404
279	147071
279	187385
279	205378
279	492271
279	637493
279	677186
279	736326
279	753196
279	953732
280	025638
280	096174
280	258228
281	093187
281	231832
281	416033
282	058534
282	106611
282	555168
283	357668
283	765554
284	286715
284	325777
284	568337
284	815841
284	985560
285	040020
285	068470
285	450246
285	708110
285	735038
285	768730
285	924406
286	190664
286	211689
286	245814
286	424307
286	435468
286	461865
286	493214
286	810571
286	830113
286	846084
286	874008
287	010830
287	113166
287	128478
287	383901
287	512812
287	663771
288	049216
288	113825
288	142653
288	439972
288	516695
288	612353
288	688792
288	768112
289	039753
289	103077
289	402911
289	491740
289	512981
289	533471
289	684215
289	764570
289	796158
290	088931
290	233286
290	320867
290	359978
291	150882
291	161468
291	184617
291	511807
291	821633
291	948602
291	995514
292	082539
292	423113
292	438553
292	476022
292	751787
293	105708
293	127314
293	483294
293	640815
294	080621
294	161610
294	179666
294	198055
294	293540
294	320402
294	430428
294	728759
294	794291
295	113766
295	446115
295	616580
295	782192
295	980817
296	284066
296	598264
296	831143
297	024845
297	293004
297	728874
297	762910
297	923931
298	023005
298	424366
298	700963
299	082975
299	125829
299	283172
299	519963
299	541633
299	773393
300	091823
300	254225
300	534724
300	545370
300	765014
300	798887
301	117501
301	243088
301	335122
301	390037
301	756218
301	884482
302	222119
302	719400
302	884521
303	000958
303	089206
303	194981
303	269238
303	366358
303	498674
303	606326
303	998283
304	244469
304	677487
304	986293
305	129312
305	648464
305	751723
305	831127
306	021738
306	198782
306	358288
306	458920
306	669326
306	853255
306	969450
307	182933
307	458916
307	710454
308	166183
308	743007
309	396163
309	957612
309	973613
310	325613
310	474364
310	498629
310	661706
311	062815
311	517801
311	871623
311	883938
311	899166
311	926465
312	125477
312	258257
312	577548
312	774713
313	180880
313	588322
313	698140
313	709286
313	809821
313	868400
313	891276
313	934685
313	967471
314	538668
314	559614
314	625100
314	822766
314	833401
314	876859
315	226797
315	243987
315	391224
315	510541
315	531623
315	550321
316	201046
316	293410
316	417581
316	484679
316	495326
316	521427
316	532964
316	591037
316	845384
317	218714
317	236556
317	888507
318	029375
318	305931
318	325536
318	450537
318	579057
318	718219
319	389291
319	537819
319	662976
319	695591
319	749993
319	772648
319	933757
319	994240
320	006608
320	040000
320	457679
320	703781
320	786415
320	971404
321	062555
321	080090
321	101246
321	115941
321	214650
321	267892
322	140676
322	278573
322	626635
323	147582
323	157630
323	190555
323	410559
323	642308
324	095297
324	142431
324	324972
324	727686
324	739045
324	914495
324	983032
325	463137
326	020611
326	420309
326	774227
326	795886
327	131996
327	270251
327	441096
327	815923
328	462569
328	617474
329	121734
329	178563
329	220733
329	280123
329	296411
329	325363
329	337669
329	399165
329	438224
329	518050
329	542029
329	564633
329	580431
329	663655
329	716937
329	735588
329	807021
330	029539
330	182465
330	196841
330	269760
330	373750
330	464735
330	641975
330	798995
330	852772
[truncated: 1,583 more rows]
