# Supplementary material for: Moth olfactory receptor neurons adjust their encoding efficiency to temporal statistics of pheromone fluctuations
Source: PLoS Comput Biol. 2018 Nov 13;14(11):e1006586. doi: 10.1371/journal.pcbi.1006586 (PMC6258558; doi:10.1371/journal.pcbi.1006586)
Supplement: S1 Data — (ZIP) [file pcbi.1006586.s001.zip › data/32m/100fg/valve_states_01.txt]

0,329300	1,000000
0,489300	-1,000000
0,533300	1,000000
2,187300	-1,000000
2,342300	1,000000
3,476300	-1,000000
3,585300	1,000000
3,889300	-1,000000
9,536300	1,000000
9,972300	-1,000000
10,194300	1,000000
10,320300	-1,000000
10,362300	1,000000
10,544300	-1,000000
10,808300	1,000000
10,853300	-1,000000
11,165300	1,000000
11,824300	-1,000000
11,862300	1,000000
11,913300	-1,000000
12,069300	1,000000
12,413300	-1,000000
12,482300	1,000000
12,580300	-1,000000
12,639300	1,000000
12,684300	-1,000000
13,071300	1,000000
13,192300	-1,000000
13,432300	1,000000
13,505300	-1,000000
13,660300	1,000000
13,761300	-1,000000
13,801300	1,000000
13,843300	-1,000000
13,901300	1,000000
13,983300	-1,000000
14,214300	1,000000
14,602300	-1,000000
14,690300	1,000000
14,745300	-1,000000
14,866300	1,000000
15,044300	-1,000000
15,082300	1,000000
15,305300	-1,000000
22,573300	1,000000
22,619300	-1,000000
22,682300	1,000000
22,801300	-1,000000
23,103300	1,000000
23,394300	-1,000000
23,786300	1,000000
23,957300	-1,000000
23,990300	1,000000
24,122300	-1,000000
24,158300	1,000000
24,744300	-1,000000
24,843300	1,000000
25,065300	-1,000000
25,333300	1,000000
25,381300	-1,000000
25,434300	1,000000
25,565300	-1,000000
25,726300	1,000000
25,763300	-1,000000
26,925300	1,000000
27,036300	-1,000000
27,070300	1,000000
27,169300	-1,000000
27,345300	1,000000
28,951300	-1,000000
29,017300	1,000000
30,037300	-1,000000
30,135300	1,000000
30,172300	-1,000000
30,256300	1,000000
30,288300	-1,000000
30,506300	1,000000
30,741300	-1,000000
30,825300	1,000000
31,335300	-1,000000
31,761300	1,000000
31,880300	-1,000000
31,921300	1,000000
32,474300	-1,000000
33,228300	1,000000
33,375300	-1,000000
33,437300	1,000000
33,548300	-1,000000
33,690300	1,000000
33,798300	-1,000000
33,831300	1,000000
33,919300	-1,000000
34,245300	1,000000
35,719300	-1,000000
60,939300	1,000000
60,993300	-1,000000
61,426300	1,000000
61,477300	-1,000000
61,577300	1,000000
61,627300	-1,000000
62,068300	1,000000
62,528300	-1,000000
62,913300	1,000000
62,968300	-1,000000
63,047300	1,000000
63,108300	-1,000000
63,199300	1,000000
63,311300	-1,000000
63,443300	1,000000
63,496300	-1,000000
63,861300	1,000000
64,199300	-1,000000
64,232300	1,000000
65,109300	-1,000000
65,162300	1,000000
65,325300	-1,000000
65,436300	1,000000
65,989300	-1,000000
67,082300	1,000000
67,122300	-1,000000
67,167300	1,000000
67,200300	-1,000000
68,640300	1,000000
68,688300	-1,000000
68,790300	1,000000
69,197300	-1,000000
69,760300	1,000000
69,847300	-1,000000
69,976300	1,000000
70,051300	-1,000000
70,271300	1,000000
70,386300	-1,000000
70,443300	1,000000
70,818300	-1,000000
70,898300	1,000000
76,529300	-1,000000
76,649300	1,000000
76,681300	-1,000000
76,736300	1,000000
79,413300	-1,000000
80,891300	1,000000
81,187300	-1,000000
81,534300	1,000000
81,570300	-1,000000
81,989300	1,000000
82,029300	-1,000000
82,188300	1,000000
82,261300	-1,000000
82,297300	1,000000
82,409300	-1,000000
82,442300	1,000000
82,717300	-1,000000
82,945300	1,000000
83,044300	-1,000000
83,099300	1,000000
83,160300	-1,000000
83,493300	1,000000
83,611300	-1,000000
86,798300	1,000000
89,509300	-1,000000
90,238300	1,000000
90,348300	-1,000000
91,365300	1,000000
91,672300	-1,000000
91,898300	1,000000
92,626300	-1,000000
92,668300	1,000000
92,702300	-1,000000
93,038300	1,000000
93,087300	-1,000000
93,157300	1,000000
93,238300	-1,000000
93,289300	1,000000
100,680300	-1,000000
100,751300	1,000000
101,395300	-1,000000
101,433300	1,000000
101,912300	-1,000000
102,085300	1,000000
102,118300	-1,000000
102,161300	1,000000
102,197300	-1,000000
102,248300	1,000000
102,512300	-1,000000
102,657300	1,000000
102,694300	-1,000000
103,425300	1,000000
104,299300	-1,000000
104,507300	1,000000
105,978300	-1,000000
106,052300	1,000000
106,199300	-1,000000
111,088300	1,000000
126,906300	-1,000000
129,089300	1,000000
129,178300	-1,000000
129,335300	1,000000
130,741300	-1,000000
130,804300	1,000000
130,867300	-1,000000
130,907300	1,000000
130,966300	-1,000000
131,080300	1,000000
138,937300	-1,000000
138,978300	1,000000
139,030300	-1,000000
139,454300	1,000000
139,609300	-1,000000
140,023300	1,000000
140,245300	-1,000000
140,283300	1,000000
151,805300	-1,000000
151,878300	1,000000
151,991300	-1,000000
153,010300	1,000000
153,136300	-1,000000
153,180300	1,000000
153,229300	-1,000000
153,539300	1,000000
157,129300	-1,000000
157,218300	1,000000
157,869300	-1,000000
157,902300	1,000000
157,938300	-1,000000
157,984300	1,000000
158,075300	-1,000000
158,187300	1,000000
159,554300	-1,000000
159,717300	1,000000
159,773300	-1,000000
171,342300	1,000000
171,384300	-1,000000
171,490300	1,000000
171,523300	-1,000000
171,567300	1,000000
171,749300	-1,000000
172,275300	1,000000
172,357300	-1,000000
172,768300	1,000000
173,089300	-1,000000
173,140300	1,000000
173,446300	-1,000000
173,566300	1,000000
173,658300	-1,000000
176,915300	1,000000
176,975300	-1,000000
177,113300	1,000000
177,176300	-1,000000
177,212300	1,000000
179,868300	-1,000000
179,931300	1,000000
179,969300	-1,000000
180,178300	1,000000
180,239300	-1,000000
180,516300	1,000000
180,616300	-1,000000
180,732300	1,000000
187,599300	-1,000000
187,776300	1,000000
192,091300	-1,000000
192,131300	1,000000
192,204300	-1,000000
210,091300	1,000000
210,187300	-1,000000
210,503300	1,000000
210,549300	-1,000000
210,907300	1,000000
211,762300	-1,000000
211,825300	1,000000
211,951300	-1,000000
211,989300	1,000000
212,104300	-1,000000
228,538300	1,000000
228,642300	-1,000000
228,693300	1,000000
228,951300	-1,000000
229,002300	1,000000
229,098300	-1,000000
229,242300	1,000000
229,509300	-1,000000
244,819300	1,000000
244,877300	-1,000000
253,717300	1,000000
262,536300	-1,000000
262,582300	1,000000
262,724300	-1,000000
262,795300	1,000000
264,859300	-1,000000
264,939300	1,000000
264,993300	-1,000000
288,941300	1,000000
289,608300	-1,000000
289,660300	1,000000
289,779300	-1,000000
290,025300	1,000000
291,091300	-1,000000
291,145300	1,000000
291,226300	-1,000000
291,277300	1,000000
291,313300	-1,000000
291,645300	1,000000
291,976300	-1,000000
292,183300	1,000000
292,246300	-1,000000
292,876300	1,000000
292,957300	-1,000000
293,011300	1,000000
293,115300	-1,000000
294,834300	1,000000
294,883300	-1,000000
306,790300	1,000000
308,125300	-1,000000
308,385300	1,000000
313,119300	-1,000000
313,175300	1,000000
313,246300	-1,000000
313,310300	1,000000
313,612300	-1,000000
313,648300	1,000000
313,740300	-1,000000
314,006300	1,000000
314,107300	-1,000000
314,161300	1,000000
314,947300	-1,000000
315,012300	1,000000
315,150300	-1,000000
315,239300	1,000000
315,274300	-1,000000
315,309300	1,000000
338,767300	-1,000000
339,709300	1,000000
339,817300	-1,000000
339,867300	1,000000
340,468300	-1,000000
346,026300	1,000000
346,085300	-1,000000
346,260300	1,000000
350,826300	-1,000000
351,025300	1,000000
351,274300	-1,000000
351,785300	1,000000
351,831300	-1,000000
351,945300	1,000000
352,109300	-1,000000
352,615300	1,000000
352,730300	-1,000000
352,832300	1,000000
352,884300	-1,000000
353,172300	1,000000
353,205300	-1,000000
353,306300	1,000000
354,504300	-1,000000
355,031300	1,000000
355,066300	-1,000000
355,111300	1,000000
355,160300	-1,000000
355,240300	1,000000
355,334300	-1,000000
355,370300	1,000000
355,402300	-1,000000
355,818300	1,000000
355,861300	-1,000000
356,083300	1,000000
356,129300	-1,000000
358,080300	1,000000
358,236300	-1,000000
358,290300	1,000000
364,870300	-1,000000
370,562300	1,000000
370,604300	-1,000000
372,707300	1,000000
372,794300	-1,000000
372,828300	1,000000
372,871300	-1,000000
372,907300	1,000000
373,010300	-1,000000
373,058300	1,000000
373,235300	-1,000000
373,945300	1,000000
374,038300	-1,000000
374,171300	1,000000
374,266300	-1,000000
374,661300	1,000000
392,163300	-1,000000
392,353300	1,000000
393,337300	-1,000000
394,324300	1,000000
394,718300	-1,000000
399,390300	1,000000
400,038300	-1,000000
400,087300	1,000000
400,120300	-1,000000
400,172300	1,000000
400,230300	-1,000000
400,659300	1,000000
405,731300	-1,000000
406,487300	1,000000
406,530300	-1,000000
406,566300	1,000000
407,028300	-1,000000
407,074300	1,000000
407,313300	-1,000000
407,352300	1,000000
407,398300	-1,000000
407,461300	1,000000
407,534300	-1,000000
407,714300	1,000000
407,750300	-1,000000
409,987300	1,000000
410,110300	-1,000000
410,215300	1,000000
410,303300	-1,000000
421,853300	1,000000
422,715300	-1,000000
466,768300	1,000000
466,801300	-1,000000
466,834300	1,000000
467,103300	-1,000000
467,144300	1,000000
467,203300	-1,000000
467,779300	1,000000
467,874300	-1,000000
468,024300	1,000000
468,436300	-1,000000
468,511300	1,000000
468,634300	-1,000000
468,712300	1,000000
468,857300	-1,000000
469,365300	1,000000
469,457300	-1,000000
469,635300	1,000000
469,692300	-1,000000
469,762300	1,000000
471,178300	-1,000000
471,379300	1,000000
471,446300	-1,000000
472,005300	1,000000
472,224300	-1,000000
472,288300	1,000000
472,581300	-1,000000
472,647300	1,000000
472,747300	-1,000000
472,789300	1,000000
473,279300	-1,000000
473,318300	1,000000
473,408300	-1,000000
473,497300	1,000000
473,760300	-1,000000
473,921300	1,000000
474,114300	-1,000000
474,278300	1,000000
474,431300	-1,000000
474,479300	1,000000
474,700300	-1,000000
476,165300	1,000000
476,514300	-1,000000
476,590300	1,000000
476,912300	-1,000000
477,121300	1,000000
477,168300	-1,000000
477,338300	1,000000
477,375300	-1,000000
477,410300	1,000000
477,506300	-1,000000
477,798300	1,000000
478,813300	-1,000000
481,570300	1,000000
481,639300	-1,000000
482,948300	1,000000
484,742300	-1,000000
484,782300	1,000000
484,883300	-1,000000
484,941300	1,000000
484,996300	-1,000000
485,045300	1,000000
485,135300	-1,000000
485,175300	1,000000
485,932300	-1,000000
488,348300	1,000000
488,384300	-1,000000
489,014300	1,000000
498,191300	-1,000000
498,624300	1,000000
503,498300	-1,000000
503,581300	1,000000
503,639300	-1,000000
503,991300	1,000000
504,044300	-1,000000
511,940300	1,000000
524,835300	-1,000000
524,902300	1,000000
524,966300	-1,000000
525,537300	1,000000
525,624300	-1,000000
525,715300	1,000000
528,711300	-1,000000
529,587300	1,000000
529,645300	-1,000000
529,679300	1,000000
529,713300	-1,000000
529,967300	1,000000
530,804300	-1,000000
538,218300	1,000000
538,254300	-1,000000
538,298300	1,000000
538,500300	-1,000000
538,613300	1,000000
538,840300	-1,000000
539,035300	1,000000
539,071300	-1,000000
542,511300	1,000000
542,707300	-1,000000
542,777300	1,000000
542,940300	-1,000000
542,973300	1,000000
544,755300	-1,000000
545,810300	1,000000
546,055300	-1,000000
548,103300	1,000000
548,188300	-1,000000
550,433300	1,000000
558,473300	-1,000000
558,549300	1,000000
558,629300	-1,000000
559,591300	1,000000
559,800300	-1,000000
559,861300	1,000000
559,933300	-1,000000
559,972300	1,000000
560,054300	-1,000000
560,227300	1,000000
560,299300	-1,000000
560,373300	1,000000
570,133300	-1,000000
570,756300	1,000000
570,854300	-1,000000
571,766300	1,000000
571,937300	-1,000000
571,972300	1,000000
572,010300	-1,000000
572,091300	1,000000
572,165300	-1,000000
572,263300	1,000000
572,324300	-1,000000
576,437300	1,000000
576,574300	-1,000000
