# Supplementary material for: Moth olfactory receptor neurons adjust their encoding efficiency to temporal statistics of pheromone fluctuations
Source: PLoS Comput Biol. 2018 Nov 13;14(11):e1006586. doi: 10.1371/journal.pcbi.1006586 (PMC6258558; doi:10.1371/journal.pcbi.1006586)
Supplement: S1 Data — (ZIP) [file pcbi.1006586.s001.zip › data/32m/100fg/valve_states_02.txt]

0,078750	1,000000
3,739800	-1,000000
3,876750	1,000000
3,910800	-1,000000
5,313750	1,000000
5,400800	-1,000000
5,462750	1,000000
5,538800	-1,000000
5,652750	1,000000
5,755800	-1,000000
5,920750	1,000000
6,323800	-1,000000
6,422750	1,000000
6,473800	-1,000000
6,524750	1,000000
6,908800	-1,000000
7,479750	1,000000
7,524800	-1,000000
7,585750	1,000000
8,394800	-1,000000
9,035750	1,000000
9,075800	-1,000000
9,112750	1,000000
9,582800	-1,000000
9,640750	1,000000
9,674800	-1,000000
9,920750	1,000000
10,083800	-1,000000
19,618750	1,000000
19,652800	-1,000000
19,717750	1,000000
19,764800	-1,000000
20,160750	1,000000
20,205800	-1,000000
20,858750	1,000000
20,897800	-1,000000
20,936750	1,000000
21,263800	-1,000000
21,306750	1,000000
21,718800	-1,000000
21,847750	1,000000
24,336800	-1,000000
24,419750	1,000000
24,589800	-1,000000
25,707750	1,000000
25,778800	-1,000000
26,868750	1,000000
27,106800	-1,000000
27,912750	1,000000
27,945800	-1,000000
35,712750	1,000000
35,770800	-1,000000
36,298750	1,000000
36,651800	-1,000000
36,715750	1,000000
36,829800	-1,000000
37,018750	1,000000
37,372800	-1,000000
37,500750	1,000000
37,533800	-1,000000
37,566750	1,000000
37,642800	-1,000000
38,072750	1,000000
38,153800	-1,000000
38,190750	1,000000
38,410800	-1,000000
38,558750	1,000000
38,597800	-1,000000
39,357750	1,000000
39,402800	-1,000000
39,438750	1,000000
39,972800	-1,000000
40,753750	1,000000
51,630800	-1,000000
53,044750	1,000000
53,081800	-1,000000
53,192750	1,000000
53,399800	-1,000000
53,448750	1,000000
53,824800	-1,000000
53,893750	1,000000
53,937800	-1,000000
54,240750	1,000000
54,312800	-1,000000
54,348750	1,000000
54,397800	-1,000000
54,905750	1,000000
54,946800	-1,000000
55,913750	1,000000
56,914800	-1,000000
59,325750	1,000000
59,532800	-1,000000
59,929750	1,000000
60,150800	-1,000000
60,183750	1,000000
60,238800	-1,000000
60,643750	1,000000
60,734800	-1,000000
60,974750	1,000000
78,538800	-1,000000
78,684750	1,000000
78,772800	-1,000000
78,909750	1,000000
78,970800	-1,000000
79,003750	1,000000
79,247800	-1,000000
79,351750	1,000000
79,499800	-1,000000
81,121750	1,000000
81,198800	-1,000000
81,270750	1,000000
81,315800	-1,000000
81,433750	1,000000
81,513800	-1,000000
81,639750	1,000000
81,680800	-1,000000
82,312750	1,000000
82,675800	-1,000000
82,786750	1,000000
83,119800	-1,000000
105,287750	1,000000
106,197800	-1,000000
106,307750	1,000000
115,872800	-1,000000
116,022750	1,000000
116,324800	-1,000000
116,784750	1,000000
116,832800	-1,000000
117,193750	1,000000
120,635800	-1,000000
120,940750	1,000000
121,658800	-1,000000
122,606750	1,000000
123,375800	-1,000000
123,419750	1,000000
123,746800	-1,000000
170,221750	1,000000
170,259800	-1,000000
170,300750	1,000000
170,595800	-1,000000
170,634750	1,000000
170,683800	-1,000000
170,753750	1,000000
170,786800	-1,000000
170,840750	1,000000
170,893800	-1,000000
171,063750	1,000000
171,151800	-1,000000
171,665750	1,000000
171,721800	-1,000000
171,767750	1,000000
171,802800	-1,000000
171,836750	1,000000
183,215800	-1,000000
183,542750	1,000000
183,943800	-1,000000
198,178750	1,000000
198,232800	-1,000000
198,998750	1,000000
199,067800	-1,000000
199,128750	1,000000
199,458800	-1,000000
199,621750	1,000000
199,815800	-1,000000
200,274750	1,000000
200,341800	-1,000000
200,390750	1,000000
201,018800	-1,000000
201,898750	1,000000
202,720800	-1,000000
202,752750	1,000000
202,788800	-1,000000
202,839750	1,000000
204,041800	-1,000000
204,083750	1,000000
204,827800	-1,000000
204,880750	1,000000
206,147800	-1,000000
206,185750	1,000000
206,231800	-1,000000
206,271750	1,000000
206,507800	-1,000000
206,783750	1,000000
208,677800	-1,000000
209,204750	1,000000
209,372800	-1,000000
209,429750	1,000000
210,567800	-1,000000
210,712750	1,000000
210,789800	-1,000000
210,863750	1,000000
210,902800	-1,000000
211,050750	1,000000
211,133800	-1,000000
211,203750	1,000000
211,243800	-1,000000
211,278750	1,000000
211,456800	-1,000000
211,723750	1,000000
212,010800	-1,000000
216,899750	1,000000
216,935800	-1,000000
217,371750	1,000000
218,058800	-1,000000
218,276750	1,000000
218,497800	-1,000000
218,550750	1,000000
218,712800	-1,000000
218,822750	1,000000
219,677800	-1,000000
219,741750	1,000000
219,792800	-1,000000
219,841750	1,000000
220,363800	-1,000000
222,279750	1,000000
222,694800	-1,000000
224,960750	1,000000
224,998800	-1,000000
226,523750	1,000000
226,634800	-1,000000
226,761750	1,000000
226,832800	-1,000000
226,878750	1,000000
227,092800	-1,000000
227,165750	1,000000
227,225800	-1,000000
227,306750	1,000000
227,447800	-1,000000
227,883750	1,000000
229,943800	-1,000000
230,225750	1,000000
230,306800	-1,000000
230,353750	1,000000
230,406800	-1,000000
232,206750	1,000000
232,348800	-1,000000
232,595750	1,000000
233,307800	-1,000000
233,354750	1,000000
233,595800	-1,000000
233,709750	1,000000
251,691800	-1,000000
251,810750	1,000000
251,858800	-1,000000
263,079750	1,000000
263,128800	-1,000000
263,256750	1,000000
263,390800	-1,000000
263,891750	1,000000
263,967800	-1,000000
264,158750	1,000000
264,203800	-1,000000
264,270750	1,000000
271,438800	-1,000000
271,515750	1,000000
271,566800	-1,000000
271,645750	1,000000
271,685800	-1,000000
271,734750	1,000000
271,787800	-1,000000
271,838750	1,000000
271,916800	-1,000000
271,953750	1,000000
271,988800	-1,000000
272,190750	1,000000
272,271800	-1,000000
272,303750	1,000000
273,957800	-1,000000
274,013750	1,000000
280,706800	-1,000000
281,060750	1,000000
281,099800	-1,000000
281,149750	1,000000
281,250800	-1,000000
281,338750	1,000000
282,382800	-1,000000
283,999750	1,000000
284,435800	-1,000000
284,469750	1,000000
284,524800	-1,000000
284,668750	1,000000
284,750800	-1,000000
285,368750	1,000000
285,995800	-1,000000
286,064750	1,000000
286,166800	-1,000000
292,331750	1,000000
292,387800	-1,000000
292,532750	1,000000
294,450800	-1,000000
294,595750	1,000000
294,737800	-1,000000
294,838750	1,000000
295,239800	-1,000000
297,153750	1,000000
304,763800	-1,000000
304,801750	1,000000
305,183800	-1,000000
305,280750	1,000000
306,710800	-1,000000
306,773750	1,000000
307,839800	-1,000000
308,490750	1,000000
308,742800	-1,000000
308,914750	1,000000
308,949800	-1,000000
309,049750	1,000000
309,435800	-1,000000
309,531750	1,000000
309,597800	-1,000000
309,634750	1,000000
309,699800	-1,000000
309,744750	1,000000
309,807800	-1,000000
309,867750	1,000000
309,920800	-1,000000
310,333750	1,000000
310,532800	-1,000000
346,638750	1,000000
346,691800	-1,000000
346,738750	1,000000
346,910800	-1,000000
346,946750	1,000000
347,027800	-1,000000
347,074750	1,000000
347,224800	-1,000000
347,259750	1,000000
347,468800	-1,000000
347,524750	1,000000
347,959800	-1,000000
348,312750	1,000000
348,364800	-1,000000
365,290750	1,000000
366,128800	-1,000000
367,362750	1,000000
367,428800	-1,000000
367,575750	1,000000
367,864800	-1,000000
367,989750	1,000000
368,812800	-1,000000
368,974750	1,000000
369,110800	-1,000000
369,903750	1,000000
370,014800	-1,000000
370,188750	1,000000
370,223800	-1,000000
374,022750	1,000000
375,092800	-1,000000
375,245750	1,000000
375,352800	-1,000000
375,393750	1,000000
375,473800	-1,000000
376,340750	1,000000
376,473800	-1,000000
377,844750	1,000000
378,688800	-1,000000
378,772750	1,000000
379,100800	-1,000000
379,176750	1,000000
379,864800	-1,000000
380,114750	1,000000
383,018800	-1,000000
383,050750	1,000000
383,283800	-1,000000
383,653750	1,000000
383,847800	-1,000000
384,484750	1,000000
385,460800	-1,000000
385,582750	1,000000
386,835800	-1,000000
387,666750	1,000000
388,385800	-1,000000
388,924750	1,000000
389,381800	-1,000000
389,560750	1,000000
389,605800	-1,000000
389,638750	1,000000
389,775800	-1,000000
391,046750	1,000000
391,266800	-1,000000
391,299750	1,000000
391,380800	-1,000000
391,844750	1,000000
392,870800	-1,000000
392,964750	1,000000
393,106800	-1,000000
395,182750	1,000000
395,215800	-1,000000
396,909750	1,000000
396,998800	-1,000000
398,214750	1,000000
398,259800	-1,000000
398,299750	1,000000
398,388800	-1,000000
398,598750	1,000000
398,698800	-1,000000
398,804750	1,000000
398,957800	-1,000000
406,100750	1,000000
406,134800	-1,000000
407,012750	1,000000
407,056800	-1,000000
425,283750	1,000000
425,315800	-1,000000
425,413750	1,000000
425,635800	-1,000000
425,802750	1,000000
425,869800	-1,000000
426,097750	1,000000
426,141800	-1,000000
426,192750	1,000000
426,338800	-1,000000
426,756750	1,000000
426,855800	-1,000000
427,062750	1,000000
427,103800	-1,000000
427,156750	1,000000
427,188800	-1,000000
427,285750	1,000000
427,386800	-1,000000
430,381750	1,000000
430,415800	-1,000000
456,955750	1,000000
457,049800	-1,000000
460,123750	1,000000
460,171800	-1,000000
460,206750	1,000000
460,850800	-1,000000
500,746750	1,000000
500,779800	-1,000000
501,451750	1,000000
501,718800	-1,000000
502,400750	1,000000
502,477800	-1,000000
502,555750	1,000000
502,687800	-1,000000
502,979750	1,000000
503,049800	-1,000000
503,167750	1,000000
503,240800	-1,000000
503,567750	1,000000
503,607800	-1,000000
503,793750	1,000000
505,715800	-1,000000
506,212750	1,000000
506,275800	-1,000000
506,466750	1,000000
506,629800	-1,000000
506,666750	1,000000
507,328800	-1,000000
507,361750	1,000000
507,422800	-1,000000
507,475750	1,000000
514,867800	-1,000000
515,132750	1,000000
515,389800	-1,000000
515,422750	1,000000
515,575800	-1,000000
521,595750	1,000000
524,093800	-1,000000
524,129750	1,000000
524,227800	-1,000000
524,264750	1,000000
524,341800	-1,000000
524,464750	1,000000
524,540800	-1,000000
524,652750	1,000000
530,140800	-1,000000
530,352750	1,000000
530,544800	-1,000000
530,965750	1,000000
531,015800	-1,000000
533,263750	1,000000
533,298800	-1,000000
533,498750	1,000000
541,498800	-1,000000
542,196750	1,000000
542,552800	-1,000000
542,594750	1,000000
542,785800	-1,000000
543,263750	1,000000
543,640800	-1,000000
543,685750	1,000000
543,888800	-1,000000
543,932750	1,000000
544,173800	-1,000000
544,280750	1,000000
544,321800	-1,000000
544,385750	1,000000
545,095800	-1,000000
545,242750	1,000000
545,710800	-1,000000
545,746750	1,000000
545,780800	-1,000000
571,777750	1,000000
571,820800	-1,000000
571,857750	1,000000
572,174800	-1,000000
574,859750	1,000000
574,953800	-1,000000
575,025750	1,000000
576,417800	-1,000000
577,028750	1,000000
577,083800	-1,000000
577,275750	1,000000
577,345800	-1,000000
577,672750	1,000000
577,709800	-1,000000
578,349750	1,000000
578,420800	-1,000000
578,512750	1,000000
578,600800	-1,000000
578,879750	1,000000
579,724800	-1,000000
579,863750	1,000000
579,939800	-1,000000
586,410750	1,000000
586,574800	-1,000000
587,134750	1,000000
587,179800	-1,000000
587,929750	1,000000
587,967800	-1,000000
587,999750	1,000000
589,762800	-1,000000
610,465750	1,000000
610,508800	-1,000000
