# Supplementary material for: Moth olfactory receptor neurons adjust their encoding efficiency to temporal statistics of pheromone fluctuations
Source: PLoS Comput Biol. 2018 Nov 13;14(11):e1006586. doi: 10.1371/journal.pcbi.1006586 (PMC6258558; doi:10.1371/journal.pcbi.1006586)
Supplement: S1 Data — (ZIP) [file pcbi.1006586.s001.zip › data/32m/100fg/valve_states_03.txt]

0,093800	1,000000
0,438800	-1,000000
0,827800	1,000000
4,333800	-1,000000
4,380800	1,000000
4,449800	-1,000000
4,578800	1,000000
4,764800	-1,000000
4,822800	1,000000
4,866800	-1,000000
4,930800	1,000000
4,995800	-1,000000
9,246800	1,000000
9,730800	-1,000000
9,763800	1,000000
18,394800	-1,000000
18,488800	1,000000
18,537800	-1,000000
19,146800	1,000000
19,294800	-1,000000
19,849800	1,000000
19,984800	-1,000000
20,795800	1,000000
20,835800	-1,000000
21,072800	1,000000
21,106800	-1,000000
21,165800	1,000000
21,289800	-1,000000
21,452800	1,000000
21,511800	-1,000000
22,072800	1,000000
22,105800	-1,000000
22,748800	1,000000
22,795800	-1,000000
22,828800	1,000000
22,895800	-1,000000
23,147800	1,000000
23,300800	-1,000000
23,340800	1,000000
23,402800	-1,000000
23,487800	1,000000
23,751800	-1,000000
23,938800	1,000000
23,991800	-1,000000
24,057800	1,000000
24,318800	-1,000000
24,475800	1,000000
24,548800	-1,000000
24,583800	1,000000
24,765800	-1,000000
24,803800	1,000000
24,908800	-1,000000
24,961800	1,000000
25,177800	-1,000000
25,258800	1,000000
25,353800	-1,000000
25,396800	1,000000
27,463800	-1,000000
27,512800	1,000000
27,628800	-1,000000
28,202800	1,000000
28,235800	-1,000000
28,281800	1,000000
28,391800	-1,000000
28,629800	1,000000
28,668800	-1,000000
31,051800	1,000000
31,279800	-1,000000
43,566800	1,000000
43,657800	-1,000000
43,744800	1,000000
43,969800	-1,000000
44,036800	1,000000
44,429800	-1,000000
44,507800	1,000000
44,627800	-1,000000
44,691800	1,000000
44,762800	-1,000000
44,806800	1,000000
44,958800	-1,000000
45,072800	1,000000
45,188800	-1,000000
45,260800	1,000000
45,563800	-1,000000
45,645800	1,000000
45,763800	-1,000000
45,806800	1,000000
45,932800	-1,000000
46,066800	1,000000
46,100800	-1,000000
46,141800	1,000000
46,178800	-1,000000
46,407800	1,000000
46,638800	-1,000000
46,729800	1,000000
46,800800	-1,000000
46,892800	1,000000
46,994800	-1,000000
47,027800	1,000000
47,073800	-1,000000
48,667800	1,000000
48,718800	-1,000000
48,894800	1,000000
49,013800	-1,000000
49,093800	1,000000
49,979800	-1,000000
50,076800	1,000000
50,113800	-1,000000
50,476800	1,000000
50,551800	-1,000000
50,715800	1,000000
50,784800	-1,000000
50,834800	1,000000
50,868800	-1,000000
50,907800	1,000000
50,989800	-1,000000
51,082800	1,000000
51,177800	-1,000000
51,237800	1,000000
51,336800	-1,000000
51,478800	1,000000
51,530800	-1,000000
51,583800	1,000000
51,922800	-1,000000
51,963800	1,000000
52,031800	-1,000000
52,079800	1,000000
52,136800	-1,000000
52,593800	1,000000
52,654800	-1,000000
52,702800	1,000000
53,273800	-1,000000
53,480800	1,000000
53,531800	-1,000000
53,604800	1,000000
55,438800	-1,000000
57,724800	1,000000
60,617800	-1,000000
60,680800	1,000000
70,801800	-1,000000
70,879800	1,000000
71,563800	-1,000000
73,654800	1,000000
73,829800	-1,000000
73,878800	1,000000
73,973800	-1,000000
74,045800	1,000000
75,153800	-1,000000
75,279800	1,000000
75,359800	-1,000000
75,906800	1,000000
76,085800	-1,000000
76,156800	1,000000
76,257800	-1,000000
76,307800	1,000000
77,422800	-1,000000
77,461800	1,000000
78,381800	-1,000000
78,454800	1,000000
78,599800	-1,000000
78,651800	1,000000
78,769800	-1,000000
78,824800	1,000000
78,923800	-1,000000
78,965800	1,000000
88,977800	-1,000000
110,219800	1,000000
110,267800	-1,000000
110,585800	1,000000
111,387800	-1,000000
111,850800	1,000000
128,286800	-1,000000
128,322800	1,000000
128,415800	-1,000000
128,780800	1,000000
128,838800	-1,000000
128,940800	1,000000
129,501800	-1,000000
135,780800	1,000000
135,825800	-1,000000
141,701800	1,000000
142,944800	-1,000000
143,037800	1,000000
150,522800	-1,000000
151,068800	1,000000
151,306800	-1,000000
151,657800	1,000000
154,412800	-1,000000
159,900800	1,000000
159,946800	-1,000000
166,781800	1,000000
167,764800	-1,000000
167,804800	1,000000
167,936800	-1,000000
168,040800	1,000000
168,724800	-1,000000
168,763800	1,000000
168,799800	-1,000000
169,101800	1,000000
169,187800	-1,000000
169,239800	1,000000
169,682800	-1,000000
171,701800	1,000000
171,916800	-1,000000
174,954800	1,000000
175,076800	-1,000000
175,134800	1,000000
175,168800	-1,000000
175,242800	1,000000
175,315800	-1,000000
176,892800	1,000000
176,933800	-1,000000
176,971800	1,000000
177,012800	-1,000000
177,046800	1,000000
177,163800	-1,000000
177,227800	1,000000
177,263800	-1,000000
177,665800	1,000000
182,221800	-1,000000
182,348800	1,000000
182,624800	-1,000000
182,657800	1,000000
183,311800	-1,000000
183,955800	1,000000
195,932800	-1,000000
196,042800	1,000000
196,076800	-1,000000
196,919800	1,000000
196,994800	-1,000000
197,161800	1,000000
197,316800	-1,000000
222,132800	1,000000
222,542800	-1,000000
222,595800	1,000000
226,639800	-1,000000
227,315800	1,000000
227,553800	-1,000000
227,612800	1,000000
227,651800	-1,000000
227,696800	1,000000
227,921800	-1,000000
228,013800	1,000000
228,103800	-1,000000
228,164800	1,000000
229,497800	-1,000000
229,559800	1,000000
229,845800	-1,000000
230,125800	1,000000
230,367800	-1,000000
230,411800	1,000000
230,448800	-1,000000
230,577800	1,000000
230,713800	-1,000000
230,859800	1,000000
244,445800	-1,000000
244,833800	1,000000
244,867800	-1,000000
244,944800	1,000000
244,977800	-1,000000
245,106800	1,000000
245,318800	-1,000000
245,351800	1,000000
249,147800	-1,000000
249,191800	1,000000
249,687800	-1,000000
249,731800	1,000000
249,798800	-1,000000
249,859800	1,000000
250,694800	-1,000000
250,732800	1,000000
250,776800	-1,000000
250,906800	1,000000
251,194800	-1,000000
251,240800	1,000000
251,279800	-1,000000
251,486800	1,000000
252,520800	-1,000000
252,621800	1,000000
252,899800	-1,000000
253,083800	1,000000
253,148800	-1,000000
283,075800	1,000000
283,123800	-1,000000
283,193800	1,000000
290,154800	-1,000000
290,205800	1,000000
291,249800	-1,000000
291,309800	1,000000
291,467800	-1,000000
291,923800	1,000000
292,023800	-1,000000
292,198800	1,000000
293,660800	-1,000000
293,771800	1,000000
293,932800	-1,000000
293,976800	1,000000
294,370800	-1,000000
294,490800	1,000000
294,733800	-1,000000
295,358800	1,000000
295,410800	-1,000000
295,477800	1,000000
295,607800	-1,000000
296,173800	1,000000
307,488800	-1,000000
308,147800	1,000000
308,324800	-1,000000
309,390800	1,000000
309,435800	-1,000000
309,475800	1,000000
309,520800	-1,000000
313,408800	1,000000
313,522800	-1,000000
313,684800	1,000000
314,139800	-1,000000
314,224800	1,000000
314,281800	-1,000000
314,337800	1,000000
314,382800	-1,000000
314,516800	1,000000
314,555800	-1,000000
314,588800	1,000000
314,640800	-1,000000
314,908800	1,000000
314,989800	-1,000000
315,220800	1,000000
315,284800	-1,000000
315,332800	1,000000
315,487800	-1,000000
316,033800	1,000000
316,077800	-1,000000
318,846800	1,000000
318,951800	-1,000000
319,027800	1,000000
319,441800	-1,000000
319,517800	1,000000
319,650800	-1,000000
319,682800	1,000000
319,716800	-1,000000
319,793800	1,000000
320,636800	-1,000000
324,200800	1,000000
324,449800	-1,000000
324,538800	1,000000
325,004800	-1,000000
325,045800	1,000000
325,183800	-1,000000
331,181800	1,000000
331,232800	-1,000000
332,186800	1,000000
332,225800	-1,000000
332,283800	1,000000
332,595800	-1,000000
332,826800	1,000000
332,864800	-1,000000
332,941800	1,000000
333,528800	-1,000000
333,642800	1,000000
334,436800	-1,000000
334,500800	1,000000
334,545800	-1,000000
334,578800	1,000000
337,079800	-1,000000
337,416800	1,000000
337,487800	-1,000000
337,667800	1,000000
340,971800	-1,000000
341,759800	1,000000
341,903800	-1,000000
341,975800	1,000000
342,377800	-1,000000
342,611800	1,000000
343,260800	-1,000000
343,407800	1,000000
343,494800	-1,000000
348,043800	1,000000
348,265800	-1,000000
348,368800	1,000000
350,289800	-1,000000
350,475800	1,000000
350,631800	-1,000000
352,172800	1,000000
352,307800	-1,000000
352,861800	1,000000
352,894800	-1,000000
353,455800	1,000000
353,622800	-1,000000
353,677800	1,000000
353,989800	-1,000000
354,796800	1,000000
354,844800	-1,000000
354,904800	1,000000
354,962800	-1,000000
356,891800	1,000000
358,866800	-1,000000
359,777800	1,000000
359,828800	-1,000000
359,861800	1,000000
359,907800	-1,000000
359,939800	1,000000
360,297800	-1,000000
360,479800	1,000000
360,943800	-1,000000
360,995800	1,000000
361,103800	-1,000000
361,392800	1,000000
363,596800	-1,000000
368,845800	1,000000
369,135800	-1,000000
369,375800	1,000000
369,901800	-1,000000
377,724800	1,000000
377,775800	-1,000000
377,807800	1,000000
378,060800	-1,000000
378,210800	1,000000
378,244800	-1,000000
378,652800	1,000000
391,751800	-1,000000
392,137800	1,000000
392,598800	-1,000000
392,646800	1,000000
392,688800	-1,000000
392,757800	1,000000
392,825800	-1,000000
402,992800	1,000000
403,232800	-1,000000
406,698800	1,000000
406,753800	-1,000000
406,798800	1,000000
406,858800	-1,000000
406,948800	1,000000
407,521800	-1,000000
407,561800	1,000000
408,135800	-1,000000
408,248800	1,000000
408,301800	-1,000000
408,945800	1,000000
409,034800	-1,000000
409,105800	1,000000
409,138800	-1,000000
410,064800	1,000000
410,126800	-1,000000
412,688800	1,000000
413,091800	-1,000000
415,194800	1,000000
415,395800	-1,000000
415,591800	1,000000
415,861800	-1,000000
416,305800	1,000000
416,441800	-1,000000
416,604800	1,000000
416,880800	-1,000000
416,919800	1,000000
425,302800	-1,000000
425,487800	1,000000
425,539800	-1,000000
425,814800	1,000000
425,949800	-1,000000
427,922800	1,000000
428,100800	-1,000000
428,230800	1,000000
428,315800	-1,000000
428,348800	1,000000
428,452800	-1,000000
428,580800	1,000000
430,201800	-1,000000
430,521800	1,000000
430,602800	-1,000000
439,312800	1,000000
439,413800	-1,000000
449,451800	1,000000
449,538800	-1,000000
450,231800	1,000000
455,056800	-1,000000
455,106800	1,000000
455,278800	-1,000000
455,331800	1,000000
455,454800	-1,000000
458,545800	1,000000
458,592800	-1,000000
458,636800	1,000000
458,722800	-1,000000
458,821800	1,000000
460,758800	-1,000000
464,610800	1,000000
464,649800	-1,000000
467,171800	1,000000
475,920800	-1,000000
475,978800	1,000000
476,054800	-1,000000
476,304800	1,000000
476,421800	-1,000000
476,513800	1,000000
479,696800	-1,000000
480,759800	1,000000
485,133800	-1,000000
485,645800	1,000000
485,819800	-1,000000
486,269800	1,000000
486,329800	-1,000000
486,377800	1,000000
486,493800	-1,000000
486,665800	1,000000
487,706800	-1,000000
487,802800	1,000000
499,133800	-1,000000
499,174800	1,000000
499,279800	-1,000000
499,333800	1,000000
499,405800	-1,000000
499,504800	1,000000
499,707800	-1,000000
499,744800	1,000000
516,487800	-1,000000
516,584800	1,000000
516,620800	-1,000000
517,523800	1,000000
517,611800	-1,000000
518,196800	1,000000
518,506800	-1,000000
518,542800	1,000000
518,601800	-1,000000
519,583800	1,000000
520,021800	-1,000000
520,168800	1,000000
520,492800	-1,000000
520,606800	1,000000
520,684800	-1,000000
520,751800	1,000000
523,808800	-1,000000
523,937800	1,000000
524,111800	-1,000000
524,359800	1,000000
524,423800	-1,000000
524,570800	1,000000
524,639800	-1,000000
531,478800	1,000000
531,537800	-1,000000
531,628800	1,000000
554,399800	-1,000000
554,434800	1,000000
554,499800	-1,000000
590,257800	1,000000
591,017800	-1,000000
592,021800	1,000000
592,063800	-1,000000
592,129800	1,000000
592,572800	-1,000000
592,963800	1,000000
593,187800	-1,000000
593,426800	1,000000
593,476800	-1,000000
593,577800	1,000000
593,847800	-1,000000
619,325800	1,000000
619,570800	-1,000000
