# Supplementary material for: Moth olfactory receptor neurons adjust their encoding efficiency to temporal statistics of pheromone fluctuations
Source: PLoS Comput Biol. 2018 Nov 13;14(11):e1006586. doi: 10.1371/journal.pcbi.1006586 (PMC6258558; doi:10.1371/journal.pcbi.1006586)
Supplement: S1 Data — (ZIP) [file pcbi.1006586.s001.zip › data/32m/100fg/valve_states_04.txt]

0,075650	1,000000
0,131650	-1,000000
0,165650	1,000000
0,268650	-1,000000
0,309650	1,000000
0,344650	-1,000000
1,436650	1,000000
2,405650	-1,000000
2,451650	1,000000
3,608650	-1,000000
4,608650	1,000000
4,647650	-1,000000
5,704650	1,000000
5,934650	-1,000000
6,432650	1,000000
6,492650	-1,000000
6,569650	1,000000
24,856650	-1,000000
24,888650	1,000000
25,197650	-1,000000
25,356650	1,000000
25,388650	-1,000000
25,439650	1,000000
25,544650	-1,000000
26,027650	1,000000
26,590650	-1,000000
26,639650	1,000000
26,685650	-1,000000
26,826650	1,000000
26,872650	-1,000000
27,881650	1,000000
27,967650	-1,000000
28,007650	1,000000
28,047650	-1,000000
28,093650	1,000000
28,200650	-1,000000
28,317650	1,000000
29,471650	-1,000000
29,508650	1,000000
30,778650	-1,000000
39,588650	1,000000
45,707650	-1,000000
45,772650	1,000000
45,816650	-1,000000
45,864650	1,000000
47,923650	-1,000000
47,996650	1,000000
48,212650	-1,000000
48,248650	1,000000
48,615650	-1,000000
53,009650	1,000000
53,056650	-1,000000
53,112650	1,000000
65,470650	-1,000000
65,556650	1,000000
65,926650	-1,000000
66,338650	1,000000
72,513650	-1,000000
72,566650	1,000000
72,754650	-1,000000
72,811650	1,000000
72,989650	-1,000000
73,036650	1,000000
73,437650	-1,000000
74,256650	1,000000
74,533650	-1,000000
74,626650	1,000000
74,697650	-1,000000
74,754650	1,000000
74,790650	-1,000000
74,826650	1,000000
75,002650	-1,000000
75,082650	1,000000
75,163650	-1,000000
75,419650	1,000000
75,873650	-1,000000
75,923650	1,000000
75,970650	-1,000000
76,012650	1,000000
76,261650	-1,000000
76,492650	1,000000
77,719650	-1,000000
77,788650	1,000000
77,826650	-1,000000
77,969650	1,000000
78,078650	-1,000000
78,129650	1,000000
78,343650	-1,000000
78,377650	1,000000
79,262650	-1,000000
79,792650	1,000000
79,969650	-1,000000
80,122650	1,000000
80,404650	-1,000000
80,440650	1,000000
80,485650	-1,000000
80,541650	1,000000
80,768650	-1,000000
81,026650	1,000000
82,225650	-1,000000
82,266650	1,000000
82,492650	-1,000000
82,837650	1,000000
82,929650	-1,000000
82,967650	1,000000
83,155650	-1,000000
85,909650	1,000000
85,963650	-1,000000
86,119650	1,000000
86,177650	-1,000000
86,232650	1,000000
86,273650	-1,000000
86,307650	1,000000
86,896650	-1,000000
87,790650	1,000000
87,852650	-1,000000
87,889650	1,000000
94,611650	-1,000000
95,081650	1,000000
95,113650	-1,000000
95,192650	1,000000
95,468650	-1,000000
95,595650	1,000000
114,490650	-1,000000
117,384650	1,000000
117,416650	-1,000000
151,831650	1,000000
151,868650	-1,000000
151,911650	1,000000
152,065650	-1,000000
152,133650	1,000000
152,207650	-1,000000
152,276650	1,000000
152,333650	-1,000000
152,450650	1,000000
152,867650	-1,000000
162,302650	1,000000
162,411650	-1,000000
163,009650	1,000000
163,090650	-1,000000
197,957650	1,000000
198,905650	-1,000000
199,026650	1,000000
199,069650	-1,000000
199,685650	1,000000
199,850650	-1,000000
199,928650	1,000000
199,967650	-1,000000
200,297650	1,000000
200,335650	-1,000000
201,307650	1,000000
222,988650	-1,000000
223,160650	1,000000
224,037650	-1,000000
224,128650	1,000000
224,425650	-1,000000
225,267650	1,000000
225,408650	-1,000000
225,449650	1,000000
225,521650	-1,000000
225,607650	1,000000
225,704650	-1,000000
225,960650	1,000000
247,637650	-1,000000
247,682650	1,000000
247,717650	-1,000000
253,899650	1,000000
254,066650	-1,000000
254,117650	1,000000
254,212650	-1,000000
256,861650	1,000000
256,895650	-1,000000
257,058650	1,000000
258,467650	-1,000000
259,363650	1,000000
259,470650	-1,000000
259,565650	1,000000
259,637650	-1,000000
259,706650	1,000000
261,039650	-1,000000
263,880650	1,000000
263,969650	-1,000000
265,967650	1,000000
266,193650	-1,000000
266,252650	1,000000
266,368650	-1,000000
267,388650	1,000000
267,515650	-1,000000
267,594650	1,000000
267,637650	-1,000000
267,750650	1,000000
267,811650	-1,000000
267,897650	1,000000
272,811650	-1,000000
272,929650	1,000000
273,205650	-1,000000
273,260650	1,000000
273,321650	-1,000000
273,371650	1,000000
273,494650	-1,000000
280,618650	1,000000
280,896650	-1,000000
281,196650	1,000000
283,750650	-1,000000
283,847650	1,000000
284,509650	-1,000000
284,893650	1,000000
284,926650	-1,000000
285,318650	1,000000
285,368650	-1,000000
285,411650	1,000000
285,453650	-1,000000
285,615650	1,000000
285,667650	-1,000000
288,794650	1,000000
289,137650	-1,000000
290,053650	1,000000
291,025650	-1,000000
291,081650	1,000000
291,289650	-1,000000
292,044650	1,000000
293,397650	-1,000000
294,311650	1,000000
294,354650	-1,000000
294,414650	1,000000
295,190650	-1,000000
295,560650	1,000000
295,614650	-1,000000
295,663650	1,000000
295,703650	-1,000000
295,802650	1,000000
295,836650	-1,000000
295,962650	1,000000
296,247650	-1,000000
296,299650	1,000000
296,517650	-1,000000
296,594650	1,000000
296,919650	-1,000000
296,986650	1,000000
297,032650	-1,000000
322,207650	1,000000
322,623650	-1,000000
322,668650	1,000000
322,911650	-1,000000
323,201650	1,000000
323,237650	-1,000000
323,309650	1,000000
323,682650	-1,000000
323,725650	1,000000
323,803650	-1,000000
323,973650	1,000000
326,047650	-1,000000
326,177650	1,000000
327,723650	-1,000000
328,980650	1,000000
329,244650	-1,000000
329,317650	1,000000
329,478650	-1,000000
329,567650	1,000000
330,023650	-1,000000
331,499650	1,000000
331,593650	-1,000000
331,893650	1,000000
333,137650	-1,000000
333,540650	1,000000
333,752650	-1,000000
333,881650	1,000000
334,189650	-1,000000
334,221650	1,000000
334,347650	-1,000000
334,480650	1,000000
335,251650	-1,000000
335,603650	1,000000
336,330650	-1,000000
336,457650	1,000000
336,537650	-1,000000
338,906650	1,000000
338,951650	-1,000000
339,000650	1,000000
339,073650	-1,000000
343,647650	1,000000
344,094650	-1,000000
344,296650	1,000000
344,431650	-1,000000
345,255650	1,000000
345,365650	-1,000000
345,457650	1,000000
345,611650	-1,000000
345,654650	1,000000
345,690650	-1,000000
345,740650	1,000000
346,007650	-1,000000
346,183650	1,000000
346,269650	-1,000000
349,034650	1,000000
349,107650	-1,000000
349,224650	1,000000
350,258650	-1,000000
350,669650	1,000000
355,287650	-1,000000
355,325650	1,000000
355,440650	-1,000000
357,494650	1,000000
358,927650	-1,000000
358,973650	1,000000
359,270650	-1,000000
359,372650	1,000000
359,516650	-1,000000
375,131650	1,000000
375,166650	-1,000000
375,200650	1,000000
375,246650	-1,000000
375,287650	1,000000
375,498650	-1,000000
375,533650	1,000000
375,572650	-1,000000
375,608650	1,000000
375,890650	-1,000000
383,463650	1,000000
383,504650	-1,000000
386,006650	1,000000
386,053650	-1,000000
386,299650	1,000000
386,532650	-1,000000
386,574650	1,000000
386,726650	-1,000000
387,013650	1,000000
387,050650	-1,000000
392,946650	1,000000
393,105650	-1,000000
393,150650	1,000000
398,478650	-1,000000
398,522650	1,000000
398,559650	-1,000000
398,644650	1,000000
400,305650	-1,000000
400,343650	1,000000
400,772650	-1,000000
401,203650	1,000000
401,320650	-1,000000
401,539650	1,000000
401,588650	-1,000000
402,217650	1,000000
402,549650	-1,000000
402,602650	1,000000
402,641650	-1,000000
405,762650	1,000000
405,845650	-1,000000
405,950650	1,000000
405,983650	-1,000000
406,078650	1,000000
406,161650	-1,000000
406,226650	1,000000
406,313650	-1,000000
406,419650	1,000000
406,970650	-1,000000
407,012650	1,000000
407,277650	-1,000000
407,447650	1,000000
407,481650	-1,000000
407,536650	1,000000
407,643650	-1,000000
407,886650	1,000000
408,308650	-1,000000
408,351650	1,000000
408,438650	-1,000000
408,503650	1,000000
408,545650	-1,000000
408,583650	1,000000
408,818650	-1,000000
408,869650	1,000000
409,161650	-1,000000
409,940650	1,000000
410,013650	-1,000000
410,070650	1,000000
410,171650	-1,000000
410,373650	1,000000
410,429650	-1,000000
410,511650	1,000000
410,570650	-1,000000
410,828650	1,000000
410,957650	-1,000000
411,939650	1,000000
412,519650	-1,000000
412,627650	1,000000
412,691650	-1,000000
412,792650	1,000000
412,830650	-1,000000
412,883650	1,000000
413,433650	-1,000000
413,475650	1,000000
417,114650	-1,000000
417,212650	1,000000
419,416650	-1,000000
420,664650	1,000000
420,741650	-1,000000
420,788650	1,000000
420,826650	-1,000000
420,866650	1,000000
420,907650	-1,000000
421,006650	1,000000
421,330650	-1,000000
427,165650	1,000000
427,321650	-1,000000
428,169650	1,000000
428,214650	-1,000000
428,273650	1,000000
428,321650	-1,000000
428,381650	1,000000
428,517650	-1,000000
428,582650	1,000000
428,649650	-1,000000
428,713650	1,000000
428,811650	-1,000000
428,855650	1,000000
430,664650	-1,000000
436,308650	1,000000
436,392650	-1,000000
436,426650	1,000000
436,645650	-1,000000
436,804650	1,000000
437,337650	-1,000000
437,526650	1,000000
439,310650	-1,000000
439,349650	1,000000
439,443650	-1,000000
439,882650	1,000000
439,955650	-1,000000
440,017650	1,000000
441,007650	-1,000000
441,061650	1,000000
441,190650	-1,000000
441,233650	1,000000
441,595650	-1,000000
441,728650	1,000000
442,034650	-1,000000
450,676650	1,000000
451,130650	-1,000000
453,174650	1,000000
453,217650	-1,000000
453,410650	1,000000
453,479650	-1,000000
454,134650	1,000000
454,190650	-1,000000
454,472650	1,000000
454,608650	-1,000000
454,669650	1,000000
455,104650	-1,000000
455,786650	1,000000
455,819650	-1,000000
455,866650	1,000000
456,309650	-1,000000
456,406650	1,000000
456,459650	-1,000000
457,540650	1,000000
457,589650	-1,000000
457,956650	1,000000
458,018650	-1,000000
469,264650	1,000000
469,664650	-1,000000
469,702650	1,000000
469,735650	-1,000000
469,780650	1,000000
469,851650	-1,000000
471,108650	1,000000
471,259650	-1,000000
471,312650	1,000000
471,374650	-1,000000
471,446650	1,000000
471,481650	-1,000000
471,531650	1,000000
471,684650	-1,000000
471,733650	1,000000
472,091650	-1,000000
478,224650	1,000000
478,461650	-1,000000
478,534650	1,000000
478,601650	-1,000000
478,706650	1,000000
479,373650	-1,000000
479,483650	1,000000
483,798650	-1,000000
483,880650	1,000000
483,971650	-1,000000
484,004650	1,000000
484,098650	-1,000000
488,067650	1,000000
488,122650	-1,000000
488,255650	1,000000
488,837650	-1,000000
488,970650	1,000000
489,096650	-1,000000
489,146650	1,000000
489,220650	-1,000000
496,668650	1,000000
496,704650	-1,000000
501,851650	1,000000
502,400650	-1,000000
502,535650	1,000000
502,635650	-1,000000
505,120650	1,000000
505,164650	-1,000000
507,389650	1,000000
509,226650	-1,000000
509,485650	1,000000
509,729650	-1,000000
509,827650	1,000000
513,780650	-1,000000
514,011650	1,000000
514,051650	-1,000000
514,713650	1,000000
514,753650	-1,000000
514,848650	1,000000
516,666650	-1,000000
516,929650	1,000000
517,010650	-1,000000
517,047650	1,000000
517,085650	-1,000000
517,524650	1,000000
517,576650	-1,000000
534,607650	1,000000
534,798650	-1,000000
535,165650	1,000000
535,617650	-1,000000
535,683650	1,000000
535,764650	-1,000000
535,949650	1,000000
536,191650	-1,000000
536,238650	1,000000
536,336650	-1,000000
537,308650	1,000000
537,345650	-1,000000
537,990650	1,000000
538,972650	-1,000000
548,448650	1,000000
548,556650	-1,000000
548,731650	1,000000
550,415650	-1,000000
550,558650	1,000000
550,602650	-1,000000
550,634650	1,000000
550,667650	-1,000000
550,740650	1,000000
551,085650	-1,000000
551,376650	1,000000
551,430650	-1,000000
551,617650	1,000000
551,684650	-1,000000
556,357650	1,000000
557,469650	-1,000000
557,593650	1,000000
576,650650	-1,000000
576,705650	1,000000
576,852650	-1,000000
578,709650	1,000000
578,769650	-1,000000
585,443650	1,000000
585,491650	-1,000000
586,521650	1,000000
587,236650	-1,000000
591,461650	1,000000
591,952650	-1,000000
591,987650	1,000000
592,053650	-1,000000
592,159650	1,000000
592,224650	-1,000000
592,379650	1,000000
592,430650	-1,000000
592,532650	1,000000
592,617650	-1,000000
592,688650	1,000000
592,752650	-1,000000
592,790650	1,000000
592,822650	-1,000000
596,376650	1,000000
596,530650	-1,000000
597,036650	1,000000
597,164650	-1,000000
597,228650	1,000000
597,383650	-1,000000
597,616650	1,000000
