# Supplementary material for: Moth olfactory receptor neurons adjust their encoding efficiency to temporal statistics of pheromone fluctuations
Source: PLoS Comput Biol. 2018 Nov 13;14(11):e1006586. doi: 10.1371/journal.pcbi.1006586 (PMC6258558; doi:10.1371/journal.pcbi.1006586)
Supplement: S1 Data — (ZIP) [file pcbi.1006586.s001.zip › data/32m/100fg/valve_states_05.txt]

0,078850	1,000000
0,134850	-1,000000
0,168850	1,000000
0,271850	-1,000000
0,312850	1,000000
0,347850	-1,000000
1,439850	1,000000
2,408850	-1,000000
2,454850	1,000000
3,611850	-1,000000
4,611850	1,000000
4,650850	-1,000000
5,707850	1,000000
5,937850	-1,000000
6,435850	1,000000
6,495850	-1,000000
6,572850	1,000000
24,859850	-1,000000
24,891850	1,000000
25,200850	-1,000000
25,359850	1,000000
25,391850	-1,000000
25,442850	1,000000
25,547850	-1,000000
26,030850	1,000000
26,593850	-1,000000
26,642850	1,000000
26,688850	-1,000000
26,829850	1,000000
26,875850	-1,000000
27,884850	1,000000
27,970850	-1,000000
28,010850	1,000000
28,050850	-1,000000
28,096850	1,000000
28,203850	-1,000000
28,320850	1,000000
29,474850	-1,000000
29,511850	1,000000
30,781850	-1,000000
39,591850	1,000000
45,710850	-1,000000
45,775850	1,000000
45,819850	-1,000000
45,867850	1,000000
47,926850	-1,000000
47,999850	1,000000
48,215850	-1,000000
48,251850	1,000000
48,618850	-1,000000
53,012850	1,000000
53,059850	-1,000000
53,115850	1,000000
65,473850	-1,000000
65,559850	1,000000
65,929850	-1,000000
66,341850	1,000000
72,516850	-1,000000
72,569850	1,000000
72,757850	-1,000000
72,814850	1,000000
72,992850	-1,000000
73,039850	1,000000
73,440850	-1,000000
74,259850	1,000000
74,536850	-1,000000
74,629850	1,000000
74,700850	-1,000000
74,757850	1,000000
74,793850	-1,000000
74,829850	1,000000
75,005850	-1,000000
75,085850	1,000000
75,166850	-1,000000
75,422850	1,000000
75,876850	-1,000000
75,926850	1,000000
75,973850	-1,000000
76,015850	1,000000
76,264850	-1,000000
76,495850	1,000000
77,722850	-1,000000
77,791850	1,000000
77,829850	-1,000000
77,972850	1,000000
78,081850	-1,000000
78,132850	1,000000
78,346850	-1,000000
78,380850	1,000000
79,265850	-1,000000
79,795850	1,000000
79,972850	-1,000000
80,125850	1,000000
80,407850	-1,000000
80,443850	1,000000
80,488850	-1,000000
80,544850	1,000000
80,771850	-1,000000
81,029850	1,000000
82,228850	-1,000000
82,269850	1,000000
82,495850	-1,000000
82,840850	1,000000
82,932850	-1,000000
82,970850	1,000000
83,158850	-1,000000
85,912850	1,000000
85,966850	-1,000000
86,122850	1,000000
86,180850	-1,000000
86,235850	1,000000
86,276850	-1,000000
86,310850	1,000000
86,899850	-1,000000
87,793850	1,000000
87,855850	-1,000000
87,892850	1,000000
94,614850	-1,000000
95,084850	1,000000
95,116850	-1,000000
95,195850	1,000000
95,471850	-1,000000
95,598850	1,000000
114,493850	-1,000000
117,387850	1,000000
117,419850	-1,000000
151,834850	1,000000
151,871850	-1,000000
151,914850	1,000000
152,068850	-1,000000
152,136850	1,000000
152,210850	-1,000000
152,279850	1,000000
152,336850	-1,000000
152,453850	1,000000
152,870850	-1,000000
162,305850	1,000000
162,414850	-1,000000
163,012850	1,000000
163,093850	-1,000000
197,960850	1,000000
198,908850	-1,000000
199,029850	1,000000
199,072850	-1,000000
199,688850	1,000000
199,853850	-1,000000
199,931850	1,000000
199,970850	-1,000000
200,300850	1,000000
200,338850	-1,000000
201,310850	1,000000
222,991850	-1,000000
223,163850	1,000000
224,040850	-1,000000
224,131850	1,000000
224,428850	-1,000000
225,270850	1,000000
225,411850	-1,000000
225,452850	1,000000
225,524850	-1,000000
225,610850	1,000000
225,707850	-1,000000
225,963850	1,000000
247,640850	-1,000000
247,685850	1,000000
247,720850	-1,000000
253,902850	1,000000
254,069850	-1,000000
254,120850	1,000000
254,215850	-1,000000
256,864850	1,000000
256,898850	-1,000000
257,061850	1,000000
258,470850	-1,000000
259,366850	1,000000
259,473850	-1,000000
259,568850	1,000000
259,640850	-1,000000
259,709850	1,000000
261,042850	-1,000000
263,883850	1,000000
263,972850	-1,000000
265,970850	1,000000
266,196850	-1,000000
266,255850	1,000000
266,371850	-1,000000
267,391850	1,000000
267,518850	-1,000000
267,597850	1,000000
267,640850	-1,000000
267,753850	1,000000
267,814850	-1,000000
267,900850	1,000000
272,814850	-1,000000
272,932850	1,000000
273,208850	-1,000000
273,263850	1,000000
273,324850	-1,000000
273,374850	1,000000
273,497850	-1,000000
280,621850	1,000000
280,899850	-1,000000
281,199850	1,000000
283,753850	-1,000000
283,850850	1,000000
284,512850	-1,000000
284,896850	1,000000
284,929850	-1,000000
285,321850	1,000000
285,371850	-1,000000
285,414850	1,000000
285,456850	-1,000000
285,618850	1,000000
285,670850	-1,000000
288,797850	1,000000
289,140850	-1,000000
290,056850	1,000000
291,028850	-1,000000
291,084850	1,000000
291,292850	-1,000000
292,047850	1,000000
293,400850	-1,000000
294,314850	1,000000
294,357850	-1,000000
294,417850	1,000000
295,193850	-1,000000
295,563850	1,000000
295,617850	-1,000000
295,666850	1,000000
295,706850	-1,000000
295,805850	1,000000
295,839850	-1,000000
295,965850	1,000000
296,250850	-1,000000
296,302850	1,000000
296,520850	-1,000000
296,597850	1,000000
296,922850	-1,000000
296,989850	1,000000
297,035850	-1,000000
322,210850	1,000000
322,626850	-1,000000
322,671850	1,000000
322,914850	-1,000000
323,204850	1,000000
323,240850	-1,000000
323,312850	1,000000
323,685850	-1,000000
323,728850	1,000000
323,806850	-1,000000
323,976850	1,000000
326,050850	-1,000000
326,180850	1,000000
327,726850	-1,000000
328,983850	1,000000
329,247850	-1,000000
329,320850	1,000000
329,481850	-1,000000
329,570850	1,000000
330,026850	-1,000000
331,502850	1,000000
331,596850	-1,000000
331,896850	1,000000
333,140850	-1,000000
333,543850	1,000000
333,755850	-1,000000
333,884850	1,000000
334,192850	-1,000000
334,224850	1,000000
334,350850	-1,000000
334,483850	1,000000
335,254850	-1,000000
335,606850	1,000000
336,333850	-1,000000
336,460850	1,000000
336,540850	-1,000000
338,909850	1,000000
338,954850	-1,000000
339,003850	1,000000
339,076850	-1,000000
343,650850	1,000000
344,097850	-1,000000
344,299850	1,000000
344,434850	-1,000000
345,258850	1,000000
345,368850	-1,000000
345,460850	1,000000
345,614850	-1,000000
345,657850	1,000000
345,693850	-1,000000
345,743850	1,000000
346,010850	-1,000000
346,186850	1,000000
346,272850	-1,000000
349,037850	1,000000
349,110850	-1,000000
349,227850	1,000000
