# Supplementary material for: Moth olfactory receptor neurons adjust their encoding efficiency to temporal statistics of pheromone fluctuations
Source: PLoS Comput Biol. 2018 Nov 13;14(11):e1006586. doi: 10.1371/journal.pcbi.1006586 (PMC6258558; doi:10.1371/journal.pcbi.1006586)
Supplement: S1 Data — (ZIP) [file pcbi.1006586.s001.zip › data/32m/100fg/valve_states_06.txt]

0,106100	1,000000
0,152100	-1,000000
1,421100	1,000000
1,767100	-1,000000
1,992100	1,000000
2,053100	-1,000000
2,222100	1,000000
2,284100	-1,000000
2,442100	1,000000
2,939100	-1,000000
3,314100	1,000000
3,544100	-1,000000
4,492100	1,000000
14,060100	-1,000000
14,098100	1,000000
14,745100	-1,000000
14,800100	1,000000
14,834100	-1,000000
14,987100	1,000000
15,044100	-1,000000
15,260100	1,000000
15,397100	-1,000000
15,602100	1,000000
15,656100	-1,000000
15,699100	1,000000
15,799100	-1,000000
15,869100	1,000000
15,918100	-1,000000
16,144100	1,000000
16,314100	-1,000000
16,946100	1,000000
17,042100	-1,000000
17,152100	1,000000
17,228100	-1,000000
17,467100	1,000000
30,699100	-1,000000
30,809100	1,000000
31,416100	-1,000000
31,714100	1,000000
31,784100	-1,000000
32,059100	1,000000
32,165100	-1,000000
32,290100	1,000000
32,410100	-1,000000
32,470100	1,000000
32,534100	-1,000000
32,638100	1,000000
33,112100	-1,000000
33,228100	1,000000
33,324100	-1,000000
33,409100	1,000000
33,827100	-1,000000
34,137100	1,000000
34,188100	-1,000000
34,308100	1,000000
34,394100	-1,000000
49,322100	1,000000
49,473100	-1,000000
49,956100	1,000000
50,045100	-1,000000
50,702100	1,000000
51,483100	-1,000000
51,836100	1,000000
51,869100	-1,000000
52,027100	1,000000
52,350100	-1,000000
53,767100	1,000000
54,019100	-1,000000
54,057100	1,000000
54,099100	-1,000000
54,169100	1,000000
54,347100	-1,000000
54,545100	1,000000
55,804100	-1,000000
55,871100	1,000000
56,277100	-1,000000
56,360100	1,000000
56,539100	-1,000000
56,714100	1,000000
56,771100	-1,000000
56,819100	1,000000
57,123100	-1,000000
57,166100	1,000000
57,200100	-1,000000
57,478100	1,000000
57,556100	-1,000000
68,630100	1,000000
68,722100	-1,000000
68,778100	1,000000
68,882100	-1,000000
68,975100	1,000000
69,021100	-1,000000
69,055100	1,000000
69,114100	-1,000000
69,152100	1,000000
69,433100	-1,000000
69,468100	1,000000
69,713100	-1,000000
71,129100	1,000000
71,177100	-1,000000
76,320100	1,000000
77,531100	-1,000000
77,914100	1,000000
77,975100	-1,000000
78,223100	1,000000
79,272100	-1,000000
79,577100	1,000000
79,732100	-1,000000
80,248100	1,000000
80,406100	-1,000000
80,474100	1,000000
80,551100	-1,000000
80,626100	1,000000
80,810100	-1,000000
82,408100	1,000000
82,440100	-1,000000
83,236100	1,000000
83,349100	-1,000000
83,590100	1,000000
83,641100	-1,000000
83,705100	1,000000
92,781100	-1,000000
92,873100	1,000000
92,906100	-1,000000
93,249100	1,000000
93,309100	-1,000000
95,737100	1,000000
95,850100	-1,000000
96,078100	1,000000
96,352100	-1,000000
108,434100	1,000000
108,591100	-1,000000
108,625100	1,000000
108,707100	-1,000000
110,611100	1,000000
110,663100	-1,000000
111,031100	1,000000
111,127100	-1,000000
111,289100	1,000000
111,454100	-1,000000
111,532100	1,000000
118,231100	-1,000000
118,309100	1,000000
135,445100	-1,000000
135,508100	1,000000
135,639100	-1,000000
135,700100	1,000000
146,206100	-1,000000
146,269100	1,000000
146,380100	-1,000000
146,430100	1,000000
151,620100	-1,000000
152,332100	1,000000
152,417100	-1,000000
153,107100	1,000000
153,149100	-1,000000
153,356100	1,000000
153,528100	-1,000000
153,588100	1,000000
154,459100	-1,000000
156,915100	1,000000
156,958100	-1,000000
157,004100	1,000000
157,092100	-1,000000
167,697100	1,000000
167,955100	-1,000000
168,544100	1,000000
168,731100	-1,000000
169,751100	1,000000
169,784100	-1,000000
169,920100	1,000000
170,019100	-1,000000
183,474100	1,000000
183,672100	-1,000000
183,740100	1,000000
183,773100	-1,000000
183,812100	1,000000
183,891100	-1,000000
183,998100	1,000000
184,249100	-1,000000
184,321100	1,000000
184,353100	-1,000000
184,442100	1,000000
184,549100	-1,000000
184,592100	1,000000
185,168100	-1,000000
188,218100	1,000000
188,321100	-1,000000
188,361100	1,000000
188,393100	-1,000000
195,346100	1,000000
195,414100	-1,000000
195,597100	1,000000
195,922100	-1,000000
195,971100	1,000000
196,038100	-1,000000
196,101100	1,000000
198,076100	-1,000000
224,283100	1,000000
224,370100	-1,000000
224,490100	1,000000
224,560100	-1,000000
235,822100	1,000000
236,287100	-1,000000
236,482100	1,000000
238,936100	-1,000000
239,030100	1,000000
239,075100	-1,000000
239,405100	1,000000
239,481100	-1,000000
239,556100	1,000000
240,002100	-1,000000
240,057100	1,000000
240,346100	-1,000000
240,380100	1,000000
240,440100	-1,000000
240,625100	1,000000
240,804100	-1,000000
240,876100	1,000000
240,909100	-1,000000
241,531100	1,000000
241,573100	-1,000000
241,722100	1,000000
241,775100	-1,000000
241,993100	1,000000
242,064100	-1,000000
242,511100	1,000000
242,567100	-1,000000
243,283100	1,000000
243,323100	-1,000000
243,436100	1,000000
243,488100	-1,000000
254,887100	1,000000
255,031100	-1,000000
255,641100	1,000000
257,218100	-1,000000
258,202100	1,000000
258,272100	-1,000000
258,484100	1,000000
258,686100	-1,000000
260,794100	1,000000
260,992100	-1,000000
261,034100	1,000000
261,159100	-1,000000
261,235100	1,000000
261,420100	-1,000000
261,581100	1,000000
262,868100	-1,000000
263,886100	1,000000
263,935100	-1,000000
263,989100	1,000000
264,022100	-1,000000
264,070100	1,000000
266,615100	-1,000000
266,696100	1,000000
267,295100	-1,000000
267,335100	1,000000
267,465100	-1,000000
269,889100	1,000000
269,934100	-1,000000
269,985100	1,000000
270,179100	-1,000000
270,211100	1,000000
272,751100	-1,000000
272,791100	1,000000
272,828100	-1,000000
272,919100	1,000000
272,968100	-1,000000
273,044100	1,000000
274,030100	-1,000000
274,072100	1,000000
274,131100	-1,000000
274,230100	1,000000
274,343100	-1,000000
274,376100	1,000000
274,517100	-1,000000
274,607100	1,000000
278,020100	-1,000000
281,946100	1,000000
282,009100	-1,000000
282,094100	1,000000
282,175100	-1,000000
282,588100	1,000000
286,689100	-1,000000
286,984100	1,000000
287,059100	-1,000000
287,094100	1,000000
287,216100	-1,000000
287,276100	1,000000
287,331100	-1,000000
289,641100	1,000000
289,676100	-1,000000
290,054100	1,000000
290,126100	-1,000000
290,222100	1,000000
295,691100	-1,000000
295,730100	1,000000
295,864100	-1,000000
296,324100	1,000000
296,393100	-1,000000
297,100100	1,000000
297,144100	-1,000000
311,152100	1,000000
311,191100	-1,000000
349,791100	1,000000
350,995100	-1,000000
351,027100	1,000000
351,081100	-1,000000
351,268100	1,000000
351,341100	-1,000000
351,465100	1,000000
351,600100	-1,000000
351,707100	1,000000
351,749100	-1,000000
351,794100	1,000000
351,851100	-1,000000
351,932100	1,000000
352,002100	-1,000000
353,279100	1,000000
353,345100	-1,000000
353,601100	1,000000
353,923100	-1,000000
353,961100	1,000000
354,288100	-1,000000
354,708100	1,000000
364,942100	-1,000000
367,000100	1,000000
367,186100	-1,000000
368,784100	1,000000
369,673100	-1,000000
369,801100	1,000000
369,900100	-1,000000
372,609100	1,000000
372,936100	-1,000000
373,127100	1,000000
373,185100	-1,000000
379,695100	1,000000
379,798100	-1,000000
380,366100	1,000000
380,400100	-1,000000
381,237100	1,000000
381,309100	-1,000000
381,551100	1,000000
381,659100	-1,000000
381,698100	1,000000
381,753100	-1,000000
382,186100	1,000000
382,367100	-1,000000
382,420100	1,000000
382,488100	-1,000000
382,911100	1,000000
383,059100	-1,000000
385,935100	1,000000
386,026100	-1,000000
386,205100	1,000000
386,247100	-1,000000
386,397100	1,000000
386,455100	-1,000000
386,520100	1,000000
387,084100	-1,000000
387,189100	1,000000
401,370100	-1,000000
402,006100	1,000000
402,386100	-1,000000
402,444100	1,000000
402,500100	-1,000000
405,037100	1,000000
406,416100	-1,000000
406,465100	1,000000
406,573100	-1,000000
409,140100	1,000000
410,212100	-1,000000
410,405100	1,000000
410,515100	-1,000000
410,736100	1,000000
411,933100	-1,000000
411,987100	1,000000
412,041100	-1,000000
412,079100	1,000000
412,151100	-1,000000
412,185100	1,000000
413,223100	-1,000000
413,258100	1,000000
413,290100	-1,000000
413,358100	1,000000
413,396100	-1,000000
413,439100	1,000000
413,806100	-1,000000
417,693100	1,000000
418,346100	-1,000000
418,673100	1,000000
418,709100	-1,000000
419,157100	1,000000
419,432100	-1,000000
419,882100	1,000000
421,268100	-1,000000
421,564100	1,000000
422,200100	-1,000000
439,191100	1,000000
439,343100	-1,000000
439,384100	1,000000
439,420100	-1,000000
440,459100	1,000000
441,035100	-1,000000
441,069100	1,000000
441,183100	-1,000000
441,305100	1,000000
441,339100	-1,000000
453,912100	1,000000
453,989100	-1,000000
454,051100	1,000000
454,512100	-1,000000
454,550100	1,000000
454,773100	-1,000000
454,815100	1,000000
454,853100	-1,000000
454,894100	1,000000
455,421100	-1,000000
455,636100	1,000000
455,729100	-1,000000
456,005100	1,000000
456,183100	-1,000000
456,256100	1,000000
456,506100	-1,000000
456,784100	1,000000
456,912100	-1,000000
456,950100	1,000000
459,677100	-1,000000
459,766100	1,000000
459,863100	-1,000000
460,314100	1,000000
460,873100	-1,000000
460,943100	1,000000
461,066100	-1,000000
461,107100	1,000000
461,253100	-1,000000
461,300100	1,000000
461,636100	-1,000000
461,914100	1,000000
463,051100	-1,000000
464,817100	1,000000
464,998100	-1,000000
466,748100	1,000000
466,802100	-1,000000
466,997100	1,000000
467,109100	-1,000000
469,873100	1,000000
469,921100	-1,000000
470,085100	1,000000
470,178100	-1,000000
473,230100	1,000000
473,645100	-1,000000
473,680100	1,000000
475,743100	-1,000000
475,851100	1,000000
475,888100	-1,000000
476,485100	1,000000
476,731100	-1,000000
476,932100	1,000000
477,729100	-1,000000
477,902100	1,000000
477,956100	-1,000000
478,081100	1,000000
478,139100	-1,000000
479,451100	1,000000
490,124100	-1,000000
490,174100	1,000000
491,542100	-1,000000
500,853100	1,000000
505,742100	-1,000000
507,128100	1,000000
507,171100	-1,000000
507,281100	1,000000
507,314100	-1,000000
507,490100	1,000000
508,709100	-1,000000
509,186100	1,000000
509,344100	-1,000000
509,424100	1,000000
510,208100	-1,000000
510,293100	1,000000
510,325100	-1,000000
510,427100	1,000000
510,469100	-1,000000
513,924100	1,000000
513,977100	-1,000000
514,022100	1,000000
517,484100	-1,000000
517,535100	1,000000
517,783100	-1,000000
517,835100	1,000000
517,892100	-1,000000
517,963100	1,000000
517,997100	-1,000000
527,045100	1,000000
527,184100	-1,000000
527,223100	1,000000
530,333100	-1,000000
530,432100	1,000000
532,724100	-1,000000
532,832100	1,000000
532,897100	-1,000000
562,547100	1,000000
562,598100	-1,000000
562,764100	1,000000
562,812100	-1,000000
563,590100	1,000000
563,727100	-1,000000
563,790100	1,000000
563,835100	-1,000000
564,139100	1,000000
564,173100	-1,000000
564,547100	1,000000
564,754100	-1,000000
576,746100	1,000000
577,084100	-1,000000
577,393100	1,000000
577,472100	-1,000000
577,876100	1,000000
578,026100	-1,000000
578,066100	1,000000
578,668100	-1,000000
578,764100	1,000000
578,855100	-1,000000
582,013100	1,000000
582,068100	-1,000000
582,484100	1,000000
583,864100	-1,000000
622,240100	1,000000
622,465100	-1,000000
