# Supplementary material for: Moth olfactory receptor neurons adjust their encoding efficiency to temporal statistics of pheromone fluctuations
Source: PLoS Comput Biol. 2018 Nov 13;14(11):e1006586. doi: 10.1371/journal.pcbi.1006586 (PMC6258558; doi:10.1371/journal.pcbi.1006586)
Supplement: S1 Data — (ZIP) [file pcbi.1006586.s001.zip › data/32m/100fg/valve_states_07.txt]

0,159500	1,000000
0,211500	-1,000000
0,467500	1,000000
1,051500	-1,000000
1,195500	1,000000
1,376500	-1,000000
1,755500	1,000000
1,838500	-1,000000
2,209500	1,000000
2,385500	-1,000000
2,728500	1,000000
3,254500	-1,000000
3,362500	1,000000
3,452500	-1,000000
3,522500	1,000000
3,554500	-1,000000
3,859500	1,000000
3,926500	-1,000000
18,387500	1,000000
18,794500	-1,000000
18,871500	1,000000
18,978500	-1,000000
19,123500	1,000000
19,242500	-1,000000
19,384500	1,000000
19,487500	-1,000000
19,542500	1,000000
19,600500	-1,000000
19,768500	1,000000
19,886500	-1,000000
20,024500	1,000000
20,084500	-1,000000
20,306500	1,000000
21,075500	-1,000000
21,172500	1,000000
21,644500	-1,000000
26,628500	1,000000
26,662500	-1,000000
27,772500	1,000000
27,883500	-1,000000
27,921500	1,000000
41,520500	-1,000000
41,555500	1,000000
41,631500	-1,000000
41,676500	1,000000
42,472500	-1,000000
42,506500	1,000000
42,582500	-1,000000
42,647500	1,000000
42,731500	-1,000000
42,768500	1,000000
42,806500	-1,000000
43,303500	1,000000
43,399500	-1,000000
43,433500	1,000000
43,675500	-1,000000
43,734500	1,000000
43,779500	-1,000000
43,820500	1,000000
44,477500	-1,000000
51,035500	1,000000
51,162500	-1,000000
51,310500	1,000000
51,480500	-1,000000
52,162500	1,000000
52,477500	-1,000000
52,510500	1,000000
52,557500	-1,000000
52,608500	1,000000
52,728500	-1,000000
53,020500	1,000000
54,801500	-1,000000
54,878500	1,000000
55,065500	-1,000000
55,154500	1,000000
55,214500	-1,000000
55,284500	1,000000
55,567500	-1,000000
55,639500	1,000000
55,882500	-1,000000
56,338500	1,000000
56,416500	-1,000000
56,556500	1,000000
56,604500	-1,000000
56,640500	1,000000
56,849500	-1,000000
56,905500	1,000000
56,944500	-1,000000
56,977500	1,000000
57,023500	-1,000000
57,234500	1,000000
57,349500	-1,000000
58,782500	1,000000
59,018500	-1,000000
59,218500	1,000000
59,296500	-1,000000
59,368500	1,000000
61,285500	-1,000000
63,887500	1,000000
65,515500	-1,000000
65,562500	1,000000
65,645500	-1,000000
65,738500	1,000000
65,829500	-1,000000
68,894500	1,000000
78,834500	-1,000000
78,879500	1,000000
79,039500	-1,000000
79,166500	1,000000
79,285500	-1,000000
82,444500	1,000000
82,487500	-1,000000
82,623500	1,000000
82,761500	-1,000000
83,173500	1,000000
83,839500	-1,000000
83,910500	1,000000
83,944500	-1,000000
84,014500	1,000000
84,047500	-1,000000
85,119500	1,000000
86,373500	-1,000000
86,406500	1,000000
86,465500	-1,000000
86,693500	1,000000
86,785500	-1,000000
86,879500	1,000000
87,681500	-1,000000
87,814500	1,000000
87,846500	-1,000000
87,880500	1,000000
88,076500	-1,000000
88,144500	1,000000
88,269500	-1,000000
88,306500	1,000000
88,441500	-1,000000
90,062500	1,000000
90,129500	-1,000000
90,199500	1,000000
90,288500	-1,000000
90,987500	1,000000
91,375500	-1,000000
91,515500	1,000000
97,029500	-1,000000
97,072500	1,000000
97,104500	-1,000000
97,145500	1,000000
97,186500	-1,000000
97,572500	1,000000
97,628500	-1,000000
97,724500	1,000000
101,698500	-1,000000
101,786500	1,000000
101,915500	-1,000000
106,203500	1,000000
106,261500	-1,000000
106,350500	1,000000
106,396500	-1,000000
106,526500	1,000000
106,573500	-1,000000
106,698500	1,000000
106,859500	-1,000000
107,133500	1,000000
107,292500	-1,000000
107,329500	1,000000
107,370500	-1,000000
107,451500	1,000000
126,024500	-1,000000
126,407500	1,000000
126,605500	-1,000000
146,665500	1,000000
146,811500	-1,000000
147,463500	1,000000
148,363500	-1,000000
148,401500	1,000000
148,959500	-1,000000
149,495500	1,000000
149,536500	-1,000000
149,585500	1,000000
149,641500	-1,000000
149,947500	1,000000
150,050500	-1,000000
150,143500	1,000000
152,496500	-1,000000
165,321500	1,000000
165,401500	-1,000000
165,635500	1,000000
165,679500	-1,000000
165,740500	1,000000
165,773500	-1,000000
165,822500	1,000000
166,122500	-1,000000
166,157500	1,000000
166,215500	-1,000000
168,812500	1,000000
169,014500	-1,000000
169,111500	1,000000
169,518500	-1,000000
169,564500	1,000000
170,267500	-1,000000
170,950500	1,000000
170,984500	-1,000000
171,051500	1,000000
171,102500	-1,000000
171,150500	1,000000
171,379500	-1,000000
171,419500	1,000000
171,509500	-1,000000
171,556500	1,000000
171,679500	-1,000000
171,727500	1,000000
173,819500	-1,000000
174,089500	1,000000
174,562500	-1,000000
177,759500	1,000000
178,032500	-1,000000
178,111500	1,000000
180,886500	-1,000000
180,942500	1,000000
181,177500	-1,000000
183,028500	1,000000
183,067500	-1,000000
183,126500	1,000000
183,162500	-1,000000
183,408500	1,000000
183,529500	-1,000000
183,625500	1,000000
188,393500	-1,000000
188,667500	1,000000
188,720500	-1,000000
188,811500	1,000000
189,440500	-1,000000
189,475500	1,000000
189,520500	-1,000000
189,657500	1,000000
190,216500	-1,000000
190,462500	1,000000
190,500500	-1,000000
191,245500	1,000000
191,319500	-1,000000
191,626500	1,000000
191,913500	-1,000000
191,983500	1,000000
192,035500	-1,000000
192,109500	1,000000
192,142500	-1,000000
192,216500	1,000000
195,537500	-1,000000
196,442500	1,000000
200,168500	-1,000000
200,217500	1,000000
200,526500	-1,000000
210,082500	1,000000
210,122500	-1,000000
210,154500	1,000000
210,297500	-1,000000
210,594500	1,000000
210,628500	-1,000000
210,776500	1,000000
210,823500	-1,000000
210,914500	1,000000
210,988500	-1,000000
211,417500	1,000000
211,471500	-1,000000
211,518500	1,000000
222,158500	-1,000000
222,584500	1,000000
226,474500	-1,000000
226,639500	1,000000
227,779500	-1,000000
227,814500	1,000000
227,988500	-1,000000
228,534500	1,000000
228,568500	-1,000000
228,604500	1,000000
228,706500	-1,000000
229,134500	1,000000
229,226500	-1,000000
229,284500	1,000000
229,387500	-1,000000
229,523500	1,000000
229,687500	-1,000000
229,738500	1,000000
229,783500	-1,000000
229,876500	1,000000
230,024500	-1,000000
230,230500	1,000000
240,022500	-1,000000
253,306500	1,000000
254,207500	-1,000000
256,077500	1,000000
256,176500	-1,000000
256,220500	1,000000
256,710500	-1,000000
256,750500	1,000000
256,844500	-1,000000
256,906500	1,000000
258,802500	-1,000000
258,849500	1,000000
265,892500	-1,000000
265,972500	1,000000
266,326500	-1,000000
266,378500	1,000000
266,426500	-1,000000
267,488500	1,000000
267,590500	-1,000000
267,640500	1,000000
267,687500	-1,000000
267,941500	1,000000
267,984500	-1,000000
268,036500	1,000000
272,192500	-1,000000
272,521500	1,000000
272,559500	-1,000000
272,956500	1,000000
273,008500	-1,000000
273,110500	1,000000
273,181500	-1,000000
273,281500	1,000000
273,326500	-1,000000
273,379500	1,000000
273,823500	-1,000000
274,490500	1,000000
274,594500	-1,000000
274,639500	1,000000
274,704500	-1,000000
274,976500	1,000000
275,016500	-1,000000
279,653500	1,000000
281,463500	-1,000000
281,606500	1,000000
282,031500	-1,000000
282,097500	1,000000
282,172500	-1,000000
282,214500	1,000000
282,254500	-1,000000
282,288500	1,000000
282,704500	-1,000000
282,827500	1,000000
282,862500	-1,000000
324,082500	1,000000
325,799500	-1,000000
325,862500	1,000000
325,907500	-1,000000
326,050500	1,000000
326,086500	-1,000000
326,126500	1,000000
326,206500	-1,000000
326,311500	1,000000
326,398500	-1,000000
326,526500	1,000000
326,575500	-1,000000
326,705500	1,000000
326,850500	-1,000000
326,886500	1,000000
339,588500	-1,000000
340,228500	1,000000
342,102500	-1,000000
344,336500	1,000000
351,682500	-1,000000
351,773500	1,000000
352,588500	-1,000000
353,283500	1,000000
353,319500	-1,000000
353,430500	1,000000
353,565500	-1,000000
353,638500	1,000000
354,170500	-1,000000
354,322500	1,000000
354,375500	-1,000000
354,420500	1,000000
357,199500	-1,000000
361,073500	1,000000
361,105500	-1,000000
361,141500	1,000000
361,326500	-1,000000
361,388500	1,000000
361,802500	-1,000000
361,981500	1,000000
362,015500	-1,000000
377,615500	1,000000
377,878500	-1,000000
378,390500	1,000000
379,548500	-1,000000
379,609500	1,000000
384,782500	-1,000000
384,928500	1,000000
385,020500	-1,000000
386,131500	1,000000
386,255500	-1,000000
386,293500	1,000000
386,472500	-1,000000
386,639500	1,000000
386,760500	-1,000000
386,792500	1,000000
386,866500	-1,000000
386,949500	1,000000
386,981500	-1,000000
387,223500	1,000000
393,001500	-1,000000
393,086500	1,000000
393,120500	-1,000000
393,155500	1,000000
393,343500	-1,000000
393,447500	1,000000
393,481500	-1,000000
393,521500	1,000000
393,652500	-1,000000
393,887500	1,000000
393,932500	-1,000000
394,135500	1,000000
394,439500	-1,000000
