# Supplementary material for: Moth olfactory receptor neurons adjust their encoding efficiency to temporal statistics of pheromone fluctuations
Source: PLoS Comput Biol. 2018 Nov 13;14(11):e1006586. doi: 10.1371/journal.pcbi.1006586 (PMC6258558; doi:10.1371/journal.pcbi.1006586)
Supplement: S1 Data — (ZIP) [file pcbi.1006586.s001.zip › data/32m/100fg/valve_states_08.txt]

0,172850	1,000000
0,213850	-1,000000
0,319850	1,000000
0,403850	-1,000000
0,466850	1,000000
0,589850	-1,000000
0,663850	1,000000
0,926850	-1,000000
1,060850	1,000000
1,177850	-1,000000
1,237850	1,000000
5,191850	-1,000000
7,704850	1,000000
7,756850	-1,000000
7,860850	1,000000
8,071850	-1,000000
8,104850	1,000000
9,237850	-1,000000
9,281850	1,000000
9,420850	-1,000000
9,481850	1,000000
9,724850	-1,000000
9,761850	1,000000
20,438850	-1,000000
20,521850	1,000000
20,972850	-1,000000
21,250850	1,000000
25,075850	-1,000000
25,311850	1,000000
25,402850	-1,000000
25,509850	1,000000
27,043850	-1,000000
27,149850	1,000000
27,274850	-1,000000
27,419850	1,000000
30,724850	-1,000000
32,870850	1,000000
33,167850	-1,000000
33,229850	1,000000
33,283850	-1,000000
33,319850	1,000000
33,477850	-1,000000
33,576850	1,000000
33,703850	-1,000000
35,776850	1,000000
36,089850	-1,000000
36,222850	1,000000
36,574850	-1,000000
37,985850	1,000000
40,006850	-1,000000
40,087850	1,000000
40,284850	-1,000000
40,491850	1,000000
40,535850	-1,000000
54,239850	1,000000
54,385850	-1,000000
54,418850	1,000000
54,533850	-1,000000
54,726850	1,000000
54,967850	-1,000000
55,844850	1,000000
55,885850	-1,000000
55,919850	1,000000
56,059850	-1,000000
56,152850	1,000000
56,239850	-1,000000
56,567850	1,000000
56,618850	-1,000000
57,295850	1,000000
57,426850	-1,000000
57,568850	1,000000
57,614850	-1,000000
57,664850	1,000000
57,717850	-1,000000
57,814850	1,000000
57,865850	-1,000000
57,938850	1,000000
58,171850	-1,000000
58,222850	1,000000
60,610850	-1,000000
60,692850	1,000000
61,097850	-1,000000
61,855850	1,000000
63,273850	-1,000000
63,313850	1,000000
63,404850	-1,000000
63,596850	1,000000
63,653850	-1,000000
64,015850	1,000000
64,615850	-1,000000
64,765850	1,000000
64,851850	-1,000000
65,720850	1,000000
65,757850	-1,000000
66,250850	1,000000
66,556850	-1,000000
66,600850	1,000000
66,675850	-1,000000
66,775850	1,000000
66,857850	-1,000000
66,892850	1,000000
66,930850	-1,000000
67,173850	1,000000
67,253850	-1,000000
67,324850	1,000000
68,046850	-1,000000
72,324850	1,000000
72,719850	-1,000000
72,761850	1,000000
72,809850	-1,000000
74,604850	1,000000
74,642850	-1,000000
74,715850	1,000000
74,801850	-1,000000
74,946850	1,000000
75,597850	-1,000000
76,031850	1,000000
76,213850	-1,000000
76,440850	1,000000
76,481850	-1,000000
76,942850	1,000000
77,173850	-1,000000
77,241850	1,000000
77,836850	-1,000000
77,877850	1,000000
78,126850	-1,000000
85,901850	1,000000
85,942850	-1,000000
85,978850	1,000000
86,140850	-1,000000
86,189850	1,000000
86,275850	-1,000000
92,772850	1,000000
92,891850	-1,000000
93,007850	1,000000
93,119850	-1,000000
94,926850	1,000000
95,021850	-1,000000
95,144850	1,000000
95,179850	-1,000000
95,273850	1,000000
95,310850	-1,000000
95,383850	1,000000
104,129850	-1,000000
104,176850	1,000000
104,930850	-1,000000
105,188850	1,000000
105,340850	-1,000000
106,667850	1,000000
106,811850	-1,000000
106,845850	1,000000
107,798850	-1,000000
107,832850	1,000000
107,883850	-1,000000
108,085850	1,000000
108,147850	-1,000000
108,454850	1,000000
108,951850	-1,000000
113,284850	1,000000
121,969850	-1,000000
123,820850	1,000000
123,860850	-1,000000
128,524850	1,000000
128,741850	-1,000000
129,064850	1,000000
129,249850	-1,000000
129,357850	1,000000
129,394850	-1,000000
129,742850	1,000000
130,090850	-1,000000
132,097850	1,000000
132,490850	-1,000000
132,568850	1,000000
132,609850	-1,000000
132,654850	1,000000
135,528850	-1,000000
140,611850	1,000000
147,737850	-1,000000
147,829850	1,000000
147,973850	-1,000000
148,087850	1,000000
148,280850	-1,000000
148,349850	1,000000
148,420850	-1,000000
148,810850	1,000000
148,852850	-1,000000
149,026850	1,000000
149,058850	-1,000000
149,097850	1,000000
149,145850	-1,000000
149,289850	1,000000
149,336850	-1,000000
150,444850	1,000000
150,482850	-1,000000
151,011850	1,000000
151,055850	-1,000000
151,278850	1,000000
151,475850	-1,000000
152,336850	1,000000
152,407850	-1,000000
152,444850	1,000000
167,641850	-1,000000
167,720850	1,000000
168,075850	-1,000000
168,670850	1,000000
169,042850	-1,000000
169,108850	1,000000
169,143850	-1,000000
169,220850	1,000000
169,287850	-1,000000
169,576850	1,000000
169,923850	-1,000000
174,018850	1,000000
175,092850	-1,000000
175,134850	1,000000
175,180850	-1,000000
175,482850	1,000000
175,549850	-1,000000
176,439850	1,000000
177,566850	-1,000000
179,183850	1,000000
192,212850	-1,000000
192,249850	1,000000
192,319850	-1,000000
192,479850	1,000000
192,674850	-1,000000
192,723850	1,000000
192,759850	-1,000000
193,079850	1,000000
193,133850	-1,000000
193,465850	1,000000
193,505850	-1,000000
193,704850	1,000000
194,142850	-1,000000
194,175850	1,000000
195,637850	-1,000000
195,669850	1,000000
195,707850	-1,000000
195,772850	1,000000
195,871850	-1,000000
195,918850	1,000000
196,067850	-1,000000
196,174850	1,000000
198,641850	-1,000000
198,807850	1,000000
198,894850	-1,000000
198,933850	1,000000
199,027850	-1,000000
199,079850	1,000000
199,223850	-1,000000
199,275850	1,000000
199,769850	-1,000000
199,910850	1,000000
200,103850	-1,000000
200,147850	1,000000
224,325850	-1,000000
224,791850	1,000000
226,091850	-1,000000
226,440850	1,000000
227,358850	-1,000000
227,433850	1,000000
227,468850	-1,000000
228,401850	1,000000
228,571850	-1,000000
228,704850	1,000000
229,623850	-1,000000
230,424850	1,000000
230,470850	-1,000000
230,687850	1,000000
231,400850	-1,000000
234,922850	1,000000
234,972850	-1,000000
235,219850	1,000000
235,319850	-1,000000
235,361850	1,000000
235,639850	-1,000000
235,727850	1,000000
235,766850	-1,000000
236,096850	1,000000
236,142850	-1,000000
236,210850	1,000000
236,685850	-1,000000
237,363850	1,000000
237,437850	-1,000000
242,794850	1,000000
242,917850	-1,000000
246,520850	1,000000
246,628850	-1,000000
249,333850	1,000000
249,372850	-1,000000
249,686850	1,000000
249,817850	-1,000000
249,893850	1,000000
250,457850	-1,000000
251,123850	1,000000
251,812850	-1,000000
251,944850	1,000000
264,918850	-1,000000
265,020850	1,000000
265,326850	-1,000000
267,304850	1,000000
268,288850	-1,000000
268,431850	1,000000
269,339850	-1,000000
269,959850	1,000000
271,070850	-1,000000
271,148850	1,000000
271,564850	-1,000000
271,607850	1,000000
271,847850	-1,000000
271,904850	1,000000
280,556850	-1,000000
284,383850	1,000000
304,271850	-1,000000
304,320850	1,000000
304,358850	-1,000000
304,419850	1,000000
304,472850	-1,000000
304,876850	1,000000
305,041850	-1,000000
305,077850	1,000000
305,145850	-1,000000
305,337850	1,000000
307,189850	-1,000000
307,302850	1,000000
307,484850	-1,000000
307,728850	1,000000
307,774850	-1,000000
313,756850	1,000000
315,508850	-1,000000
316,068850	1,000000
316,201850	-1,000000
316,289850	1,000000
316,811850	-1,000000
318,185850	1,000000
318,217850	-1,000000
318,253850	1,000000
318,346850	-1,000000
318,402850	1,000000
318,607850	-1,000000
319,320850	1,000000
321,353850	-1,000000
322,782850	1,000000
322,930850	-1,000000
323,063850	1,000000
323,278850	-1,000000
324,551850	1,000000
324,592850	-1,000000
324,656850	1,000000
325,179850	-1,000000
328,972850	1,000000
330,682850	-1,000000
330,738850	1,000000
332,352850	-1,000000
332,408850	1,000000
332,471850	-1,000000
332,520850	1,000000
332,595850	-1,000000
332,732850	1,000000
332,784850	-1,000000
332,999850	1,000000
333,105850	-1,000000
333,156850	1,000000
333,268850	-1,000000
333,357850	1,000000
333,410850	-1,000000
335,434850	1,000000
335,663850	-1,000000
337,960850	1,000000
338,030850	-1,000000
338,174850	1,000000
338,210850	-1,000000
338,246850	1,000000
338,313850	-1,000000
340,784850	1,000000
341,041850	-1,000000
347,380850	1,000000
347,429850	-1,000000
348,379850	1,000000
369,882850	-1,000000
369,934850	1,000000
369,998850	-1,000000
370,070850	1,000000
370,432850	-1,000000
370,888850	1,000000
371,256850	-1,000000
372,014850	1,000000
372,061850	-1,000000
372,096850	1,000000
375,447850	-1,000000
375,487850	1,000000
375,926850	-1,000000
375,979850	1,000000
377,586850	-1,000000
378,245850	1,000000
378,291850	-1,000000
378,376850	1,000000
378,469850	-1,000000
379,232850	1,000000
379,382850	-1,000000
380,108850	1,000000
380,567850	-1,000000
381,328850	1,000000
381,378850	-1,000000
381,440850	1,000000
381,585850	-1,000000
381,876850	1,000000
381,910850	-1,000000
382,160850	1,000000
382,806850	-1,000000
382,881850	1,000000
382,934850	-1,000000
382,995850	1,000000
383,269850	-1,000000
383,315850	1,000000
383,706850	-1,000000
383,743850	1,000000
383,803850	-1,000000
383,843850	1,000000
387,155850	-1,000000
387,356850	1,000000
387,499850	-1,000000
387,599850	1,000000
387,767850	-1,000000
387,810850	1,000000
388,013850	-1,000000
388,667850	1,000000
388,814850	-1,000000
389,440850	1,000000
389,525850	-1,000000
389,560850	1,000000
389,594850	-1,000000
389,743850	1,000000
389,853850	-1,000000
390,215850	1,000000
390,304850	-1,000000
390,340850	1,000000
390,665850	-1,000000
391,311850	1,000000
393,787850	-1,000000
393,866850	1,000000
394,449850	-1,000000
399,259850	1,000000
422,094850	-1,000000
422,544850	1,000000
422,576850	-1,000000
422,804850	1,000000
422,847850	-1,000000
422,994850	1,000000
423,144850	-1,000000
423,354850	1,000000
423,808850	-1,000000
423,874850	1,000000
427,430850	-1,000000
427,463850	1,000000
427,566850	-1,000000
427,619850	1,000000
427,686850	-1,000000
427,854850	1,000000
427,928850	-1,000000
428,220850	1,000000
428,382850	-1,000000
428,656850	1,000000
428,813850	-1,000000
440,384850	1,000000
440,548850	-1,000000
441,612850	1,000000
441,709850	-1,000000
443,239850	1,000000
443,342850	-1,000000
443,397850	1,000000
443,440850	-1,000000
443,839850	1,000000
443,910850	-1,000000
444,023850	1,000000
444,182850	-1,000000
444,354850	1,000000
444,487850	-1,000000
444,641850	1,000000
444,676850	-1,000000
444,721850	1,000000
444,833850	-1,000000
445,038850	1,000000
445,077850	-1,000000
445,111850	1,000000
449,302850	-1,000000
470,274850	1,000000
470,552850	-1,000000
471,127850	1,000000
471,235850	-1,000000
471,335850	1,000000
471,381850	-1,000000
471,549850	1,000000
471,581850	-1,000000
471,619850	1,000000
474,648850	-1,000000
474,821850	1,000000
474,860850	-1,000000
476,067850	1,000000
476,537850	-1,000000
476,569850	1,000000
499,860850	-1,000000
499,943850	1,000000
500,126850	-1,000000
501,004850	1,000000
501,234850	-1,000000
501,494850	1,000000
507,473850	-1,000000
507,506850	1,000000
507,542850	-1,000000
507,589850	1,000000
507,634850	-1,000000
507,710850	1,000000
507,746850	-1,000000
507,852850	1,000000
507,926850	-1,000000
508,008850	1,000000
508,160850	-1,000000
508,216850	1,000000
508,890850	-1,000000
509,146850	1,000000
509,446850	-1,000000
509,783850	1,000000
509,818850	-1,000000
510,048850	1,000000
510,102850	-1,000000
510,539850	1,000000
510,684850	-1,000000
510,732850	1,000000
510,772850	-1,000000
510,814850	1,000000
510,941850	-1,000000
510,976850	1,000000
511,425850	-1,000000
511,472850	1,000000
511,638850	-1,000000
520,649850	1,000000
527,777850	-1,000000
527,897850	1,000000
527,963850	-1,000000
528,117850	1,000000
528,160850	-1,000000
566,890850	1,000000
567,061850	-1,000000
568,210850	1,000000
568,374850	-1,000000
568,418850	1,000000
568,461850	-1,000000
569,380850	1,000000
569,464850	-1,000000
569,535850	1,000000
569,994850	-1,000000
570,868850	1,000000
570,920850	-1,000000
571,041850	1,000000
571,130850	-1,000000
571,189850	1,000000
571,339850	-1,000000
571,386850	1,000000
571,432850	-1,000000
571,574850	1,000000
572,968850	-1,000000
573,029850	1,000000
573,145850	-1,000000
573,217850	1,000000
573,333850	-1,000000
573,386850	1,000000
573,434850	-1,000000
575,018850	1,000000
575,203850	-1,000000
575,235850	1,000000
575,325850	-1,000000
575,367850	1,000000
575,659850	-1,000000
585,848850	1,000000
585,914850	-1,000000
586,024850	1,000000
586,144850	-1,000000
586,462850	1,000000
586,590850	-1,000000
586,816850	1,000000
586,920850	-1,000000
587,023850	1,000000
587,058850	-1,000000
587,100850	1,000000
588,060850	-1,000000
588,218850	1,000000
588,845850	-1,000000
595,067850	1,000000
595,833850	-1,000000
595,885850	1,000000
596,529850	-1,000000
596,731850	1,000000
596,802850	-1,000000
596,949850	1,000000
596,985850	-1,000000
597,066850	1,000000
597,165850	-1,000000
597,237850	1,000000
599,000850	-1,000000
599,051850	1,000000
599,188850	-1,000000
599,822850	1,000000
599,855850	-1,000000
599,932850	1,000000
