# Supplementary material for: Moth olfactory receptor neurons adjust their encoding efficiency to temporal statistics of pheromone fluctuations
Source: PLoS Comput Biol. 2018 Nov 13;14(11):e1006586. doi: 10.1371/journal.pcbi.1006586 (PMC6258558; doi:10.1371/journal.pcbi.1006586)
Supplement: S1 Data — (ZIP) [file pcbi.1006586.s001.zip › data/32m/100pg/spikes_times_01.txt]

0	342523
0	345955
0	349052
0	352139
0	355193
0	358227
0	361036
0	364090
0	367311
0	370485
0	373962
0	377639
0	381419
0	385315
0	389578
0	393881
0	398337
0	402737
0	409684
0	415606
0	422875
0	433763
0	440576
0	446807
0	457395
0	464680
0	473150
0	483920
0	492609
0	504970
0	544208
0	552031
0	559745
0	568959
0	575520
0	582472
0	593343
0	604638
0	613315
0	624311
0	633555
0	642880
0	654326
0	664664
0	680059
0	694896
0	704062
0	713054
0	721816
0	732348
0	752042
0	760623
0	771511
0	786970
0	794557
0	807128
0	816735
0	833238
0	843565
0	857139
0	868625
0	883005
0	896045
0	910964
0	931962
0	943645
0	953533
0	973182
0	989006
0	998298
1	013137
1	026232
1	045859
1	061368
1	074637
1	084197
1	096417
1	107806
1	120106
1	130226
1	153148
1	164417
1	177561
1	184933
1	200474
1	213597
1	225851
1	239574
1	253897
1	268694
1	280030
1	291559
1	302553
1	316941
1	339294
1	354382
1	366537
1	379403
1	389745
1	407441
1	427756
1	437387
1	446775
1	461178
1	480428
1	495956
1	503287
1	522773
1	548415
1	563662
1	574062
1	587654
1	598704
1	621016
1	640762
1	654589
1	661886
1	674505
1	698994
1	710483
1	722735
1	744130
1	759464
1	770392
1	785337
1	794551
1	829495
1	848653
1	864850
1	879178
1	894963
1	908456
1	928496
1	941912
1	958070
1	977477
1	986671
1	997801
2	019679
2	037569
2	049753
2	067063
2	076815
2	096043
2	113320
2	123880
2	139436
2	153110
2	172082
2	354961
2	360012
2	365461
2	371061
2	376531
2	383474
2	390010
2	396725
2	404161
2	413759
2	421993
2	431113
2	440666
2	450382
2	460553
2	473234
2	488310
2	506472
2	520257
2	533144
2	544525
2	554771
2	569620
2	588083
2	602054
2	617765
2	626824
2	637896
2	650826
2	666618
2	680357
2	694189
2	706095
2	716807
2	730079
2	748601
2	764069
2	787672
2	798809
2	814512
2	825346
2	837097
2	851240
2	884978
2	896434
2	913377
2	934315
2	945301
2	953443
2	968281
2	976829
2	992691
3	002426
3	012250
3	035272
3	053626
3	066222
3	079333
3	090124
3	114389
3	123543
3	137334
3	152440
3	165617
3	180035
3	215954
3	235908
3	251427
3	262581
3	285905
3	296508
3	316817
3	327746
3	338634
3	347289
3	373555
3	392539
3	414815
3	427805
3	441711
3	467528
3	597580
3	606863
3	613318
3	620410
3	625915
3	632462
3	640325
3	648528
3	657734
3	666776
3	686727
3	697507
3	709593
3	734207
3	743932
3	774903
3	788112
3	802119
3	816839
3	846303
3	856568
3	867703
4	053726
4	059759
4	072131
4	171339
4	180244
4	294217
4	493453
4	502123
4	508390
4	664369
4	771125
4	875716
4	884192
5	024947
5	032827
5	145078
5	176336
5	404416
5	413753
5	528995
5	636890
5	737507
5	747155
5	760701
5	771127
5	780018
5	900669
5	916310
6	001921
6	068894
6	126041
6	140006
6	310327
6	329358
6	361414
6	402675
6	418454
6	680435
6	688983
6	851635
6	878667
7	033517
7	040420
7	051951
7	105781
7	233653
7	243906
7	439618
7	455354
7	487477
7	552613
7	634805
7	659405
7	710280
7	885569
7	952814
7	988094
8	047471
8	078309
8	203239
8	387462
8	398537
8	418934
8	555602
8	585316
8	619745
8	735626
8	812386
8	825354
8	893240
9	036745
9	043878
9	053680
9	058289
9	238470
9	247436
9	254176
9	261252
9	275153
9	448809
9	458168
9	543042
9	547756
9	552025
9	555855
9	559479
9	563369
9	567358
9	571455
9	575929
9	581480
9	587009
9	592245
9	597641
9	603865
9	610665
9	617547
9	627381
9	634180
9	640662
9	650169
9	658537
9	669332
9	677525
9	686467
9	696421
9	704816
9	717163
9	726343
9	740392
9	750068
9	760653
9	770994
9	783301
9	798404
9	808536
9	818713
9	830214
9	842706
9	857419
9	868108
9	878554
9	888210
9	899067
9	911165
9	919621
9	938834
9	950408
9	966335
9	983682
10	208743
10	213430
10	218126
10	222467
10	226700
10	231026
10	235751
10	241095
10	247661
10	253121
10	260562
10	267243
10	274695
10	282608
10	292719
10	303714
10	315202
10	324281
10	379603
10	386560
10	394547
10	402560
10	413886
10	422481
10	430626
10	442505
10	452756
10	462073
10	474775
10	489317
10	499509
10	512147
10	529588
10	533696
10	537286
10	557993
10	822026
10	827226
10	831609
10	836182
10	840225
10	845058
10	849707
10	854435
10	859902
10	865910
10	874422
11	177366
11	182070
11	186086
11	190325
11	194557
11	198395
11	203061
11	208008
11	213593
11	218542
11	224791
11	231294
11	237851
11	245538
11	252785
11	261062
11	269116
11	277927
11	287488
11	297040
11	307008
11	316155
11	329828
11	343845
11	352523
11	366680
11	376846
11	387131
11	407605
11	418738
11	427446
11	438116
11	452201
11	463469
11	474047
11	490326
11	501219
11	512281
11	525890
11	546421
11	568082
11	577951
11	588412
11	609837
11	631593
11	643001
11	655767
11	669165
11	680745
11	699556
11	721264
11	734595
11	743715
11	753024
11	763680
11	783312
11	804142
11	817191
11	879280
11	886884
11	895508
11	903293
11	917832
12	084861
12	090213
12	095745
12	102051
12	107944
12	114155
12	120558
12	128077
12	134254
12	141760
12	152167
12	159997
12	176320
12	185892
12	197626
12	208242
12	220427
12	235379
12	249735
12	256992
12	268961
12	278939
12	293668
12	308641
12	318206
12	332125
12	344452
12	364381
12	377303
12	390328
12	404817
12	415861
12	503727
12	513592
12	520932
12	529004
12	539181
12	548878
12	564853
12	575211
12	654418
12	665423
12	675362
12	684756
12	707838
12	715007
12	755193
13	081335
13	086194
13	091604
13	096457
13	101065
13	105844
13	110136
13	115092
13	120696
13	127258
13	134394
13	142381
13	149575
13	158892
13	169032
13	177563
13	192192
13	443173
13	448382
13	453304
13	457989
13	462534
13	466903
13	472238
13	477942
13	483791
13	489428
13	496639
13	504328
13	517811
13	674696
13	679691
13	685090
13	690461
13	695415
13	700328
13	706282
13	713428
13	719891
13	726801
13	733457
13	741181
13	751389
13	760867
13	781944
13	817612
13	830035
13	838140
13	850213
13	863165
13	920097
13	927924
13	936330
13	946627
13	954870
13	963717
13	977880
13	986793
14	227770
14	232406
14	237382
14	242181
14	247601
14	253258
14	259282
14	266067
14	272605
14	279289
14	287218
14	295679
14	304797
14	318630
14	327413
14	335388
14	346130
14	357041
14	369769
14	381720
14	391263
14	409256
14	421681
14	435690
14	449929
14	460028
14	472780
14	502897
14	517079
14	530338
14	549829
14	559630
14	572652
14	593626
14	709324
14	717234
14	726654
14	733733
14	740315
14	752582
14	884779
14	891001
14	897454
14	904202
14	910596
14	917202
14	923880
14	932512
14	940766
14	950865
14	960554
14	969497
14	982634
14	996270
15	012501
15	024687
15	041953
15	101674
15	112745
15	123402
15	132341
15	145300
15	158230
15	168833
15	181499
15	199580
15	211570
15	232977
15	261421
15	275067
15	292931
15	306422
15	436406
15	972626
16	109404
16	125865
16	493051
16	718841
16	739453
16	956903
17	129276
17	138361
17	472746
17	539559
17	616417
17	679525
17	788202
17	798839
18	021640
18	095013
18	132496
18	139402
18	151022
18	163289
18	283886
18	331952
18	345987
18	750029
18	904024
18	944306
19	043605
19	210274
19	232951
19	601969
19	612877
19	751310
20	014159
20	131967
20	314710
20	438014
20	735977
20	970575
20	982381
20	992472
21	145468
21	278509
21	346288
21	360966
21	448795
21	484342
21	493039
21	622283
21	632422
21	963910
22	071216
22	079492
22	090440
22	488561
22	551528
22	561807
22	580825
22	585738
22	590428
22	595075
22	599627
22	604293
22	608882
22	613654
22	618687
22	624797
22	631232
22	640623
22	654466
22	694231
22	700233
22	707045
22	712991
22	720678
22	726326
22	733119
22	740152
22	748051
22	756380
22	763906
22	776765
22	785937
22	796054
22	805429
22	814239
23	115810
23	120021
23	124357
23	128943
23	133423
23	137566
23	142291
23	147015
23	152124
23	157530
23	162803
23	168497
23	175714
23	182358
23	190896
23	197508
23	208099
23	216406
23	226123
23	234819
23	247700
23	260557
23	270534
23	281041
23	292543
23	304794
23	314453
23	326641
23	335582
23	351787
23	362288
23	370260
23	383613
23	396388
23	798924
23	803413
23	808023
23	812441
23	817135
23	821814
23	826417
23	831079
23	835954
23	840806
23	847374
23	853196
23	860295
23	866853
23	874484
23	885914
23	893184
23	904033
23	912507
23	919692
23	928160
23	937705
23	944473
23	955297
24	006007
24	013435
24	020958
24	028395
24	036540
24	044076
24	053771
24	070761
24	080319
24	090264
24	099047
24	113538
24	124723
24	176191
24	185380
24	198989
24	208152
24	215958
24	224558
24	233890
24	247167
24	262838
24	273786
24	283651
24	293816
24	312451
24	327863
24	335723
24	366153
24	376837
24	389893
24	406843
24	425977
24	435646
24	443731
24	460929
24	470360
24	482019
24	507489
24	522951
24	541852
24	553727
24	565648
24	578605
24	601225
24	613548
24	629836
24	648687
24	660632
24	670932
24	692787
24	717234
24	726857
24	864828
24	871624
24	878193
24	886568
24	893209
24	902641
24	910825
24	919652
24	929328
24	940963
24	962670
24	976439
24	990695
25	010853
25	028612
25	040354
25	053786
25	070752
25	312758
25	343112
25	349343
25	354618
25	359896
25	365640
25	371230
25	376512
25	381653
25	387637
25	395854
25	449653
25	456007
25	463605
25	473513
25	481922
25	489803
25	498666
25	506004
25	519246
25	529616
25	545862
25	562510
25	742927
25	748306
25	752912
25	758454
25	763890
25	770641
25	968653
26	526884
26	753938
26	795767
26	937352
26	942222
26	946065
26	950445
26	955151
26	959967
26	964839
26	970161
26	976401
26	983490
26	990604
26	996638
27	003516
27	010447
27	019519
27	027110
27	037490
27	057215
27	089183
27	099377
27	107364
27	117920
27	125744
27	137750
27	148382
27	163448
27	359220
27	364497
27	369342
27	375112
27	381278
27	386908
27	391987
27	397275
27	403992
27	410540
27	417684
27	426495
27	436870
27	445651
27	454430
27	465829
27	473282
27	488880
27	504700
27	516974
27	534906
27	548136
27	559380
27	571131
27	589426
27	599977
27	612601
27	624943
27	639995
27	656217
27	671089
27	690919
27	701730
27	714972
27	735253
27	745466
27	765731
27	788959
27	802462
27	822898
27	847602
27	865266
27	880821
27	891581
27	902386
27	913501
27	952348
27	962261
27	998978
28	007889
28	023709
28	037710
28	062959
28	094617
28	106628
28	152449
28	166921
28	177579
28	189351
28	208157
28	226242
28	251592
28	260742
28	272434
28	307522
28	321757
28	338013
28	352821
28	376856
28	388983
28	405343
28	418018
28	432134
28	454881
28	474805
28	502210
28	518102
28	542518
28	562439
28	572383
28	588544
28	615404
28	653511
28	673132
28	688307
28	705431
28	725283
28	738970
28	797817
28	810971
28	820016
28	842437
28	869601
28	897056
28	907525
28	925873
28	943026
28	955581
29	039057
29	054631
29	071449
29	088590
29	109346
29	122621
29	135063
29	163725
29	198605
29	211408
29	238160
29	258961
29	289979
29	304420
29	362204
29	372969
29	386555
29	430713
29	455682
29	478678
29	507081
29	524301
29	593108
29	608422
29	646335
29	688751
29	713346
29	750674
29	771501
29	810837
29	851540
29	873562
29	901413
29	928196
29	980105
29	992928
30	040864
30	151927
30	165354
30	173325
30	275711
30	288009
30	297573
30	517517
30	525031
30	531534
30	539801
30	547354
30	553045
30	558740
30	565360
30	572882
30	580158
30	588037
30	597793
30	612432
30	621954
30	639222
30	673009
30	712828
30	728699
30	742012
30	842203
30	852777
30	861213
30	874832
30	884718
30	896412
30	910567
30	928952
30	936775
30	949004
30	979878
31	006037
31	042422
31	065088
31	075271
31	091115
31	104357
31	137385
31	149137
31	171458
31	251903
31	267319
31	281189
31	319470
31	737955
31	770964
31	777020
31	782644
31	787986
31	793961
31	800333
31	807565
31	815353
31	823663
31	832306
31	841677
31	851008
31	861393
31	880833
31	934492
31	950281
31	961410
31	970077
31	980306
32	010361
32	017994
32	026151
32	036690
32	059786
32	098488
32	107936
32	122395
32	145343
32	199159
32	208708
32	222275
32	242424
32	253183
32	272755
32	323009
32	341252
32	379363
32	390480
32	426171
32	440861
32	463112
33	238157
33	244379
33	250458
33	256491
33	262167
33	268851
33	274725
33	281093
33	288917
33	297644
33	309065
33	319675
33	330909
33	345168
33	368334
33	378331
33	458271
33	466032
33	475356
33	490890
33	499522
33	509124
33	520819
33	531640
33	542802
33	704892
33	712475
33	719142
33	725833
33	731982
33	739013
33	748381
33	758290
33	767140
33	786664
33	797092
33	857243
33	868973
33	882225
33	898631
33	912661
33	924991
34	253274
34	259519
34	265162
34	271232
34	277332
34	283535
34	290054
34	296335
34	305483
34	313680
34	321724
34	330268
34	342365
34	355955
34	373204
34	392140
34	402876
34	404794
34	425364
34	445574
34	462614
34	480824
34	496976
34	513978
34	552144
34	560455
34	569763
34	581900
34	609247
34	626897
34	650652
34	667991
34	689578
34	723866
34	747926
34	766101
34	776478
34	824023
34	835284
34	852862
34	868237
34	892117
34	926003
34	953115
34	973615
35	020938
35	055382
35	075791
35	098131
35	121598
35	156330
35	197245
35	211270
35	227281
35	241052
35	262611
35	383338
35	402785
35	419835
35	480324
35	505729
35	525824
35	577988
35	599960
35	631734
35	714861
36	464592
37	063312
38	635205
38	819787
39	064220
39	392566
39	408540
39	650886
39	755911
40	032807
40	305520
40	339557
40	678876
40	784691
41	087278
41	275507
42	115533
42	216572
42	739270
43	026722
43	686297
43	887314
44	325294
44	339030
44	546722
44	558629
44	799027
44	911040
45	029215
45	349177
45	847126
45	872123
46	247553
46	510057
46	667712
46	792681
46	906741
47	375050
47	559155
47	759136
48	152811
48	185030
48	451835
48	969675
48	993880
49	159951
49	514866
49	529592
49	558157
49	583622
49	926871
49	943567
50	215080
50	341292
50	443888
50	599797
50	611961
50	757822
50	799832
50	970512
51	097467
51	203397
51	222323
51	234951
51	617037
51	701440
52	012343
52	228460
52	498943
52	710984
53	016703
53	099362
53	634207
53	721977
53	908838
54	451502
54	624150
54	902459
55	170822
55	457936
55	482993
55	612157
55	710062
55	738858
55	764995
56	202412
56	215756
56	904381
57	160530
58	139283
58	150921
58	255114
58	270443
58	354827
58	854161
58	998733
59	232129
59	475539
59	515761
59	802670
59	849312
59	947862
59	981834
60	119767
60	456072
60	466056
60	947502
60	952196
60	956434
60	960843
60	965279
60	969638
60	973969
60	978393
60	983464
60	988238
60	993613
60	999155
61	005718
61	013768
61	439261
61	444113
61	448784
61	452644
61	456853
61	461096
61	465584
61	470544
61	475586
61	480580
61	487401
61	496808
61	595537
61	601128
61	607012
61	612289
61	617119
61	622995
61	629362
61	636959
61	658417
62	080401
62	085373
62	089874
62	095105
62	099748
62	104088
62	108520
62	113363
62	118408
62	123723
62	128830
62	135409
62	141913
62	148795
62	158054
62	167430
62	180671
62	189076
62	198619
62	208832
62	217708
62	229879
62	240480
62	257560
62	266364
62	276918
62	285609
62	298041
62	310233
62	319689
62	340554
62	351922
62	362175
62	383057
62	396747
62	408625
62	417194
62	429117
62	441675
62	476634
62	489263
62	521738
62	530327
62	927346
62	931685
62	936190
62	940866
62	945835
62	950729
62	955825
62	960838
62	967128
62	973181
62	982625
63	065804
63	071402
63	076169
63	081833
63	088226
63	094869
63	102497
63	109388
63	119398
63	211022
63	218022
63	224541
63	231581
63	238716
63	245082
63	254520
63	262188
63	273144
63	283627
63	294768
63	310827
63	456163
63	462423
63	467639
63	473163
63	479458
63	485626
63	492379
63	502185
63	876205
63	880538
63	885280
63	889877
63	894410
63	899186
63	904641
63	910061
63	916596
63	923828
63	931012
63	939046
63	947127
63	957712
63	972578
63	985662
63	994520
64	005112
64	020457
64	032890
64	050234
64	064570
64	073767
64	091401
64	102232
64	111630
64	124186
64	137944
64	148539
64	166533
64	189134
64	254466
64	261813
64	268502
64	276523
64	288963
64	298493
64	310480
64	324183
64	342107
64	359826
64	384363
64	407187
64	428424
64	442854
64	461556
64	467930
64	496627
64	520135
64	537347
64	551539
64	577464
64	593303
64	619765
64	632810
64	658288
64	671394
64	695787
64	710373
64	727161
64	746212
64	800819
64	838907
64	847790
64	865696
64	891238
64	900414
64	912487
64	932507
64	956662
64	975477
64	983795
65	006329
65	066502
65	101843
65	183884
65	197603
65	210020
65	219639
65	239577
65	258232
65	278839
65	307566
65	455091
65	462912
65	470021
65	477384
65	489070
65	500514
65	511022
65	520282
65	533785
65	558662
65	586702
65	597313
65	627162
65	649746
65	682517
65	709542
65	729526
65	743512
65	764217
65	811982
65	865516
65	882504
65	894122
65	920066
65	932024
65	967461
65	980052
67	094213
67	099212
67	104560
67	109742
67	115508
67	121562
67	127131
67	133904
67	143882
67	183080
67	191062
67	198265
67	206375
67	773905
68	048673
68	234717
68	652770
68	658143
68	662754
68	667542
68	672384
68	677541
68	682718
68	688107
68	694821
68	703415
68	802426
68	809317
68	814661
68	821308
68	827603
68	835387
68	842158
68	850842
68	857919
68	868839
68	878332
68	887120
68	900052
68	909123
68	924146
68	939990
68	947157
68	965090
68	984122
69	001675
69	024669
69	039052
69	050318
69	062442
69	079042
69	094921
69	110275
69	127165
69	151207
69	162910
69	181334
69	192660
69	772472
69	779344
69	785179
69	790364
69	795614
69	801412
69	807112
69	812496
69	818765
69	825629
69	834317
69	846273
69	993533
69	999771
70	005819
70	011973
70	018484
70	024342
70	032119
70	040802
70	049277
70	290018
70	295183
70	300112
70	305852
70	311675
70	317377
70	324654
70	331339
70	337772
70	344828
70	354122
70	364247
70	377339
70	388889
70	461497
70	470790
70	480911
70	488482
70	500122
70	512530
70	522925
70	534557
70	548286
70	568723
70	580232
70	591533
70	603603
70	625663
70	648384
70	660157
70	670060
70	695554
70	715280
70	735283
70	744272
70	773489
70	797194
70	919252
70	931331
70	937862
70	948731
70	960258
70	977432
70	987957
71	009643
71	020186
71	031808
71	049210
71	068792
71	095722
71	114016
71	170477
71	186994
71	198807
71	227596
71	265881
71	276286
71	308878
71	347183
71	354893
71	368921
71	389387
71	432852
71	442191
71	469696
71	483597
71	501248
71	560665
71	585316
71	595916
71	605192
71	627623
71	716247
71	777586
71	787582
71	804573
71	824637
71	837588
71	900407
71	916911
71	959592
71	987736
72	011825
72	075596
72	118151
72	130457
72	147419
72	190466
72	223174
72	261638
72	278510
72	320996
72	357139
72	428680
72	476883
72	512778
72	522208
72	557883
72	668439
72	678935
72	693846
72	706503
72	741065
72	830341
72	852301
72	893669
72	939165
72	966403
73	007524
73	040239
73	057276
73	176579
73	260432
73	311155
73	353716
73	409569
73	455554
73	495090
73	522401
73	543321
73	593683
73	683365
73	748620
73	762938
73	780494
73	855601
73	875176
73	978428
73	988881
74	061324
74	075481
74	145195
74	195224
74	294746
74	308217
74	325383
74	394663
74	511457
74	526700
74	550198
74	654484
74	763343
74	848728
74	869868
74	886961
74	933373
75	009324
75	049151
75	058836
75	122413
75	184837
75	211664
75	223816
75	310332
75	358414
75	424502
75	578418
75	614060
75	640800
75	748128
75	809363
75	840943
75	868180
75	911782
75	939793
75	992379
76	114815
76	158853
76	175161
76	247858
76	308705
76	336541
76	374422
76	497247
76	666430
76	678815
76	692791
76	759267
76	768928
76	781559
76	801414
76	813058
76	824145
76	894651
76	909319
76	988336
77	085467
77	106607
77	349193
77	394026
77	408592
77	427333
77	504574
77	634729
77	653474
77	809477
77	922430
77	971127
78	012679
78	028171
78	109460
78	259841
78	311302
78	436659
78	479346
78	523753
78	627545
78	665452
78	775731
78	794466
78	929880
78	980063
79	120367
79	149852
79	173573
79	187107
79	238746
79	865494
80	450108
80	907040
80	916887
80	925001
80	932708
80	942710
80	950793
80	961209
80	969021
80	978750
80	991166
81	008546
81	023068
81	044115
81	074625
81	092709
81	131923
81	149437
81	163078
81	178538
81	548286
81	556596
81	562926
81	570572
81	581861
82	004318
82	011802
82	019156
82	029063
82	040925
82	202762
82	212695
82	221257
82	230730
82	238434
82	249408
82	260390
82	315840
82	338107
82	348314
82	360254
82	376376
82	392959
82	404881
82	416787
82	467931
82	505919
82	521995
82	532346
82	543227
82	574752
82	597891
82	610370
82	634696
82	671988
82	686944
82	694559
82	971309
82	979536
82	985315
82	991927
83	000718
83	015312
83	027269
83	038488
83	048394
83	126975
83	142993
83	153939
83	163033
83	517177
83	525536
83	531939
83	540180
83	547436
83	555224
83	562488
83	572056
83	585126
83	597301
83	617129
83	971404
84	595822
85	392479
86	021119
86	149791
86	623582
86	820391
86	826641
86	833751
86	839921
[truncated: 5,127 more rows]
