# Supplementary material for: Moth olfactory receptor neurons adjust their encoding efficiency to temporal statistics of pheromone fluctuations
Source: PLoS Comput Biol. 2018 Nov 13;14(11):e1006586. doi: 10.1371/journal.pcbi.1006586 (PMC6258558; doi:10.1371/journal.pcbi.1006586)
Supplement: S1 Data — (ZIP) [file pcbi.1006586.s001.zip › data/32m/100pg/spikes_times_02.txt]

0	112257
0	120863
0	130515
0	229754
0	238101
0	373293
0	376896
0	380494
0	383730
0	387079
0	390430
0	393695
0	397020
0	400238
0	403596
0	407274
0	410836
0	414513
0	418363
0	422231
0	426239
0	430316
0	434596
0	438742
0	443274
0	447486
0	451758
0	456285
0	460886
0	465957
0	470750
0	475771
0	480312
0	485429
0	490229
0	495350
0	501121
0	506809
0	512026
0	517166
0	523051
0	528117
0	533418
0	538530
0	545143
0	551434
0	557939
0	564847
0	570484
0	578273
0	583538
0	589684
0	597119
0	603160
0	611474
0	618295
0	624896
0	632380
0	639801
0	647333
0	656078
0	663224
0	671171
0	678157
0	684992
0	693710
0	704262
0	713010
0	720722
0	730429
0	738743
0	749773
0	757659
0	769022
0	782753
0	790366
0	796634
0	809696
0	817657
0	825722
0	841863
0	851741
0	859984
0	870495
0	885271
0	894215
0	907081
0	919924
0	932587
0	943706
0	952318
0	966655
0	974293
0	981998
0	990744
1	004406
1	012231
1	022100
1	032674
1	043964
1	059957
1	067456
1	077672
1	085801
1	104256
1	121297
1	128533
1	136994
1	146915
1	164596
1	174530
1	185766
1	198961
1	211968
1	226432
1	238013
1	250564
1	266517
1	277794
1	286764
1	297393
1	307012
1	314940
1	322831
1	333319
1	342042
1	352451
1	359681
1	366922
1	374195
1	387280
1	397421
1	405394
1	413494
1	421638
1	429043
1	438869
1	448903
1	456956
1	468813
1	481292
1	492165
1	501830
1	512205
1	520887
1	533372
1	544312
1	554951
1	564957
1	573219
1	580706
1	588692
1	598805
1	608458
1	618788
1	629271
1	640104
1	649710
1	659584
1	667393
1	679189
1	689172
1	697667
1	705559
1	714413
1	722666
1	732981
1	742943
1	754625
1	761579
1	777191
1	784476
1	795531
1	807737
1	819066
1	831247
1	840604
1	850989
1	863979
1	875422
1	883135
1	892313
1	901293
1	911822
1	922216
1	931513
1	947897
1	956435
1	973643
1	982573
1	991638
1	999706
2	020130
2	028375
2	037915
2	047201
2	063357
2	072222
2	078920
2	091693
2	102216
2	112404
2	123260
2	135252
2	148075
2	163294
2	174131
2	188478
2	202743
2	207294
2	211253
2	223806
2	235998
2	244760
2	256512
2	263102
2	265923
2	276617
2	294812
2	307239
2	323317
2	334691
2	346043
2	363572
2	371599
2	395073
2	405696
2	417247
2	430555
2	443047
2	462196
2	471668
2	481678
2	492986
2	506075
2	517906
2	526784
2	536800
2	552285
2	566568
2	577277
2	587623
2	597475
2	607757
2	626027
2	637850
2	647034
2	662657
2	675730
2	689523
2	700537
2	710574
2	722408
2	747007
2	756615
2	777628
2	789186
2	800861
2	809736
2	819406
2	832220
2	848863
2	864099
2	873609
2	888571
2	905309
2	923585
2	935738
2	958381
2	971687
2	984373
2	998413
3	007402
3	024833
3	033353
3	057237
3	071054
3	083614
3	099678
3	112052
3	124259
3	146069
3	166154
3	176705
3	187621
3	199625
3	213910
3	235501
3	252789
3	261247
3	276967
3	300863
3	315814
3	327184
3	344993
3	373215
3	387690
3	400347
3	411726
3	424911
3	441436
3	454748
3	487584
3	501445
3	517558
3	528622
3	539536
3	553852
3	574555
3	592863
3	601544
3	619971
3	636458
3	660188
3	669960
3	685767
3	697754
3	718056
3	745177
3	905637
3	914690
3	920904
3	929972
3	940715
4	360135
4	400729
4	945045
5	040861
5	168642
5	300732
5	308958
5	319347
5	336158
5	344107
5	349484
5	354380
5	359751
5	365413
5	370781
5	376482
5	381849
5	387618
5	393381
5	398746
5	404722
5	410650
5	416463
5	421968
5	428513
5	435733
5	449271
5	467234
5	486005
5	495258
5	501232
5	508900
5	516032
5	522896
5	532744
5	540954
5	547702
5	556166
5	565135
5	573423
5	694159
5	699561
5	708262
5	715436
5	722581
5	730410
5	737057
5	743917
5	751982
5	757580
5	763276
5	769707
5	785434
5	793919
5	960961
5	966758
5	973519
5	978980
5	984212
5	989713
5	997016
6	003637
6	009415
6	014392
6	021784
6	029832
6	037459
6	043275
6	051414
6	058473
6	071948
6	080027
6	090263
6	105110
6	113276
6	121830
6	132040
6	141095
6	149845
6	157320
6	165438
6	174898
6	186361
6	198798
6	208621
6	217020
6	225701
6	235213
6	244081
6	252855
6	261252
6	268417
6	281084
6	289706
6	300037
6	312975
6	322906
6	331888
6	343027
6	352287
6	455141
6	469010
6	474818
6	484705
6	494678
6	505366
6	549317
6	567517
6	576079
6	583707
6	594985
6	602784
6	612738
6	620106
6	629682
6	638327
6	647275
6	658363
6	669806
6	684569
6	693694
6	703142
6	711825
6	722317
6	732408
6	742742
6	750784
6	765174
6	773016
6	785591
6	793330
6	803063
6	814213
6	826672
6	836006
6	844574
6	852655
6	866532
6	877919
6	888397
6	898057
6	907370
6	918441
7	511429
7	516963
7	521790
7	528958
7	533794
7	538667
7	543537
7	548568
7	559054
7	569285
7	584424
7	611775
7	620734
7	627843
7	634960
7	643174
7	649473
7	656602
7	662937
7	670888
7	678340
7	684846
7	692520
7	698387
7	705853
7	712677
7	719698
7	728252
7	736307
7	745096
7	755577
7	764662
7	772639
7	780117
7	788658
7	796581
7	804490
7	812760
7	824262
7	830872
7	837975
7	847275
7	856950
7	864704
7	873759
7	884453
7	891049
7	900155
7	910798
7	921597
7	929685
7	938862
7	947206
7	957603
7	965516
7	975915
7	991668
8	001995
8	009274
8	019778
8	039459
8	051048
8	062520
8	073487
8	087762
8	097290
8	110481
8	120889
8	133627
8	143786
8	152740
8	161769
8	170195
8	181007
8	190601
8	198406
8	208610
8	217160
8	225855
8	235792
8	250569
8	265116
8	277738
8	286540
8	298686
8	313661
8	324051
8	333306
8	342521
8	355797
8	367214
8	377473
8	386804
8	401181
8	411353
9	060308
9	066968
9	071493
9	076027
9	081626
9	089784
9	095013
9	101793
9	110023
9	133813
9	149220
9	157042
9	163830
9	172200
9	178827
9	187035
9	194037
9	199843
9	207914
9	214181
9	224478
9	230377
9	237226
9	246606
9	253950
9	261315
9	269377
9	276965
9	285107
9	296190
9	308881
9	319080
9	325541
9	331522
9	341820
9	349963
9	360570
9	369046
9	378184
9	387232
9	394080
9	405056
9	413777
9	422171
9	431067
9	441213
9	448942
9	459746
9	469425
9	480372
9	490216
9	497273
9	505287
9	514130
9	525593
9	533684
9	543387
9	552131
9	559608
9	579031
9	594166
9	618102
9	665726
9	675485
9	685732
9	955745
9	962496
9	971952
9	976892
9	982284
9	987314
9	994057
9	999777
10	005513
10	010275
10	017038
10	024007
10	033650
10	043012
10	049376
10	058576
10	068586
10	075754
10	083989
10	092189
10	100165
10	125510
10	860458
11	098675
11	417468
11	426744
11	636303
11	643380
11	931435
12	088023
12	203666
12	209064
12	214394
12	220261
12	229540
12	397379
12	415626
12	423318
12	430770
12	799900
12	809809
12	849645
12	855528
13	192814
13	199892
13	219482
13	226582
13	301087
13	316678
13	454885
13	473335
13	521182
13	749041
13	919294
13	937093
13	998194
14	004379
14	011429
14	167585
14	404101
14	420503
14	429727
14	442792
14	668787
14	691854
14	702691
14	821745
14	929237
14	935806
15	051006
15	057421
15	352038
15	373020
15	612282
15	836872
15	842211
15	848344
15	857635
15	867846
15	876119
15	883660
15	901685
16	031050
16	077378
16	123168
16	412238
16	425056
16	530894
16	537162
16	548200
16	696501
16	708014
16	732940
16	749069
16	759728
16	803294
16	834211
16	906157
16	914929
17	116174
17	201330
17	212933
17	239079
17	470803
17	483067
17	502988
17	610356
18	093180
18	147719
18	155133
18	163603
18	169623
18	178196
18	273868
18	279247
18	324703
18	331237
18	363042
18	376368
18	428060
18	438663
18	456846
18	463584
18	476659
18	713317
18	719819
18	727685
18	868936
18	894427
19	234693
19	247028
19	253369
19	258917
19	265732
19	422042
19	434266
19	447412
19	504583
19	511059
19	650018
19	662234
19	670005
19	676121
19	689490
19	714069
19	741850
19	748623
19	754261
19	760894
19	769269
19	777736
19	839804
20	195364
20	204877
20	236666
20	244143
20	249784
20	259233
20	304420
20	315971
20	897154
20	913654
20	918952
20	927597
20	936712
20	964306
20	970134
20	975812
20	982624
20	988185
20	994624
21	001480
21	007615
21	013943
21	019173
21	025459
21	030688
21	035178
21	040265
21	045635
21	050705
21	056337
21	062136
21	070994
21	078698
21	084729
21	090605
21	096105
21	103602
21	109791
21	117815
21	126714
21	133127
21	140763
21	146503
21	153443
21	160006
21	166214
21	171817
21	177482
21	185424
21	192005
21	200976
21	207393
21	215137
21	220910
21	229294
21	235125
21	244010
21	250677
21	259037
21	264920
21	272657
21	279583
21	288653
21	298563
21	314210
21	337247
21	353636
21	381811
21	387418
21	394268
21	401115
21	407768
21	414844
21	421368
21	435225
21	445024
21	456234
21	466483
21	479522
21	488212
21	495938
21	508521
21	517923
21	527272
21	538064
21	547672
21	560041
21	568715
21	575137
21	584582
21	595703
21	605153
21	616988
21	628975
21	637353
21	648928
21	658061
21	666575
21	675267
21	692723
21	702811
21	708963
21	721951
21	730807
21	738956
21	898202
21	905492
21	911553
21	921186
21	927729
21	934213
21	939962
21	948754
21	956805
21	967736
21	976813
21	983574
21	990033
21	997030
22	004753
22	013822
22	022194
22	028612
22	037807
22	044653
22	053502
22	062506
22	070639
22	080620
22	089972
22	101102
22	115701
22	127695
22	141778
22	152050
22	162433
22	171918
22	182410
22	193774
22	201224
22	210551
22	220242
22	241076
22	249853
22	263490
22	274521
22	281831
22	294406
22	309071
22	317561
22	327140
22	337567
22	347571
22	358712
22	377221
22	384527
22	394351
22	405538
22	415797
22	432258
22	440758
22	448205
22	458960
22	473525
22	485556
22	495761
22	504484
22	518346
22	527673
22	542913
22	554471
22	566977
22	595387
22	604560
22	615082
22	623717
22	635772
22	644661
22	665010
22	673614
22	693669
22	709712
22	720579
22	732883
22	742817
22	751623
22	771587
22	783352
22	791327
22	801868
22	811792
22	821786
22	831315
22	840691
22	849770
22	860179
22	868661
22	878957
22	891066
22	900982
22	910706
22	922891
22	937386
22	947275
22	960642
22	969564
22	981619
22	992864
23	006374
23	014837
23	024873
23	036013
23	049633
23	058994
23	068257
23	082227
23	099120
23	108971
23	123973
23	135360
23	147885
23	161154
23	185871
23	200065
23	209072
23	216817
23	226240
23	239508
23	250056
23	265037
23	282680
23	293936
23	307939
23	324589
23	341400
23	352318
23	370036
23	382972
23	398192
23	419704
23	434079
23	451517
23	461550
23	470057
23	480217
23	496521
23	505576
23	517594
23	529115
23	542521
23	560118
23	571513
23	583493
23	600066
23	618380
23	639701
23	656794
23	675819
23	690299
23	703069
23	715698
23	730225
23	744296
23	769987
23	788325
23	802541
23	817055
23	833155
23	846498
23	866687
23	882617
23	907157
23	938789
23	968873
23	982584
23	992313
24	023341
24	039726
24	060537
24	072157
24	092645
24	112725
24	131069
24	142413
24	160342
24	197979
24	211969
24	225382
24	240017
24	254835
24	272701
24	286044
24	303301
24	325979
24	344988
24	453970
24	481318
24	496891
24	506883
24	517426
24	529940
24	539485
24	551926
24	563017
24	571807
24	584979
24	597252
25	302954
25	416339
25	734088
25	739289
25	745282
25	750524
25	755092
25	759991
25	764822
25	769904
25	774523
25	779320
25	784598
25	789965
25	795207
25	800905
25	807198
25	814167
25	821981
25	831059
26	606116
26	671879
26	679832
26	696644
26	780791
26	794508
26	801268
26	898829
26	907620
26	915102
26	920908
26	926777
26	935221
26	940729
26	947842
26	954024
26	960897
26	972572
26	982565
26	988494
26	995135
27	000732
27	006497
27	013456
27	020995
27	030304
27	036553
27	043785
27	050543
27	061576
27	071454
27	081840
27	090826
27	098934
27	107518
27	114245
27	121420
27	128240
27	136917
27	147491
27	575528
27	842576
27	957931
27	965496
27	971490
27	988898
27	997060
28	155160
28	162540
28	385509
28	393017
28	602266
28	783544
28	895135
29	057735
29	066223
29	446629
29	488701
29	644051
29	701287
29	718906
29	929777
30	008559
30	133401
30	287635
30	295086
30	313909
30	320784
30	371085
30	659452
30	711736
30	749536
31	035159
31	172426
31	314584
31	321463
31	328460
31	564988
31	703322
31	732061
31	741480
31	750059
31	757857
31	991290
32	152580
32	389105
32	506577
32	627618
32	633592
32	642288
32	654584
32	662342
32	669510
32	678099
32	696389
32	708000
32	736367
32	755723
32	961430
32	981514
32	987593
33	001681
33	014283
33	139421
33	151569
33	404765
33	675836
33	683191
33	688918
33	702450
33	851976
33	942946
33	949712
33	961290
34	092554
34	101033
34	112122
34	247175
34	519694
34	531912
34	538955
34	548093
34	653937
35	013736
35	157354
35	196931
35	231377
35	351636
35	406138
35	418709
35	427528
35	454492
35	522995
35	748013
35	847060
35	929338
35	941262
36	229247
36	253892
36	346387
36	352728
36	370010
36	392341
36	398580
36	404083
36	411703
36	425188
36	434024
36	443073
36	451241
36	457928
36	463890
36	469634
36	475678
36	480938
36	487026
36	492341
36	498755
36	505426
36	511483
36	517347
36	522566
36	527931
36	534310
36	540801
36	546432
36	552777
36	559579
36	567620
36	576148
36	582063
36	588108
36	594106
36	601291
36	609907
36	617185
36	622519
36	629738
36	640668
36	648737
36	656661
36	665605
36	672735
36	689396
36	703004
36	763285
36	789857
36	799508
36	808359
36	820641
36	828159
36	844396
36	855534
36	865835
37	056972
37	073845
37	082339
37	088658
37	095056
37	101653
37	107394
37	114055
37	119745
37	125114
37	130583
37	137686
37	144402
37	151142
37	158188
37	165078
37	172893
37	180225
37	190734
37	200356
37	208765
37	216229
37	227035
37	236838
37	243957
37	251354
37	258059
37	267810
37	276484
37	284458
37	294904
37	303265
37	310957
37	329915
37	343666
37	351567
37	359087
37	366496
37	376223
37	383936
37	392983
37	402481
37	539054
37	544715
37	553608
37	560568
37	611578
37	618519
37	627911
37	637769
37	646045
37	653514
37	661204
37	669195
38	103895
38	132882
38	150001
38	155925
38	161544
38	168719
38	175435
38	184977
38	192643
38	201520
38	217122
38	224985
38	236473
38	244653
38	254195
38	261888
38	269889
38	276260
38	283460
38	290786
38	300444
38	307636
38	317487
38	326742
38	335989
38	342807
38	350170
38	357016
38	365381
38	375884
38	389699
38	398196
38	411031
38	418304
38	427967
38	438860
38	599063
38	622210
38	630793
39	240502
39	391117
39	396778
39	402592
39	409128
39	415679
39	425121
39	444144
39	463396
39	476216
39	483668
39	491811
39	504573
39	511683
39	521090
39	533116
39	540567
39	548883
39	556467
39	579089
39	585805
39	592335
39	598233
39	605662
39	614714
39	621272
39	629275
39	635758
39	644340
39	655598
39	663743
39	671565
39	678962
39	687738
39	697330
39	704485
39	711582
39	717913
39	724683
39	738244
39	747978
39	755015
39	763503
39	771730
39	781975
39	789483
39	800497
39	807912
39	816174
39	827119
39	834934
39	848023
39	856046
39	865649
39	872770
39	883248
39	895850
39	904936
39	914588
39	923914
39	934315
39	947266
39	958507
39	968869
39	977571
39	990792
40	056959
40	785058
40	799067
40	806579
40	817959
40	832106
40	842880
40	850793
40	859065
40	864110
40	870723
40	876020
40	882903
40	888287
40	896171
40	901794
40	907904
40	913030
40	919056
40	925415
40	933254
40	939974
40	948970
40	956592
40	965824
40	973966
40	979782
40	988404
40	997231
41	005648
41	012996
41	020310
41	027340
41	036343
41	043613
41	053093
41	060360
41	066648
41	074178
41	082518
41	089606
41	097005
41	104998
41	111833
41	119986
41	128677
41	137051
41	144310
41	153464
41	162006
41	173582
41	185247
41	193904
41	203171
41	211907
41	219916
41	231812
41	244636
41	259411
41	273731
41	283308
41	295089
41	303052
41	318094
41	329025
41	341534
41	350390
41	361043
41	372937
41	381821
41	388935
41	400959
41	414263
41	427158
41	438843
41	463361
41	472210
41	491128
41	501501
41	523996
41	530409
41	539579
41	550276
41	564484
41	575977
41	585367
41	597838
41	603957
41	616851
41	628709
41	638718
41	655663
41	672949
41	683840
41	694395
41	707284
41	726510
41	738583
41	756856
41	764189
41	790246
41	801565
41	813724
41	837030
41	852558
41	868955
41	890227
41	904468
41	916129
41	926559
41	937327
41	950700
41	968268
41	979269
41	993771
42	002562
42	019982
42	031408
42	052188
42	065564
42	079541
42	092777
42	105751
42	114287
42	132076
42	144936
42	159913
42	175638
42	183661
42	191446
42	200778
42	213507
42	224085
42	243599
42	259028
42	270078
42	280195
42	289375
42	306497
42	321523
42	331097
42	339678
42	357460
42	366642
42	388108
42	395601
42	403515
42	417250
42	435046
42	449784
42	461359
42	479702
42	488689
42	500535
42	511038
42	523403
42	539527
42	553852
42	565898
42	581348
42	594507
42	606972
42	618915
42	630327
42	646095
42	661492
42	672363
42	685891
42	700427
42	716535
42	730546
42	754559
42	773441
42	789757
42	807075
42	821575
42	840778
42	863284
42	875807
42	895325
42	908047
42	925616
42	944388
42	961471
42	979115
42	994408
43	021878
43	038095
43	050023
43	061389
43	077126
43	099862
43	135986
43	154490
43	176843
43	209872
43	239953
43	266034
43	277494
43	289066
43	307247
43	319043
43	340489
43	357397
43	373628
43	417042
43	432476
43	465241
43	501437
43	526609
43	540165
43	562911
43	572055
43	615824
43	634716
43	665997
43	678317
43	693155
43	711541
43	729213
43	757941
43	777202
43	820371
43	838800
43	869026
43	909283
43	953936
44	028984
44	069217
44	166827
44	220145
44	261995
44	271794
44	328707
44	338959
44	396783
44	415280
44	426887
44	483685
44	498845
44	565752
44	588135
44	613230
44	632340
44	653189
44	672958
44	721751
44	745280
44	831934
44	929234
44	969112
44	992332
45	005235
45	053507
45	094459
45	129468
45	139950
45	171587
45	261063
45	308687
45	363001
45	469137
45	484013
45	506017
45	613120
45	635014
45	676303
45	822459
45	855651
45	879228
45	989563
46	011461
46	080232
46	096888
46	242567
46	306320
46	326206
46	392082
46	409911
46	592281
46	624741
46	638614
46	781108
46	807561
46	821477
46	963844
47	133731
47	232421
47	299894
47	409483
47	460534
47	487766
47	499640
47	558727
47	752102
47	844087
47	866170
47	968912
48	156932
48	196674
48	315906
48	411642
48	651875
48	924695
48	942334
49	028382
49	097740
49	251870
49	282533
49	307672
49	389011
49	415751
49	443625
49	594320
49	625704
49	798369
49	955922
49	969037
50	018486
50	104718
50	301611
50	368463
50	386672
50	417276
50	486563
50	517071
50	529286
50	765101
50	797578
50	865906
50	991309
51	147881
51	191407
51	227814
51	274782
51	301196
51	405823
51	559020
51	595263
52	677002
52	869790
53	086386
53	259240
53	271959
53	281107
53	290161
53	301404
53	309502
53	322201
53	333106
53	354254
53	371220
53	386242
53	395754
53	408038
53	428282
53	447715
53	499337
53	511639
53	524466
53	552760
53	571816
53	595566
53	623424
53	633221
53	650065
53	660832
53	670146
53	677190
53	692661
53	744162
53	760371
53	801092
53	816726
53	829068
53	847669
54	275875
54	298819
54	313703
54	327406
54	411070
54	419846
54	435695
54	899411
54	960206
54	979470
55	256112
55	626707
55	756116
55	813489
55	832756
56	019722
56	055373
56	077317
56	092397
56	186208
56	197179
56	207872
56	260890
56	271042
56	279468
56	286460
56	295933
56	317530
56	330276
56	338966
56	345977
56	355745
56	371835
56	404283
56	435143
56	447144
56	459128
56	485986
56	493135
56	505214
56	516755
56	526804
56	538511
56	550841
56	566509
56	577027
56	588764
56	600646
56	611201
56	620870
56	636924
56	647384
56	656618
56	666124
56	712843
56	721321
56	729090
56	732475
56	741772
56	753158
56	770211
56	784091
56	809328
56	882605
56	898694
56	911695
56	926589
56	942185
57	700405
57	813962
57	848692
58	177704
58	241274
58	483052
58	669244
58	682391
58	872712
59	015036
59	035987
59	045564
59	215531
59	405466
59	416051
59	423422
59	436377
59	445045
59	533618
59	839296
60	094081
60	132994
60	153742
60	161195
60	176570
60	209122
60	242472
60	255687
60	268407
60	691196
60	717387
60	731258
60	737123
60	745217
60	752762
60	760637
60	770352
61	015076
61	024563
61	072216
61	080796
61	089497
61	097887
61	110162
61	130228
61	151917
61	161922
61	171043
61	184018
61	195312
61	226194
61	234039
61	250659
61	264341
61	276042
61	284829
61	294000
61	303531
61	313389
61	330516
61	339128
61	346092
61	354558
61	372044
61	385360
61	402581
61	410696
61	419403
61	428721
61	451345
61	477173
61	492709
61	501783
61	513078
61	522974
61	532405
61	544622
61	555729
61	567755
61	578814
61	590880
61	606154
61	628510
61	650260
61	661448
61	676542
61	696437
61	730340
61	756867
61	792506
61	801212
61	812891
61	827102
61	851115
61	873497
61	881129
61	892516
[truncated: 5,631 more rows]
